# Supplementary material for: Inter-genome comparison of the Quorn fungus Fusarium venenatum and the closely related plant infecting pathogen Fusarium graminearum
Source: BMC Genomics. 2018 Apr 19;19:269. doi: 10.1186/s12864-018-4612-2 (PMC5907747; doi:10.1186/s12864-018-4612-2)
Supplement: Supplementary file 3 — BUSCO analysis of proteomes for selected Fusaria. (XLS 1371 kb) [file 12864_2018_4612_MOESM3_ESM.xls]

## Sheet: full_table_Fv_complete_proteins
Additional file 3: Busco analysis of proteomes for selected Fusaria.
#BUSCO_group	Fv	Fv	Fpseudo	Fpseudo	FP	Fp	Fg	Fg	Fl	Fl	Fj	Fj	Fmang	Fmang	Fo	Fo	Fprolif	Fprolif	Fsola	Fsola	Fvertic	Fvertic	Fculm	Fculm
BUSCOfEOG70KH1C	Complete	FV_11805	Complete	FPSE_02747	Complete	FPOA_10011	Complete	FGRRES_07041	Complete	FLAG1_00144	Complete	CCT65834	Complete	CVK89344	Complete	FOXG_01767P0	Complete	CVK92974	Complete	NechaP100022	Complete	FVEG_08137T0	Fragmented	FCUL_10130.1-mRNA-1
BUSCOfEOG715QCR	Duplicated	FV_07247	Duplicated	FPSE_10388	Duplicated	FPOA_06052	Duplicated	FGRRES_16138	Duplicated	FLAG1_06635	Duplicated	CCT73567	Duplicated	CVL04478	Duplicated	FOXG_11448P0	Duplicated	CVL09697	Duplicated	NechaP43543	Duplicated	FVEG_10372T0	Duplicated	FCUL_06318.1-mRNA-1
BUSCOfEOG715QCR	Duplicated	FV_07248	Duplicated	FPSE_10388	Duplicated	FPOA_06052	Duplicated	FGRRES_16138	Duplicated	FLAG1_06635	Duplicated	CCT73567	Duplicated	CVL04478	Duplicated	FOXG_11448P0	Duplicated	CVL09697	Duplicated	NechaP43543	Duplicated	FVEG_10372T0	Duplicated	FCUL_06318.1-mRNA-1
BUSCOfEOG7FFN2S	Complete	FV_08505	Complete	FPSE_06287	Complete	FPOA_07162	Complete	FGRRES_05686	Complete	FLAG1_05817	Complete	CCT71122	Complete	CVL00849	Complete	FOXG_09191P0	Complete	CVK94591	Complete	NechaP22088	Complete	FVEG_06794T0	Complete	FCUL_07870.1-mRNA-1
BUSCOfEOG7N0CHC	Complete	FV_01010	Complete	FPSE_09944	Complete	FPOA_01016	Complete	FGRRES_00802	Complete	FLAG1_03925	Complete	CCT63459	Complete	CVK84725	Complete	FOXG_01139P0	Complete	CVK83708	Complete	NechaP102401	Complete	FVEG_00376T0	Complete	FCUL_00860.1-mRNA-1
BUSCOfEOG76MKJK	Complete	FV_13062	Complete	FPSE_05935	Complete	FPOA_11132	Complete	FGRRES_09653	Complete	FLAG1_02621	Complete	CCT63973	Complete	CVK99796	Complete	FOXG_08415P0	Complete	CVK89109	Complete	NechaP57958	Complete	FVEG_06263T0	Complete	FCUL_11330.1-mRNA-1
BUSCOfEOG7Q5HQD	Duplicated	FV_11257	Duplicated	FPSE_01689	Duplicated	FPOA_10108	Duplicated	FGRRES_07875	Duplicated	FLAG1_01047	Duplicated	CCT66410	Duplicated	CVK90795	Duplicated	FOXG_03293P0	Duplicated	CVL12741	Duplicated	NechaP54623	Duplicated	FVEG_07208T0	Duplicated	FCUL_11018.1-mRNA-1
BUSCOfEOG7Q5HQD	Duplicated	FV_05098	Duplicated	FPSE_01689	Duplicated	FPOA_10108	Duplicated	FGRRES_07875	Duplicated	FLAG1_01047	Duplicated	CCT66410	Duplicated	CVK90795	Duplicated	FOXG_03293P0	Duplicated	CVL12741	Duplicated	NechaP54623	Duplicated	FVEG_07208T0	Duplicated	FCUL_11018.1-mRNA-1
BUSCOfEOG7Q5HQD	Duplicated	FV_12689	Duplicated	FPSE_01689	Duplicated	FPOA_10108	Duplicated	FGRRES_07875	Duplicated	FLAG1_01047	Duplicated	CCT66410	Duplicated	CVK90795	Duplicated	FOXG_03293P0	Duplicated	CVL12741	Duplicated	NechaP54623	Duplicated	FVEG_07208T0	Duplicated	FCUL_11018.1-mRNA-1
BUSCOfEOG7Z3FDQ	Complete	FV_11469	Complete	FPSE_09082	Complete	FPOA_09707	Complete	FGRRES_06736	Complete	FLAG1_04805	Complete	CCT66138	Complete	CVK88808	Complete	FOXG_02093P0	Complete	CVL10192	Complete	NechaP68554	Complete	FVEG_05256T0	Complete	FCUL_09781.1-mRNA-1
BUSCOfEOG7HXD2Z	Complete	FV_11335	Complete	FPSE_01619	Complete	FPOA_09580	Complete	FGRRES_06627_M	Complete	FLAG1_04146	Complete	CCT66737	Complete	CVK88419	Complete	FOXG_02318P0	Complete	CVL07762	Complete	NechaP100259	Complete	FVEG_05494T0	Complete	FCUL_09663.1-mRNA-1
BUSCOfEOG7JQBXJ	Complete	FV_00715	Complete	FPSE_01238	Complete	FPOA_00545	Complete	FGRRES_00543	Complete	FLAG1_00381	Complete	CCT62394	Complete	CVK83689	Complete	FOXG_00512P0	Complete	CVK95337	Complete	NechaP31540	Complete	FVEG_01001T0	Complete	FCUL_00580.1-mRNA-1
BUSCOfEOG7966R8	Complete	FV_05531	Complete	FPSE_08252	Complete	FPOA_04537	Complete	FGRRES_08865	Complete	FLAG1_04476	Complete	CCT69802	Complete	CVK90293	Complete	FOXG_03584P0	Complete	CVL10863	Complete	NechaP59392	Complete	FVEG_02456T0	Complete	FCUL_04728.1-mRNA-1
BUSCOfEOG7NSBBC	Duplicated	FV_11610	Duplicated	FPSE_11795	Duplicated	FPOA_09836	Duplicated	FGRRES_06867	Duplicated	FLAG1_00575	Duplicated	CCT66012	Duplicated	CVK89034	Duplicated	FOXG_01959P0	Duplicated	CVL13768	Complete	NechaP38099	Duplicated	FVEG_05119T0	Duplicated	FCUL_09933.1-mRNA-1
BUSCOfEOG7NSBBC	Duplicated	FV_11613	Duplicated	FPSE_11795	Duplicated	FPOA_09836	Duplicated	FGRRES_06867	Duplicated	FLAG1_00575	Duplicated	CCT66012	Duplicated	CVK89034	Duplicated	FOXG_01959P0	Duplicated	CVL13768	Complete	NechaP38099	Duplicated	FVEG_05119T0	Duplicated	FCUL_09933.1-mRNA-1
BUSCOfEOG7XSTS6	Complete	FV_11641	Complete	FPSE_11765	Complete	FPOA_09863	Complete	FGRRES_06894	Complete	FLAG1_00545	Complete	CCT65980	Complete	CVK89083	Complete	FOXG_01926P0	Complete	CVL13082	Complete	NechaP104128	Complete	FVEG_14046T0	Complete	FCUL_09963.1-mRNA-1
BUSCOfEOG7XSTQC	Complete	FV_05417	Complete	FPSE_10042	Complete	FPOA_04442	Complete	FGRRES_08771_M	Complete	FLAG1_08584	Complete	CCT70322	Complete	CVK91144	Complete	FOXG_03028P0	Complete	CVK91597	Complete	NechaP35834	Complete	FVEG_01886T0	Duplicated	FCUL_04627.1-mRNA-1
BUSCOfEOG7QVMCR	Duplicated	FV_03027	Duplicated	FPSE_06547	Duplicated	FPOA_02589	Duplicated	FGRRES_12693	Duplicated	FLAG1_05258	Duplicated	CCT67190	Duplicated	CVL01877	Duplicated	FOXG_10504P0	Duplicated	CVL02206	Duplicated	NechaP84947	Duplicated	FVEG_09156T0	Duplicated	FCUL_07289.1-mRNA-1
BUSCOfEOG7QVMCR	Duplicated	FV_09141	Duplicated	FPSE_06547	Duplicated	FPOA_02589	Duplicated	FGRRES_12693	Duplicated	FLAG1_05258	Duplicated	CCT67190	Duplicated	CVL01877	Duplicated	FOXG_10504P0	Duplicated	CVL02206	Duplicated	NechaP84947	Duplicated	FVEG_09156T0	Duplicated	FCUL_07289.1-mRNA-1
BUSCOfEOG75MW6G	Complete	FV_03363	Complete	FPSE_03854	Complete	FPOA_02885	Complete	FGRRES_09958	Complete	FLAG1_03221	Complete	CCT68697	Complete	CVK92869	Complete	FOXG_05465P0	Complete	CVL11417	Complete	NechaP80386	Complete	FVEG_02673T0	Complete	FCUL_02983.1-mRNA-1
BUSCOfEOG7WDNF3	Complete	FV_13080	Duplicated	FPSE_05919	Duplicated	FPOA_11146	Duplicated	FGRRES_09639	Duplicated	FLAG1_02635	Duplicated	CCT64277	Complete	CVK93479	Duplicated	FOXG_06350P0	Duplicated	CVK96988	Complete	NechaP73480	Duplicated	FVEG_01607T0	Duplicated	FCUL_11345.1-mRNA-1
BUSCOfEOG757D5X	Complete	FV_13216	Complete	FPSE_01066	Complete	FPOA_11267	Complete	FGRRES_09520	Complete	FLAG1_00733	Complete	CCT65097	Complete	CVK93610	Complete	FOXG_06216P0	Complete	CVK97309	Complete	NechaP32786	Complete	FVEG_04069T0	Duplicated	FCUL_11469.1-mRNA-1
BUSCOfEOG7KQ2CK	Duplicated	FV_01259	Duplicated	FPSE_10159	Duplicated	FPOA_10941	Duplicated	FGRRES_02511	Duplicated	FLAG1_00857	Duplicated	CCT62285	Duplicated	CVK90092	Duplicated	FOXG_08762P0	Duplicated	CVK95641	Duplicated	NechaP10800	Duplicated	FVEG_01121T0	Duplicated	FCUL_02893.1-mRNA-1
BUSCOfEOG7KQ2CK	Duplicated	FV_11597	Duplicated	FPSE_10159	Duplicated	FPOA_10941	Duplicated	FGRRES_02511	Duplicated	FLAG1_00857	Duplicated	CCT62285	Duplicated	CVK90092	Duplicated	FOXG_08762P0	Duplicated	CVK95641	Duplicated	NechaP10800	Duplicated	FVEG_01121T0	Duplicated	FCUL_02893.1-mRNA-1
BUSCOfEOG7KQ2CK	Duplicated	FV_08815	Duplicated	FPSE_10159	Duplicated	FPOA_10941	Duplicated	FGRRES_02511	Duplicated	FLAG1_00857	Duplicated	CCT62285	Duplicated	CVK90092	Duplicated	FOXG_08762P0	Duplicated	CVK95641	Duplicated	NechaP10800	Duplicated	FVEG_01121T0	Duplicated	FCUL_02893.1-mRNA-1
BUSCOfEOG7KQ2CK	Duplicated	FV_12857	Duplicated	FPSE_10159	Duplicated	FPOA_10941	Duplicated	FGRRES_02511	Duplicated	FLAG1_00857	Duplicated	CCT62285	Duplicated	CVK90092	Duplicated	FOXG_08762P0	Duplicated	CVK95641	Duplicated	NechaP10800	Duplicated	FVEG_01121T0	Duplicated	FCUL_02893.1-mRNA-1
BUSCOfEOG7KQ2CK	Duplicated	FV_05021	Duplicated	FPSE_10159	Duplicated	FPOA_10941	Duplicated	FGRRES_02511	Duplicated	FLAG1_00857	Duplicated	CCT62285	Duplicated	CVK90092	Duplicated	FOXG_08762P0	Duplicated	CVK95641	Duplicated	NechaP10800	Duplicated	FVEG_01121T0	Duplicated	FCUL_02893.1-mRNA-1
BUSCOfEOG7KQ2CK	Duplicated	FV_03271	Duplicated	FPSE_10159	Duplicated	FPOA_10941	Duplicated	FGRRES_02511	Duplicated	FLAG1_00857	Duplicated	CCT62285	Duplicated	CVK90092	Duplicated	FOXG_08762P0	Duplicated	CVK95641	Duplicated	NechaP10800	Duplicated	FVEG_01121T0	Duplicated	FCUL_02893.1-mRNA-1
BUSCOfEOG7KQ2CK	Duplicated	FV_10197	Duplicated	FPSE_10159	Duplicated	FPOA_10941	Duplicated	FGRRES_02511	Duplicated	FLAG1_00857	Duplicated	CCT62285	Duplicated	CVK90092	Duplicated	FOXG_08762P0	Duplicated	CVK95641	Duplicated	NechaP10800	Duplicated	FVEG_01121T0	Duplicated	FCUL_02893.1-mRNA-1
BUSCOfEOG7KQ2CK	Duplicated	FV_05147	Duplicated	FPSE_10159	Duplicated	FPOA_10941	Duplicated	FGRRES_02511	Duplicated	FLAG1_00857	Duplicated	CCT62285	Duplicated	CVK90092	Duplicated	FOXG_08762P0	Duplicated	CVK95641	Duplicated	NechaP10800	Duplicated	FVEG_01121T0	Duplicated	FCUL_02893.1-mRNA-1
BUSCOfEOG7KQ2CK	Duplicated	FV_07366	Duplicated	FPSE_10159	Duplicated	FPOA_10941	Duplicated	FGRRES_02511	Duplicated	FLAG1_00857	Duplicated	CCT62285	Duplicated	CVK90092	Duplicated	FOXG_08762P0	Duplicated	CVK95641	Duplicated	NechaP10800	Duplicated	FVEG_01121T0	Duplicated	FCUL_02893.1-mRNA-1
BUSCOfEOG7KQ2CK	Duplicated	FV_09121	Duplicated	FPSE_10159	Duplicated	FPOA_10941	Duplicated	FGRRES_02511	Duplicated	FLAG1_00857	Duplicated	CCT62285	Duplicated	CVK90092	Duplicated	FOXG_08762P0	Duplicated	CVK95641	Duplicated	NechaP10800	Duplicated	FVEG_01121T0	Duplicated	FCUL_02893.1-mRNA-1
BUSCOfEOG7KQ2CK	Duplicated	FV_01273	Duplicated	FPSE_10159	Duplicated	FPOA_10941	Duplicated	FGRRES_02511	Duplicated	FLAG1_00857	Duplicated	CCT62285	Duplicated	CVK90092	Duplicated	FOXG_08762P0	Duplicated	CVK95641	Duplicated	NechaP10800	Duplicated	FVEG_01121T0	Duplicated	FCUL_02893.1-mRNA-1
BUSCOfEOG7KQ2CK	Duplicated	FV_09293	Duplicated	FPSE_10159	Duplicated	FPOA_10941	Duplicated	FGRRES_02511	Duplicated	FLAG1_00857	Duplicated	CCT62285	Duplicated	CVK90092	Duplicated	FOXG_08762P0	Duplicated	CVK95641	Duplicated	NechaP10800	Duplicated	FVEG_01121T0	Duplicated	FCUL_02893.1-mRNA-1
BUSCOfEOG7KQ2CK	Duplicated	FV_13173	Duplicated	FPSE_10159	Duplicated	FPOA_10941	Duplicated	FGRRES_02511	Duplicated	FLAG1_00857	Duplicated	CCT62285	Duplicated	CVK90092	Duplicated	FOXG_08762P0	Duplicated	CVK95641	Duplicated	NechaP10800	Duplicated	FVEG_01121T0	Duplicated	FCUL_02893.1-mRNA-1
BUSCOfEOG77WWMR	Complete	FV_09982	Complete	FPSE_01141	Complete	FPOA_08489	Complete	FGRRES_06352_M	Complete	FLAG1_03678	Complete	CCT67383	Complete	CVK86706	Complete	FOXG_08105P0	Complete	CVL10679	Complete	NechaP59788	Complete	FVEG_05028T0	Complete	FCUL_08561.1-mRNA-1
BUSCOfEOG7N37RH	Complete	FV_11670	Complete	FPSE_11738	Complete	FPOA_09888	Complete	FGRRES_06922	Complete	FLAG1_07380	Complete	CCT65954	Complete	CVK89125	Complete	FOXG_01898P0	Complete	CVL13758	Complete	NechaP100118	Complete	FVEG_08277T0	Complete	FCUL_09996.1-mRNA-1
BUSCOfEOG73Z34Z	Complete	FV_10042	Complete	FPSE_12310	Complete	FPOA_08542	Complete	FGRRES_06406	Complete	FLAG1_04576	Complete	CCT64168	Complete	CVL00165	Complete	FOXG_08193P0	Complete	CVK89659	Complete	NechaP41038	Complete	FVEG_06475T0	Complete	FCUL_08623.1-mRNA-1
BUSCOfEOG72RN6K	Complete	FV_13053	Complete	FPSE_04266	Complete	FPOA_11123	Complete	FGRRES_09663	Complete	FLAG1_02612	Complete	CCT63982	Complete	CVK99810	Complete	FOXG_08406P0	Complete	CVK89130	Complete	NechaP57941	Complete	FVEG_06272T0	Complete	FCUL_11319.1-mRNA-1
BUSCOfEOG7SV15N	Complete	FV_08316	Complete	FPSE_03972	Complete	FPOA_06856	Complete	FGRRES_04911	Complete	FLAG1_05735	Complete	CCT64883	Complete	CVK94381	Complete	FOXG_05711P0	Complete	CVL12062	Complete	NechaP90515	Complete	FVEG_03577T0	Complete	FCUL_07040.1-mRNA-1
BUSCOfEOG72NS06	Complete	FV_12969	Complete	FPSE_01043	Complete	FPOA_11043	Complete	FGRRES_09760	Complete	FLAG1_04854	Complete	CCT64055	Complete	CVK99945	Complete	FOXG_08324P0	Complete	CVK89336	Complete	NechaP33036	Complete	FVEG_06350T0	Complete	FCUL_11244.1-mRNA-1
BUSCOfEOG7TTQH0	Duplicated	FV_11058	Duplicated	FPSE_07452	Duplicated	FPOA_01272	Duplicated	FGRRES_01234	Duplicated	FLAG1_01823	Duplicated	CCT62059	Duplicated	CVK91220	Duplicated	FOXG_02957P0	Duplicated	CVK91677	Duplicated	NechaP30776	Duplicated	FVEG_09743T0	Duplicated	FCUL_01327.1-mRNA-1
BUSCOfEOG7TTQH0	Duplicated	FV_01983	Duplicated	FPSE_07452	Duplicated	FPOA_01272	Duplicated	FGRRES_01234	Duplicated	FLAG1_01823	Duplicated	CCT62059	Duplicated	CVK91220	Duplicated	FOXG_02957P0	Duplicated	CVK91677	Duplicated	NechaP30776	Duplicated	FVEG_09743T0	Duplicated	FCUL_01327.1-mRNA-1
BUSCOfEOG7TTQH0	Duplicated	FV_01519	Duplicated	FPSE_07452	Duplicated	FPOA_01272	Duplicated	FGRRES_01234	Duplicated	FLAG1_01823	Duplicated	CCT62059	Duplicated	CVK91220	Duplicated	FOXG_02957P0	Duplicated	CVK91677	Duplicated	NechaP30776	Duplicated	FVEG_09743T0	Duplicated	FCUL_01327.1-mRNA-1
BUSCOfEOG7X0VV3	Complete	FV_02860	Complete	FPSE_01954	Complete	FPOA_02440	Complete	FGRRES_12137	Complete	FLAG1_06025	Complete	CCT69416	Complete	CVL01729	Complete	FOXG_10410P0	Complete	CVL02354	Complete	NechaP70152	Complete	FVEG_09059T0	Complete	FCUL_02527.1-mRNA-1
BUSCOfEOG7FNCKC	Complete	FV_13549	Complete	FPSE_09623	Complete	FPOA_11574	Complete	FGRRES_09233_M	Complete	FLAG1_02551	Complete	CCT64589	Duplicated	CVK93853	Duplicated	FOXG_06007P0	Duplicated	CVL05182	Duplicated	NechaP91372	Duplicated	FVEG_03875T0	Complete	FCUL_11786.1-mRNA-1
BUSCOfEOG7S4XJ3	Complete	FV_01059	Complete	FPSE_11617	Complete	FPOA_00971	Complete	FGRRES_00845	Complete	FLAG1_01246	Complete	CCT62661	Complete	CVK84186	Complete	FOXG_00802P0	Complete	CVK82871	Complete	NechaP73405	Complete	FVEG_00712T0	Missing	0
BUSCOfEOG7X9GJ0	Complete	FV_08598	Complete	FPSE_06201	Complete	FPOA_07230	Complete	FGRRES_05610	Complete	FLAG1_03527	Complete	CCT71204	Complete	CVL00991	Complete	FOXG_09278P0	Complete	CVK94379	Complete	NechaP95465	Complete	FVEG_06879T0	Complete	FCUL_07787.1-mRNA-1
BUSCOfEOG7J1899	Complete	FV_02893	Complete	FPSE_01925	Complete	FPOA_02467	Complete	FGRRES_02478	Complete	FLAG1_04389	Complete	CCT69248	Complete	CVL01778	Complete	FOXG_10438P0	Complete	CVL02324	Missing	0	Complete	FVEG_09092T0	Complete	FCUL_02552.1-mRNA-1
BUSCOfEOG7CVQ7F	Duplicated	FV_03280	Duplicated	FPSE_11648	Duplicated	FPOA_00944	Duplicated	FGRRES_09883	Duplicated	FLAG1_03737	Duplicated	CCT62732	Duplicated	CVK84322	Duplicated	FOXG_00832P0	Duplicated	CVL12966	Duplicated	NechaP69203	Duplicated	FVEG_02598T0	Duplicated	FCUL_02905.1-mRNA-1
BUSCOfEOG7CVQ7F	Duplicated	FV_01094	Duplicated	FPSE_11648	Duplicated	FPOA_00944	Duplicated	FGRRES_09883	Duplicated	FLAG1_03737	Duplicated	CCT62732	Duplicated	CVK84322	Duplicated	FOXG_00832P0	Duplicated	CVL12966	Duplicated	NechaP69203	Duplicated	FVEG_02598T0	Duplicated	FCUL_02905.1-mRNA-1
BUSCOfEOG78M09C	Complete	FV_00565	Complete	FPSE_00063	Complete	FPOA_00405	Complete	FGRRES_15738_M	Complete	FLAG1_08019	Complete	CCT62526	Complete	CVK83922	Fragmented	FOXG_00652P0	Complete	CVK94988	Complete	NechaP31391	Complete	FVEG_00858T0	Complete	FCUL_00436.1-mRNA-1
BUSCOfEOG7TJ3V6	Complete	FV_00523	Complete	FPSE_00027	Complete	FPOA_00370	Complete	FGRRES_00367	Complete	FLAG1_00991	Complete	CCT62562	Complete	CVK83999	Complete	FOXG_00689P0	Complete	CVK94883	Complete	NechaP57478	Complete	FVEG_00822T0	Complete	FCUL_00400.1-mRNA-1
BUSCOfEOG72RN9W	Complete	FV_03513	Complete	FPSE_00464	Complete	FPOA_03019	Complete	FGRRES_10092	Complete	FLAG1_02972	Complete	CCT68568	Complete	CVK92643	Complete	FOXG_05316P0	Complete	CVK89886	Complete	NechaP104514	Complete	FVEG_02814T0	Complete	FCUL_03141.1-mRNA-1
BUSCOfEOG7Q2NFT	Complete	FV_02284	Complete	FPSE_09148	Complete	FPOA_01950	Complete	FGRRES_12029	Complete	FLAG1_03177	Complete	CCT72389	Complete	CVK97280	Complete	FOXG_04203P0	Complete	CVL01886	Complete	NechaP49834	Complete	FVEG_07321T0	Complete	FCUL_02019.1-mRNA-1
BUSCOfEOG7QRR3J	Duplicated	FV_07394	Duplicated	FPSE_04831	Duplicated	FPOA_06188	Duplicated	FGRRES_05530	Duplicated	FLAG1_02021	Duplicated	CCT71278	Duplicated	CVK98517	Duplicated	FOXG_09364P0	Duplicated	CVK96539	Duplicated	NechaP93287	Duplicated	FVEG_06966T0	Duplicated	FCUL_06451.1-mRNA-1
BUSCOfEOG7QRR3J	Duplicated	FV_08685	Duplicated	FPSE_04831	Duplicated	FPOA_06188	Duplicated	FGRRES_05530	Duplicated	FLAG1_02021	Duplicated	CCT71278	Duplicated	CVK98517	Duplicated	FOXG_09364P0	Duplicated	CVK96539	Duplicated	NechaP93287	Duplicated	FVEG_06966T0	Duplicated	FCUL_06451.1-mRNA-1
BUSCOfEOG7QRR3J	Duplicated	FV_07395	Duplicated	FPSE_04831	Duplicated	FPOA_06188	Duplicated	FGRRES_05530	Duplicated	FLAG1_02021	Duplicated	CCT71278	Duplicated	CVK98517	Duplicated	FOXG_09364P0	Duplicated	CVK96539	Duplicated	NechaP93287	Duplicated	FVEG_06966T0	Duplicated	FCUL_06451.1-mRNA-1
BUSCOfEOG7NSB9S	Complete	FV_08359	Complete	FPSE_03930	Complete	FPOA_07035	Complete	FGRRES_04948	Complete	FLAG1_07613	Complete	CCT71892	Complete	CVL00726	Complete	FOXG_09120P0	Complete	CVK94687	Complete	NechaP46064	Complete	FVEG_06722T0	Complete	FCUL_07074.1-mRNA-1
BUSCOfEOG7T7H3X	Complete	FV_08629	Complete	FPSE_06228	Complete	FPOA_07256	Complete	FGRRES_05635	Complete	FLAG1_03553	Complete	CCT71180	Complete	CVL00946	Complete	FOXG_09251P0	Complete	CVK94446	Complete	NechaP47112	Complete	FVEG_06851T0	Complete	FCUL_07810.1-mRNA-1
BUSCOfEOG73JM5N	Complete	FV_03534	Complete	FPSE_12064	Complete	FPOA_03035	Complete	FGRRES_10110	Complete	FLAG1_02989	Complete	CCT68552	Complete	CVK92624	Complete	FOXG_05297P0	Complete	CVK89905	Complete	NechaP40750	Complete	FVEG_02832T0	Complete	FCUL_03162.1-mRNA-1
BUSCOfEOG7CCC3Q	Complete	FV_11506	Fragmented	FPSE_10799	Complete	FPOA_09730	Complete	FGRRES_06767	Complete	FLAG1_07813	Complete	CCT66106	Complete	CVK88865	Complete	FOXG_02057P0	Complete	CVL10158	Complete	NechaP60284	Complete	FVEG_05220T0	Complete	FCUL_09819.1-mRNA-1
BUSCOfEOG70KGZ3	Complete	FV_12921	Complete	FPSE_00860	Complete	FPOA_10999	Complete	FGRRES_09783	Complete	FLAG1_03596	Complete	CCT64098	Complete	CVL00024	Complete	FOXG_08277P0	Complete	CVK89453	Complete	NechaP66474	Complete	FVEG_06397T0	Complete	FCUL_11197.1-mRNA-1
BUSCOfEOG7034TC	Duplicated	FV_03308	Duplicated	FPSE_03087	Duplicated	FPOA_02836	Duplicated	FGRRES_09908	Duplicated	FLAG1_03711	Duplicated	CCT68740	Duplicated	CVK92950	Duplicated	FOXG_05516P0	Duplicated	CVL12991	Duplicated	NechaP93546	Duplicated	FVEG_02623T0	Duplicated	FCUL_02929.1-mRNA-1
BUSCOfEOG7034TC	Duplicated	FV_03306	Duplicated	FPSE_03087	Duplicated	FPOA_02836	Duplicated	FGRRES_09908	Duplicated	FLAG1_03711	Duplicated	CCT68740	Duplicated	CVK92950	Duplicated	FOXG_05516P0	Duplicated	CVL12991	Duplicated	NechaP93546	Duplicated	FVEG_02623T0	Duplicated	FCUL_02929.1-mRNA-1
BUSCOfEOG7R2BVR	Complete	FV_07560	Complete	FPSE_09914	Complete	FPOA_06336	Complete	FGRRES_04451	Complete	FLAG1_05843	Complete	CCT73372	Complete	CVK98305	Complete	FOXG_13760P0	Complete	CVK96369	Complete	NechaP71397	Complete	FVEG_11195T0	Complete	FCUL_06603.1-mRNA-1
BUSCOfEOG74R203	Complete	FV_09099	Complete	FPSE_10911	Complete	FPOA_07689	Complete	FGRRES_05181	Complete	FLAG1_06958	Complete	CCT67225	Complete	CVK86918	Complete	FOXG_07935P0	Complete	CVK88143	Complete	NechaP104028	Complete	FVEG_04854T0	Complete	FCUL_07324.1-mRNA-1
BUSCOfEOG7VTDWK	Complete	FV_01681	Complete	FPSE_11546	Complete	FPOA_01417	Complete	FGRRES_01372	Complete	FLAG1_08604	Complete	CCT63399	Complete	CVK82842	Missing	0	Complete	CVL11113	Complete	NechaP89870	Fragmented	FVEG_01512T0	Complete	FCUL_01479.1-mRNA-1
BUSCOfEOG7T4MWD	Complete	FV_00827	Complete	FPSE_04725	Complete	FPOA_00653	Complete	FGRRES_00646	Complete	FLAG1_01760	Complete	CCT62804	Complete	CVK84444	Complete	FOXG_00963P0	Complete	CVK83253	Complete	NechaP90257	Complete	FVEG_00550T0	Complete	FCUL_00691.1-mRNA-1
BUSCOfEOG77Q57P	Complete	FV_12864	Complete	FPSE_10351	Complete	FPOA_10946	Complete	FGRRES_09835	Complete	FLAG1_04648	Complete	CCT67420	Complete	CVK86666	Complete	FOXG_08147P0	Complete	CVL13311	Complete	NechaP78627	Complete	FVEG_05070T0	Complete	FCUL_11142.1-mRNA-1
BUSCOfEOG7Z3FDD	Duplicated	FV_02441	Duplicated	FPSE_05151	Duplicated	FPOA_03643	Duplicated	FGRRES_02060	Duplicated	FLAG1_05674	Duplicated	CCT72199	Duplicated	CVK87107	Duplicated	FOXG_01509P0	Duplicated	CVK88021	Complete	NechaP72548	Duplicated	FVEG_07519T0	Duplicated	FCUL_02150.1-mRNA-1
BUSCOfEOG7Z3FDD	Duplicated	FV_12216	Duplicated	FPSE_05151	Duplicated	FPOA_03643	Duplicated	FGRRES_02060	Duplicated	FLAG1_05674	Duplicated	CCT72199	Duplicated	CVK87107	Duplicated	FOXG_01509P0	Duplicated	CVK88021	Complete	NechaP72548	Duplicated	FVEG_07519T0	Duplicated	FCUL_02150.1-mRNA-1
BUSCOfEOG754J1M	Complete	FV_01284	Complete	FPSE_08588	Complete	FPOA_00772	Complete	FGRRES_01020	Complete	FLAG1_00442	Complete	CCT62262	Complete	CVK83463	Complete	FOXG_00372P0	Complete	CVK95667	Missing	0	Complete	FVEG_01145T0	Complete	FCUL_01113.1-mRNA-1
BUSCOfEOG72ZCQF	Complete	FV_08791	Complete	FPSE_03571	Complete	FPOA_07416	Complete	FGRRES_05436	Complete	FLAG1_02192	Complete	CCT71895	Complete	CVL01223	Complete	FOXG_09462P0	Complete	CVK93921	Complete	NechaP71173	Complete	FVEG_07091T0	Complete	FCUL_07596.1-mRNA-1
BUSCOfEOG735492	Complete	FV_10188	Complete	FPSE_10150	Complete	FPOA_08680	Complete	FGRRES_10822	Complete	FLAG1_02313	Complete	CCT71536	Complete	CVL05706	Complete	FOXG_12756P0	Complete	CVK98121	Complete	NechaP100392	Complete	FVEG_11496T0	Complete	FCUL_08777.1-mRNA-1
BUSCOfEOG776T0T	Complete	FV_12141	Complete	FPSE_04140	Complete	FPOA_10312	Complete	FGRRES_07334	Complete	FLAG1_05371	Complete	CCT65650	Complete	CVK89683	Complete	FOXG_01570P0	Complete	CVK93269	Complete	NechaP102822	Complete	FVEG_07931T0	Complete	FCUL_10462.1-mRNA-1
BUSCOfEOG7PVWXQ	Complete	FV_08617	Complete	FPSE_06219	Complete	FPOA_07248	Complete	FGRRES_16512	Complete	FLAG1_03544	Complete	CCT71187	Complete	CVL00958	Complete	FOXG_09260P0	Complete	CVK94426	Complete	NechaP95449	Complete	FVEG_06860T0	Complete	FCUL_07801.1-mRNA-1
BUSCOfEOG79W9HQ	Complete	FV_05178	Complete	FPSE_06440	Complete	FPOA_04227	Complete	FGRRES_13341_M	Complete	FLAG1_01890	Complete	CCT70751	Complete	CVK90658	Complete	FOXG_03373P0	Complete	CVK99986	Complete	NechaP67487	Complete	FVEG_02245T0	Complete	FCUL_04391.1-mRNA-1
BUSCOfEOG715QCC	Complete	FV_05569	Complete	FPSE_08214	Complete	FPOA_04570	Complete	FGRRES_08898	Complete	FLAG1_00016	Complete	CCT69766	Complete	CVK90224	Complete	FOXG_03622P0	Complete	CVL10904	Complete	NechaP35842	Complete	FVEG_02496T0	Complete	FCUL_04762.1-mRNA-1
BUSCOfEOG79W9DR	Complete	FV_11707	Complete	FPSE_04770	Complete	FPOA_09921	Complete	FGRRES_06954	Complete	FLAG1_00052	Complete	CCT65922	Complete	CVK89190	Complete	FOXG_01862P0	Complete	CVK92739	Complete	NechaP68507	Complete	FVEG_08240T0	Complete	FCUL_10035.1-mRNA-1
BUSCOfEOG74N5S9	Duplicated	FV_09480	Duplicated	FPSE_03078	Duplicated	FPOA_08030	Duplicated	FGRRES_12840	Duplicated	FLAG1_01210	Duplicated	CCT67513	Duplicated	CVK87485	Duplicated	FOXG_07606P0	Duplicated	CVK87588	Fragmented	NechaP96406	Complete	FVEG_04535T0	Fragmented	FCUL_08084.1-mRNA-1
BUSCOfEOG74N5S9	Duplicated	FV_09481	Duplicated	FPSE_03078	Duplicated	FPOA_08030	Duplicated	FGRRES_12840	Duplicated	FLAG1_01210	Duplicated	CCT67513	Duplicated	CVK87485	Duplicated	FOXG_07606P0	Duplicated	CVK87588	Fragmented	NechaP96406	Complete	FVEG_04535T0	Fragmented	FCUL_08084.1-mRNA-1
BUSCOfEOG7KQ29H	Complete	FV_02385	Complete	FPSE_10948	Complete	FPOA_02048	Complete	FGRRES_02010	Complete	FLAG1_05445	Complete	CCT72250	Complete	CVK97042	Complete	FOXG_04342P0	Complete	CVL09562	Complete	NechaP50603	Complete	FVEG_07466T0	Complete	FCUL_02106.1-mRNA-1
BUSCOfEOG75J0XC	Complete	FV_09688	Complete	FPSE_04250	Complete	FPOA_08224	Complete	FGRRES_06094	Complete	FLAG1_02102	Complete	CCT67105	Complete	CVK87126	Complete	FOXG_07804P0	Complete	CVK88009	Complete	NechaP96275	Complete	FVEG_04728T0	Complete	FCUL_08270.1-mRNA-1
BUSCOfEOG7M6DJ5	Complete	FV_12011	Complete	FPSE_03162	Complete	FPOA_10193	Complete	FGRRES_07217_M	Complete	FLAG1_01687	Complete	CCT66730	Complete	CVK88637	Fragmented	FOXG_02200P0	Complete	CVL07964	Complete	NechaP38826	Complete	FVEG_05370T0	Complete	FCUL_10337.1-mRNA-1
BUSCOfEOG7N63W7	Complete	FV_01680	Complete	FPSE_11545	Complete	FPOA_01416	Complete	FGRRES_01371_M	Complete	FLAG1_08605	Complete	CCT63516	Complete	CVK82844	Complete	FOXG_00003P0	Complete	CVL11112	Complete	NechaP74395	Complete	FVEG_01511T0	Complete	FCUL_01478.1-mRNA-1
BUSCOfEOG7NGQMX	Complete	FV_07489	Complete	FPSE_11176	Complete	FPOA_06266	Complete	FGRRES_04393	Complete	FLAG1_10022	Complete	CCT74139	Complete	CVK98427	Complete	FOXG_13841P0	Complete	CVK96450	Complete	NechaP47616	Complete	FVEG_11270T0	Complete	FCUL_06540.1-mRNA-1
BUSCOfEOG7WMCVV	Complete	FV_13625	Complete	FPSE_06838	Complete	FPOA_11655	Complete	FGRRES_09166	Complete	FLAG1_05041	Complete	CCT64827	Complete	CVK94273	Complete	FOXG_05765P0	Complete	CVL12003	Complete	NechaP85569	Complete	FVEG_03636T0	Complete	FCUL_11853.1-mRNA-1
BUSCOfEOG7FNCGZ	Complete	FV_12963	Duplicated	FPSE_02272	Duplicated	FPOA_07161	Complete	FGRRES_09740	Complete	FLAG1_06146	Duplicated	CCT71121	Duplicated	CVK98472	Duplicated	FOXG_13886P0	Duplicated	CVK94593	Duplicated	NechaP76433	Duplicated	FVEG_06356T0	Complete	FCUL_11239.1-mRNA-1
BUSCOfEOG773XSZ	Complete	FV_09513	Missing	0	Complete	FPOA_08061	Complete	FGRRES_05932	Complete	FLAG1_01238	Complete	CCT66888	Complete	CVK87546	Complete	FOXG_07578P0	Complete	CVK87490	Complete	NechaP49129	Complete	FVEG_04501T0	Complete	FCUL_08109.1-mRNA-1
BUSCOfEOG7XM38T	Complete	FV_01988	Complete	FPSE_11508	Complete	FPOA_01695	Complete	FGRRES_01652	Complete	FLAG1_08907	Complete	CCT61649	Complete	CVL02756	Missing	0	Complete	CVL02837	Complete	NechaP29802	Complete	FVEG_09748T0	Complete	FCUL_01749.1-mRNA-1
BUSCOfEOG7WQ84C	Duplicated	FV_11530	Complete	FPSE_09720	Duplicated	FPOA_09751	Duplicated	FGRRES_17194	Duplicated	FLAG1_06999	Duplicated	CCT66085	Duplicated	CVK93998	Complete	FOXG_05912P0	Duplicated	CVL11245	Complete	NechaP75537	Complete	FVEG_03783T0	Complete	FCUL_11688.1-mRNA-1
BUSCOfEOG7WQ84C	Duplicated	FV_13445	Complete	FPSE_09720	Duplicated	FPOA_09751	Duplicated	FGRRES_17194	Duplicated	FLAG1_06999	Duplicated	CCT66085	Duplicated	CVK93998	Complete	FOXG_05912P0	Duplicated	CVL11245	Complete	NechaP75537	Complete	FVEG_03783T0	Complete	FCUL_11688.1-mRNA-1
BUSCOfEOG75XGWC	Complete	FV_01638	Complete	FPSE_03374	Complete	FPOA_01379	Complete	FGRRES_01337	Complete	FLAG1_01380	Complete	CCT61964	Complete	CVK82917	Complete	FOXG_00047P0	Complete	CVL11069	Duplicated	NechaP65387	Complete	FVEG_01469T0	Complete	FCUL_01443.1-mRNA-1
BUSCOfEOG793BK3	Complete	FV_12794	Complete	FPSE_10788	Complete	FPOA_10883	Complete	FGRRES_07938	Complete	FLAG1_04883	Complete	CCT67479	Complete	CVK86602	Complete	FOXG_03730P0	Complete	CVK86317	Complete	NechaP59655	Complete	FVEG_12135T0	Complete	FCUL_11081.1-mRNA-1
BUSCOfEOG776SZQ	Complete	FV_12871	Complete	FPSE_10345	Complete	FPOA_10952	Complete	FGRRES_09829_M	Complete	FLAG1_04656	Complete	CCT65083	Complete	CVL00117	Complete	FOXG_08224P0	Complete	CVK89586	Complete	NechaP103464	Complete	FVEG_06447T0	Complete	FCUL_11149.1-mRNA-1
BUSCOfEOG77WWNJ	Complete	FV_11942	Duplicated	FPSE_04120	Complete	FPOA_10135	Duplicated	FGRRES_07155	Complete	FLAG1_03846	Complete	CCT65717	Complete	CVK89554	Complete	FOXG_01645P0	Complete	CVK93194	Duplicated	NechaP96150	Complete	FVEG_08006T0	Complete	FCUL_10263.1-mRNA-1
BUSCOfEOG7ZGXCT	Complete	FV_01402	Complete	FPSE_01033	Complete	FPOA_01166	Complete	FGRRES_01130	Complete	FLAG1_02917	Complete	CCT62155	Complete	CVK83277	Complete	FOXG_00259P0	Complete	CVL10311	Complete	NechaP74634	Complete	FVEG_01257T0	Complete	FCUL_01225.1-mRNA-1
BUSCOfEOG7W6WZX	Complete	FV_09135	Complete	FPSE_06553	Complete	FPOA_07719	Complete	FGRRES_05153	Complete	FLAG1_04026	Complete	CCT67194	Complete	CVK86967	Complete	FOXG_07902P0	Complete	CVK88111	Complete	NechaP68145	Complete	FVEG_04825T0	Complete	FCUL_07294.1-mRNA-1
BUSCOfEOG7VX95T	Complete	FV_01678	Complete	FPSE_11543	Complete	FPOA_01414	Complete	FGRRES_01369	Complete	FLAG1_08607	Complete	CCT61929	Complete	CVK82849	Complete	FOXG_00006P0	Complete	CVL11109	Complete	NechaP103036	Complete	FVEG_01508T0	Complete	FCUL_01476.1-mRNA-1
BUSCOfEOG7XDBRV	Complete	FV_03288	Complete	FPSE_12233	Complete	FPOA_02822	Complete	FGRRES_09891	Complete	FLAG1_03729	Complete	CCT68757	Complete	CVK92981	Complete	FOXG_05534P0	Complete	CVL12974	Complete	NechaP61055	Complete	FVEG_02606T0	Complete	FCUL_02912.1-mRNA-1
BUSCOfEOG7BS4NR	Duplicated	FV_03159	Duplicated	FPSE_06496	Duplicated	FPOA_02704	Duplicated	FGRRES_02711	Duplicated	FLAG1_01930	Duplicated	CCT68872	Duplicated	CVL01604	Duplicated	FOXG_10335P0	Duplicated	CVL02431	Duplicated	NechaP81674	Duplicated	FVEG_08991T0	Duplicated	FCUL_02797.1-mRNA-1
BUSCOfEOG7BS4NR	Duplicated	FV_03157	Duplicated	FPSE_06496	Duplicated	FPOA_02704	Duplicated	FGRRES_02711	Duplicated	FLAG1_01930	Duplicated	CCT68872	Duplicated	CVL01604	Duplicated	FOXG_10335P0	Duplicated	CVL02431	Duplicated	NechaP81674	Duplicated	FVEG_08991T0	Duplicated	FCUL_02797.1-mRNA-1
BUSCOfEOG7XWPZ7	Complete	FV_09984	Complete	FPSE_01140	Complete	FPOA_08490	Complete	FGRRES_06353	Complete	FLAG1_03677	Complete	CCT67384	Complete	CVK86705	Complete	FOXG_08106P0	Complete	CVL10678	Complete	NechaP68033	Complete	FVEG_05029T0	Complete	FCUL_08563.1-mRNA-1
BUSCOfEOG7HB5JX	Complete	FV_09702	Complete	FPSE_04263	Complete	FPOA_08238	Complete	FGRRES_06107	Complete	FLAG1_02113	Complete	CCT67117	Complete	CVK87102	Fragmented	FOXG_00676P0	Complete	CVK88024	Complete	NechaP21972	Complete	FVEG_04741T0	Complete	FCUL_08282.1-mRNA-1
BUSCOfEOG7FJH7Z	Complete	FV_13292	Complete	FPSE_01385	Complete	FPOA_11334	Complete	FGRRES_09454	Complete	FLAG1_05184	Complete	CCT64454	Complete	CVK93674	Complete	FOXG_06148P0	Complete	CVK97466	Complete	NechaP32639	Complete	FVEG_04005T0	Complete	FCUL_11534.1-mRNA-1
BUSCOfEOG71GB6W	Complete	FV_11767	Complete	FPSE_02784	Complete	FPOA_09977	Complete	FGRRES_07007	Complete	FLAG1_00110	Complete	CCT65867	Complete	CVK89288	Fragmented	FOXG_01800P0	Complete	CVK92892	Complete	NechaP71909	Fragmented	FVEG_08174T0	Complete	FCUL_10093.1-mRNA-1
BUSCOfEOG7ZWDB2	Complete	FV_07199	Complete	FPSE_00159	Complete	FPOA_06005	Complete	FGRRES_16144	Complete	FLAG1_07054	Complete	CCT73610	Complete	CVL04557	Complete	FOXG_11498P0	Complete	CVL09743	Complete	NechaP62071	Complete	FVEG_10325T0	Complete	FCUL_06269.1-mRNA-1
BUSCOfEOG79KPTV	Complete	FV_05534	Complete	FPSE_08249	Complete	FPOA_04540	Complete	FGRRES_13281	Complete	FLAG1_04473	Complete	CCT69799	Complete	CVK90288	Complete	FOXG_03587P0	Complete	CVL10866	Complete	NechaP35276	Complete	FVEG_02459T0	Complete	FCUL_04730.1-mRNA-1
BUSCOfEOG70GMQZ	Complete	FV_08760	Complete	FPSE_03541	Complete	FPOA_07388	Complete	FGRRES_05465	Complete	FLAG1_02220	Complete	CCT71343	Complete	CVL01195	Complete	FOXG_09436P0	Complete	CVK93999	Complete	NechaP95586	Complete	FVEG_07064T0	Complete	FCUL_07626.1-mRNA-1
BUSCOfEOG7FJH8G	Complete	FV_04306	Complete	FPSE_05696	Complete	FPOA_03615	Complete	FGRRES_10669	Complete	FLAG1_08239	Complete	CCT68107	Complete	CVK91967	Complete	FOXG_04841P0	Complete	CVK90878	Complete	NechaP57703	Complete	FVEG_03306T0	Complete	FCUL_03733.1-mRNA-1
BUSCOfEOG7SN8MT	Complete	FV_08587	Complete	FPSE_06190	Complete	FPOA_07219	Complete	FGRRES_05599	Complete	FLAG1_03516	Complete	CCT71213	Complete	CVL01008	Complete	FOXG_09289P0	Complete	CVK94349	Complete	NechaP47028	Complete	FVEG_06890T0	Fragmented	FCUL_07776.1-mRNA-1
BUSCOfEOG7CG78C	Complete	FV_00673	Complete	FPSE_04406	Complete	FPOA_00504	Complete	FGRRES_00501	Complete	FLAG1_07890	Complete	CCT62432	Complete	CVK83758	Complete	FOXG_00555P0	Complete	CVK95236	Complete	NechaP31691	Complete	FVEG_00958T0	Complete	FCUL_00535.1-mRNA-1
BUSCOfEOG7PS1RB	Duplicated	FV_04450	Duplicated	FPSE_07652	Duplicated	FPOA_07443	Duplicated	FGRRES_15916	Duplicated	FLAG1_06402	Duplicated	CCT73054	Duplicated	CVK97379	Duplicated	FOXG_16738P0	Duplicated	CVK93843	Duplicated	NechaP96752	Duplicated	FVEG_07262T0	Duplicated	FCUL_02069.1-mRNA-1
BUSCOfEOG7PS1RB	Duplicated	FV_08820	Duplicated	FPSE_07652	Duplicated	FPOA_07443	Duplicated	FGRRES_15916	Duplicated	FLAG1_06402	Duplicated	CCT73054	Duplicated	CVK97379	Duplicated	FOXG_16738P0	Duplicated	CVK93843	Duplicated	NechaP96752	Duplicated	FVEG_07262T0	Duplicated	FCUL_02069.1-mRNA-1
BUSCOfEOG7PS1RB	Duplicated	FV_02346	Duplicated	FPSE_07652	Duplicated	FPOA_07443	Duplicated	FGRRES_15916	Duplicated	FLAG1_06402	Duplicated	CCT73054	Duplicated	CVK97379	Duplicated	FOXG_16738P0	Duplicated	CVK93843	Duplicated	NechaP96752	Duplicated	FVEG_07262T0	Duplicated	FCUL_02069.1-mRNA-1
BUSCOfEOG7PS1RB	Duplicated	FV_01766	Duplicated	FPSE_07652	Duplicated	FPOA_07443	Duplicated	FGRRES_15916	Duplicated	FLAG1_06402	Duplicated	CCT73054	Duplicated	CVK97379	Duplicated	FOXG_16738P0	Duplicated	CVK93843	Duplicated	NechaP96752	Duplicated	FVEG_07262T0	Duplicated	FCUL_02069.1-mRNA-1
BUSCOfEOG7V76G0	Complete	FV_08714	Complete	FPSE_03499	Complete	FPOA_07346	Complete	FGRRES_16492	Complete	FLAG1_05302	Complete	CCT71302	Complete	CVL01152	Complete	FOXG_09389P0	Complete	CVK94106	Complete	NechaP46823	Complete	FVEG_07021T0	Complete	FCUL_07673.1-mRNA-1
BUSCOfEOG7MPRQ0	Complete	FV_02259	Complete	FPSE_09126	Complete	FPOA_01928	Complete	FGRRES_01909	Complete	FLAG1_03155	Complete	CCT72360	Complete	CVK97235	Complete	FOXG_04229P0	Complete	CVL01097	Complete	NechaP64104	Complete	FVEG_07349T0	Complete	FCUL_01997.1-mRNA-1
BUSCOfEOG7N9059	Complete	FV_11808	Fragmented	FPSE_02744	Complete	FPOA_10014	Complete	FGRRES_07044_M	Complete	FLAG1_00147	Complete	CCT65832	Complete	CVK89350	Fragmented	FOXG_01764P0	Complete	CVK92982	Complete	NechaP38580	Complete	FVEG_08134T0	Complete	FCUL_10132.1-mRNA-1
BUSCOfEOG7KSXHR	Complete	FV_12917	Complete	FPSE_00856	Complete	FPOA_10995	Complete	FGRRES_09787_M	Complete	FLAG1_03592	Complete	CCT65145	Complete	CVL00032	Complete	FOXG_08273P0	Complete	CVK89466	Complete	NechaP76476	Fragmented	FVEG_06401T0	Complete	FCUL_11192.1-mRNA-1
BUSCOfEOG7XH6ZR	Complete	FV_03296	Complete	FPSE_01419	Complete	FPOA_02829	Complete	FGRRES_09899	Complete	FLAG1_03721	Complete	CCT68749	Complete	CVK92967	Complete	FOXG_05526P0	Complete	CVL12982	Complete	NechaP93537	Fragmented	FVEG_02614T0	Complete	FCUL_02920.1-mRNA-1
BUSCOfEOG7QNVW5	Complete	FV_13869	Complete	FPSE_07119	Complete	FPOA_11846	Complete	FGRRES_13489	Complete	FLAG1_07024	Complete	CCT70982	Fragmented	CVL00586	Complete	FOXG_09043P0	Complete	CVL13230	Complete	NechaP106294	Complete	FVEG_06646T0	Complete	FCUL_12032.1-mRNA-1
BUSCOfEOG7SBNZS	Duplicated	FV_05098	Duplicated	FPSE_04632	Duplicated	FPOA_10108	Duplicated	FGRRES_06222	Duplicated	FLAG1_06999	Duplicated	CCT69732	Duplicated	CVK90795	Duplicated	FOXG_08489P0	Duplicated	CVL10944	Duplicated	NechaP103960	Duplicated	FVEG_08034T0	Duplicated	FCUL_02884.1-mRNA-1
BUSCOfEOG7SBNZS	Duplicated	FV_01304	Duplicated	FPSE_04632	Duplicated	FPOA_10108	Duplicated	FGRRES_06222	Duplicated	FLAG1_06999	Duplicated	CCT69732	Duplicated	CVK90795	Duplicated	FOXG_08489P0	Duplicated	CVL10944	Duplicated	NechaP103960	Duplicated	FVEG_08034T0	Duplicated	FCUL_02884.1-mRNA-1
BUSCOfEOG7SBNZS	Duplicated	FV_09838	Duplicated	FPSE_04632	Duplicated	FPOA_10108	Duplicated	FGRRES_06222	Duplicated	FLAG1_06999	Duplicated	CCT69732	Duplicated	CVK90795	Duplicated	FOXG_08489P0	Duplicated	CVL10944	Duplicated	NechaP103960	Duplicated	FVEG_08034T0	Duplicated	FCUL_02884.1-mRNA-1
BUSCOfEOG7SBNZS	Duplicated	FV_13444	Duplicated	FPSE_04632	Duplicated	FPOA_10108	Duplicated	FGRRES_06222	Duplicated	FLAG1_06999	Duplicated	CCT69732	Duplicated	CVK90795	Duplicated	FOXG_08489P0	Duplicated	CVL10944	Duplicated	NechaP103960	Duplicated	FVEG_08034T0	Duplicated	FCUL_02884.1-mRNA-1
BUSCOfEOG7SBNZS	Duplicated	FV_11913	Duplicated	FPSE_04632	Duplicated	FPOA_10108	Duplicated	FGRRES_06222	Duplicated	FLAG1_06999	Duplicated	CCT69732	Duplicated	CVK90795	Duplicated	FOXG_08489P0	Duplicated	CVL10944	Duplicated	NechaP103960	Duplicated	FVEG_08034T0	Duplicated	FCUL_02884.1-mRNA-1
BUSCOfEOG7SBNZS	Duplicated	FV_03259	Duplicated	FPSE_04632	Duplicated	FPOA_10108	Duplicated	FGRRES_06222	Duplicated	FLAG1_06999	Duplicated	CCT69732	Duplicated	CVK90795	Duplicated	FOXG_08489P0	Duplicated	CVL10944	Duplicated	NechaP103960	Duplicated	FVEG_08034T0	Duplicated	FCUL_02884.1-mRNA-1
BUSCOfEOG7SBNZS	Duplicated	FV_11257	Duplicated	FPSE_04632	Duplicated	FPOA_10108	Duplicated	FGRRES_06222	Duplicated	FLAG1_06999	Duplicated	CCT69732	Duplicated	CVK90795	Duplicated	FOXG_08489P0	Duplicated	CVL10944	Duplicated	NechaP103960	Duplicated	FVEG_08034T0	Duplicated	FCUL_02884.1-mRNA-1
BUSCOfEOG7SBNZS	Duplicated	FV_05620	Duplicated	FPSE_04632	Duplicated	FPOA_10108	Duplicated	FGRRES_06222	Duplicated	FLAG1_06999	Duplicated	CCT69732	Duplicated	CVK90795	Duplicated	FOXG_08489P0	Duplicated	CVL10944	Duplicated	NechaP103960	Duplicated	FVEG_08034T0	Duplicated	FCUL_02884.1-mRNA-1
BUSCOfEOG7CRTZN	Complete	FV_08710	Complete	FPSE_03495	Complete	FPOA_07342	Complete	FGRRES_05507	Complete	FLAG1_05298	Complete	CCT71298	Complete	CVL01148	Complete	FOXG_09386P0	Complete	CVK94115	Complete	NechaP62839	Complete	FVEG_07018T0	Complete	FCUL_07678.1-mRNA-1
BUSCOfEOG7X3R31	Complete	FV_11891	Complete	FPSE_02667	Complete	FPOA_10089	Complete	FGRRES_07113	Complete	FLAG1_00219	Complete	CCT65761	Complete	CVK89475	Complete	FOXG_01689P0	Complete	CVK93145	Complete	NechaP68346	Complete	FVEG_08054T0	Complete	FCUL_10212.1-mRNA-1
BUSCOfEOG7KWSS5	Complete	FV_02423	Complete	FPSE_05135	Complete	FPOA_02082	Complete	FGRRES_02043	Complete	FLAG1_05656	Complete	CCT72215	Complete	CVK96983	Complete	FOXG_04379P0	Complete	CVL09525	Complete	NechaP101930	Complete	FVEG_07500T0	Complete	FCUL_02137.1-mRNA-1
BUSCOfEOG79PJXX	Complete	FV_05215	Complete	FPSE_07872	Complete	FPOA_04263	Complete	FGRRES_08596	Complete	FLAG1_01854	Complete	CCT69970	Complete	CVK90594	Complete	FOXG_03411P0	Complete	CVK99895	Complete	NechaP36647	Complete	FVEG_02282T0	Complete	FCUL_04422.1-mRNA-1
BUSCOfEOG7CZKF1	Complete	FV_10156	Complete	FPSE_08842	Complete	FPOA_08651	Complete	FGRRES_10795	Complete	FLAG1_02341	Complete	CCT71511	Complete	CVL05753	Complete	FOXG_12727P0	Complete	CVK98191	Complete	NechaP40329	Complete	FVEG_11466T0	Complete	FCUL_08746.1-mRNA-1
BUSCOfEOG786HC2	Complete	FV_01518	Complete	FPSE_01776	Complete	FPOA_01271	Complete	FGRRES_01233	Complete	FLAG1_06568	Complete	CCT63406	Complete	CVK83103	Fragmented	FOXG_00155P0	Complete	CVL10417	Complete	NechaP105807	Fragmented	FVEG_01362T0	Complete	FCUL_01326.1-mRNA-1
BUSCOfEOG76TB3F	Complete	FV_03373	Complete	FPSE_03864	Complete	FPOA_02895	Complete	FGRRES_09966	Complete	FLAG1_03212	Complete	CCT69364	Complete	CVK92852	Complete	FOXG_05455P0	Complete	CVL11407	Complete	NechaP41007	Complete	FVEG_02683T0	Complete	FCUL_02991.1-mRNA-1
BUSCOfEOG7MH16T	Complete	FV_05280	Complete	FPSE_11562	Complete	FPOA_04323	Complete	FGRRES_08653	Complete	FLAG1_05929	Complete	CCT70208	Complete	CVK91020	Complete	FOXG_03146P0	Complete	CVK91388	Complete	NechaP5257	Complete	FVEG_02012T0	Complete	FCUL_04489.1-mRNA-1
BUSCOfEOG7D59X9	Duplicated	FV_01138	Duplicated	FPSE_09448	Duplicated	FPOA_10459	Duplicated	FGRRES_15796	Duplicated	FLAG1_01336	Duplicated	CCT65489	Duplicated	CVL06010	Duplicated	FOXG_00876P0	Duplicated	CVK98829	Duplicated	NechaP48180	Duplicated	FVEG_12812T0	Duplicated	FCUL_00987.1-mRNA-1
BUSCOfEOG7D59X9	Duplicated	FV_12315	Duplicated	FPSE_09448	Duplicated	FPOA_10459	Duplicated	FGRRES_15796	Duplicated	FLAG1_01336	Duplicated	CCT65489	Duplicated	CVL06010	Duplicated	FOXG_00876P0	Duplicated	CVK98829	Duplicated	NechaP48180	Duplicated	FVEG_12812T0	Duplicated	FCUL_00987.1-mRNA-1
BUSCOfEOG72VHGT	Complete	FV_01429	Complete	FPSE_05635	Complete	FPOA_01189	Complete	FGRRES_01155	Complete	FLAG1_02895	Complete	CCT62134	Complete	CVK83240	Complete	FOXG_00236P0	Complete	CVL10334	Complete	NechaP65523	Complete	FVEG_01280T0	Complete	FCUL_01247.1-mRNA-1
BUSCOfEOG78PVP2	Duplicated	FV_11423	Duplicated	FPSE_10743	Duplicated	FPOA_04138	Duplicated	FGRRES_06706	Duplicated	FLAG1_04682	Duplicated	CCT64408	Duplicated	CVK90814	Duplicated	FOXG_02229P0	Duplicated	CVL00200	Duplicated	NechaP79396	Duplicated	FVEG_04055T0	Duplicated	FCUL_04294.1-mRNA-1
BUSCOfEOG78PVP2	Duplicated	FV_13232	Duplicated	FPSE_10743	Duplicated	FPOA_04138	Duplicated	FGRRES_06706	Duplicated	FLAG1_04682	Duplicated	CCT64408	Duplicated	CVK90814	Duplicated	FOXG_02229P0	Duplicated	CVL00200	Duplicated	NechaP79396	Duplicated	FVEG_04055T0	Duplicated	FCUL_04294.1-mRNA-1
BUSCOfEOG78PVP2	Duplicated	FV_05084	Duplicated	FPSE_10743	Duplicated	FPOA_04138	Duplicated	FGRRES_06706	Duplicated	FLAG1_04682	Duplicated	CCT64408	Duplicated	CVK90814	Duplicated	FOXG_02229P0	Duplicated	CVL00200	Duplicated	NechaP79396	Duplicated	FVEG_04055T0	Duplicated	FCUL_04294.1-mRNA-1
BUSCOfEOG7WX0MV	Complete	FV_01034	Complete	FPSE_00630	Complete	FPOA_00995	Complete	FGRRES_00822	Complete	FLAG1_01271	Complete	CCT62637	Complete	CVK84143	Complete	FOXG_00778P0	Complete	CVK82813	Complete	NechaP73404	Complete	FVEG_00737T0	Complete	FCUL_00883.1-mRNA-1
BUSCOfEOG786HCW	Complete	FV_07502	Complete	FPSE_06326	Complete	FPOA_06255	Complete	FGRRES_04404	Complete	FLAG1_06919	Complete	CCT74023	Complete	CVK98411	Complete	FOXG_13830P0	Complete	CVK96438	Complete	NechaP95767	Complete	FVEG_11259T0	Complete	FCUL_06553.1-mRNA-1
BUSCOfEOG7034SQ	Complete	FV_11399	Complete	FPSE_01560	Complete	FPOA_09640	Complete	FGRRES_16702	Complete	FLAG1_03355	Complete	CCT66284	Complete	CVK88540	Complete	FOXG_02254P0	Complete	CVL07841	Complete	NechaP37866	Complete	FVEG_05428T0	Fragmented	FCUL_09725.1-mRNA-1
BUSCOfEOG7RNKBD	Complete	FV_13371	Complete	FPSE_05099	Complete	FPOA_11403	Complete	FGRRES_09422	Complete	FLAG1_06529	Complete	CCT64530	Complete	CVK93750	Complete	FOXG_06068P0	Complete	CVK97640	Complete	NechaP58420	Complete	FVEG_03936T0	Complete	FCUL_11612.1-mRNA-1
BUSCOfEOG715QCD	Complete	FV_03302	Complete	FPSE_03083	Complete	FPOA_02834	Complete	FGRRES_09904	Complete	FLAG1_03716	Complete	CCT68743	Complete	CVK92958	Complete	FOXG_05520P0	Complete	CVL12987	Complete	NechaP41283	Complete	FVEG_02619T0	Complete	FCUL_02925.1-mRNA-1
BUSCOfEOG7966TJ	Complete	FV_00449	Complete	FPSE_08780	Complete	FPOA_00304	Complete	FGRRES_00305	Complete	FLAG1_00927	Complete	CCT62624	Complete	CVK84118	Complete	FOXG_00763P0	Complete	CVL13444	Complete	NechaP98880	Complete	FVEG_00752T0	Complete	FCUL_00327.1-mRNA-1
BUSCOfEOG7W41M1	Complete	FV_01519	Complete	transcript:EKJ77987	Complete	FPOA_01272	Complete	FGRRES_01234	Complete	FLAG1_06569	Complete	CCT62059	Complete	CVK83101	Fragmented	FOXG_00154P0	Complete	CVL10418	Complete	NechaP30776	Complete	FVEG_01363T0	Complete	FCUL_01327.1-mRNA-1
BUSCOfEOG7TTQKC	Complete	FV_11715	Complete	FPSE_04763	Complete	FPOA_09928	Complete	FGRRES_06960	Complete	FLAG1_00059	Complete	CCT65917	Complete	CVK89203	Complete	FOXG_01855P0	Complete	CVK92760	Complete	NechaP39121	Complete	FVEG_08232T0	Complete	FCUL_10043.1-mRNA-1
BUSCOfEOG7HHX2C	Complete	FV_00889	Complete	FPSE_00304	Complete	FPOA_00699	Complete	FGRRES_00695	Complete	FLAG1_06431	Complete	CCT62855	Complete	CVK84532	Complete	FOXG_01019P0	Complete	CVK83398	Complete	NechaP30617	Complete	FVEG_00496T0	Complete	FCUL_00743.1-mRNA-1
BUSCOfEOG7WDN9V	Complete	FV_01875	Complete	FPSE_00781	Complete	FPOA_01596	Complete	FGRRES_01553	Complete	FLAG1_01451	Complete	CCT61751	Complete	CVL02962	Complete	FOXG_11157P0	Complete	CVL04437	Complete	NechaP74210	Complete	FVEG_09633T0	Complete	FCUL_01651.1-mRNA-1
BUSCOfEOG7T1RKH	Complete	FV_12237	Complete	FPSE_09375	Complete	FPOA_10388	Complete	FGRRES_07413	Complete	FLAG1_01431	Complete	CCT65554	Complete	CVK89782	Complete	FOXG_01479P0	Complete	CVK93407	Complete	NechaP106359	Complete	FVEG_07844T0	Complete	FCUL_10551.1-mRNA-1
BUSCOfEOG7F2527	Complete	FV_09157	Complete	FPSE_06531	Complete	FPOA_07741	Complete	FGRRES_05135	Complete	FLAG1_04047	Complete	CCT67174	Complete	CVK87001	Complete	FOXG_07881P0	Complete	CVK88089	Complete	NechaP71976	Complete	FVEG_04803T0	Complete	FCUL_07274.1-mRNA-1
BUSCOfEOG7RJQ36	Complete	FV_11422	Complete	FPSE_01539	Complete	FPOA_09661	Complete	FGRRES_06705	Complete	FLAG1_03336	Complete	CCT66264	Complete	CVK88578	Complete	FOXG_02230P0	Complete	CVL07888	Complete	NechaP79397	Complete	FVEG_05402T0	Complete	FCUL_09747.1-mRNA-1
BUSCOfEOG74J9JF	Complete	FV_05293	Complete	FPSE_11685	Complete	FPOA_04332	Complete	FGRRES_08663_M	Complete	FLAG1_05938	Complete	CCT70223	Complete	CVK91033	Complete	FOXG_03138P0	Complete	CVK91411	Complete	NechaP59311	Complete	FVEG_02000T0	Complete	FCUL_04501.1-mRNA-1
BUSCOfEOG7QK0R2	Complete	FV_00505	Complete	FPSE_00010	Complete	FPOA_00354	Complete	FGRRES_00352	Complete	FLAG1_00976	Complete	CCT62578	Complete	CVK84028	Complete	FOXG_00707P0	Complete	CVK94843	Complete	NechaP98863	Complete	FVEG_00807T0	Complete	FCUL_00381.1-mRNA-1
BUSCOfEOG747PSK	Complete	FV_08670	Complete	FPSE_06136	Complete	FPOA_07306	Complete	FGRRES_05545	Complete	FLAG1_07788	Duplicated	CCT63927	Duplicated	CVL01104	Complete	FOXG_09347P0	Duplicated	CVK88984	Duplicated	NechaP83765	Complete	FVEG_06951T0	Complete	FCUL_07717.1-mRNA-1
BUSCOfEOG75MW6X	Duplicated	FV_04962	Duplicated	FPSE_08486	Duplicated	FPOA_04022	Duplicated	FGRRES_08365	Duplicated	FLAG1_03898	Duplicated	CCT61834	Duplicated	CVL03125	Duplicated	FOXG_11248P0	Duplicated	CVK99789	Duplicated	NechaP30114	Duplicated	FVEG_09545T0	Duplicated	FCUL_01571.1-mRNA-1
BUSCOfEOG75MW6X	Duplicated	FV_01783	Duplicated	FPSE_08486	Duplicated	FPOA_04022	Duplicated	FGRRES_08365	Duplicated	FLAG1_03898	Duplicated	CCT61834	Duplicated	CVL03125	Duplicated	FOXG_11248P0	Duplicated	CVK99789	Duplicated	NechaP30114	Duplicated	FVEG_09545T0	Duplicated	FCUL_01571.1-mRNA-1
BUSCOfEOG7G4QPR	Complete	FV_02222	Complete	FPSE_05405	Complete	FPOA_01894	Complete	FGRRES_01873	Complete	FLAG1_04510	Complete	CCT72334	Complete	CVK97183	Complete	FOXG_04259P0	Complete	CVL02152	Complete	NechaP51054	Complete	FVEG_07381T0	Complete	FCUL_01965.1-mRNA-1
BUSCOfEOG71VT48	Complete	FV_01652	Complete	FPSE_11516	Complete	FPOA_01390	Complete	FGRRES_01348	Fragmented	FLAG1_01392	Complete	CCT61955	Complete	CVK82894	Complete	FOXG_00033P0	Complete	CVL11082	Complete	NechaP74423	Complete	FVEG_01483T0	Complete	FCUL_01455.1-mRNA-1
BUSCOfEOG7WX0JP	Complete	FV_00763	Complete	FPSE_04617	Complete	FPOA_00591	Complete	FGRRES_00587	Complete	FLAG1_00336	Complete	CCT62349	Complete	CVK83606	Complete	FOXG_00463P0	Complete	CVK95454	Complete	NechaP74817	Complete	FVEG_01051T0	Complete	FCUL_00632.1-mRNA-1
BUSCOfEOG75MW6R	Complete	FV_12020	Complete	FPSE_03155	Complete	FPOA_10201	Complete	FGRRES_07225	Complete	FLAG1_01695	Complete	CCT66226	Complete	CVK88650	Complete	FOXG_02191P0	Complete	CVL07988	Complete	NechaP100206	Complete	FVEG_05361T0	Missing	0
BUSCOfEOG7NKKX2	Duplicated	FV_00873	Duplicated	FPSE_00658	Duplicated	FPOA_06486	Duplicated	FGRRES_10379	Duplicated	FLAG1_02453	Duplicated	CCT63453	Duplicated	CVK84514	Duplicated	FOXG_01008P0	Duplicated	CVK83362	Duplicated	NechaP40672	Duplicated	FVEG_00507T0	Duplicated	FCUL_03450.1-mRNA-1
BUSCOfEOG7NKKX2	Duplicated	FV_03835	Duplicated	FPSE_00658	Duplicated	FPOA_06486	Duplicated	FGRRES_10379	Duplicated	FLAG1_02453	Duplicated	CCT63453	Duplicated	CVK84514	Duplicated	FOXG_01008P0	Duplicated	CVK83362	Duplicated	NechaP40672	Duplicated	FVEG_00507T0	Duplicated	FCUL_03450.1-mRNA-1
BUSCOfEOG7NKKX2	Duplicated	FV_00872	Duplicated	FPSE_00658	Duplicated	FPOA_06486	Duplicated	FGRRES_10379	Duplicated	FLAG1_02453	Duplicated	CCT63453	Duplicated	CVK84514	Duplicated	FOXG_01008P0	Duplicated	CVK83362	Duplicated	NechaP40672	Duplicated	FVEG_00507T0	Duplicated	FCUL_03450.1-mRNA-1
BUSCOfEOG77WWR0	Complete	FV_00549	Complete	FPSE_00050	Complete	FPOA_00391	Complete	FGRRES_00388	Complete	FLAG1_01011	Complete	CCT62541	Complete	CVK83961	Complete	FOXG_00669P0	Complete	CVK94940	Complete	NechaP73394	Complete	FVEG_00843T0	Complete	FCUL_00422.1-mRNA-1
BUSCOfEOG7HXD37	Complete	FV_13055	Complete	FPSE_04264	Complete	FPOA_11125	Complete	FGRRES_09662	Complete	FLAG1_02614	Complete	CCT63980	Complete	CVK99808	Complete	FOXG_08408P0	Complete	CVK89126	Fragmented	NechaP90799	Complete	FVEG_06270T0	Complete	FCUL_11321.1-mRNA-1
BUSCOfEOG7W41QC	Complete	FV_01270	Complete	FPSE_08602	Complete	FPOA_00787	Complete	FGRRES_01007	Complete	FLAG1_00456	Complete	CCT62275	Complete	CVK83488	Complete	FOXG_00386P0	Complete	CVK95632	Complete	NechaP98779	Complete	FVEG_01131T0	Complete	FCUL_01100.1-mRNA-1
BUSCOfEOG7W9S4R	Complete	FV_04892	Complete	FPSE_09493	Complete	FPOA_03960	Complete	FGRRES_08313	Complete	FLAG1_03421	Complete	CCT70366	Complete	CVK91190	Complete	FOXG_02986P0	Complete	CVK91642	Complete	NechaP103656	Complete	FVEG_01837T0	Complete	FCUL_04106.1-mRNA-1
BUSCOfEOG7N0CDH	Complete	FV_09263	Complete	FPSE_06318	Complete	FPOA_07844	Complete	FGRRES_05713_M	Complete	FLAG1_10432	Complete	CCT65060	Complete	CVK99396	Complete	FOXG_08718P0	Complete	CVK88344	Complete	NechaP90710	Complete	FVEG_05954T0	Complete	FCUL_07895.1-mRNA-1
BUSCOfEOG7647BG	Complete	FV_09490	Fragmented	FPSE_03070	Complete	FPOA_08040	Fragmented	FGRRES_16573	Fragmented	FLAG1_01218	Complete	CCT66912	Complete	CVK87507	Complete	FOXG_07595P0	Complete	CVK87556	Complete	NechaP96414	Complete	FVEG_04524T0	Fragmented	FCUL_08091.1-mRNA-1
BUSCOfEOG7NPG3Q	Complete	FV_07596	Complete	FPSE_08278	Complete	FPOA_06370	Complete	FGRRES_04485	Complete	FLAG1_05776	Complete	CCT73343	Complete	CVK98254	Complete	FOXG_13729P0	Complete	CVK96338	Complete	NechaP71431	Complete	FVEG_11158T0	Complete	FCUL_06639.1-mRNA-1
BUSCOfEOG7JQC05	Complete	FV_13341	Missing	0	Complete	FPOA_11376	Complete	FGRRES_17199_M	Complete	FLAG1_04109	Complete	CCT64509	Complete	CVK93717	Fragmented	FOXG_06096P0	Complete	CVK97575	Complete	NechaP75514	Complete	FVEG_03962T0	Complete	FCUL_11582.1-mRNA-1
BUSCOfEOG7PZS60	Complete	FV_09926	Complete	FPSE_01015	Complete	FPOA_08436	Complete	FGRRES_06299	Complete	FLAG1_00321	Complete	CCT67331	Complete	CVK86763	Complete	FOXG_08050P0	Complete	CVL10734	Complete	NechaP104004	Fragmented	FVEG_04972T0	Complete	FCUL_08505.1-mRNA-1
BUSCOfEOG7712J5	Complete	FV_03366	Complete	FPSE_03857	Complete	FPOA_02888	Complete	FGRRES_17298	Complete	FLAG1_03219	Complete	CCT68694	Complete	CVK92864	Complete	FOXG_05462P0	Complete	CVL11414	Complete	NechaP41004	Fragmented	FVEG_02676T0	Complete	FCUL_02985.1-mRNA-1
BUSCOfEOG71K6FR	Complete	FV_05235	Complete	FPSE_06024	Complete	FPOA_04280	Complete	FGRRES_08613_M	Complete	FLAG1_01835	Complete	CCT70762	Complete	CVK90963	Complete	FOXG_03186P0	Complete	CVL12687	Complete	NechaP103763	Complete	FVEG_02056T0	Complete	FCUL_04441.1-mRNA-1
BUSCOfEOG7WX0HQ	Complete	FV_12798	Complete	FPSE_10792	Complete	FPOA_10887	Complete	FGRRES_13254_M	Complete	FLAG1_04879	Complete	CCT67475	Complete	CVK86606	Fragmented	FOXG_03726P0	Complete	CVK86330	Complete	NechaP92359	Complete	FVEG_12139T0	Fragmented	FCUL_11085.1-mRNA-1
BUSCOfEOG73V6WQ	Complete	FV_13123	Complete	FPSE_05879	Complete	FPOA_11186	Complete	FGRRES_09601	Complete	FLAG1_02675	Complete	CCT64320	Complete	CVK93525	Complete	FOXG_06306P0	Complete	CVK97096	Complete	NechaP33359	Complete	FVEG_04157T0	Complete	FCUL_11385.1-mRNA-1
BUSCOfEOG7N63WB	Complete	FV_12032	Complete	FPSE_00197	Complete	FPOA_10211	Complete	FGRRES_07237_M	Complete	FLAG1_01706	Complete	CCT66757	Complete	CVK88670	Complete	FOXG_02180P0	Complete	CVL08018	Complete	NechaP79351	Complete	FVEG_05348T0	Complete	FCUL_10358.1-mRNA-1
BUSCOfEOG799302	Complete	FV_01135	Complete	FPSE_10760	Complete	FPOA_00903	Complete	FGRRES_00906	Complete	FLAG1_01333	Complete	CCT62693	Complete	CVK84253	Complete	FOXG_00879P0	Complete	CVK82963	Complete	NechaP90315	Complete	FVEG_00675T0	Complete	FCUL_00984.1-mRNA-1
BUSCOfEOG7MPRRK	Complete	FV_11841	Complete	FPSE_02713	Complete	FPOA_10042	Complete	FGRRES_07070	Complete	FLAG1_00173	Complete	CCT65808	Complete	CVK89392	Complete	FOXG_01737P0	Complete	CVK93052	Complete	NechaP68312	Complete	FVEG_08107T0	Complete	FCUL_10165.1-mRNA-1
BUSCOfEOG7380DT	Complete	FV_13142	Complete	FPSE_05860	Complete	FPOA_11203	Complete	FGRRES_09584	Complete	FLAG1_00668	Complete	CCT64335	Complete	CVK93543	Complete	FOXG_06286P0	Complete	CVK97145	Complete	NechaP91141	Complete	FVEG_04138T0	Complete	FCUL_11402.1-mRNA-1
BUSCOfEOG79PJZ1	Fragmented	FV_02119	Complete	FPSE_07107	Complete	FPOA_11860	Complete	FGRRES_13497	Complete	FLAG1_04309	Complete	CCT71008	Complete	CVL00643	Fragmented	FOXG_09073P0	Complete	CVK94741	Complete	NechaP46331	Fragmented	FVEG_06674T0	Fragmented	FCUL_12023.1-mRNA-1
BUSCOfEOG7SR4ZT	Complete	FV_04942	Duplicated	FPSE_08960	Complete	FPOA_04003	Duplicated	FGRRES_08976_M	Duplicated	FLAG1_07032	Complete	CCT69917	Complete	CVK90500	Duplicated	FOXG_09031P0	Complete	CVK99761	Duplicated	NechaP101182	Complete	FVEG_02338T0	Duplicated	FCUL_12041.1-mRNA-1
BUSCOfEOG76DV5T	Complete	FV_00595	Complete	FPSE_00092	Complete	FPOA_00434	Complete	FGRRES_00429	Complete	FLAG1_04552	Complete	CCT62498	Complete	CVK83881	Complete	FOXG_00622P0	Complete	CVK95057	Complete	NechaP73389	Complete	FVEG_00890T0	Complete	FCUL_00470.1-mRNA-1
BUSCOfEOG75J0WD	Complete	FV_11769	Complete	FPSE_02782	Complete	FPOA_09979	Complete	FGRRES_16760	Complete	FLAG1_00112	Complete	CCT65865	Complete	CVK89291	Complete	FOXG_01798P0	Complete	CVK92897	Complete	NechaP71907	Complete	FVEG_08172T0	Complete	FCUL_10095.1-mRNA-1
BUSCOfEOG76X68V	Complete	FV_01046	Complete	FPSE_11606	Complete	FPOA_00982	Complete	FGRRES_00834	Complete	FLAG1_01258	Complete	CCT62650	Complete	CVK84163	Complete	FOXG_00791P0	Complete	CVK82843	Complete	NechaP75114	Complete	FVEG_00724T0	Complete	FCUL_00896.1-mRNA-1
BUSCOfEOG7VQJQ2	Complete	FV_05597	Complete	FPSE_08916	Complete	FPOA_04591	Complete	FGRRES_08917	Complete	FLAG1_06585	Complete	CCT69745	Complete	CVK90183	Complete	FOXG_03648P0	Complete	CVL10928	Complete	NechaP16399	Complete	FVEG_02522T0	Complete	FCUL_04786.1-mRNA-1
BUSCOfEOG7GXPKT	Complete	FV_08523	Complete	FPSE_06269	Complete	FPOA_07177	Complete	FGRRES_05671	Complete	FLAG1_08433	Complete	CCT71141	Complete	CVL00883	Complete	FOXG_09211P0	Complete	CVK94545	Complete	NechaP70944	Complete	FVEG_06813T0	Fragmented	FCUL_07854.1-mRNA-1
BUSCOfEOG7NKKXH	Complete	FV_03362	Complete	FPSE_03853	Complete	FPOA_02884	Complete	FGRRES_09957	Complete	FLAG1_03222	Complete	CCT68698	Complete	CVK92870	Complete	FOXG_05466P0	Complete	CVL11418	Complete	NechaP106135	Complete	FVEG_02672T0	Complete	FCUL_02982.1-mRNA-1
BUSCOfEOG7H4F5X	Complete	FV_09837	Complete	FPSE_02581	Complete	FPOA_08357	Complete	FGRRES_06221	Missing	0	Complete	CCT63901	Complete	CVK99659	Complete	FOXG_08490P0	Complete	CVK88917	Complete	NechaP34377	Missing	0	Complete	FCUL_08416.1-mRNA-1
BUSCOfEOG74TX76	Complete	FV_08975	Complete	FPSE_07206	Complete	FPOA_07581	Complete	FGRRES_05286	Complete	FLAG1_06139	Complete	CCT63967	Complete	CVK99787	Complete	FOXG_08421P0	Complete	CVK89094	Complete	NechaP34112	Complete	FVEG_06257T0	Complete	FCUL_07436.1-mRNA-1
BUSCOfEOG7WHHKZ	Complete	FV_12131	Duplicated	FPSE_04131	Complete	FPOA_10304	Complete	FGRRES_07326	Complete	FLAG1_04004	Complete	CCT66662	Complete	CVK89667	Complete	FOXG_01578P0	Complete	CVK93261	Complete	NechaP96198	Complete	FVEG_07939T0	Complete	FCUL_10453.1-mRNA-1
BUSCOfEOG73BVR6	Complete	FV_03176	Complete	FPSE_06479	Complete	FPOA_02720	Complete	FGRRES_12187	Complete	FLAG1_01944	Complete	CCT68858	Complete	CVL01576	Complete	FOXG_10319P0	Complete	CVL02448	Complete	NechaP44234	Complete	FVEG_08972T0	Complete	FCUL_02815.1-mRNA-1
BUSCOfEOG79CZ8V	Complete	FV_08708	Complete	FPSE_03493	Complete	FPOA_07340	Complete	FGRRES_05509	Complete	FLAG1_05296	Complete	CCT71296	Complete	CVL01146	Complete	FOXG_09384P0	Complete	CVK94121	Complete	NechaP95547	Complete	FVEG_07016T0	Complete	FCUL_07680.1-mRNA-1
BUSCOfEOG7PCJSB	Complete	FV_13423	Complete	FPSE_10230	Complete	FPOA_11460	Complete	FGRRES_09338_M	Complete	FLAG1_06391	Complete	CCT65044	Complete	CVK94044	Complete	FOXG_05888P0	Complete	CVL04944	Complete	NechaP105857	Complete	FVEG_03760T0	Complete	FCUL_11667.1-mRNA-1
BUSCOfEOG74R247	Complete	FV_02888	Complete	FPSE_01930	Complete	FPOA_02463	Complete	FGRRES_02473	Complete	FLAG1_04384	Complete	CCT69436	Complete	CVL01768	Complete	FOXG_10433P0	Complete	CVL02329	Complete	NechaP61885	Complete	FVEG_09087T0	Complete	FCUL_02547.1-mRNA-1
BUSCOfEOG7CCC10	Complete	FV_12854	Complete	FPSE_11032	Complete	FPOA_10938	Complete	FGRRES_09843	Complete	FLAG1_04640	Complete	CCT67427	Complete	CVK86658	Complete	FOXG_08154P0	Complete	CVL13303	Complete	NechaP37623	Complete	FVEG_05078T0	Complete	FCUL_11134.1-mRNA-1
BUSCOfEOG7KWSTW	Complete	FV_05571	Complete	FPSE_08212	Complete	FPOA_04572	Complete	FGRRES_08900	Complete	FLAG1_00014	Complete	CCT69764	Complete	CVK90222	Complete	FOXG_03624P0	Complete	CVL10906	Complete	NechaP36177	Complete	FVEG_02498T0	Complete	FCUL_04765.1-mRNA-1
BUSCOfEOG7RRFJ7	Complete	FV_01629	Complete	FPSE_03365	Complete	FPOA_01370	Complete	FGRRES_01328	Complete	FLAG1_01371	Complete	CCT61971	Complete	CVK82933	Complete	FOXG_00056P0	Complete	CVL11060	Complete	NechaP98650	Complete	FVEG_01460T0	Complete	FCUL_01435.1-mRNA-1
BUSCOfEOG7P2Z4K	Complete	FV_03761	Complete	FPSE_12363	Complete	FPOA_03249	Complete	FGRRES_10312	Complete	FLAG1_02520	Complete	CCT68359	Complete	CVK92376	Complete	FOXG_05093P0	Complete	CVK90200	Complete	NechaP102677	Complete	FVEG_03042T0	Complete	FCUL_03379.1-mRNA-1
BUSCOfEOG7HMS90	Complete	FV_09484	Complete	FPSE_03075	Complete	FPOA_08034	Complete	FGRRES_16572	Complete	FLAG1_01213	Complete	CCT66919	Complete	CVK87493	Complete	FOXG_07602P0	Complete	CVK87581	Complete	NechaP123411	Complete	FVEG_04531T0	Complete	FCUL_08086.1-mRNA-1
BUSCOfEOG7C5MHX	Complete	FV_11278	Complete	FPSE_01669	Duplicated	FPOA_06652	Duplicated	FGRRES_17684_M	Complete	FLAG1_01026	Complete	CCT66393	Complete	CVK88321	Complete	FOXG_02370P0	Complete	CVL13623	Complete	NechaP39192	Complete	FVEG_05551T0	Complete	FCUL_09612.1-mRNA-1
BUSCOfEOG7Q8CZ6	Complete	FV_12230	Complete	FPSE_09368	Complete	FPOA_10381	Complete	FGRRES_07406	Complete	FLAG1_01424	Complete	CCT65561	Complete	CVK89775	Complete	FOXG_01487P0	Complete	CVK93388	Complete	NechaP48670	Complete	FVEG_07851T0	Complete	FCUL_10544.1-mRNA-1
BUSCOfEOG78WM3S	Complete	FV_00444	Complete	FPSE_08775	Complete	FPOA_00299	Complete	FGRRES_00300	Complete	FLAG1_00922	Complete	CCT62629	Complete	CVK84126	Complete	FOXG_00768P0	Duplicated	CVK82783	Complete	NechaP102383	Complete	FVEG_00747T0	Complete	FCUL_00323.1-mRNA-1
BUSCOfEOG7WT4CC	Duplicated	FV_00923	Complete	FPSE_00336	Duplicated	FPOA_01097	Complete	FGRRES_00722	Complete	FLAG1_02701	Duplicated	CCT74494	Complete	CVK84589	Complete	FOXG_01052P0	Complete	CVK83479	Duplicated	NechaP88409	Complete	FVEG_00462T0	Complete	FCUL_00776.1-mRNA-1
BUSCOfEOG7WT4CC	Duplicated	FV_06602	Complete	FPSE_00336	Duplicated	FPOA_01097	Complete	FGRRES_00722	Complete	FLAG1_02701	Duplicated	CCT74494	Complete	CVK84589	Complete	FOXG_01052P0	Complete	CVK83479	Duplicated	NechaP88409	Complete	FVEG_00462T0	Complete	FCUL_00776.1-mRNA-1
BUSCOfEOG7J9W1K	Duplicated	FV_01594	Duplicated	FPSE_10953	Duplicated	FPOA_08199	Duplicated	FGRRES_06070	Duplicated	FLAG1_03289	Duplicated	CCT61996	Duplicated	CVK92488	Duplicated	FOXG_00085P0	Duplicated	CVL11033	Duplicated	NechaP60024	Duplicated	FVEG_04707T0	Duplicated	FCUL_08246.1-mRNA-1
BUSCOfEOG7J9W1K	Duplicated	FV_03683	Duplicated	FPSE_10953	Duplicated	FPOA_08199	Duplicated	FGRRES_06070	Duplicated	FLAG1_03289	Duplicated	CCT61996	Duplicated	CVK92488	Duplicated	FOXG_00085P0	Duplicated	CVL11033	Duplicated	NechaP60024	Duplicated	FVEG_04707T0	Duplicated	FCUL_08246.1-mRNA-1
BUSCOfEOG7J9W1K	Duplicated	FV_09660	Duplicated	FPSE_10953	Duplicated	FPOA_08199	Duplicated	FGRRES_06070	Duplicated	FLAG1_03289	Duplicated	CCT61996	Duplicated	CVK92488	Duplicated	FOXG_00085P0	Duplicated	CVL11033	Duplicated	NechaP60024	Duplicated	FVEG_04707T0	Duplicated	FCUL_08246.1-mRNA-1
BUSCOfEOG7Z0K5V	Complete	FV_01883	Complete	FPSE_00774	Complete	FPOA_01603	Complete	FGRRES_01560	Complete	FLAG1_02290	Duplicated	CCT61745	Duplicated	CVL02945	Complete	FOXG_11148P0	Duplicated	CVL04458	Complete	NechaP56943	Complete	FVEG_09641T0	Complete	FCUL_01657.1-mRNA-1
BUSCOfEOG7N905X	Complete	FV_07355	Complete	FPSE_10468	Complete	FPOA_06151	Complete	FGRRES_04275	Complete	FLAG1_05476	Complete	CCT73468	Complete	CVK93103	Complete	FOXG_11350P0	Complete	CVL13381	Complete	NechaP44076	Complete	FVEG_10465T0	Complete	FCUL_06414.1-mRNA-1
BUSCOfEOG7JHMJ1	Complete	FV_07401	Complete	FPSE_04836	Complete	FPOA_06193	Complete	FGRRES_04315	Complete	FLAG1_02015	Complete	CCT73434	Complete	CVK98514	Complete	FOXG_13925P0	Complete	CVK96537	Complete	NechaP47779	Complete	FVEG_11349T0	Complete	FCUL_06458.1-mRNA-1
BUSCOfEOG7BP8F0	Complete	FV_07078	Complete	FPSE_05240	Complete	FPOA_05899	Complete	FGRRES_04039	Complete	FLAG1_09429	Complete	CCT73718	Complete	CVL04684	Complete	FOXG_11616P0	Complete	CVL10607	Complete	NechaP42501	Complete	FVEG_10205T0	Complete	FCUL_06150.1-mRNA-1
BUSCOfEOG72RNB6	Complete	FV_10325	Complete	FPSE_06056	Complete	FPOA_08807	Complete	FGRRES_10942	Complete	FLAG1_04263	Complete	CCT71660	Complete	CVL05472	Complete	FOXG_12885P0	Complete	CVK97847	Complete	NechaP40390	Complete	FVEG_11635T0	Complete	FCUL_08900.1-mRNA-1
BUSCOfEOG7CG77Z	Complete	FV_05236	Complete	FPSE_06025	Complete	FPOA_04281	Complete	FGRRES_08614	Complete	FLAG1_01834	Complete	CCT70174	Complete	CVK90964	Complete	FOXG_03185P0	Duplicated	CVK99232	Complete	NechaP67357	Complete	FVEG_02055T0	Complete	FCUL_04442.1-mRNA-1
BUSCOfEOG7SN8N7	Complete	FV_11991	Complete	FPSE_03188	Complete	FPOA_10170	Complete	FGRRES_07194	Complete	FLAG1_01662	Complete	CCT65685	Complete	CVK89611	Complete	FOXG_01608P0	Complete	CVK93231	Complete	NechaP105294	Complete	FVEG_07968T0	Complete	FCUL_10314.1-mRNA-1
BUSCOfEOG75J0WR	Duplicated	FV_11058	Complete	FPSE_10237	Complete	FPOA_06305	Complete	FGRRES_04424	Missing	0	Complete	CCT74004	Complete	CVK98380	Complete	FOXG_13807P0	Complete	CVK96417	Complete	NechaP101414	Complete	FVEG_11238T0	Complete	FCUL_06574.1-mRNA-1
BUSCOfEOG75J0WR	Duplicated	FV_07526	Complete	FPSE_10237	Complete	FPOA_06305	Complete	FGRRES_04424	Missing	0	Complete	CCT74004	Complete	CVK98380	Complete	FOXG_13807P0	Complete	CVK96417	Complete	NechaP101414	Complete	FVEG_11238T0	Complete	FCUL_06574.1-mRNA-1
BUSCOfEOG7DJSVM	Complete	FV_01088	Complete	FPSE_11642	Complete	FPOA_00949	Complete	FGRRES_00865	Complete	FLAG1_01290	Complete	CCT62736	Complete	CVK84330	Complete	FOXG_00827P0	Complete	CVK83076	Complete	NechaP31247	Complete	FVEG_00622T0	Complete	FCUL_00936.1-mRNA-1
BUSCOfEOG7Z95XD	Complete	FV_13844	Complete	FPSE_07095	Complete	FPOA_11873	Complete	FGRRES_09004_M	Complete	FLAG1_04321	Complete	CCT70997	Complete	CVL00618	Complete	FOXG_09060P0	Complete	CVL13247	Complete	NechaP62562	Complete	FVEG_06661T0	Complete	FCUL_12009.1-mRNA-1
BUSCOfEOG715QG8	Complete	FV_00602	Complete	FPSE_02049	Complete	FPOA_00442	Complete	FGRRES_00436	Complete	FLAG1_04546	Complete	CCT62492	Complete	CVK83870	Complete	FOXG_00616P0	Complete	CVK95073	Complete	NechaP74956	Complete	FVEG_00896T0	Complete	FCUL_00476.1-mRNA-1
BUSCOfEOG7W9S51	Complete	FV_07083	Complete	FPSE_05234	Complete	FPOA_05904	Complete	FGRRES_04044_M	Complete	FLAG1_06797	Complete	CCT74085	Complete	CVL04674	Complete	FOXG_11608P0	Complete	CVL10616	Complete	NechaP94136	Complete	FVEG_10214T0	Complete	FCUL_06156.1-mRNA-1
BUSCOfEOG72C57X	Complete	FV_11709	Duplicated	FPSE_04768	Duplicated	FPOA_09922	Duplicated	FGRRES_06955	Duplicated	FLAG1_00053	Duplicated	CCT66715	Duplicated	CVK89194	Complete	FOXG_01860P0	Duplicated	CVK92742	Duplicated	NechaP100138	Duplicated	FVEG_08239T0	Duplicated	FCUL_10036.1-mRNA-1
BUSCOfEOG7JHMH4	Complete	FV_13465	Complete	FPSE_09704	Complete	FPOA_11498	Complete	FGRRES_09312	Complete	FLAG1_05578	Complete	CCT64660	Complete	CVK93971	Complete	FOXG_05929P0	Complete	CVL05054	Complete	NechaP32780	Complete	FVEG_03800T0	Complete	FCUL_11705.1-mRNA-1
BUSCOfEOG77WWR5	Complete	FV_02002	Complete	FPSE_11493	Complete	FPOA_01709	Complete	FGRRES_01667	Complete	FLAG1_06058	Complete	CCT61617	Complete	CVL02723	Complete	FOXG_11040P0	Complete	CVL02884	Complete	NechaP65111	Complete	FVEG_09765T0	Complete	FCUL_01762.1-mRNA-1
BUSCOfEOG793BHN	Complete	FV_03823	Complete	FPSE_01201	Complete	FPOA_03306	Complete	FGRRES_10367	Complete	FLAG1_02463	Complete	CCT68304	Complete	CVK92303	Fragmented	FOXG_05033P0	Complete	CVK90347	Complete	NechaP40555	Complete	FVEG_03100T0	Complete	FCUL_03440.1-mRNA-1
BUSCOfEOG7GJ6PB	Duplicated	FV_07596	Duplicated	FPSE_08278	Duplicated	FPOA_06370	Duplicated	FGRRES_00874	Duplicated	FLAG1_02447	Duplicated	CCT73343	Duplicated	CVK89685	Duplicated	FOXG_13729P0	Duplicated	CVK96338	Duplicated	NechaP90334	Duplicated	FVEG_07930T0	Duplicated	FCUL_00945.1-mRNA-1
BUSCOfEOG7GJ6PB	Duplicated	FV_12142	Duplicated	FPSE_08278	Duplicated	FPOA_06370	Duplicated	FGRRES_00874	Duplicated	FLAG1_02447	Duplicated	CCT73343	Duplicated	CVK89685	Duplicated	FOXG_13729P0	Duplicated	CVK96338	Duplicated	NechaP90334	Duplicated	FVEG_07930T0	Duplicated	FCUL_00945.1-mRNA-1
BUSCOfEOG7GJ6PB	Duplicated	FV_03843	Duplicated	FPSE_08278	Duplicated	FPOA_06370	Duplicated	FGRRES_00874	Duplicated	FLAG1_02447	Duplicated	CCT73343	Duplicated	CVK89685	Duplicated	FOXG_13729P0	Duplicated	CVK96338	Duplicated	NechaP90334	Duplicated	FVEG_07930T0	Duplicated	FCUL_00945.1-mRNA-1
BUSCOfEOG7GJ6PB	Duplicated	FV_01096	Duplicated	FPSE_08278	Duplicated	FPOA_06370	Duplicated	FGRRES_00874	Duplicated	FLAG1_02447	Duplicated	CCT73343	Duplicated	CVK89685	Duplicated	FOXG_13729P0	Duplicated	CVK96338	Duplicated	NechaP90334	Duplicated	FVEG_07930T0	Duplicated	FCUL_00945.1-mRNA-1
BUSCOfEOG7XDBSF	Complete	FV_00853	Complete	FPSE_00638	Complete	FPOA_00672	Complete	FGRRES_00666	Complete	FLAG1_07895	Complete	CCT62826	Complete	CVK84476	Missing	0	Complete	CVK83306	Complete	NechaP98944	Complete	FVEG_00529T0	Complete	FCUL_00714.1-mRNA-1
BUSCOfEOG7ZKSKQ	Duplicated	FV_08726	Duplicated	FPSE_03510	Duplicated	FPOA_07357	Duplicated	FGRRES_05492	Duplicated	FLAG1_02100	Complete	CCT67103	Duplicated	CVK86739	Duplicated	FOXG_08074P0	Complete	CVK88007	Complete	NechaP63655	Fragmented	FVEG_06980T0	Duplicated	FCUL_07661.1-mRNA-1
BUSCOfEOG7ZKSKQ	Duplicated	FV_09950	Duplicated	FPSE_03510	Duplicated	FPOA_07357	Duplicated	FGRRES_05492	Duplicated	FLAG1_02100	Complete	CCT67103	Duplicated	CVK86739	Duplicated	FOXG_08074P0	Complete	CVK88007	Complete	NechaP63655	Fragmented	FVEG_06980T0	Duplicated	FCUL_07661.1-mRNA-1
BUSCOfEOG7ZKSKQ	Duplicated	FV_09685	Duplicated	FPSE_03510	Duplicated	FPOA_07357	Duplicated	FGRRES_05492	Duplicated	FLAG1_02100	Complete	CCT67103	Duplicated	CVK86739	Duplicated	FOXG_08074P0	Complete	CVK88007	Complete	NechaP63655	Fragmented	FVEG_06980T0	Duplicated	FCUL_07661.1-mRNA-1
BUSCOfEOG7TF7JJ	Duplicated	FV_01594	Duplicated	FPSE_01241	Duplicated	FPOA_00548	Duplicated	FGRRES_04284	Duplicated	FLAG1_00378	Duplicated	CCT61996	Duplicated	CVK82983	Duplicated	FOXG_00085P0	Duplicated	CVL13372	Duplicated	NechaP43758	Duplicated	FVEG_01430T0	Duplicated	FCUL_06424.1-mRNA-1
BUSCOfEOG7TF7JJ	Duplicated	FV_07364	Duplicated	FPSE_01241	Duplicated	FPOA_00548	Duplicated	FGRRES_04284	Duplicated	FLAG1_00378	Duplicated	CCT61996	Duplicated	CVK82983	Duplicated	FOXG_00085P0	Duplicated	CVL13372	Duplicated	NechaP43758	Duplicated	FVEG_01430T0	Duplicated	FCUL_06424.1-mRNA-1
BUSCOfEOG7TF7JJ	Duplicated	FV_00719	Duplicated	FPSE_01241	Duplicated	FPOA_00548	Duplicated	FGRRES_04284	Duplicated	FLAG1_00378	Duplicated	CCT61996	Duplicated	CVK82983	Duplicated	FOXG_00085P0	Duplicated	CVL13372	Duplicated	NechaP43758	Duplicated	FVEG_01430T0	Duplicated	FCUL_06424.1-mRNA-1
BUSCOfEOG70W3S0	Complete	FV_13367	Complete	FPSE_05102	Complete	FPOA_11400	Complete	FGRRES_17205	Complete	FLAG1_06526	Complete	CCT64528	Complete	CVK93745	Complete	FOXG_06071P0	Complete	CVK97628	Complete	NechaP33762	Complete	FVEG_03939T0	Complete	FCUL_11608.1-mRNA-1
BUSCOfEOG7DRJBS	Complete	FV_09856	Fragmented	FPSE_07298	Complete	FPOA_08373	Complete	FGRRES_16624	Complete	FLAG1_00258	Complete	CCT67238	Complete	CVK86895	Complete	FOXG_07952P0	Complete	CVK88158	Complete	NechaP48458	Complete	FVEG_04869T0	Complete	FCUL_08437.1-mRNA-1
BUSCOfEOG7MWH87	Complete	FV_02230	Complete	FPSE_05398	Complete	FPOA_01900	Complete	FGRRES_01881	Complete	FLAG1_07901	Complete	CCT72341	Complete	CVK97194	Complete	FOXG_04252P0	Complete	CVL02166	Complete	NechaP21215	Complete	FVEG_07373T0	Complete	FCUL_01971.1-mRNA-1
BUSCOfEOG7J70QK	Complete	FV_13124	Complete	FPSE_05878	Complete	FPOA_11187	Complete	FGRRES_09600	Complete	FLAG1_02676	Complete	CCT64321	Complete	CVK93526	Complete	FOXG_06305P0	Complete	CVK97097	Complete	NechaP58332	Complete	FVEG_04156T0	Complete	FCUL_11386.1-mRNA-1
BUSCOfEOG7XSTR7	Complete	FV_03099	Complete	FPSE_00363	Complete	FPOA_02648	Complete	FGRRES_16029	Complete	FLAG1_02772	Complete	CCT69053	Complete	CVL02006	Complete	FOXG_10632P0	Complete	CVL00768	Complete	NechaP62245	Complete	FVEG_09279T0	Complete	FCUL_02742.1-mRNA-1
BUSCOfEOG783N61	Complete	FV_12140	Complete	FPSE_04139	Complete	FPOA_10311	Complete	FGRRES_07333	Complete	FLAG1_05370	Complete	CCT65651	Complete	CVK89682	Complete	FOXG_01571P0	Complete	CVK93268	Complete	NechaP105306	Complete	FVEG_07932T0	Fragmented	FCUL_10461.1-mRNA-1
BUSCOfEOG72ZCPN	Complete	FV_00436	Complete	FPSE_08767	Complete	FPOA_00291	Complete	FGRRES_00292	Complete	FLAG1_00914	Complete	CCT62994	Complete	CVK84752	Complete	FOXG_01165P0	Complete	CVK83775	Complete	NechaP65909	Complete	FVEG_00350T0	Complete	FCUL_00315.1-mRNA-1
BUSCOfEOG7WDN9T	Complete	FV_08700	Complete	FPSE_05181	Complete	FPOA_07333	Complete	FGRRES_05516	Complete	FLAG1_05289	Complete	CCT71835	Complete	CVL01139	Complete	FOXG_09377P0	Complete	CVK94138	Complete	NechaP105050	Complete	FVEG_07009T0	Complete	FCUL_07687.1-mRNA-1
BUSCOfEOG7D59XT	Duplicated	FV_07397	Duplicated	FPSE_04825	Duplicated	FPOA_02397	Duplicated	FGRRES_04305	Duplicated	FLAG1_02026	Duplicated	CCT69397	Duplicated	CVK98520	Duplicated	FOXG_10364P0	Duplicated	CVK85660	Duplicated	NechaP89121	Duplicated	FVEG_11357T0	Duplicated	FCUL_02481.1-mRNA-1
BUSCOfEOG7D59XT	Duplicated	FV_02809	Duplicated	FPSE_04825	Duplicated	FPOA_02397	Duplicated	FGRRES_04305	Duplicated	FLAG1_02026	Duplicated	CCT69397	Duplicated	CVK98520	Duplicated	FOXG_10364P0	Duplicated	CVK85660	Duplicated	NechaP89121	Duplicated	FVEG_11357T0	Duplicated	FCUL_02481.1-mRNA-1
BUSCOfEOG7D59XT	Duplicated	FV_06600	Duplicated	FPSE_04825	Duplicated	FPOA_02397	Duplicated	FGRRES_04305	Duplicated	FLAG1_02026	Duplicated	CCT69397	Duplicated	CVK98520	Duplicated	FOXG_10364P0	Duplicated	CVK85660	Duplicated	NechaP89121	Duplicated	FVEG_11357T0	Duplicated	FCUL_02481.1-mRNA-1
BUSCOfEOG7D59XT	Duplicated	FV_03132	Duplicated	FPSE_04825	Duplicated	FPOA_02397	Duplicated	FGRRES_04305	Duplicated	FLAG1_02026	Duplicated	CCT69397	Duplicated	CVK98520	Duplicated	FOXG_10364P0	Duplicated	CVK85660	Duplicated	NechaP89121	Duplicated	FVEG_11357T0	Duplicated	FCUL_02481.1-mRNA-1
BUSCOfEOG7D59XT	Duplicated	FV_07398	Duplicated	FPSE_04825	Duplicated	FPOA_02397	Duplicated	FGRRES_04305	Duplicated	FLAG1_02026	Duplicated	CCT69397	Duplicated	CVK98520	Duplicated	FOXG_10364P0	Duplicated	CVK85660	Duplicated	NechaP89121	Duplicated	FVEG_11357T0	Duplicated	FCUL_02481.1-mRNA-1
BUSCOfEOG7QNVZZ	Complete	FV_02951	Complete	FPSE_08654	Complete	FPOA_02523	Complete	FGRRES_02533	Complete	FLAG1_03053	Complete	CCT68992	Complete	CVL01941	Complete	FOXG_10562P0	Complete	CVL00939	Complete	NechaP16505	Complete	FVEG_09210T0	Complete	FCUL_02611.1-mRNA-1
BUSCOfEOG7W9S45	Complete	FV_00450	Complete	FPSE_08781	Complete	FPOA_00305	Complete	FGRRES_00306	Complete	FLAG1_00928	Complete	CCT62623	Complete	CVK84116	Complete	FOXG_00762P0	Complete	CVL13443	Complete	NechaP65738	Complete	FVEG_00753T0	Complete	FCUL_00328.1-mRNA-1
BUSCOfEOG73JM5T	Complete	FV_11471	Complete	FPSE_09084	Complete	FPOA_09705	Complete	FGRRES_06738	Complete	FLAG1_04803	Complete	CCT66136	Complete	CVK88811	Complete	FOXG_02091P0	Complete	CVL10190	Complete	NechaP79262	Complete	FVEG_05254T0	Complete	FCUL_09783.1-mRNA-1
BUSCOfEOG70S7FC	Complete	FV_02178	Complete	FPSE_11147	Complete	FPOA_01857	Complete	FGRRES_01839	Complete	FLAG1_06843	Complete	CCT72297	Complete	CVK97122	Fragmented	FOXG_04298P0	Complete	CVL09609	Complete	NechaP50539	Fragmented	FVEG_07421T0	Complete	FCUL_01924.1-mRNA-1
BUSCOfEOG7008JM	Complete	FV_09443	Complete	FPSE_05787	Complete	FPOA_07996	Complete	FGRRES_05870	Complete	FLAG1_01178	Complete	CCT66865	Complete	CVK87583	Complete	FOXG_07556P0	Complete	CVK87441	Complete	NechaP72091	Complete	FVEG_04483T0	Complete	FCUL_08053.1-mRNA-1
BUSCOfEOG7ZD23T	Complete	FV_12258	Complete	FPSE_09395	Complete	FPOA_10408	Complete	FGRRES_07432	Complete	FLAG1_07576	Complete	CCT66695	Complete	CVK89802	Fragmented	FOXG_01460P0	Complete	CVK93457	Complete	NechaP71662	Complete	FVEG_07824T0	Complete	FCUL_10572.1-mRNA-1
BUSCOfEOG70PC7F	Complete	FV_02909	Complete	FPSE_08611	Complete	FPOA_02482	Complete	FGRRES_02492	Complete	FLAG1_04402	Complete	CCT69313	Complete	CVL01904	Complete	FOXG_10523P0	Complete	CVL01034	Complete	NechaP104828	Complete	FVEG_09172T0	Complete	FCUL_02569.1-mRNA-1
BUSCOfEOG7Z95VF	Complete	FV_01611	Complete	FPSE_03348	Duplicated	FPOA_00733	Complete	FGRRES_01312	Complete	FLAG1_01354	Complete	CCT61987	Complete	CVK82966	Complete	FOXG_00074P0	Complete	CVL11043	Complete	NechaP65406	Complete	FVEG_01441T0	Complete	FCUL_01419.1-mRNA-1
BUSCOfEOG7Z0K4S	Complete	FV_08868	Complete	FPSE_09287	Complete	FPOA_07489	Complete	FGRRES_05376	Complete	FLAG1_04758	Complete	CCT71907	Complete	CVL01291	Missing	0	Complete	CVK93730	Complete	NechaP95657	Missing	0	Complete	FCUL_07528.1-mRNA-1
BUSCOfEOG7T4MTT	Complete	FV_11849	Complete	FPSE_02707	Complete	FPOA_10048	Complete	FGRRES_07076	Complete	FLAG1_00179	Complete	CCT65803	Complete	CVK89402	Complete	FOXG_01731P0	Complete	CVK93069	Complete	NechaP38940	Fragmented	FVEG_08099T0	Complete	FCUL_10173.1-mRNA-1
BUSCOfEOG7RBZN0	Complete	FV_09918	Complete	FPSE_01007	Complete	FPOA_08428	Complete	FGRRES_06291	Complete	FLAG1_00313	Complete	CCT67324	Complete	CVK86771	Complete	FOXG_08043P0	Complete	CVL10742	Complete	NechaP59850	Complete	FVEG_04964T0	Complete	FCUL_08497.1-mRNA-1
BUSCOfEOG7DZ8Z5	Complete	FV_10350	Complete	FPSE_10972	Complete	FPOA_08828	Complete	FGRRES_10963	Complete	FLAG1_04278	Complete	CCT71689	Complete	CVL05423	Missing	0	Complete	CVK97817	Complete	NechaP19887	Fragmented	FVEG_11673T0	Complete	FCUL_08920.1-mRNA-1
BUSCOfEOG71GB67	Complete	FV_00814	Complete	FPSE_06402	Complete	FPOA_00641	Complete	FGRRES_00634	Complete	FLAG1_01748	Complete	CCT63448	Complete	CVK84421	Complete	FOXG_00951P0	Complete	CVK83215	Complete	NechaP102384	Complete	FVEG_00562T0	Complete	FCUL_00683.1-mRNA-1
BUSCOfEOG7V1G1D	Complete	FV_07251	Complete	FPSE_10391	Complete	FPOA_06056	Complete	FGRRES_04187	Complete	FLAG1_06632	Complete	CCT73563	Complete	CVL04474	Complete	FOXG_11445P0	Complete	CVL09693	Complete	NechaP100842	Complete	FVEG_10375T0	Complete	FCUL_06323.1-mRNA-1
BUSCOfEOG7V76HM	Complete	FV_08586	Complete	FPSE_06189	Complete	FPOA_07218	Complete	FGRRES_05598	Complete	FLAG1_03515	Complete	CCT71214	Complete	CVL01010	Complete	FOXG_09290P0	Complete	CVK94347	Complete	NechaP62754	Complete	FVEG_06891T0	Complete	FCUL_07775.1-mRNA-1
BUSCOfEOG7J70QW	Complete	FV_07587	Complete	FPSE_08286	Complete	FPOA_06362	Complete	FGRRES_04477	Complete	FLAG1_05784	Complete	CCT73351	Complete	CVK98268	Complete	FOXG_13738P0	Complete	CVK96346	Complete	NechaP95830	Complete	FVEG_11168T0	Complete	FCUL_06629.1-mRNA-1
BUSCOfEOG7BGHW7	Complete	FV_11221	Complete	FPSE_01733	Complete	FPOA_09475	Complete	FGRRES_17683	Complete	FLAG1_01093	Complete	CCT66454	Complete	CVK88233	Complete	FOXG_02436P0	Complete	CVL06611	Complete	NechaP93073	Complete	FVEG_05622T0	Complete	FCUL_09556.1-mRNA-1
BUSCOfEOG77DJK9	Complete	FV_08673	Complete	FPSE_06134	Complete	FPOA_07308	Complete	FGRRES_05543_M	Complete	FLAG1_07724	Complete	CCT71894	Complete	CVL01108	Complete	FOXG_09349P0	Fragmented	CVK94205	Complete	NechaP102773	Complete	FVEG_06953T0	Missing	0
BUSCOfEOG73RBNP	Complete	FV_12928	Complete	FPSE_12420	Complete	FPOA_11005	Complete	FGRRES_09776_M	Complete	FLAG1_03602	Complete	CCT65079	Complete	CVL00011	Complete	FOXG_08284P0	Complete	CVK89435	Complete	NechaP32515	Complete	FVEG_06391T0	Complete	FCUL_11204.1-mRNA-1
BUSCOfEOG7SJDDG	Complete	FV_11913	Duplicated	FPSE_04095	Complete	FPOA_10108	Duplicated	FGRRES_07132_M	Duplicated	FLAG1_07962	Duplicated	CCT65741	Duplicated	CVK89511	Duplicated	FOXG_01668P0	Duplicated	CVK93165	Duplicated	NechaP105272	Duplicated	FVEG_08034T0	Duplicated	FCUL_10239.1-mRNA-1
BUSCOfEOG7NCVBW	Complete	FV_00922	Complete	FPSE_00335	Complete	FPOA_01098	Complete	FGRRES_00721	Complete	FLAG1_02700	Complete	CCT62886	Complete	CVK84588	Missing	0	Complete	CVK83477	Complete	NechaP65867	Complete	FVEG_00463T0	Complete	FCUL_00775.1-mRNA-1
BUSCOfEOG7T1RKQ	Complete	FV_12247	Complete	FPSE_09385	Complete	FPOA_10398	Complete	FGRRES_07422	Complete	FLAG1_01441	Complete	CCT65546	Complete	CVK89792	Fragmented	FOXG_01469P0	Complete	CVK93430	Complete	NechaP84600	Complete	FVEG_07835T0	Complete	FCUL_10560.1-mRNA-1
BUSCOfEOG7PZS5P	Complete	FV_13493	Complete	FPSE_09677	Complete	FPOA_11526	Complete	FGRRES_13543_4_M	Complete	FLAG1_02599	Complete	CCT64632	Complete	CVK93926	Fragmented	FOXG_05958P0	Complete	CVL05115	Complete	NechaP66805	Complete	FVEG_03826T0	Fragmented	FCUL_11732.1-mRNA-1
BUSCOfEOG7QC880	Complete	FV_08558	Fragmented	FPSE_06165	Duplicated	FPOA_07195	Duplicated	FGRRES_16501	Duplicated	FLAG1_05713	Duplicated	CCT71235	Duplicated	CVL01044	Duplicated	FOXG_09309P0	Duplicated	CVK94299	Complete	NechaP71039	Duplicated	FVEG_06912T0	Fragmented	FCUL_07749.1-mRNA-1
BUSCOfEOG7Z95XB	Complete	FV_02237	Complete	FPSE_05392	Complete	FPOA_01906	Complete	FGRRES_01887	Complete	FLAG1_07908	Complete	CCT72346	Complete	CVK97205	Complete	FOXG_04246P0	Complete	CVL01050	Complete	NechaP85832	Complete	FVEG_07366T0	Complete	FCUL_01977.1-mRNA-1
BUSCOfEOG7W41P8	Complete	FV_12023	Complete	FPSE_03151	Complete	FPOA_10204	Complete	FGRRES_13099	Complete	FLAG1_01698	Complete	CCT66222	Complete	CVK88658	Duplicated	FOXG_12971P0	Complete	CVL08001	Complete	NechaP38763	Complete	FVEG_05355T0	Complete	FCUL_10348.1-mRNA-1
BUSCOfEOG741ZDG	Duplicated	FV_05969	Duplicated	FPSE_09495	Duplicated	FPOA_04782	Duplicated	FGRRES_03836	Duplicated	FLAG1_06881	Duplicated	CCT70726	Duplicated	CVK86564	Duplicated	FOXG_13365P0	Duplicated	CVL03529	Duplicated	NechaP47669	Duplicated	FVEG_12499T0	Duplicated	FCUL_11393.1-mRNA-1
BUSCOfEOG741ZDG	Duplicated	FV_01192	Duplicated	FPSE_09495	Duplicated	FPOA_04782	Duplicated	FGRRES_03836	Duplicated	FLAG1_06881	Duplicated	CCT70726	Duplicated	CVK86564	Duplicated	FOXG_13365P0	Duplicated	CVL03529	Duplicated	NechaP47669	Duplicated	FVEG_12499T0	Duplicated	FCUL_11393.1-mRNA-1
BUSCOfEOG741ZDG	Duplicated	FV_08177	Duplicated	FPSE_09495	Duplicated	FPOA_04782	Duplicated	FGRRES_03836	Duplicated	FLAG1_06881	Duplicated	CCT70726	Duplicated	CVK86564	Duplicated	FOXG_13365P0	Duplicated	CVL03529	Duplicated	NechaP47669	Duplicated	FVEG_12499T0	Duplicated	FCUL_11393.1-mRNA-1
BUSCOfEOG741ZDG	Duplicated	FV_12458	Duplicated	FPSE_09495	Duplicated	FPOA_04782	Duplicated	FGRRES_03836	Duplicated	FLAG1_06881	Duplicated	CCT70726	Duplicated	CVK86564	Duplicated	FOXG_13365P0	Duplicated	CVL03529	Duplicated	NechaP47669	Duplicated	FVEG_12499T0	Duplicated	FCUL_11393.1-mRNA-1
BUSCOfEOG741ZDG	Duplicated	FV_10476	Duplicated	FPSE_09495	Duplicated	FPOA_04782	Duplicated	FGRRES_03836	Duplicated	FLAG1_06881	Duplicated	CCT70726	Duplicated	CVK86564	Duplicated	FOXG_13365P0	Duplicated	CVL03529	Duplicated	NechaP47669	Duplicated	FVEG_12499T0	Duplicated	FCUL_11393.1-mRNA-1
BUSCOfEOG741ZDG	Duplicated	FV_07833	Duplicated	FPSE_09495	Duplicated	FPOA_04782	Duplicated	FGRRES_03836	Duplicated	FLAG1_06881	Duplicated	CCT70726	Duplicated	CVK86564	Duplicated	FOXG_13365P0	Duplicated	CVL03529	Duplicated	NechaP47669	Duplicated	FVEG_12499T0	Duplicated	FCUL_11393.1-mRNA-1
BUSCOfEOG741ZDG	Duplicated	FV_05821	Duplicated	FPSE_09495	Duplicated	FPOA_04782	Duplicated	FGRRES_03836	Duplicated	FLAG1_06881	Duplicated	CCT70726	Duplicated	CVK86564	Duplicated	FOXG_13365P0	Duplicated	CVL03529	Duplicated	NechaP47669	Duplicated	FVEG_12499T0	Duplicated	FCUL_11393.1-mRNA-1
BUSCOfEOG741ZDG	Duplicated	FV_06520	Duplicated	FPSE_09495	Duplicated	FPOA_04782	Duplicated	FGRRES_03836	Duplicated	FLAG1_06881	Duplicated	CCT70726	Duplicated	CVK86564	Duplicated	FOXG_13365P0	Duplicated	CVL03529	Duplicated	NechaP47669	Duplicated	FVEG_12499T0	Duplicated	FCUL_11393.1-mRNA-1
BUSCOfEOG741ZDG	Duplicated	FV_06725	Duplicated	FPSE_09495	Duplicated	FPOA_04782	Duplicated	FGRRES_03836	Duplicated	FLAG1_06881	Duplicated	CCT70726	Duplicated	CVK86564	Duplicated	FOXG_13365P0	Duplicated	CVL03529	Duplicated	NechaP47669	Duplicated	FVEG_12499T0	Duplicated	FCUL_11393.1-mRNA-1
BUSCOfEOG741ZDG	Duplicated	FV_10943	Duplicated	FPSE_09495	Duplicated	FPOA_04782	Duplicated	FGRRES_03836	Duplicated	FLAG1_06881	Duplicated	CCT70726	Duplicated	CVK86564	Duplicated	FOXG_13365P0	Duplicated	CVL03529	Duplicated	NechaP47669	Duplicated	FVEG_12499T0	Duplicated	FCUL_11393.1-mRNA-1
BUSCOfEOG741ZDG	Duplicated	FV_12617	Duplicated	FPSE_09495	Duplicated	FPOA_04782	Duplicated	FGRRES_03836	Duplicated	FLAG1_06881	Duplicated	CCT70726	Duplicated	CVK86564	Duplicated	FOXG_13365P0	Duplicated	CVL03529	Duplicated	NechaP47669	Duplicated	FVEG_12499T0	Duplicated	FCUL_11393.1-mRNA-1
BUSCOfEOG741ZDG	Duplicated	FV_05969	Duplicated	FPSE_09495	Duplicated	FPOA_04782	Duplicated	FGRRES_03836	Duplicated	FLAG1_06881	Duplicated	CCT70726	Duplicated	CVK86564	Duplicated	FOXG_13365P0	Duplicated	CVL03529	Duplicated	NechaP47669	Duplicated	FVEG_12499T0	Duplicated	FCUL_11393.1-mRNA-1
BUSCOfEOG741ZDG	Duplicated	FV_06561	Duplicated	FPSE_09495	Duplicated	FPOA_04782	Duplicated	FGRRES_03836	Duplicated	FLAG1_06881	Duplicated	CCT70726	Duplicated	CVK86564	Duplicated	FOXG_13365P0	Duplicated	CVL03529	Duplicated	NechaP47669	Duplicated	FVEG_12499T0	Duplicated	FCUL_11393.1-mRNA-1
BUSCOfEOG741ZDG	Duplicated	FV_05969	Duplicated	FPSE_09495	Duplicated	FPOA_04782	Duplicated	FGRRES_03836	Duplicated	FLAG1_06881	Duplicated	CCT70726	Duplicated	CVK86564	Duplicated	FOXG_13365P0	Duplicated	CVL03529	Duplicated	NechaP47669	Duplicated	FVEG_12499T0	Duplicated	FCUL_11393.1-mRNA-1
BUSCOfEOG741ZDG	Duplicated	FV_01193	Duplicated	FPSE_09495	Duplicated	FPOA_04782	Duplicated	FGRRES_03836	Duplicated	FLAG1_06881	Duplicated	CCT70726	Duplicated	CVK86564	Duplicated	FOXG_13365P0	Duplicated	CVL03529	Duplicated	NechaP47669	Duplicated	FVEG_12499T0	Duplicated	FCUL_11393.1-mRNA-1
BUSCOfEOG741ZDG	Duplicated	FV_12578	Duplicated	FPSE_09495	Duplicated	FPOA_04782	Duplicated	FGRRES_03836	Duplicated	FLAG1_06881	Duplicated	CCT70726	Duplicated	CVK86564	Duplicated	FOXG_13365P0	Duplicated	CVL03529	Duplicated	NechaP47669	Duplicated	FVEG_12499T0	Duplicated	FCUL_11393.1-mRNA-1
BUSCOfEOG741ZDG	Duplicated	FV_10812	Duplicated	FPSE_09495	Duplicated	FPOA_04782	Duplicated	FGRRES_03836	Duplicated	FLAG1_06881	Duplicated	CCT70726	Duplicated	CVK86564	Duplicated	FOXG_13365P0	Duplicated	CVL03529	Duplicated	NechaP47669	Duplicated	FVEG_12499T0	Duplicated	FCUL_11393.1-mRNA-1
BUSCOfEOG741ZDG	Duplicated	FV_10584	Duplicated	FPSE_09495	Duplicated	FPOA_04782	Duplicated	FGRRES_03836	Duplicated	FLAG1_06881	Duplicated	CCT70726	Duplicated	CVK86564	Duplicated	FOXG_13365P0	Duplicated	CVL03529	Duplicated	NechaP47669	Duplicated	FVEG_12499T0	Duplicated	FCUL_11393.1-mRNA-1
BUSCOfEOG741ZDG	Duplicated	FV_04890	Duplicated	FPSE_09495	Duplicated	FPOA_04782	Duplicated	FGRRES_03836	Duplicated	FLAG1_06881	Duplicated	CCT70726	Duplicated	CVK86564	Duplicated	FOXG_13365P0	Duplicated	CVL03529	Duplicated	NechaP47669	Duplicated	FVEG_12499T0	Duplicated	FCUL_11393.1-mRNA-1
BUSCOfEOG741ZDG	Duplicated	FV_06856	Duplicated	FPSE_09495	Duplicated	FPOA_04782	Duplicated	FGRRES_03836	Duplicated	FLAG1_06881	Duplicated	CCT70726	Duplicated	CVK86564	Duplicated	FOXG_13365P0	Duplicated	CVL03529	Duplicated	NechaP47669	Duplicated	FVEG_12499T0	Duplicated	FCUL_11393.1-mRNA-1
BUSCOfEOG741ZDG	Duplicated	FV_02827	Duplicated	FPSE_09495	Duplicated	FPOA_04782	Duplicated	FGRRES_03836	Duplicated	FLAG1_06881	Duplicated	CCT70726	Duplicated	CVK86564	Duplicated	FOXG_13365P0	Duplicated	CVL03529	Duplicated	NechaP47669	Duplicated	FVEG_12499T0	Duplicated	FCUL_11393.1-mRNA-1
BUSCOfEOG741ZDG	Duplicated	FV_10812	Duplicated	FPSE_09495	Duplicated	FPOA_04782	Duplicated	FGRRES_03836	Duplicated	FLAG1_06881	Duplicated	CCT70726	Duplicated	CVK86564	Duplicated	FOXG_13365P0	Duplicated	CVL03529	Duplicated	NechaP47669	Duplicated	FVEG_12499T0	Duplicated	FCUL_11393.1-mRNA-1
BUSCOfEOG741ZDG	Duplicated	FV_13132	Duplicated	FPSE_09495	Duplicated	FPOA_04782	Duplicated	FGRRES_03836	Duplicated	FLAG1_06881	Duplicated	CCT70726	Duplicated	CVK86564	Duplicated	FOXG_13365P0	Duplicated	CVL03529	Duplicated	NechaP47669	Duplicated	FVEG_12499T0	Duplicated	FCUL_11393.1-mRNA-1
BUSCOfEOG741ZDG	Duplicated	FV_06116	Duplicated	FPSE_09495	Duplicated	FPOA_04782	Duplicated	FGRRES_03836	Duplicated	FLAG1_06881	Duplicated	CCT70726	Duplicated	CVK86564	Duplicated	FOXG_13365P0	Duplicated	CVL03529	Duplicated	NechaP47669	Duplicated	FVEG_12499T0	Duplicated	FCUL_11393.1-mRNA-1
BUSCOfEOG741ZDG	Duplicated	FV_12619	Duplicated	FPSE_09495	Duplicated	FPOA_04782	Duplicated	FGRRES_03836	Duplicated	FLAG1_06881	Duplicated	CCT70726	Duplicated	CVK86564	Duplicated	FOXG_13365P0	Duplicated	CVL03529	Duplicated	NechaP47669	Duplicated	FVEG_12499T0	Duplicated	FCUL_11393.1-mRNA-1
BUSCOfEOG741ZDG	Duplicated	FV_04488	Duplicated	FPSE_09495	Duplicated	FPOA_04782	Duplicated	FGRRES_03836	Duplicated	FLAG1_06881	Duplicated	CCT70726	Duplicated	CVK86564	Duplicated	FOXG_13365P0	Duplicated	CVL03529	Duplicated	NechaP47669	Duplicated	FVEG_12499T0	Duplicated	FCUL_11393.1-mRNA-1
BUSCOfEOG741ZDG	Duplicated	FV_08177	Duplicated	FPSE_09495	Duplicated	FPOA_04782	Duplicated	FGRRES_03836	Duplicated	FLAG1_06881	Duplicated	CCT70726	Duplicated	CVK86564	Duplicated	FOXG_13365P0	Duplicated	CVL03529	Duplicated	NechaP47669	Duplicated	FVEG_12499T0	Duplicated	FCUL_11393.1-mRNA-1
BUSCOfEOG741ZDG	Duplicated	FV_06116	Duplicated	FPSE_09495	Duplicated	FPOA_04782	Duplicated	FGRRES_03836	Duplicated	FLAG1_06881	Duplicated	CCT70726	Duplicated	CVK86564	Duplicated	FOXG_13365P0	Duplicated	CVL03529	Duplicated	NechaP47669	Duplicated	FVEG_12499T0	Duplicated	FCUL_11393.1-mRNA-1
BUSCOfEOG741ZDG	Duplicated	FV_06804	Duplicated	FPSE_09495	Duplicated	FPOA_04782	Duplicated	FGRRES_03836	Duplicated	FLAG1_06881	Duplicated	CCT70726	Duplicated	CVK86564	Duplicated	FOXG_13365P0	Duplicated	CVL03529	Duplicated	NechaP47669	Duplicated	FVEG_12499T0	Duplicated	FCUL_11393.1-mRNA-1
BUSCOfEOG741ZDG	Duplicated	FV_06631	Duplicated	FPSE_09495	Duplicated	FPOA_04782	Duplicated	FGRRES_03836	Duplicated	FLAG1_06881	Duplicated	CCT70726	Duplicated	CVK86564	Duplicated	FOXG_13365P0	Duplicated	CVL03529	Duplicated	NechaP47669	Duplicated	FVEG_12499T0	Duplicated	FCUL_11393.1-mRNA-1
BUSCOfEOG741ZDG	Duplicated	FV_06561	Duplicated	FPSE_09495	Duplicated	FPOA_04782	Duplicated	FGRRES_03836	Duplicated	FLAG1_06881	Duplicated	CCT70726	Duplicated	CVK86564	Duplicated	FOXG_13365P0	Duplicated	CVL03529	Duplicated	NechaP47669	Duplicated	FVEG_12499T0	Duplicated	FCUL_11393.1-mRNA-1
BUSCOfEOG741ZDG	Duplicated	FV_06857	Duplicated	FPSE_09495	Duplicated	FPOA_04782	Duplicated	FGRRES_03836	Duplicated	FLAG1_06881	Duplicated	CCT70726	Duplicated	CVK86564	Duplicated	FOXG_13365P0	Duplicated	CVL03529	Duplicated	NechaP47669	Duplicated	FVEG_12499T0	Duplicated	FCUL_11393.1-mRNA-1
BUSCOfEOG741ZDG	Duplicated	FV_06561	Duplicated	FPSE_09495	Duplicated	FPOA_04782	Duplicated	FGRRES_03836	Duplicated	FLAG1_06881	Duplicated	CCT70726	Duplicated	CVK86564	Duplicated	FOXG_13365P0	Duplicated	CVL03529	Duplicated	NechaP47669	Duplicated	FVEG_12499T0	Duplicated	FCUL_11393.1-mRNA-1
BUSCOfEOG741ZDG	Duplicated	FV_03631	Duplicated	FPSE_09495	Duplicated	FPOA_04782	Duplicated	FGRRES_03836	Duplicated	FLAG1_06881	Duplicated	CCT70726	Duplicated	CVK86564	Duplicated	FOXG_13365P0	Duplicated	CVL03529	Duplicated	NechaP47669	Duplicated	FVEG_12499T0	Duplicated	FCUL_11393.1-mRNA-1
BUSCOfEOG741ZDG	Duplicated	FV_05969	Duplicated	FPSE_09495	Duplicated	FPOA_04782	Duplicated	FGRRES_03836	Duplicated	FLAG1_06881	Duplicated	CCT70726	Duplicated	CVK86564	Duplicated	FOXG_13365P0	Duplicated	CVL03529	Duplicated	NechaP47669	Duplicated	FVEG_12499T0	Duplicated	FCUL_11393.1-mRNA-1
BUSCOfEOG741ZDG	Duplicated	FV_06725	Duplicated	FPSE_09495	Duplicated	FPOA_04782	Duplicated	FGRRES_03836	Duplicated	FLAG1_06881	Duplicated	CCT70726	Duplicated	CVK86564	Duplicated	FOXG_13365P0	Duplicated	CVL03529	Duplicated	NechaP47669	Duplicated	FVEG_12499T0	Duplicated	FCUL_11393.1-mRNA-1
BUSCOfEOG72890R	Duplicated	FV_12445	Duplicated	FPSE_07866	Duplicated	FPOA_10576	Duplicated	FGRRES_12852	Duplicated	FLAG1_09034	Duplicated	CCT67009	Duplicated	CVL05449	Duplicated	FOXG_14283P0	Duplicated	CVL12290	Fragmented	NechaP68183	Duplicated	FVEG_08411T0	Duplicated	FCUL_04957.1-mRNA-1
BUSCOfEOG72890R	Duplicated	FV_05786	Duplicated	FPSE_07866	Duplicated	FPOA_10576	Duplicated	FGRRES_12852	Duplicated	FLAG1_09034	Duplicated	CCT67009	Duplicated	CVL05449	Duplicated	FOXG_14283P0	Duplicated	CVL12290	Fragmented	NechaP68183	Duplicated	FVEG_08411T0	Duplicated	FCUL_04957.1-mRNA-1
BUSCOfEOG72890R	Duplicated	FV_09575	Duplicated	FPSE_07866	Duplicated	FPOA_10576	Duplicated	FGRRES_12852	Duplicated	FLAG1_09034	Duplicated	CCT67009	Duplicated	CVL05449	Duplicated	FOXG_14283P0	Duplicated	CVL12290	Fragmented	NechaP68183	Duplicated	FVEG_08411T0	Duplicated	FCUL_04957.1-mRNA-1
BUSCOfEOG73RBQC	Complete	FV_12092	Complete	FPSE_01085	Complete	FPOA_10269	Complete	FGRRES_07292_M	Complete	FLAG1_03971	Complete	CCT66756	Complete	CVK88765	Complete	FOXG_02121P0	Complete	CVL10219	Complete	NechaP92877	Complete	FVEG_05284T0	Complete	FCUL_10417.1-mRNA-1
BUSCOfEOG7FR7R3	Complete	FV_01462	Complete	FPSE_01829	Complete	FPOA_01222	Complete	FGRRES_01184	Complete	FLAG1_03486	Complete	CCT62104	Complete	CVK83192	Complete	FOXG_00205P0	Complete	CVL10366	Complete	NechaP65498	Complete	FVEG_01312T0	Complete	FCUL_01279.1-mRNA-1
BUSCOfEOG76TB4Q	Complete	FV_12307	Complete	FPSE_09440	Complete	FPOA_10450	Complete	FGRRES_07476	Complete	FLAG1_02398	Complete	CCT65499	Complete	CVK89845	Complete	FOXG_01417P0	Complete	CVL13109	Complete	NechaP84549	Missing	0	Complete	FCUL_10616.1-mRNA-1
BUSCOfEOG7NW6K7	Complete	FV_08568	Complete	FPSE_06174	Complete	FPOA_07204	Complete	FGRRES_05585	Complete	FLAG1_03500	Duplicated	CCT71229	Duplicated	CVL01035	Complete	FOXG_09304P0	Duplicated	CVL11245	Complete	NechaP47038	Complete	FVEG_06906T0	Complete	FCUL_07758.1-mRNA-1
BUSCOfEOG7GBG8F	Complete	FV_00838	Complete	FPSE_04715	Complete	FPOA_00663	Complete	FGRRES_00656	Complete	FLAG1_01771	Complete	CCT62816	Complete	CVK84461	Complete	FOXG_00974P0	Complete	CVK83282	Complete	NechaP102391	Complete	FVEG_00540T0	Complete	FCUL_00701.1-mRNA-1
BUSCOfEOG780RZC	Complete	FV_08795	Complete	FPSE_03574	Complete	FPOA_07419	Complete	FGRRES_05433	Complete	FLAG1_02189	Complete	CCT71371	Complete	CVL01226	Complete	FOXG_09465P0	Complete	CVK93912	Complete	NechaP71176	Complete	FVEG_07094T0	Complete	FCUL_07593.1-mRNA-1
BUSCOfEOG70PC9D	Complete	FV_13449	Complete	FPSE_09717	Complete	FPOA_11486	Complete	FGRRES_09319	Complete	FLAG1_06996	Complete	CCT64670	Complete	CVK93988	Complete	FOXG_05919P0	Complete	CVL05030	Missing	0	Complete	FVEG_03790T0	Complete	FCUL_11691.1-mRNA-1
BUSCOfEOG7BP8B9	Complete	FV_12820	Complete	FPSE_12259	Complete	FPOA_10907	Complete	FGRRES_07960	Complete	FLAG1_08866	Complete	CCT67457	Complete	CVK86627	Duplicated	FOXG_06588P0	Complete	CVK86386	Duplicated	NechaP2244	Complete	FVEG_12160T0	Complete	FCUL_11105.1-mRNA-1
BUSCOfEOG7JMGNT	Duplicated	FV_00878	Duplicated	FPSE_01294	Duplicated	FPOA_00695	Duplicated	FGRRES_00690	Duplicated	FLAG1_06427	Duplicated	CCT62851	Duplicated	CVK84521	Duplicated	FOXG_01014P0	Duplicated	CVK98397	Duplicated	NechaP75329	Duplicated	FVEG_00501T0	Duplicated	FCUL_00737.1-mRNA-1
BUSCOfEOG7JMGNT	Duplicated	FV_10077	Duplicated	FPSE_01294	Duplicated	FPOA_00695	Duplicated	FGRRES_00690	Duplicated	FLAG1_06427	Duplicated	CCT62851	Duplicated	CVK84521	Duplicated	FOXG_01014P0	Duplicated	CVK98397	Duplicated	NechaP75329	Duplicated	FVEG_00501T0	Duplicated	FCUL_00737.1-mRNA-1
BUSCOfEOG712V4J	Complete	FV_04022	Complete	FPSE_03416	Complete	FPOA_03479	Complete	FGRRES_10530	Complete	FLAG1_06303	Complete	CCT68156	Complete	CVK92053	Complete	FOXG_04892P0	Complete	CVK90751	Complete	NechaP103286	Complete	FVEG_03249T0	Complete	FCUL_03611.1-mRNA-1
BUSCOfEOG7V76FS	Complete	FV_02479	Complete	FPSE_00519	Complete	FPOA_02132	Complete	FGRRES_02095	Complete	FLAG1_07158	Complete	CCT72162	Complete	CVK96888	Complete	FOXG_04438P0	Complete	CVL09462	Complete	NechaP1288	Complete	FVEG_07556T0	Complete	FCUL_02184.1-mRNA-1
BUSCOfEOG7CNZQ6	Complete	FV_12924	Complete	FPSE_00863	Complete	FPOA_11002	Complete	FGRRES_09780	Complete	FLAG1_03599	Complete	CCT64095	Complete	CVL00019	Complete	FOXG_08280P0	Complete	CVK89446	Complete	NechaP33256	Complete	FVEG_06394T0	Complete	FCUL_11199.1-mRNA-1
BUSCOfEOG7K6Q48	Complete	FV_03477	Complete	FPSE_00497	Duplicated	FPOA_06652	Complete	FGRRES_17310	Complete	FLAG1_09518	Complete	CCT68655	Complete	CVK92797	Complete	FOXG_05421P0	Complete	CVL11374	Complete	NechaP100546	Complete	FVEG_02714T0	Complete	FCUL_03108.1-mRNA-1
BUSCOfEOG7966RM	Complete	FV_08490	Complete	FPSE_04945	Complete	FPOA_07148	Complete	FGRRES_05054	Complete	FLAG1_02823	Complete	CCT63772	Complete	CVK99479	Complete	FOXG_08644P0	Complete	CVK88532	Complete	NechaP90679	Complete	FVEG_06029T0	Complete	FCUL_07186.1-mRNA-1
BUSCOfEOG7FZ06K	Complete	FV_13226	Complete	FPSE_10739	Complete	FPOA_11278	Complete	FGRRES_09509	Complete	FLAG1_00744	Complete	CCT64405	Complete	CVK93621	Complete	FOXG_06205P0	Complete	CVK97331	Complete	NechaP76779	Complete	FVEG_04058T0	Complete	FCUL_11479.1-mRNA-1
BUSCOfEOG7PCJS1	Complete	FV_01425	Complete	FPSE_05631	Complete	FPOA_01185	Complete	FGRRES_01151	Complete	FLAG1_02899	Complete	CCT62138	Complete	CVK83247	Complete	FOXG_00240P0	Complete	CVL10330	Complete	NechaP31155	Complete	FVEG_01276T0	Complete	FCUL_01243.1-mRNA-1
BUSCOfEOG7BW0T0	Complete	FV_12041	Complete	FPSE_00190	Complete	FPOA_10220	Complete	FGRRES_07245	Complete	FLAG1_01715	Duplicated	CCT63201	Duplicated	CVK84968	Complete	FOXG_02171P0	Duplicated	CVK84263	Complete	NechaP60384	Fragmented	FVEG_05338T0	Complete	FCUL_10369.1-mRNA-1
BUSCOfEOG7H1JV1	Complete	FV_11344	Complete	FPSE_01610	Complete	FPOA_09589	Complete	FGRRES_06635	Complete	FLAG1_04137	Complete	CCT66333	Complete	CVK88436	Complete	FOXG_02309P0	Complete	CVL07771	Complete	NechaP38069	Complete	FVEG_05485T0	Complete	FCUL_09672.1-mRNA-1
BUSCOfEOG790GCB	Complete	FV_12826	Complete	FPSE_10611	Complete	FPOA_10912	Complete	FGRRES_16934	Complete	FLAG1_08871	Complete	CCT67451	Complete	CVK86634	Complete	FOXG_03700P0	Complete	CVK86406	Complete	NechaP99870	Complete	FVEG_12168T0	Complete	FCUL_11110.1-mRNA-1
BUSCOfEOG79PK0S	Complete	FV_01407	Complete	FPSE_01029	Complete	FPOA_01171	Complete	FGRRES_01135	Complete	FLAG1_02912	Complete	CCT63474	Complete	CVK83268	Complete	FOXG_00254P0	Complete	CVL10316	Complete	NechaP57314	Complete	FVEG_01262T0	Complete	FCUL_01230.1-mRNA-1
BUSCOfEOG7MWH92	Complete	FV_11396	Complete	FPSE_01563	Complete	FPOA_09637	Complete	FGRRES_06683	Complete	FLAG1_03358	Complete	CCT66287	Complete	CVK88534	Complete	FOXG_02257P0	Complete	CVL07832	Complete	NechaP79417	Complete	FVEG_05432T0	Complete	FCUL_09722.1-mRNA-1
BUSCOfEOG71P2Q2	Complete	FV_01285	Complete	FPSE_08587	Complete	FPOA_00771	Complete	FGRRES_01021_M	Complete	FLAG1_00441	Complete	CCT63477	Complete	CVK83461	Complete	FOXG_00371P0	Complete	CVK95668	Complete	NechaP73367	Complete	FVEG_01146T0	Complete	FCUL_01114.1-mRNA-1
BUSCOfEOG73V6VZ	Complete	FV_05406	Complete	FPSE_07744	Complete	FPOA_04430	Complete	FGRRES_08760	Complete	FLAG1_06662	Complete	CCT70332	Complete	CVK91156	Complete	FOXG_03017P0	Complete	CVK91609	Fragmented	NechaP103747	Fragmented	FVEG_01873T0	Complete	FCUL_04611.1-mRNA-1
BUSCOfEOG7P2Z1R	Complete	FV_11339	Complete	FPSE_01615	Complete	FPOA_09584	Complete	FGRRES_06630	Complete	FLAG1_04142	Complete	CCT66338	Complete	CVK88427	Complete	FOXG_02314P0	Complete	CVL07766	Complete	NechaP100257	Complete	FVEG_05490T0	Complete	FCUL_09666.1-mRNA-1
BUSCOfEOG7TXKW3	Complete	FV_12811	Complete	FPSE_12267	Complete	FPOA_10898	Complete	FGRRES_07952_M	Complete	FLAG1_04868	Complete	CCT67464	Complete	CVK86617	Complete	FOXG_03714P0	Complete	CVK86360	Complete	NechaP67920	Complete	FVEG_12151T0	Complete	FCUL_11097.1-mRNA-1
BUSCOfEOG7HB5K9	Complete	FV_08850	Complete	FPSE_09303	Complete	FPOA_07474	Complete	FGRRES_05390	Complete	FLAG1_07013	Complete	CCT71415	Complete	CVL01275	Fragmented	FOXG_10562P0	Complete	CVK93773	Complete	NechaP105093	Fragmented	FVEG_07143T0	Complete	FCUL_07543.1-mRNA-1
BUSCOfEOG7QVMD6	Complete	FV_01143	Complete	FPSE_12058	Complete	FPOA_00895	Complete	FGRRES_00914	Complete	FLAG1_01341	Complete	CCT63444	Complete	CVK84243	Complete	FOXG_00885P0	Complete	CVK82948	Complete	NechaP30739	Complete	FVEG_00681T0	Complete	FCUL_00992.1-mRNA-1
BUSCOfEOG7C8GSW	Complete	FV_03693	Complete	FPSE_03620	Complete	FPOA_03184	Complete	FGRRES_10251	Complete	FLAG1_03280	Complete	CCT68430	Complete	CVK92498	Complete	FOXG_05169P0	Complete	CVK90040	Complete	NechaP41290	Complete	FVEG_02964T0	Complete	FCUL_03314.1-mRNA-1
BUSCOfEOG7MWH5T	Complete	FV_05544	Complete	FPSE_08240	Complete	FPOA_04548	Complete	FGRRES_08875	Complete	FLAG1_04467	Complete	CCT69786	Complete	CVK90263	Complete	FOXG_03600P0	Complete	CVL10881	Complete	NechaP35700	Complete	FVEG_02472T0	Complete	FCUL_04738.1-mRNA-1
BUSCOfEOG7MH16D	Complete	FV_13113	Complete	FPSE_05887	Complete	FPOA_11178	Complete	FGRRES_09607	Complete	FLAG1_02667	Complete	CCT64312	Complete	CVK93517	Complete	FOXG_06313P0	Complete	CVK97080	Complete	NechaP58345	Complete	FVEG_04163T0	Complete	FCUL_11378.1-mRNA-1
BUSCOfEOG7SBP03	Complete	FV_13836	Complete	FPSE_07089	Complete	FPOA_11878	Complete	FGRRES_09011	Complete	FLAG1_04327	Complete	CCT71014	Complete	CVL00652	Complete	FOXG_09076P0	Complete	CVK94736	Complete	NechaP95297	Complete	FVEG_06679T0	Complete	FCUL_12002.1-mRNA-1
BUSCOfEOG790G83	Complete	FV_02986	Complete	FPSE_08683	Complete	FPOA_02556	Complete	FGRRES_02565	Complete	FLAG1_03024	Complete	CCT69282	Complete	CVL01841	Complete	FOXG_10483P0	Complete	CVL02267	Complete	NechaP70388	Complete	FVEG_09136T0	Complete	FCUL_02641.1-mRNA-1
BUSCOfEOG71CFWK	Duplicated	FV_12368	Duplicated	FPSE_10297	Duplicated	FPOA_07830	Duplicated	FGRRES_07702	Duplicated	FLAG1_05797	Duplicated	CCT72767	Duplicated	CVL02550	Duplicated	FOXG_15708P0	Duplicated	CVL03215	Duplicated	NechaP89588	Duplicated	FVEG_09904T0	Duplicated	FCUL_07889.1-mRNA-1
BUSCOfEOG71CFWK	Duplicated	FV_09251	Duplicated	FPSE_10297	Duplicated	FPOA_07830	Duplicated	FGRRES_07702	Duplicated	FLAG1_05797	Duplicated	CCT72767	Duplicated	CVL02550	Duplicated	FOXG_15708P0	Duplicated	CVL03215	Duplicated	NechaP89588	Duplicated	FVEG_09904T0	Duplicated	FCUL_07889.1-mRNA-1
BUSCOfEOG71CFWK	Duplicated	FV_05769	Duplicated	FPSE_10297	Duplicated	FPOA_07830	Duplicated	FGRRES_07702	Duplicated	FLAG1_05797	Duplicated	CCT72767	Duplicated	CVL02550	Duplicated	FOXG_15708P0	Duplicated	CVL03215	Duplicated	NechaP89588	Duplicated	FVEG_09904T0	Duplicated	FCUL_07889.1-mRNA-1
BUSCOfEOG7NW6JC	Complete	FV_09665	Complete	FPSE_04229	Complete	FPOA_08203	Complete	FGRRES_06074	Complete	FLAG1_02081	Complete	CCT67085	Complete	CVK87160	Complete	FOXG_07784P0	Complete	CVK87988	Complete	NechaP38283	Complete	FVEG_04711T0	Complete	FCUL_08250.1-mRNA-1
BUSCOfEOG7SFJ5S	Duplicated	FV_03693	Duplicated	FPSE_11878	Duplicated	FPOA_02218	Duplicated	FGRRES_17132	Duplicated	FLAG1_04376	Duplicated	CCT63027	Duplicated	CVK89728	Duplicated	FOXG_05467P0	Duplicated	CVK88503	Duplicated	NechaP57721	Duplicated	FVEG_12039T0	Duplicated	FCUL_02735.1-mRNA-1
BUSCOfEOG7SFJ5S	Duplicated	FV_11821	Duplicated	FPSE_11878	Duplicated	FPOA_02218	Duplicated	FGRRES_17132	Duplicated	FLAG1_04376	Duplicated	CCT63027	Duplicated	CVK89728	Duplicated	FOXG_05467P0	Duplicated	CVK88503	Duplicated	NechaP57721	Duplicated	FVEG_12039T0	Duplicated	FCUL_02735.1-mRNA-1
BUSCOfEOG7SFJ5S	Duplicated	FV_12196	Duplicated	FPSE_11878	Duplicated	FPOA_02218	Duplicated	FGRRES_17132	Duplicated	FLAG1_04376	Duplicated	CCT63027	Duplicated	CVK89728	Duplicated	FOXG_05467P0	Duplicated	CVK88503	Duplicated	NechaP57721	Duplicated	FVEG_12039T0	Duplicated	FCUL_02735.1-mRNA-1
BUSCOfEOG7SFJ5S	Duplicated	FV_00580	Duplicated	FPSE_11878	Duplicated	FPOA_02218	Duplicated	FGRRES_17132	Duplicated	FLAG1_04376	Duplicated	CCT63027	Duplicated	CVK89728	Duplicated	FOXG_05467P0	Duplicated	CVK88503	Duplicated	NechaP57721	Duplicated	FVEG_12039T0	Duplicated	FCUL_02735.1-mRNA-1
BUSCOfEOG7SFJ5S	Duplicated	FV_11019	Duplicated	FPSE_11878	Duplicated	FPOA_02218	Duplicated	FGRRES_17132	Duplicated	FLAG1_04376	Duplicated	CCT63027	Duplicated	CVK89728	Duplicated	FOXG_05467P0	Duplicated	CVK88503	Duplicated	NechaP57721	Duplicated	FVEG_12039T0	Duplicated	FCUL_02735.1-mRNA-1
BUSCOfEOG7SFJ5S	Duplicated	FV_03264	Duplicated	FPSE_11878	Duplicated	FPOA_02218	Duplicated	FGRRES_17132	Duplicated	FLAG1_04376	Duplicated	CCT63027	Duplicated	CVK89728	Duplicated	FOXG_05467P0	Duplicated	CVK88503	Duplicated	NechaP57721	Duplicated	FVEG_12039T0	Duplicated	FCUL_02735.1-mRNA-1
BUSCOfEOG7SFJ5S	Duplicated	FV_07159	Duplicated	FPSE_11878	Duplicated	FPOA_02218	Duplicated	FGRRES_17132	Duplicated	FLAG1_04376	Duplicated	CCT63027	Duplicated	CVK89728	Duplicated	FOXG_05467P0	Duplicated	CVK88503	Duplicated	NechaP57721	Duplicated	FVEG_12039T0	Duplicated	FCUL_02735.1-mRNA-1
BUSCOfEOG7SFJ5S	Duplicated	FV_11019	Duplicated	FPSE_11878	Duplicated	FPOA_02218	Duplicated	FGRRES_17132	Duplicated	FLAG1_04376	Duplicated	CCT63027	Duplicated	CVK89728	Duplicated	FOXG_05467P0	Duplicated	CVK88503	Duplicated	NechaP57721	Duplicated	FVEG_12039T0	Duplicated	FCUL_02735.1-mRNA-1
BUSCOfEOG7SFJ5S	Duplicated	FV_00400	Duplicated	FPSE_11878	Duplicated	FPOA_02218	Duplicated	FGRRES_17132	Duplicated	FLAG1_04376	Duplicated	CCT63027	Duplicated	CVK89728	Duplicated	FOXG_05467P0	Duplicated	CVK88503	Duplicated	NechaP57721	Duplicated	FVEG_12039T0	Duplicated	FCUL_02735.1-mRNA-1
BUSCOfEOG7SFJ5S	Duplicated	FV_03693	Duplicated	FPSE_11878	Duplicated	FPOA_02218	Duplicated	FGRRES_17132	Duplicated	FLAG1_04376	Duplicated	CCT63027	Duplicated	CVK89728	Duplicated	FOXG_05467P0	Duplicated	CVK88503	Duplicated	NechaP57721	Duplicated	FVEG_12039T0	Duplicated	FCUL_02735.1-mRNA-1
BUSCOfEOG7SFJ5S	Duplicated	FV_11530	Duplicated	FPSE_11878	Duplicated	FPOA_02218	Duplicated	FGRRES_17132	Duplicated	FLAG1_04376	Duplicated	CCT63027	Duplicated	CVK89728	Duplicated	FOXG_05467P0	Duplicated	CVK88503	Duplicated	NechaP57721	Duplicated	FVEG_12039T0	Duplicated	FCUL_02735.1-mRNA-1
BUSCOfEOG7SFJ5S	Duplicated	FV_03091	Duplicated	FPSE_11878	Duplicated	FPOA_02218	Duplicated	FGRRES_17132	Duplicated	FLAG1_04376	Duplicated	CCT63027	Duplicated	CVK89728	Duplicated	FOXG_05467P0	Duplicated	CVK88503	Duplicated	NechaP57721	Duplicated	FVEG_12039T0	Duplicated	FCUL_02735.1-mRNA-1
BUSCOfEOG783N5G	Duplicated	FV_01733	Complete	FPSE_08533	Complete	FPOA_01466	Complete	FGRRES_01421	Complete	FLAG1_05618	Complete	CCT61876	Duplicated	CVL00287	Complete	FOXG_11292P0	Complete	CVL04291	Complete	NechaP98602	Complete	FVEG_09499T0	Complete	FCUL_01526.1-mRNA-1
BUSCOfEOG783N5G	Duplicated	FV_04152	Complete	FPSE_08533	Complete	FPOA_01466	Complete	FGRRES_01421	Complete	FLAG1_05618	Complete	CCT61876	Duplicated	CVL00287	Complete	FOXG_11292P0	Complete	CVL04291	Complete	NechaP98602	Complete	FVEG_09499T0	Complete	FCUL_01526.1-mRNA-1
BUSCOfEOG7VMPGM	Complete	FV_01434	Complete	FPSE_02589	Complete	FPOA_01194	Complete	FGRRES_01160	Complete	FLAG1_02890	Complete	CCT62129	Complete	CVK83233	Complete	FOXG_00231P0	Complete	CVL10339	Complete	NechaP57289	Complete	FVEG_01285T0	Complete	FCUL_01252.1-mRNA-1
BUSCOfEOG7DFXNZ	Complete	FV_01694	Complete	FPSE_08569	Complete	FPOA_01430	Complete	FGRRES_01386	Complete	FLAG1_09482	Complete	CCT61911	Complete	CVL03267	Complete	FOXG_11329P0	Complete	CVL04254	Complete	NechaP74372	Complete	FVEG_09462T0	Complete	FCUL_01489.1-mRNA-1
BUSCOfEOG7GTTG0	Complete	FV_01163	Complete	FPSE_12038	Complete	FPOA_00879	Complete	FGRRES_00930	Complete	FLAG1_06160	Complete	CCT62672	Complete	CVK84208	Missing	0	Complete	CVK82908	Complete	NechaP30895	Complete	FVEG_00698T0	Complete	FCUL_01016.1-mRNA-1
BUSCOfEOG7034SB	Complete	FV_13518	Complete	FPSE_09654	Complete	FPOA_11547	Complete	FGRRES_09262	Complete	FLAG1_02578	Complete	CCT64613	Complete	CVK93892	Fragmented	FOXG_05980P0	Complete	CVL05154	Complete	NechaP33176	Fragmented	FVEG_03848T0	Complete	FCUL_11759.1-mRNA-1
BUSCOfEOG7MKWFS	Complete	FV_05223	Complete	FPSE_07883	Complete	FPOA_04269	Complete	FGRRES_08061_M	Complete	FLAG1_01847	Complete	CCT69964	Complete	CVK90583	Fragmented	FOXG_03418P0	Complete	CVK99877	Complete	NechaP67133	Complete	FVEG_02289T0	Complete	FCUL_04428.1-mRNA-1
BUSCOfEOG751NV3	Duplicated	FV_12044	Duplicated	FPSE_06134	Duplicated	FPOA_07308	Duplicated	FGRRES_05543_M	Duplicated	FLAG1_01718	Duplicated	CCT71894	Duplicated	CVK88688	Duplicated	FOXG_09349P0	Complete	CVL08046	Duplicated	NechaP102773	Duplicated	FVEG_05334T0	Complete	FCUL_10372.1-mRNA-1
BUSCOfEOG751NV3	Duplicated	FV_02911	Duplicated	FPSE_06134	Duplicated	FPOA_07308	Duplicated	FGRRES_05543_M	Duplicated	FLAG1_01718	Duplicated	CCT71894	Duplicated	CVK88688	Duplicated	FOXG_09349P0	Complete	CVL08046	Duplicated	NechaP102773	Duplicated	FVEG_05334T0	Complete	FCUL_10372.1-mRNA-1
BUSCOfEOG751NV3	Duplicated	FV_08673	Duplicated	FPSE_06134	Duplicated	FPOA_07308	Duplicated	FGRRES_05543_M	Duplicated	FLAG1_01718	Duplicated	CCT71894	Duplicated	CVK88688	Duplicated	FOXG_09349P0	Complete	CVL08046	Duplicated	NechaP102773	Duplicated	FVEG_05334T0	Complete	FCUL_10372.1-mRNA-1
BUSCOfEOG7FJH7X	Complete	FV_13107	Complete	FPSE_05893	Complete	FPOA_11171	Complete	FGRRES_09613_M	Complete	FLAG1_02661	Complete	CCT64306	Complete	CVK93510	Fragmented	FOXG_06319P0	Complete	CVK97064	Complete	NechaP58355	Complete	FVEG_04169T0	Complete	FCUL_11372.1-mRNA-1
BUSCOfEOG7T1RKM	Complete	FV_00495	Complete	FPSE_07666	Complete	FPOA_00344	Complete	FGRRES_00343	Complete	FLAG1_00967	Complete	CCT62586	Complete	CVK84045	Complete	FOXG_00717P0	Complete	CVK94812	Complete	NechaP98867	Complete	FVEG_00798T0	Complete	FCUL_00371.1-mRNA-1
BUSCOfEOG79KPS5	Complete	FV_12988	Complete	FPSE_04332	Complete	FPOA_11061	Complete	FGRRES_09724_M	Complete	FLAG1_04914	Complete	CCT65129	Complete	CVK99917	Complete	FOXG_08342P0	Complete	CVK89289	Complete	NechaP103427	Complete	FVEG_06331T0	Complete	FCUL_11259.1-mRNA-1
BUSCOfEOG7X6M9G	Complete	FV_01298	Complete	FPSE_10728	Complete	FPOA_00759	Complete	FGRRES_01063	Complete	FLAG1_00429	Complete	CCT62251	Complete	CVK83440	Complete	FOXG_00359P0	Complete	CVK95698	Complete	NechaP31603	Complete	FVEG_01159T0	Complete	FCUL_01159.1-mRNA-1
BUSCOfEOG7CCC29	Complete	FV_09905	Complete	FPSE_00996	Complete	FPOA_08416	Complete	FGRRES_06282	Complete	FLAG1_00301	Complete	CCT67313	Complete	CVK86783	Complete	FOXG_08032P0	Complete	CVL10754	Complete	NechaP59861	Complete	FVEG_04952T0	Complete	FCUL_08483.1-mRNA-1
BUSCOfEOG7PZS7F	Complete	FV_12298	Complete	FPSE_09430	Complete	FPOA_10441	Complete	FGRRES_07467	Complete	FLAG1_02389	Complete	CCT65506	Complete	CVK89836	Complete	FOXG_01426P0	Complete	CVL13118	Complete	NechaP71625	Complete	FVEG_07791T0	Complete	FCUL_10609.1-mRNA-1
BUSCOfEOG7SFJ5H	Complete	FV_07583	Complete	FPSE_08290	Complete	FPOA_06358	Complete	FGRRES_04473_M	Complete	FLAG1_05788	Complete	CCT73354	Complete	CVK98274	Complete	FOXG_13742P0	Complete	CVK96350	Complete	NechaP105166	Complete	FVEG_11172T0	Complete	FCUL_06626.1-mRNA-1
BUSCOfEOG7JT755	Complete	FV_02581	Complete	FPSE_00210	Complete	FPOA_02260	Complete	FGRRES_02191	Complete	FLAG1_07950	Complete	CCT72473	Complete	CVK97444	Complete	FOXG_04113P0	Complete	CVL01676	Complete	NechaP34430	Complete	FVEG_07225T0	Complete	FCUL_02268.1-mRNA-1
BUSCOfEOG7J44KB	Complete	FV_07506	Complete	FPSE_06329	Complete	FPOA_06287	Complete	FGRRES_04407	Complete	FLAG1_06917	Complete	CCT74020	Complete	CVK98407	Complete	FOXG_13827P0	Complete	CVK96435	Complete	NechaP63086	Complete	FVEG_11255T0	Complete	FCUL_06556.1-mRNA-1
BUSCOfEOG73RBMT	Complete	FV_07460	Complete	FPSE_12100	Complete	FPOA_06246	Complete	FGRRES_04366	Complete	FLAG1_09643	Complete	CCT74059	Complete	CVK98462	Complete	FOXG_13876P0	Complete	CVK96485	Complete	NechaP47315	Complete	FVEG_11303T0	Complete	FCUL_06512.1-mRNA-1
BUSCOfEOG7N63XC	Complete	FV_02984	Complete	FPSE_08681	Complete	FPOA_02554	Complete	FGRRES_02563	Complete	FLAG1_03026	Complete	CCT69284	Complete	CVL01844	Complete	FOXG_10485P0	Complete	CVL02262	Complete	NechaP94534	Complete	FVEG_09138T0	Complete	FCUL_02640.1-mRNA-1
BUSCOfEOG7NPG2Q	Complete	FV_11893	Complete	FPSE_02665	Complete	FPOA_10091	Complete	FGRRES_07115	Complete	FLAG1_00221	Complete	CCT65759	Complete	CVK89479	Complete	FOXG_01687P0	Complete	CVK93147	Complete	NechaP38790	Complete	FVEG_08052T0	Complete	FCUL_10214.1-mRNA-1
BUSCOfEOG70610P	Complete	FV_09849	Complete	FPSE_00943	Complete	FPOA_08367	Complete	FGRRES_06231	Complete	FLAG1_00252	Complete	CCT63911	Complete	CVK99677	Complete	FOXG_08479P0	Complete	CVK88942	Complete	NechaP90864	Complete	FVEG_06196T0	Complete	FCUL_08428.1-mRNA-1
BUSCOfEOG72C5BN	Complete	FV_08979	Complete	FPSE_07210	Complete	FPOA_07586	Complete	FGRRES_05282	Complete	FLAG1_06143	Complete	CCT63963	Complete	CVK99778	Complete	FOXG_08425P0	Complete	CVK89082	Complete	NechaP57971	Complete	FVEG_06253T0	Complete	FCUL_07432.1-mRNA-1
BUSCOfEOG7N906G	Complete	FV_11907	Complete	FPSE_04089	Complete	FPOA_10103	Complete	FGRRES_07125	Complete	FLAG1_00233	Complete	CCT65747	Complete	CVK89500	Complete	FOXG_01675P0	Complete	CVK93159	Complete	NechaP49060	Complete	FVEG_08040T0	Complete	FCUL_10228.1-mRNA-1
BUSCOfEOG790G80	Complete	FV_09654	Complete	FPSE_04219	Complete	FPOA_08195	Complete	FGRRES_16598	Complete	FLAG1_02071	Complete	CCT67076	Complete	CVK87174	Complete	FOXG_07773P0	Complete	CVK87978	Complete	NechaP20015	Complete	FVEG_04699T0	Complete	FCUL_08240.1-mRNA-1
BUSCOfEOG7XM36Z	Complete	FV_05617	Complete	FPSE_08902	Complete	FPOA_04603	Complete	FGRRES_16942	Complete	FLAG1_08341	Complete	CCT69735	Complete	CVK90162	Fragmented	FOXG_03661P0	Complete	CVL10941	Complete	NechaP67715	Complete	FVEG_02535T0	Complete	FCUL_04806.1-mRNA-1
BUSCOfEOG718KPK	Duplicated	FV_00816	Duplicated	FPSE_11326	Duplicated	FPOA_00643	Duplicated	FGRRES_01829	Duplicated	FLAG1_09452	Duplicated	CCT62795	Duplicated	CVK84425	Duplicated	FOXG_00953P0	Duplicated	CVL11261	Duplicated	NechaP65768	Duplicated	FVEG_00560T0	Duplicated	FCUL_01912.1-mRNA-1
BUSCOfEOG718KPK	Duplicated	FV_02168	Duplicated	FPSE_11326	Duplicated	FPOA_00643	Duplicated	FGRRES_01829	Duplicated	FLAG1_09452	Duplicated	CCT62795	Duplicated	CVK84425	Duplicated	FOXG_00953P0	Duplicated	CVL11261	Duplicated	NechaP65768	Duplicated	FVEG_00560T0	Duplicated	FCUL_01912.1-mRNA-1
BUSCOfEOG7008JB	Complete	FV_07518	Complete	FPSE_01838	Complete	FPOA_06298	Complete	FGRRES_03694	Duplicated	FLAG1_11127	Duplicated	CCT61810	Duplicated	CVL03074	Duplicated	FOXG_01957P0	Duplicated	CVL04361	Complete	NechaP57238	Duplicated	FVEG_08229T0	Complete	FCUL_05794.1-mRNA-1
BUSCOfEOG7MKWG1	Complete	FV_09485	Complete	FPSE_03074	Complete	FPOA_08035	Complete	FGRRES_05905_M	Complete	FLAG1_01214	Complete	CCT66918	Complete	CVK87495	Complete	FOXG_07601P0	Complete	CVK87579	Complete	NechaP85090	Complete	FVEG_04530T0	Complete	FCUL_08087.1-mRNA-1
BUSCOfEOG7TJ3SF	Complete	FV_11440	Complete	transcript:EKJ78063	Complete	FPOA_09679	Complete	FGRRES_06721	Complete	FLAG1_06322	Complete	CCT66250	Complete	CVK88602	Complete	FOXG_02215P0	Complete	CVL07921	Complete	NechaP68667	Complete	FVEG_05386T0	Complete	FCUL_09766.1-mRNA-1
BUSCOfEOG7FV3ZX	Complete	FV_12077	Complete	FPSE_01098	Complete	FPOA_10255	Complete	FGRRES_07280	Complete	FLAG1_03956	Complete	CCT66175	Duplicated	CVK88742	Duplicated	FOXG_02136P0	Duplicated	CVL10234	Duplicated	NechaP104184	Duplicated	FVEG_05298T0	Complete	FCUL_10404.1-mRNA-1
BUSCOfEOG76HQDG	Complete	FV_05521	Complete	FPSE_08261	Complete	FPOA_04528	Complete	FGRRES_08856	Complete	FLAG1_04485	Complete	CCT69812	Complete	CVK90311	Complete	FOXG_03574P0	Complete	CVL10853	Complete	NechaP78080	Complete	FVEG_02446T0	Complete	FCUL_04719.1-mRNA-1
BUSCOfEOG7KSXJQ	Complete	FV_01767	Complete	FPSE_08502	Complete	FPOA_01495	Complete	FGRRES_01449	Complete	FLAG1_03882	Complete	CCT61849	Complete	CVL03148	Complete	FOXG_11263P0	Complete	CVL04322	Complete	NechaP65274	Complete	FVEG_09531T0	Complete	FCUL_01554.1-mRNA-1
BUSCOfEOG7QC871	Complete	FV_12920	Complete	FPSE_00859	Complete	FPOA_10998	Complete	FGRRES_09784	Complete	FLAG1_03595	Complete	CCT64099	Complete	CVL00026	Complete	FOXG_08276P0	Complete	CVK89456	Complete	NechaP76473	Complete	FVEG_06398T0	Complete	FCUL_11196.1-mRNA-1
BUSCOfEOG75B8JB	Duplicated	FV_00452	Duplicated	FPSE_05913	Duplicated	FPOA_10108	Duplicated	FGRRES_05414	Duplicated	FLAG1_06999	Duplicated	CCT69732	Duplicated	CVK89697	Duplicated	FOXG_13884P0	Duplicated	CVL13544	Duplicated	NechaP49675	Duplicated	FVEG_10042T0	Duplicated	FCUL_08420.1-mRNA-1
BUSCOfEOG75B8JB	Duplicated	FV_13086	Duplicated	FPSE_05913	Duplicated	FPOA_10108	Duplicated	FGRRES_05414	Duplicated	FLAG1_06999	Duplicated	CCT69732	Duplicated	CVK89697	Duplicated	FOXG_13884P0	Duplicated	CVL13544	Duplicated	NechaP49675	Duplicated	FVEG_10042T0	Duplicated	FCUL_08420.1-mRNA-1
BUSCOfEOG75B8JB	Duplicated	FV_07444	Duplicated	FPSE_05913	Duplicated	FPOA_10108	Duplicated	FGRRES_05414	Duplicated	FLAG1_06999	Duplicated	CCT69732	Duplicated	CVK89697	Duplicated	FOXG_13884P0	Duplicated	CVL13544	Duplicated	NechaP49675	Duplicated	FVEG_10042T0	Duplicated	FCUL_08420.1-mRNA-1
BUSCOfEOG75B8JB	Duplicated	FV_08820	Duplicated	FPSE_05913	Duplicated	FPOA_10108	Duplicated	FGRRES_05414	Duplicated	FLAG1_06999	Duplicated	CCT69732	Duplicated	CVK89697	Duplicated	FOXG_13884P0	Duplicated	CVL13544	Duplicated	NechaP49675	Duplicated	FVEG_10042T0	Duplicated	FCUL_08420.1-mRNA-1
BUSCOfEOG75B8JB	Duplicated	FV_11913	Duplicated	FPSE_05913	Duplicated	FPOA_10108	Duplicated	FGRRES_05414	Duplicated	FLAG1_06999	Duplicated	CCT69732	Duplicated	CVK89697	Duplicated	FOXG_13884P0	Duplicated	CVL13544	Duplicated	NechaP49675	Duplicated	FVEG_10042T0	Duplicated	FCUL_08420.1-mRNA-1
BUSCOfEOG75B8JB	Duplicated	FV_00077	Duplicated	FPSE_05913	Duplicated	FPOA_10108	Duplicated	FGRRES_05414	Duplicated	FLAG1_06999	Duplicated	CCT69732	Duplicated	CVK89697	Duplicated	FOXG_13884P0	Duplicated	CVL13544	Duplicated	NechaP49675	Duplicated	FVEG_10042T0	Duplicated	FCUL_08420.1-mRNA-1
BUSCOfEOG75B8JB	Duplicated	FV_08600	Duplicated	FPSE_05913	Duplicated	FPOA_10108	Duplicated	FGRRES_05414	Duplicated	FLAG1_06999	Duplicated	CCT69732	Duplicated	CVK89697	Duplicated	FOXG_13884P0	Duplicated	CVL13544	Duplicated	NechaP49675	Duplicated	FVEG_10042T0	Duplicated	FCUL_08420.1-mRNA-1
BUSCOfEOG75B8JB	Duplicated	FV_01920	Duplicated	FPSE_05913	Duplicated	FPOA_10108	Duplicated	FGRRES_05414	Duplicated	FLAG1_06999	Duplicated	CCT69732	Duplicated	CVK89697	Duplicated	FOXG_13884P0	Duplicated	CVL13544	Duplicated	NechaP49675	Duplicated	FVEG_10042T0	Duplicated	FCUL_08420.1-mRNA-1
BUSCOfEOG75B8JB	Duplicated	FV_05098	Duplicated	FPSE_05913	Duplicated	FPOA_10108	Duplicated	FGRRES_05414	Duplicated	FLAG1_06999	Duplicated	CCT69732	Duplicated	CVK89697	Duplicated	FOXG_13884P0	Duplicated	CVL13544	Duplicated	NechaP49675	Duplicated	FVEG_10042T0	Duplicated	FCUL_08420.1-mRNA-1
BUSCOfEOG75B8JB	Duplicated	FV_07450	Duplicated	FPSE_05913	Duplicated	FPOA_10108	Duplicated	FGRRES_05414	Duplicated	FLAG1_06999	Duplicated	CCT69732	Duplicated	CVK89697	Duplicated	FOXG_13884P0	Duplicated	CVL13544	Duplicated	NechaP49675	Duplicated	FVEG_10042T0	Duplicated	FCUL_08420.1-mRNA-1
BUSCOfEOG75B8JB	Duplicated	FV_09838	Duplicated	FPSE_05913	Duplicated	FPOA_10108	Duplicated	FGRRES_05414	Duplicated	FLAG1_06999	Duplicated	CCT69732	Duplicated	CVK89697	Duplicated	FOXG_13884P0	Duplicated	CVL13544	Duplicated	NechaP49675	Duplicated	FVEG_10042T0	Duplicated	FCUL_08420.1-mRNA-1
BUSCOfEOG75B8JB	Duplicated	FV_01514	Duplicated	FPSE_05913	Duplicated	FPOA_10108	Duplicated	FGRRES_05414	Duplicated	FLAG1_06999	Duplicated	CCT69732	Duplicated	CVK89697	Duplicated	FOXG_13884P0	Duplicated	CVL13544	Duplicated	NechaP49675	Duplicated	FVEG_10042T0	Duplicated	FCUL_08420.1-mRNA-1
BUSCOfEOG75B8JB	Duplicated	FV_12689	Duplicated	FPSE_05913	Duplicated	FPOA_10108	Duplicated	FGRRES_05414	Duplicated	FLAG1_06999	Duplicated	CCT69732	Duplicated	CVK89697	Duplicated	FOXG_13884P0	Duplicated	CVL13544	Duplicated	NechaP49675	Duplicated	FVEG_10042T0	Duplicated	FCUL_08420.1-mRNA-1
BUSCOfEOG75B8JB	Duplicated	FV_11257	Duplicated	FPSE_05913	Duplicated	FPOA_10108	Duplicated	FGRRES_05414	Duplicated	FLAG1_06999	Duplicated	CCT69732	Duplicated	CVK89697	Duplicated	FOXG_13884P0	Duplicated	CVL13544	Duplicated	NechaP49675	Duplicated	FVEG_10042T0	Duplicated	FCUL_08420.1-mRNA-1
BUSCOfEOG75B8JB	Duplicated	FV_04974	Duplicated	FPSE_05913	Duplicated	FPOA_10108	Duplicated	FGRRES_05414	Duplicated	FLAG1_06999	Duplicated	CCT69732	Duplicated	CVK89697	Duplicated	FOXG_13884P0	Duplicated	CVL13544	Duplicated	NechaP49675	Duplicated	FVEG_10042T0	Duplicated	FCUL_08420.1-mRNA-1
BUSCOfEOG75B8JB	Duplicated	FV_03259	Duplicated	FPSE_05913	Duplicated	FPOA_10108	Duplicated	FGRRES_05414	Duplicated	FLAG1_06999	Duplicated	CCT69732	Duplicated	CVK89697	Duplicated	FOXG_13884P0	Duplicated	CVL13544	Duplicated	NechaP49675	Duplicated	FVEG_10042T0	Duplicated	FCUL_08420.1-mRNA-1
BUSCOfEOG75B8JB	Duplicated	FV_12152	Duplicated	FPSE_05913	Duplicated	FPOA_10108	Duplicated	FGRRES_05414	Duplicated	FLAG1_06999	Duplicated	CCT69732	Duplicated	CVK89697	Duplicated	FOXG_13884P0	Duplicated	CVL13544	Duplicated	NechaP49675	Duplicated	FVEG_10042T0	Duplicated	FCUL_08420.1-mRNA-1
BUSCOfEOG75B8JB	Duplicated	FV_05620	Duplicated	FPSE_05913	Duplicated	FPOA_10108	Duplicated	FGRRES_05414	Duplicated	FLAG1_06999	Duplicated	CCT69732	Duplicated	CVK89697	Duplicated	FOXG_13884P0	Duplicated	CVL13544	Duplicated	NechaP49675	Duplicated	FVEG_10042T0	Duplicated	FCUL_08420.1-mRNA-1
BUSCOfEOG75B8JB	Duplicated	FV_03743	Duplicated	FPSE_05913	Duplicated	FPOA_10108	Duplicated	FGRRES_05414	Duplicated	FLAG1_06999	Duplicated	CCT69732	Duplicated	CVK89697	Duplicated	FOXG_13884P0	Duplicated	CVL13544	Duplicated	NechaP49675	Duplicated	FVEG_10042T0	Duplicated	FCUL_08420.1-mRNA-1
BUSCOfEOG75B8JB	Duplicated	FV_00452	Duplicated	FPSE_05913	Duplicated	FPOA_10108	Duplicated	FGRRES_05414	Duplicated	FLAG1_06999	Duplicated	CCT69732	Duplicated	CVK89697	Duplicated	FOXG_13884P0	Duplicated	CVL13544	Duplicated	NechaP49675	Duplicated	FVEG_10042T0	Duplicated	FCUL_08420.1-mRNA-1
BUSCOfEOG75B8JB	Duplicated	FV_13788	Duplicated	FPSE_05913	Duplicated	FPOA_10108	Duplicated	FGRRES_05414	Duplicated	FLAG1_06999	Duplicated	CCT69732	Duplicated	CVK89697	Duplicated	FOXG_13884P0	Duplicated	CVL13544	Duplicated	NechaP49675	Duplicated	FVEG_10042T0	Duplicated	FCUL_08420.1-mRNA-1
BUSCOfEOG75B8JB	Duplicated	FV_08820	Duplicated	FPSE_05913	Duplicated	FPOA_10108	Duplicated	FGRRES_05414	Duplicated	FLAG1_06999	Duplicated	CCT69732	Duplicated	CVK89697	Duplicated	FOXG_13884P0	Duplicated	CVL13544	Duplicated	NechaP49675	Duplicated	FVEG_10042T0	Duplicated	FCUL_08420.1-mRNA-1
BUSCOfEOG75B8JB	Duplicated	FV_01684	Duplicated	FPSE_05913	Duplicated	FPOA_10108	Duplicated	FGRRES_05414	Duplicated	FLAG1_06999	Duplicated	CCT69732	Duplicated	CVK89697	Duplicated	FOXG_13884P0	Duplicated	CVL13544	Duplicated	NechaP49675	Duplicated	FVEG_10042T0	Duplicated	FCUL_08420.1-mRNA-1
BUSCOfEOG75B8JB	Duplicated	FV_04450	Duplicated	FPSE_05913	Duplicated	FPOA_10108	Duplicated	FGRRES_05414	Duplicated	FLAG1_06999	Duplicated	CCT69732	Duplicated	CVK89697	Duplicated	FOXG_13884P0	Duplicated	CVL13544	Duplicated	NechaP49675	Duplicated	FVEG_10042T0	Duplicated	FCUL_08420.1-mRNA-1
BUSCOfEOG75B8JB	Duplicated	FV_09843	Duplicated	FPSE_05913	Duplicated	FPOA_10108	Duplicated	FGRRES_05414	Duplicated	FLAG1_06999	Duplicated	CCT69732	Duplicated	CVK89697	Duplicated	FOXG_13884P0	Duplicated	CVL13544	Duplicated	NechaP49675	Duplicated	FVEG_10042T0	Duplicated	FCUL_08420.1-mRNA-1
BUSCOfEOG75B8JB	Duplicated	FV_01297	Duplicated	FPSE_05913	Duplicated	FPOA_10108	Duplicated	FGRRES_05414	Duplicated	FLAG1_06999	Duplicated	CCT69732	Duplicated	CVK89697	Duplicated	FOXG_13884P0	Duplicated	CVL13544	Duplicated	NechaP49675	Duplicated	FVEG_10042T0	Duplicated	FCUL_08420.1-mRNA-1
BUSCOfEOG75B8JB	Duplicated	FV_06958	Duplicated	FPSE_05913	Duplicated	FPOA_10108	Duplicated	FGRRES_05414	Duplicated	FLAG1_06999	Duplicated	CCT69732	Duplicated	CVK89697	Duplicated	FOXG_13884P0	Duplicated	CVL13544	Duplicated	NechaP49675	Duplicated	FVEG_10042T0	Duplicated	FCUL_08420.1-mRNA-1
BUSCOfEOG7KM62S	Complete	FV_09831	Complete	FPSE_02575	Complete	FPOA_08351	Complete	FGRRES_06215	Complete	FLAG1_08302	Complete	CCT63896	Complete	CVK99650	Fragmented	FOXG_08495P0	Complete	CVK88905	Complete	NechaP34081	Fragmented	FVEG_06181T0	Complete	FCUL_08410.1-mRNA-1
BUSCOfEOG7DVDK9	Complete	FV_02897	Complete	FPSE_01921	Complete	FPOA_02471	Complete	FGRRES_02482	Complete	FLAG1_04393	Complete	CCT69252	Complete	CVL01785	Complete	FOXG_10442P0	Complete	CVL02320	Complete	NechaP42905	Complete	FVEG_09096T0	Complete	FCUL_02556.1-mRNA-1
BUSCOfEOG73FQW6	Complete	FV_13822	Complete	FPSE_07075	Complete	FPOA_11892	Complete	FGRRES_09022	Complete	FLAG1_04339	Complete	CCT71025	Complete	CVL00672	Complete	FOXG_09089P0	Complete	CVK94724	Complete	NechaP46281	Fragmented	FVEG_06692T0	Complete	FCUL_11990.1-mRNA-1
BUSCOfEOG7DNP6J	Duplicated	FV_13026	Duplicated	FPSE_04293	Duplicated	FPOA_07182	Duplicated	FGRRES_09689	Duplicated	FLAG1_06695	Duplicated	CCT71252	Duplicated	CVK93093	Duplicated	FOXG_09330P0	Duplicated	CVK89193	Duplicated	NechaP46968	Duplicated	FVEG_06934T0	Duplicated	FCUL_07734.1-mRNA-1
BUSCOfEOG7DNP6J	Duplicated	FV_08545	Duplicated	FPSE_04293	Duplicated	FPOA_07182	Duplicated	FGRRES_09689	Duplicated	FLAG1_06695	Duplicated	CCT71252	Duplicated	CVK93093	Duplicated	FOXG_09330P0	Duplicated	CVK89193	Duplicated	NechaP46968	Duplicated	FVEG_06934T0	Duplicated	FCUL_07734.1-mRNA-1
BUSCOfEOG7DNP6J	Duplicated	FV_07346	Duplicated	FPSE_04293	Duplicated	FPOA_07182	Duplicated	FGRRES_09689	Duplicated	FLAG1_06695	Duplicated	CCT71252	Duplicated	CVK93093	Duplicated	FOXG_09330P0	Duplicated	CVK89193	Duplicated	NechaP46968	Duplicated	FVEG_06934T0	Duplicated	FCUL_07734.1-mRNA-1
BUSCOfEOG73V6VV	Complete	FV_12979	Complete	FPSE_01053	Complete	FPOA_11052	Complete	FGRRES_17260	Complete	FLAG1_08711	Complete	CCT64046	Complete	CVK99930	Complete	FOXG_08333P0	Complete	CVK89313	Complete	NechaP33884	Fragmented	FVEG_06340T0	Complete	FCUL_11251.1-mRNA-1
BUSCOfEOG76DV1T	Complete	FV_11727	Complete	FPSE_04749	Complete	FPOA_09941	Complete	FGRRES_06971_M	Complete	FLAG1_00072	Complete	CCT65903	Complete	CVK89227	Complete	FOXG_01841P0	Complete	CVK92793	Complete	NechaP37740	Complete	FVEG_08216T0	Complete	FCUL_10055.1-mRNA-1
BUSCOfEOG7TJ3S6	Complete	FV_02308	Complete	FPSE_09170	Complete	FPOA_01973	Complete	FGRRES_01948	Complete	FLAG1_04735	Complete	CCT73084	Complete	CVK97322	Complete	FOXG_04180P0	Complete	CVL01821	Complete	NechaP50282	Complete	FVEG_07297T0	Complete	FCUL_02036.1-mRNA-1
BUSCOfEOG7VQJNP	Complete	FV_13105	Complete	FPSE_05895	Complete	FPOA_11170	Complete	FGRRES_09615	Complete	FLAG1_02658	Complete	CCT64303	Complete	CVK93508	Complete	FOXG_06322P0	Complete	CVK97058	Complete	NechaP66601	Complete	FVEG_04171T0	Complete	FCUL_11368.1-mRNA-1
BUSCOfEOG7RFTVM	Complete	FV_03583	Complete	FPSE_02647	Complete	FPOA_03076	Complete	FGRRES_10152	Complete	FLAG1_04965	Complete	CCT68512	Complete	CVK92583	Complete	FOXG_05255P0	Complete	CVK89948	Complete	NechaP61219	Complete	FVEG_02877T0	Complete	FCUL_03205.1-mRNA-1
BUSCOfEOG7BW0VK	Complete	FV_09836	Complete	FPSE_02580	Complete	FPOA_08356	Complete	FGRRES_06220	Complete	FLAG1_05623	Complete	CCT63900	Complete	CVK99657	Complete	FOXG_08491P0	Complete	CVK88915	Complete	NechaP66260	Complete	FVEG_06185T0	Complete	FCUL_08415.1-mRNA-1
BUSCOfEOG79CZ7K	Complete	FV_00501	Complete	FPSE_00007	Complete	FPOA_00351	Complete	FGRRES_00349	Complete	FLAG1_00973	Complete	CCT63494	Complete	CVK84033	Complete	FOXG_00710P0	Complete	CVK94833	Complete	NechaP31071	Complete	FVEG_00804T0	Complete	FCUL_00378.1-mRNA-1
BUSCOfEOG7M3J9X	Complete	FV_01271	Complete	FPSE_08601	Complete	FPOA_00786	Complete	FGRRES_01008	Complete	FLAG1_00455	Complete	CCT62274	Complete	CVK83487	Complete	FOXG_00385P0	Complete	CVK95635	Duplicated	NechaP56718	Complete	FVEG_01132T0	Complete	FCUL_01100.1-mRNA-1
BUSCOfEOG7MWH5Z	Complete	FV_09013	Complete	FPSE_07244	Complete	FPOA_07619	Complete	FGRRES_05249	Complete	FLAG1_03133	Complete	CCT63933	Complete	CVK99718	Complete	FOXG_08457P0	Complete	CVK88997	Complete	NechaP103368	Complete	FVEG_06218T0	Complete	FCUL_07402.1-mRNA-1
BUSCOfEOG77DJH3	Complete	FV_04911	Complete	FPSE_09478	Complete	FPOA_03975	Complete	FGRRES_08328_M	Complete	FLAG1_04823	Complete	CCT69891	Complete	CVK90453	Complete	FOXG_03497P0	Complete	CVK99691	Complete	NechaP103661	Fragmented	FVEG_02364T0	Complete	FCUL_04122.1-mRNA-1
BUSCOfEOG7KDFMZ	Duplicated	FV_12060	Duplicated	FPSE_01116	Duplicated	FPOA_04893	Duplicated	FGRRES_16510	Duplicated	FLAG1_01733	Duplicated	CCT62915	Duplicated	CVK87584	Duplicated	FOXG_02153P0	Duplicated	CVK83566	Duplicated	NechaP92898	Duplicated	FVEG_05315T0	Duplicated	FCUL_05765.1-mRNA-1
BUSCOfEOG7KDFMZ	Duplicated	FV_03426	Duplicated	FPSE_01116	Duplicated	FPOA_04893	Duplicated	FGRRES_16510	Duplicated	FLAG1_01733	Duplicated	CCT62915	Duplicated	CVK87584	Duplicated	FOXG_02153P0	Duplicated	CVK83566	Duplicated	NechaP92898	Duplicated	FVEG_05315T0	Duplicated	FCUL_05765.1-mRNA-1
BUSCOfEOG7KDFMZ	Duplicated	FV_06659	Duplicated	FPSE_01116	Duplicated	FPOA_04893	Duplicated	FGRRES_16510	Duplicated	FLAG1_01733	Duplicated	CCT62915	Duplicated	CVK87584	Duplicated	FOXG_02153P0	Duplicated	CVK83566	Duplicated	NechaP92898	Duplicated	FVEG_05315T0	Duplicated	FCUL_05765.1-mRNA-1
BUSCOfEOG7KDFMZ	Duplicated	FV_00959	Duplicated	FPSE_01116	Duplicated	FPOA_04893	Duplicated	FGRRES_16510	Duplicated	FLAG1_01733	Duplicated	CCT62915	Duplicated	CVK87584	Duplicated	FOXG_02153P0	Duplicated	CVK83566	Duplicated	NechaP92898	Duplicated	FVEG_05315T0	Duplicated	FCUL_05765.1-mRNA-1
BUSCOfEOG7KDFMZ	Duplicated	FV_08606	Duplicated	FPSE_01116	Duplicated	FPOA_04893	Duplicated	FGRRES_16510	Duplicated	FLAG1_01733	Duplicated	CCT62915	Duplicated	CVK87584	Duplicated	FOXG_02153P0	Duplicated	CVK83566	Duplicated	NechaP92898	Duplicated	FVEG_05315T0	Duplicated	FCUL_05765.1-mRNA-1
BUSCOfEOG7KDFMZ	Duplicated	FV_12059	Duplicated	FPSE_01116	Duplicated	FPOA_04893	Duplicated	FGRRES_16510	Duplicated	FLAG1_01733	Duplicated	CCT62915	Duplicated	CVK87584	Duplicated	FOXG_02153P0	Duplicated	CVK83566	Duplicated	NechaP92898	Duplicated	FVEG_05315T0	Duplicated	FCUL_05765.1-mRNA-1
BUSCOfEOG7KDFMZ	Duplicated	FV_05963	Duplicated	FPSE_01116	Duplicated	FPOA_04893	Duplicated	FGRRES_16510	Duplicated	FLAG1_01733	Duplicated	CCT62915	Duplicated	CVK87584	Duplicated	FOXG_02153P0	Duplicated	CVK83566	Duplicated	NechaP92898	Duplicated	FVEG_05315T0	Duplicated	FCUL_05765.1-mRNA-1
BUSCOfEOG7GQZ3Z	Complete	FV_13473	Complete	FPSE_09697	Complete	FPOA_11505	Complete	FGRRES_13549	Complete	FLAG1_05572	Complete	CCT64651	Complete	CVK93959	Complete	FOXG_05938P0	Complete	CVL05073	Complete	NechaP58535	Complete	FVEG_03807T0	Complete	FCUL_11712.1-mRNA-1
BUSCOfEOG7SBNXT	Duplicated	FV_03046	Duplicated	FPSE_09287	Duplicated	FPOA_02606	Duplicated	FGRRES_05376	Duplicated	FLAG1_06276	Duplicated	CCT69009	Duplicated	CVL01961	Complete	FOXG_10582P0	Duplicated	CVK93730	Duplicated	NechaP21098	Complete	FVEG_09230T0	Duplicated	FCUL_07528.1-mRNA-1
BUSCOfEOG7SBNXT	Duplicated	FV_08868	Duplicated	FPSE_09287	Duplicated	FPOA_02606	Duplicated	FGRRES_05376	Duplicated	FLAG1_06276	Duplicated	CCT69009	Duplicated	CVL01961	Complete	FOXG_10582P0	Duplicated	CVK93730	Duplicated	NechaP21098	Complete	FVEG_09230T0	Duplicated	FCUL_07528.1-mRNA-1
BUSCOfEOG70PC63	Complete	FV_12851	Complete	FPSE_11029	Complete	FPOA_10935	Complete	FGRRES_09846	Complete	FLAG1_04637	Complete	CCT67430	Complete	CVK86655	Complete	FOXG_08157P0	Complete	CVL13300	Complete	NechaP67966	Fragmented	FVEG_05082T0	Complete	FCUL_11131.1-mRNA-1
BUSCOfEOG7J70SV	Complete	FV_00467	Complete	FPSE_07691	Complete	FPOA_00318	Complete	FGRRES_00319	Complete	FLAG1_00941	Complete	CCT62611	Complete	CVK84093	Complete	FOXG_00748P0	Complete	CVL13430	Complete	NechaP98875	Complete	FVEG_00768T0	Complete	FCUL_00342.1-mRNA-1
BUSCOfEOG7NGQQW	Complete	FV_03614	Complete	FPSE_03699	Complete	FPOA_03104	Complete	FGRRES_10179	Complete	FLAG1_05141	Complete	CCT68486	Complete	CVK92557	Complete	FOXG_05229P0	Complete	CVK89975	Complete	NechaP102658	Complete	FVEG_02904T0	Complete	FCUL_03231.1-mRNA-1
BUSCOfEOG75QRCP	Complete	FV_02966	Complete	FPSE_08664	Complete	FPOA_02536	Complete	FGRRES_02544	Complete	FLAG1_03043	Complete	CCT68999	Complete	CVL01951	Complete	FOXG_10573P0	Complete	CVL00918	Complete	NechaP70394	Complete	FVEG_09219T0	Complete	FCUL_02623.1-mRNA-1
BUSCOfEOG7PCJT9	Duplicated	FV_12230	Duplicated	FPSE_09368	Duplicated	FPOA_09854	Duplicated	FGRRES_13011	Duplicated	FLAG1_01424	Duplicated	CCT65990	Duplicated	CVK89775	Duplicated	FOXG_01935P0	Duplicated	CVK93388	Duplicated	NechaP38722	Duplicated	FVEG_07851T0	Duplicated	FCUL_10544.1-mRNA-1
BUSCOfEOG7PCJT9	Duplicated	FV_11632	Duplicated	FPSE_09368	Duplicated	FPOA_09854	Duplicated	FGRRES_13011	Duplicated	FLAG1_01424	Duplicated	CCT65990	Duplicated	CVK89775	Duplicated	FOXG_01935P0	Duplicated	CVK93388	Duplicated	NechaP38722	Duplicated	FVEG_07851T0	Duplicated	FCUL_10544.1-mRNA-1
BUSCOfEOG7TQVCM	Complete	FV_12266	Complete	FPSE_09402	Complete	FPOA_10416	Complete	FGRRES_07440	Complete	FLAG1_07568	Complete	CCT65532	Complete	CVK89810	Complete	FOXG_01452P0	Complete	CVL13144	Complete	NechaP102805	Complete	FVEG_07816T0	Complete	FCUL_10579.1-mRNA-1
BUSCOfEOG7T4MTQ	Complete	FV_13459	Missing	0	Complete	FPOA_11493	Complete	FGRRES_09306	Complete	FLAG1_05586	Complete	CCT64667	Complete	CVK93981	Complete	FOXG_05922P0	Complete	CVL05036	Complete	NechaP105854	Complete	FVEG_03793T0	Complete	FCUL_11697.1-mRNA-1
BUSCOfEOG7QG4GH	Complete	FV_11420	Complete	FPSE_01541	Complete	FPOA_09659	Complete	FGRRES_06703	Complete	FLAG1_03338	Complete	CCT66266	Complete	CVK88575	Complete	FOXG_02232P0	Complete	CVL07883	Complete	NechaP100223	Complete	FVEG_05404T0	Complete	FCUL_09745.1-mRNA-1
BUSCOfEOG75B8HW	Complete	FV_12975	Complete	FPSE_01048	Complete	FPOA_11048	Complete	FGRRES_09736	Complete	FLAG1_04859	Complete	CCT64050	Complete	CVK99937	Complete	FOXG_08329P0	Complete	CVK89323	Complete	NechaP99225	Complete	FVEG_06345T0	Complete	FCUL_11249.1-mRNA-1
BUSCOfEOG728949	Complete	FV_10179	Complete	FPSE_08862	Complete	FPOA_08672	Complete	FGRRES_10815	Complete	FLAG1_02321	Complete	CCT71529	Complete	CVL05718	Complete	FOXG_12749P0	Complete	CVK98142	Complete	NechaP93339	Complete	FVEG_11489T0	Complete	FCUL_08770.1-mRNA-1
BUSCOfEOG7PCJRV	Complete	FV_13189	Complete	FPSE_03324	Complete	FPOA_11244	Complete	FGRRES_09543	Complete	FLAG1_00710	Complete	CCT64374	Complete	CVK93587	Complete	FOXG_06241P0	Complete	CVK97254	Complete	NechaP76669	Complete	FVEG_04093T0	Complete	FCUL_11448.1-mRNA-1
BUSCOfEOG7ZPNXQ	Complete	FV_07196	Complete	FPSE_00156	Complete	FPOA_06002	Complete	FGRRES_04136	Complete	FLAG1_07051	Complete	CCT73613	Complete	CVL04562	Complete	FOXG_11501P0	Complete	CVL09746	Complete	NechaP102718	Complete	FVEG_10322T0	Complete	FCUL_06266.1-mRNA-1
BUSCOfEOG7K0ZR4	Complete	FV_11754	Complete	FPSE_02797	Complete	FPOA_09966	Complete	FGRRES_06996	Complete	FLAG1_00098	Complete	CCT65879	Complete	CVK89268	Complete	FOXG_01813P0	Complete	CVK92861	Complete	NechaP104068	Complete	FVEG_08187T0	Complete	FCUL_10082.1-mRNA-1
BUSCOfEOG74BK39	Duplicated	FV_12129	Duplicated	FPSE_04129	Duplicated	FPOA_10302	Duplicated	FGRRES_13120	Duplicated	FLAG1_04002	Duplicated	CCT65658	Duplicated	CVK89661	Duplicated	FOXG_01580P0	Duplicated	CVK93258	Duplicated	NechaP84757	Duplicated	FVEG_07942T0	Complete	FCUL_10451.1-mRNA-1
BUSCOfEOG74BK39	Duplicated	FV_12128	Duplicated	FPSE_04129	Duplicated	FPOA_10302	Duplicated	FGRRES_13120	Duplicated	FLAG1_04002	Duplicated	CCT65658	Duplicated	CVK89661	Duplicated	FOXG_01580P0	Duplicated	CVK93258	Duplicated	NechaP84757	Duplicated	FVEG_07942T0	Complete	FCUL_10451.1-mRNA-1
BUSCOfEOG7B05RW	Complete	FV_11213	Complete	FPSE_01726	Complete	FPOA_09467	Complete	FGRRES_06531	Complete	FLAG1_01084	Complete	CCT66447	Complete	CVK88241	Fragmented	FOXG_02429P0	Complete	CVL06635	Complete	NechaP68831	Complete	FVEG_05615T0	Complete	FCUL_09562.1-mRNA-1
BUSCOfEOG7HXD0B	Complete	FV_01203	Complete	FPSE_01453	Complete	FPOA_00845	Complete	FGRRES_00961	Complete	FLAG1_00507	Complete	CCT62774	Complete	CVK84392	Complete	FOXG_00936P0	Complete	CVK83166	Complete	NechaP90274	Complete	FVEG_00579T0	Complete	FCUL_01049.1-mRNA-1
BUSCOfEOG7JQBXD	Complete	FV_01213	Complete	FPSE_01462	Fragmented	FPOA_00837	Complete	FGRRES_00970	Complete	FLAG1_00497	Complete	CCT62310	Complete	CVK83543	Complete	FOXG_00420P0	Complete	CVK95548	Complete	NechaP74780	Fragmented	FVEG_01092T0	Complete	FCUL_01057.1-mRNA-1
BUSCOfEOG7XDBQH	Complete	FV_07314	Complete	FPSE_08751	Complete	FPOA_06112	Complete	FGRRES_04237	Complete	FLAG1_05065	Complete	CCT73507	Complete	CVK93030	Complete	FOXG_11391P0	Complete	CVL09634	Complete	NechaP81432	Complete	FVEG_10426T0	Duplicated	FCUL_08008.1-mRNA-1
BUSCOfEOG78M09D	Complete	FV_03239	Complete	FPSE_10779	Complete	FPOA_02776	Complete	FGRRES_02780	Complete	FLAG1_06823	Complete	CCT68802	Complete	CVL01479	Complete	FOXG_10261P0	Complete	CVL13664	Complete	NechaP69963	Complete	FVEG_08909T0	Complete	FCUL_02870.1-mRNA-1
BUSCOfEOG7KSXJ9	Complete	FV_11969	Complete	FPSE_03209	Complete	FPOA_10154	Complete	FGRRES_07175	Complete	FLAG1_03827	Complete	CCT66664	Complete	CVK89584	Complete	FOXG_01625P0	Complete	CVK93213	Complete	NechaP105287	Complete	FVEG_07987T0	Complete	FCUL_10288.1-mRNA-1
BUSCOfEOG7CVQ7K	Complete	FV_01188	Missing	0	Complete	FPOA_00861	Complete	FGRRES_00949	Complete	FLAG1_00520	Complete	CCT62764	Complete	CVK84373	Complete	FOXG_00918P0	Complete	CVK83138	Complete	NechaP98907	Complete	FVEG_00595T0	Complete	FCUL_01037.1-mRNA-1
BUSCOfEOG7M6DJC	Complete	FV_12355	Complete	FPSE_07501	Complete	FPOA_10496	Complete	FGRRES_07528	Complete	FLAG1_02442	Complete	CCT65454	Complete	CVL06046	Complete	FOXG_15445P0	Complete	CVK98907	Complete	NechaP71566	Complete	FVEG_12776T0	Complete	FCUL_10665.1-mRNA-1
BUSCOfEOG7JT75V	Complete	FV_07159	Complete	FPSE_00124	Complete	FPOA_05971	Complete	FGRRES_04104	Complete	FLAG1_04376	Complete	CCT73640	Complete	CVL04596	Complete	FOXG_11532P0	Complete	CVL09777	Complete	NechaP104764	Complete	FVEG_10291T0	Complete	FCUL_06228.1-mRNA-1
BUSCOfEOG71CFWG	Complete	FV_00950	Complete	FPSE_01265	Duplicated	FPOA_01074	Duplicated	FGRRES_06767	Complete	FLAG1_02724	Complete	CCT62907	Duplicated	CVK91147	Complete	FOXG_01077P0	Duplicated	CVK83545	Duplicated	NechaP75374	Duplicated	FVEG_00437T0	Complete	FCUL_00804.1-mRNA-1
BUSCOfEOG7GTTD4	Complete	FV_11451	Complete	FPSE_01514	Complete	FPOA_09688	Complete	FGRRES_12975_M	Complete	FLAG1_06338	Complete	CCT66121	Complete	CVK88840	Complete	FOXG_02074P0	Complete	CVL10173	Complete	NechaP39137	Complete	FVEG_05235T0	Complete	FCUL_09775.1-mRNA-1
BUSCOfEOG7GJ6PG	Complete	FV_09980	Complete	FPSE_01143	Complete	FPOA_08487	Duplicated	FGRRES_08545	Duplicated	FLAG1_03680	Complete	CCT67381	Complete	CVK86708	Complete	FOXG_08103P0	Complete	CVL10681	Complete	NechaP68037	Complete	FVEG_05026T0	Complete	FCUL_08559.1-mRNA-1
BUSCOfEOG72JWTK	Complete	FV_01836	Complete	FPSE_05019	Complete	FPOA_01560	Complete	FGRRES_01516	Complete	FLAG1_01487	Complete	CCT61783	Complete	CVL03033	Complete	FOXG_11195P0	Complete	CVL04388	Complete	NechaP65202	Complete	FVEG_09596T0	Complete	FCUL_01619.1-mRNA-1
BUSCOfEOG7RV9S0	Complete	FV_00988	Complete	FPSE_09234	Complete	FPOA_01038	Complete	FGRRES_00781	Complete	FLAG1_03947	Complete	CCT62940	Complete	CVK84700	Complete	FOXG_01115P0	Complete	CVK83646	Complete	NechaP57667	Complete	FVEG_00399T0	Complete	FCUL_00838.1-mRNA-1
BUSCOfEOG776SZ7	Complete	FV_00433	Complete	FPSE_04370	Complete	FPOA_00288	Complete	FGRRES_15725	Complete	FLAG1_00911	Complete	CCT62997	Complete	CVK84755	Complete	FOXG_01168P0	Complete	CVK83781	Complete	NechaP65911	Complete	FVEG_00347T0	Complete	FCUL_00313.1-mRNA-1
BUSCOfEOG7VX983	Complete	FV_01635	Complete	FPSE_03371	Complete	FPOA_01376	Complete	FGRRES_01334	Complete	FLAG1_01377	Complete	CCT61967	Complete	CVK82922	Complete	FOXG_00050P0	Complete	CVL11066	Complete	NechaP74439	Fragmented	FVEG_01466T0	Complete	FCUL_01440.1-mRNA-1
BUSCOfEOG75TMNV	Complete	FV_11883	Complete	FPSE_02675	Complete	FPOA_10081	Complete	FGRRES_16778	Complete	FLAG1_00211	Complete	CCT65768	Complete	CVK89461	Complete	FOXG_01696P0	Complete	CVK93137	Complete	NechaP60091	Complete	FVEG_08062T0	Complete	FCUL_10204.1-mRNA-1
BUSCOfEOG7WQ856	Complete	FV_01459	Complete	FPSE_01831	Complete	FPOA_01220	Complete	FGRRES_01182	Complete	FLAG1_03488	Complete	CCT62106	Complete	CVK83195	Complete	FOXG_00208P0	Complete	CVL10364	Fragmented	NechaP40528	Complete	FVEG_01310T0	Complete	FCUL_01277.1-mRNA-1
BUSCOfEOG7BP8C2	Duplicated	FV_01981	Duplicated	FPSE_07454	Duplicated	FPOA_06265	Duplicated	FGRRES_04394	Duplicated	FLAG1_10021	Duplicated	CCT61656	Duplicated	CVL02767	Duplicated	FOXG_11059P0	Duplicated	CVK96449	Duplicated	NechaP105135	Duplicated	FVEG_09741T0	Duplicated	FCUL_01740.1-mRNA-1
BUSCOfEOG7BP8C2	Duplicated	FV_07490	Duplicated	FPSE_07454	Duplicated	FPOA_06265	Duplicated	FGRRES_04394	Duplicated	FLAG1_10021	Duplicated	CCT61656	Duplicated	CVL02767	Duplicated	FOXG_11059P0	Duplicated	CVK96449	Duplicated	NechaP105135	Duplicated	FVEG_09741T0	Duplicated	FCUL_01740.1-mRNA-1
BUSCOfEOG783N4B	Complete	FV_13096	Complete	FPSE_05904	Complete	FPOA_11161	Complete	FGRRES_17246_M	Complete	FLAG1_02650	Complete	CCT64296	Complete	CVK93500	Complete	FOXG_06330P0	Complete	CVK97035	Complete	NechaP66609	Complete	FVEG_04179T0	Complete	FCUL_11359.1-mRNA-1
BUSCOfEOG7HHX3R	Complete	FV_07065	Complete	FPSE_05253	Complete	FPOA_05886	Complete	FGRRES_16166	Complete	FLAG1_08452	Complete	CCT73730	Complete	CVL04696	Complete	FOXG_11627P0	Complete	CVL10595	Complete	NechaP42524	Complete	FVEG_10194T0	Fragmented	FCUL_06136.1-mRNA-1
BUSCOfEOG7X0VT2	Duplicated	FV_10354	Duplicated	FPSE_09919	Duplicated	FPOA_07407	Duplicated	FGRRES_10967	Duplicated	FLAG1_04282	Duplicated	CCT61769	Duplicated	CVK98317	Duplicated	FOXG_16491P0	Duplicated	CVL04404	Duplicated	NechaP43890	Duplicated	FVEG_11203T0	Duplicated	FCUL_06599.1-mRNA-1
BUSCOfEOG7X0VT2	Duplicated	FV_08781	Duplicated	FPSE_09919	Duplicated	FPOA_07407	Duplicated	FGRRES_10967	Duplicated	FLAG1_04282	Duplicated	CCT61769	Duplicated	CVK98317	Duplicated	FOXG_16491P0	Duplicated	CVL04404	Duplicated	NechaP43890	Duplicated	FVEG_11203T0	Duplicated	FCUL_06599.1-mRNA-1
BUSCOfEOG75XGVQ	Complete	FV_05286	Complete	FPSE_11557	Complete	FPOA_04327	Complete	FGRRES_08658	Complete	FLAG1_05933	Complete	CCT70203	Complete	CVK91028	Complete	FOXG_03142P0	Complete	CVK91402	Complete	NechaP36826	Complete	FVEG_02007T0	Complete	FCUL_04494.1-mRNA-1
BUSCOfEOG751NSD	Complete	FV_09427	Complete	FPSE_05801	Complete	FPOA_07984	Complete	FGRRES_05857	Complete	FLAG1_01166	Complete	CCT66852	Complete	CVK87609	Complete	FOXG_07543P0	Complete	CVK87403	Complete	NechaP96435	Complete	FVEG_04472T0	Complete	FCUL_08039.1-mRNA-1
BUSCOfEOG74N5V2	Complete	FV_03659	Complete	FPSE_03654	Complete	FPOA_03151	Complete	FGRRES_10219	Complete	FLAG1_03311	Complete	CCT68399	Complete	CVK92466	Complete	FOXG_05135P0	Complete	CVK90093	Complete	NechaP40840	Complete	FVEG_02998T0	Complete	FCUL_03277.1-mRNA-1
BUSCOfEOG7QG4GR	Complete	FV_12978	Complete	FPSE_01052	Complete	FPOA_11051	Complete	FGRRES_09733	Complete	FLAG1_08710	Complete	CCT64047	Complete	CVK99931	Complete	FOXG_08332P0	Complete	CVK89315	Complete	NechaP73470	Complete	FVEG_06341T0	Complete	FCUL_11252.1-mRNA-1
BUSCOfEOG7GJ6PQ	Complete	FV_11868	Complete	FPSE_02689	Complete	FPOA_10066	Complete	FGRRES_07093	Complete	FLAG1_00197	Complete	CCT65784	Complete	CVK89436	Complete	FOXG_01711P0	Complete	CVK93122	Complete	NechaP38274	Complete	FVEG_08080T0	Complete	FCUL_10191.1-mRNA-1
BUSCOfEOG7KQ2B7	Complete	FV_11676	Complete	FPSE_04798	Complete	FPOA_09894	Complete	FGRRES_06927_M	Complete	FLAG1_07386	Complete	CCT66782	Complete	CVK89137	Complete	FOXG_01893P0	Complete	CVL13764	Complete	NechaP39035	Complete	FVEG_08271T0	Complete	FCUL_10004.1-mRNA-1
BUSCOfEOG73BVP8	Complete	FV_12946	Complete	FPSE_02289	Complete	FPOA_11022	Complete	FGRRES_09756	Complete	FLAG1_07195	Complete	CCT64077	Complete	CVK99980	Complete	FOXG_08300P0	Complete	CVK89394	Duplicated	NechaP79864	Complete	FVEG_06376T0	Complete	FCUL_11222.1-mRNA-1
BUSCOfEOG7G4QRH	Complete	FV_09968	Complete	FPSE_01154	Complete	FPOA_08475	Complete	FGRRES_06338	Complete	FLAG1_03692	Complete	CCT67368	Complete	CVK86721	Complete	FOXG_08090P0	Complete	CVL10694	Complete	NechaP4974	Complete	FVEG_05013T0	Complete	FCUL_08547.1-mRNA-1
BUSCOfEOG79W9F2	Complete	FV_09097	Complete	FPSE_10909	Complete	FPOA_07687	Complete	FGRRES_05183	Complete	FLAG1_06960	Duplicated	CCT67226	Duplicated	CVL07543	Complete	FOXG_07937P0	Duplicated	CVL05922	Complete	NechaP92562	Duplicated	FVEG_13005T0	Complete	FCUL_07326.1-mRNA-1
BUSCOfEOG7G1VHK	Complete	FV_05630	Complete	FPSE_08889	Complete	FPOA_04616	Complete	FGRRES_08940	Complete	FLAG1_07626	Complete	CCT69722	Complete	CVK90138	Complete	FOXG_03674P0	Complete	CVL10955	Complete	NechaP35520	Complete	FVEG_02549T0	Complete	FCUL_04818.1-mRNA-1
BUSCOfEOG7XPZJ6	Complete	FV_12954	Complete	FPSE_02281	Complete	FPOA_11029	Complete	FGRRES_09748	Complete	FLAG1_09350	Complete	CCT64069	Complete	CVK99966	Complete	FOXG_08309P0	Complete	CVK89370	Complete	NechaP76443	Complete	FVEG_06367T0	Complete	FCUL_11230.1-mRNA-1
BUSCOfEOG7RBZKC	Duplicated	FV_09243	Duplicated	FPSE_02729	Duplicated	FPOA_09784	Duplicated	FGRRES_07055	Duplicated	FLAG1_03879	Duplicated	CCT62481	Duplicated	CVK89728	Duplicated	FOXG_05467P0	Duplicated	CVK93273	Duplicated	NechaP96240	Duplicated	FVEG_06097T0	Duplicated	FCUL_00490.1-mRNA-1
BUSCOfEOG7RBZKC	Duplicated	FV_12196	Duplicated	FPSE_02729	Duplicated	FPOA_09784	Duplicated	FGRRES_07055	Duplicated	FLAG1_03879	Duplicated	CCT62481	Duplicated	CVK89728	Duplicated	FOXG_05467P0	Duplicated	CVK93273	Duplicated	NechaP96240	Duplicated	FVEG_06097T0	Duplicated	FCUL_00490.1-mRNA-1
BUSCOfEOG7RBZKC	Duplicated	FV_00637	Duplicated	FPSE_02729	Duplicated	FPOA_09784	Duplicated	FGRRES_07055	Duplicated	FLAG1_03879	Duplicated	CCT62481	Duplicated	CVK89728	Duplicated	FOXG_05467P0	Duplicated	CVK93273	Duplicated	NechaP96240	Duplicated	FVEG_06097T0	Duplicated	FCUL_00490.1-mRNA-1
BUSCOfEOG7RBZKC	Duplicated	FV_11530	Duplicated	FPSE_02729	Duplicated	FPOA_09784	Duplicated	FGRRES_07055	Duplicated	FLAG1_03879	Duplicated	CCT62481	Duplicated	CVK89728	Duplicated	FOXG_05467P0	Duplicated	CVK93273	Duplicated	NechaP96240	Duplicated	FVEG_06097T0	Duplicated	FCUL_00490.1-mRNA-1
BUSCOfEOG7RBZKC	Duplicated	FV_12145	Duplicated	FPSE_02729	Duplicated	FPOA_09784	Duplicated	FGRRES_07055	Duplicated	FLAG1_03879	Duplicated	CCT62481	Duplicated	CVK89728	Duplicated	FOXG_05467P0	Duplicated	CVK93273	Duplicated	NechaP96240	Duplicated	FVEG_06097T0	Duplicated	FCUL_00490.1-mRNA-1
BUSCOfEOG7RBZKC	Duplicated	FV_11563	Duplicated	FPSE_02729	Duplicated	FPOA_09784	Duplicated	FGRRES_07055	Duplicated	FLAG1_03879	Duplicated	CCT62481	Duplicated	CVK89728	Duplicated	FOXG_05467P0	Duplicated	CVK93273	Duplicated	NechaP96240	Duplicated	FVEG_06097T0	Duplicated	FCUL_00490.1-mRNA-1
BUSCOfEOG7RBZKC	Duplicated	FV_00616	Duplicated	FPSE_02729	Duplicated	FPOA_09784	Duplicated	FGRRES_07055	Duplicated	FLAG1_03879	Duplicated	CCT62481	Duplicated	CVK89728	Duplicated	FOXG_05467P0	Duplicated	CVK93273	Duplicated	NechaP96240	Duplicated	FVEG_06097T0	Duplicated	FCUL_00490.1-mRNA-1
BUSCOfEOG7RBZKC	Duplicated	FV_11821	Duplicated	FPSE_02729	Duplicated	FPOA_09784	Duplicated	FGRRES_07055	Duplicated	FLAG1_03879	Duplicated	CCT62481	Duplicated	CVK89728	Duplicated	FOXG_05467P0	Duplicated	CVK93273	Duplicated	NechaP96240	Duplicated	FVEG_06097T0	Duplicated	FCUL_00490.1-mRNA-1
BUSCOfEOG7RBZKC	Duplicated	FV_02918	Duplicated	FPSE_02729	Duplicated	FPOA_09784	Duplicated	FGRRES_07055	Duplicated	FLAG1_03879	Duplicated	CCT62481	Duplicated	CVK89728	Duplicated	FOXG_05467P0	Duplicated	CVK93273	Duplicated	NechaP96240	Duplicated	FVEG_06097T0	Duplicated	FCUL_00490.1-mRNA-1
BUSCOfEOG7RBZKC	Duplicated	FV_03361	Duplicated	FPSE_02729	Duplicated	FPOA_09784	Duplicated	FGRRES_07055	Duplicated	FLAG1_03879	Duplicated	CCT62481	Duplicated	CVK89728	Duplicated	FOXG_05467P0	Duplicated	CVK93273	Duplicated	NechaP96240	Duplicated	FVEG_06097T0	Duplicated	FCUL_00490.1-mRNA-1
BUSCOfEOG7RBZKC	Duplicated	FV_13640	Duplicated	FPSE_02729	Duplicated	FPOA_09784	Duplicated	FGRRES_07055	Duplicated	FLAG1_03879	Duplicated	CCT62481	Duplicated	CVK89728	Duplicated	FOXG_05467P0	Duplicated	CVK93273	Duplicated	NechaP96240	Duplicated	FVEG_06097T0	Duplicated	FCUL_00490.1-mRNA-1
BUSCOfEOG7RBZKC	Duplicated	FV_02062	Duplicated	FPSE_02729	Duplicated	FPOA_09784	Duplicated	FGRRES_07055	Duplicated	FLAG1_03879	Duplicated	CCT62481	Duplicated	CVK89728	Duplicated	FOXG_05467P0	Duplicated	CVK93273	Duplicated	NechaP96240	Duplicated	FVEG_06097T0	Duplicated	FCUL_00490.1-mRNA-1
BUSCOfEOG7RBZKC	Duplicated	FV_11316	Duplicated	FPSE_02729	Duplicated	FPOA_09784	Duplicated	FGRRES_07055	Duplicated	FLAG1_03879	Duplicated	CCT62481	Duplicated	CVK89728	Duplicated	FOXG_05467P0	Duplicated	CVK93273	Duplicated	NechaP96240	Duplicated	FVEG_06097T0	Duplicated	FCUL_00490.1-mRNA-1
BUSCOfEOG7RBZKC	Duplicated	FV_07159	Duplicated	FPSE_02729	Duplicated	FPOA_09784	Duplicated	FGRRES_07055	Duplicated	FLAG1_03879	Duplicated	CCT62481	Duplicated	CVK89728	Duplicated	FOXG_05467P0	Duplicated	CVK93273	Duplicated	NechaP96240	Duplicated	FVEG_06097T0	Duplicated	FCUL_00490.1-mRNA-1
BUSCOfEOG7RBZKC	Duplicated	FV_01764	Duplicated	FPSE_02729	Duplicated	FPOA_09784	Duplicated	FGRRES_07055	Duplicated	FLAG1_03879	Duplicated	CCT62481	Duplicated	CVK89728	Duplicated	FOXG_05467P0	Duplicated	CVK93273	Duplicated	NechaP96240	Duplicated	FVEG_06097T0	Duplicated	FCUL_00490.1-mRNA-1
BUSCOfEOG76HQBV	Complete	FV_00527	Complete	FPSE_00030	Complete	FPOA_00372	Complete	FGRRES_00369	Complete	FLAG1_00993	Complete	CCT62560	Complete	CVK83993	Complete	FOXG_00687P0	Complete	CVK94889	Complete	NechaP31575	Complete	FVEG_00824T0	Complete	FCUL_00403.1-mRNA-1
BUSCOfEOG7PVX0C	Complete	FV_03148	Complete	FPSE_00411	Complete	FPOA_02694	Complete	FGRRES_02702	Complete	FLAG1_01921	Complete	CCT68881	Complete	CVL01619	Complete	FOXG_10347P0	Complete	CVL02422	Complete	NechaP104743	Complete	FVEG_08999T0	Complete	FCUL_02790.1-mRNA-1
BUSCOfEOG7CK3KJ	Complete	FV_12898	Complete	FPSE_00837	Complete	FPOA_10977	Complete	FGRRES_09805	Complete	FLAG1_03572	Complete	CCT64120	Complete	CVL00063	Complete	FOXG_08253P0	Complete	CVK89512	Complete	NechaP91080	Complete	FVEG_06419T0	Missing	0
BUSCOfEOG7B05P8	Complete	FV_09162	Complete	FPSE_06526	Complete	FPOA_07746	Complete	FGRRES_05131	Complete	FLAG1_04052	Complete	CCT67170	Complete	CVK87010	Complete	FOXG_07876P0	Complete	CVK88084	Complete	NechaP96314	Complete	FVEG_04798T0	Complete	FCUL_07269.1-mRNA-1
BUSCOfEOG7G1VGN	Duplicated	FV_00731	Duplicated	FPSE_09109	Duplicated	FPOA_08113	Duplicated	FGRRES_00558	Duplicated	FLAG1_01630	Duplicated	CCT65099	Duplicated	CVK99720	Duplicated	FOXG_08456P0	Duplicated	CVK97436	Duplicated	NechaP58465	Duplicated	FVEG_04980T0	Duplicated	FCUL_00598.1-mRNA-1
BUSCOfEOG7G1VGN	Duplicated	FV_13281	Duplicated	FPSE_09109	Duplicated	FPOA_08113	Duplicated	FGRRES_00558	Duplicated	FLAG1_01630	Duplicated	CCT65099	Duplicated	CVK99720	Duplicated	FOXG_08456P0	Duplicated	CVK97436	Duplicated	NechaP58465	Duplicated	FVEG_04980T0	Duplicated	FCUL_00598.1-mRNA-1
BUSCOfEOG7G1VGN	Duplicated	FV_09012	Duplicated	FPSE_09109	Duplicated	FPOA_08113	Duplicated	FGRRES_00558	Duplicated	FLAG1_01630	Duplicated	CCT65099	Duplicated	CVK99720	Duplicated	FOXG_08456P0	Duplicated	CVK97436	Duplicated	NechaP58465	Duplicated	FVEG_04980T0	Duplicated	FCUL_00598.1-mRNA-1
BUSCOfEOG7G1VGN	Duplicated	FV_11498	Duplicated	FPSE_09109	Duplicated	FPOA_08113	Duplicated	FGRRES_00558	Duplicated	FLAG1_01630	Duplicated	CCT65099	Duplicated	CVK99720	Duplicated	FOXG_08456P0	Duplicated	CVK97436	Duplicated	NechaP58465	Duplicated	FVEG_04980T0	Duplicated	FCUL_00598.1-mRNA-1
BUSCOfEOG7G1VGN	Duplicated	FV_09337	Duplicated	FPSE_09109	Duplicated	FPOA_08113	Duplicated	FGRRES_00558	Duplicated	FLAG1_01630	Duplicated	CCT65099	Duplicated	CVK99720	Duplicated	FOXG_08456P0	Duplicated	CVK97436	Duplicated	NechaP58465	Duplicated	FVEG_04980T0	Duplicated	FCUL_00598.1-mRNA-1
BUSCOfEOG7G1VGN	Duplicated	FV_09567	Duplicated	FPSE_09109	Duplicated	FPOA_08113	Duplicated	FGRRES_00558	Duplicated	FLAG1_01630	Duplicated	CCT65099	Duplicated	CVK99720	Duplicated	FOXG_08456P0	Duplicated	CVK97436	Duplicated	NechaP58465	Duplicated	FVEG_04980T0	Duplicated	FCUL_00598.1-mRNA-1
BUSCOfEOG7G1VGN	Duplicated	FV_09934	Duplicated	FPSE_09109	Duplicated	FPOA_08113	Duplicated	FGRRES_00558	Duplicated	FLAG1_01630	Duplicated	CCT65099	Duplicated	CVK99720	Duplicated	FOXG_08456P0	Duplicated	CVK97436	Duplicated	NechaP58465	Duplicated	FVEG_04980T0	Duplicated	FCUL_00598.1-mRNA-1
BUSCOfEOG72NS1Q	Complete	FV_02313	Complete	FPSE_09175	Complete	FPOA_01977	Complete	FGRRES_01953	Complete	FLAG1_04740	Complete	CCT72414	Complete	CVK97332	Complete	FOXG_04174P0	Complete	CVL01806	Complete	NechaP96773	Complete	FVEG_07291T0	Complete	FCUL_02041.1-mRNA-1
BUSCOfEOG71CFZH	Complete	FV_11692	Complete	FPSE_04783	Complete	FPOA_09908	Complete	FGRRES_06941	Complete	FLAG1_00039	Complete	CCT65936	Complete	CVK89165	Complete	FOXG_01877P0	Complete	CVK92699	Complete	NechaP79165	Missing	0	Complete	FCUL_10019.1-mRNA-1
BUSCOfEOG7008K4	Duplicated	FV_11257	Duplicated	FPSE_04632	Duplicated	FPOA_10108	Duplicated	FGRRES_16289	Duplicated	FLAG1_06999	Duplicated	CCT61850	Duplicated	CVK86652	Duplicated	FOXG_13884P0	Duplicated	CVL12741	Duplicated	NechaP103035	Duplicated	FVEG_11311T0	Duplicated	FCUL_08420.1-mRNA-1
BUSCOfEOG7008K4	Duplicated	FV_07450	Duplicated	FPSE_04632	Duplicated	FPOA_10108	Duplicated	FGRRES_16289	Duplicated	FLAG1_06999	Duplicated	CCT61850	Duplicated	CVK86652	Duplicated	FOXG_13884P0	Duplicated	CVL12741	Duplicated	NechaP103035	Duplicated	FVEG_11311T0	Duplicated	FCUL_08420.1-mRNA-1
BUSCOfEOG7008K4	Duplicated	FV_07444	Duplicated	FPSE_04632	Duplicated	FPOA_10108	Duplicated	FGRRES_16289	Duplicated	FLAG1_06999	Duplicated	CCT61850	Duplicated	CVK86652	Duplicated	FOXG_13884P0	Duplicated	CVL12741	Duplicated	NechaP103035	Duplicated	FVEG_11311T0	Duplicated	FCUL_08420.1-mRNA-1
BUSCOfEOG7008K4	Duplicated	FV_11913	Duplicated	FPSE_04632	Duplicated	FPOA_10108	Duplicated	FGRRES_16289	Duplicated	FLAG1_06999	Duplicated	CCT61850	Duplicated	CVK86652	Duplicated	FOXG_13884P0	Duplicated	CVL12741	Duplicated	NechaP103035	Duplicated	FVEG_11311T0	Duplicated	FCUL_08420.1-mRNA-1
BUSCOfEOG7008K4	Duplicated	FV_03259	Duplicated	FPSE_04632	Duplicated	FPOA_10108	Duplicated	FGRRES_16289	Duplicated	FLAG1_06999	Duplicated	CCT61850	Duplicated	CVK86652	Duplicated	FOXG_13884P0	Duplicated	CVL12741	Duplicated	NechaP103035	Duplicated	FVEG_11311T0	Duplicated	FCUL_08420.1-mRNA-1
BUSCOfEOG7008K4	Duplicated	FV_08600	Duplicated	FPSE_04632	Duplicated	FPOA_10108	Duplicated	FGRRES_16289	Duplicated	FLAG1_06999	Duplicated	CCT61850	Duplicated	CVK86652	Duplicated	FOXG_13884P0	Duplicated	CVL12741	Duplicated	NechaP103035	Duplicated	FVEG_11311T0	Duplicated	FCUL_08420.1-mRNA-1
BUSCOfEOG7008K4	Duplicated	FV_12847	Duplicated	FPSE_04632	Duplicated	FPOA_10108	Duplicated	FGRRES_16289	Duplicated	FLAG1_06999	Duplicated	CCT61850	Duplicated	CVK86652	Duplicated	FOXG_13884P0	Duplicated	CVL12741	Duplicated	NechaP103035	Duplicated	FVEG_11311T0	Duplicated	FCUL_08420.1-mRNA-1
BUSCOfEOG7008K4	Duplicated	FV_03743	Duplicated	FPSE_04632	Duplicated	FPOA_10108	Duplicated	FGRRES_16289	Duplicated	FLAG1_06999	Duplicated	CCT61850	Duplicated	CVK86652	Duplicated	FOXG_13884P0	Duplicated	CVL12741	Duplicated	NechaP103035	Duplicated	FVEG_11311T0	Duplicated	FCUL_08420.1-mRNA-1
BUSCOfEOG7008K4	Duplicated	FV_05098	Duplicated	FPSE_04632	Duplicated	FPOA_10108	Duplicated	FGRRES_16289	Duplicated	FLAG1_06999	Duplicated	CCT61850	Duplicated	CVK86652	Duplicated	FOXG_13884P0	Duplicated	CVL12741	Duplicated	NechaP103035	Duplicated	FVEG_11311T0	Duplicated	FCUL_08420.1-mRNA-1
BUSCOfEOG7008K4	Duplicated	FV_01304	Duplicated	FPSE_04632	Duplicated	FPOA_10108	Duplicated	FGRRES_16289	Duplicated	FLAG1_06999	Duplicated	CCT61850	Duplicated	CVK86652	Duplicated	FOXG_13884P0	Duplicated	CVL12741	Duplicated	NechaP103035	Duplicated	FVEG_11311T0	Duplicated	FCUL_08420.1-mRNA-1
BUSCOfEOG7008K4	Duplicated	FV_09838	Duplicated	FPSE_04632	Duplicated	FPOA_10108	Duplicated	FGRRES_16289	Duplicated	FLAG1_06999	Duplicated	CCT61850	Duplicated	CVK86652	Duplicated	FOXG_13884P0	Duplicated	CVL12741	Duplicated	NechaP103035	Duplicated	FVEG_11311T0	Duplicated	FCUL_08420.1-mRNA-1
BUSCOfEOG7008K4	Duplicated	FV_01297	Duplicated	FPSE_04632	Duplicated	FPOA_10108	Duplicated	FGRRES_16289	Duplicated	FLAG1_06999	Duplicated	CCT61850	Duplicated	CVK86652	Duplicated	FOXG_13884P0	Duplicated	CVL12741	Duplicated	NechaP103035	Duplicated	FVEG_11311T0	Duplicated	FCUL_08420.1-mRNA-1
BUSCOfEOG7008K4	Duplicated	FV_07450	Duplicated	FPSE_04632	Duplicated	FPOA_10108	Duplicated	FGRRES_16289	Duplicated	FLAG1_06999	Duplicated	CCT61850	Duplicated	CVK86652	Duplicated	FOXG_13884P0	Duplicated	CVL12741	Duplicated	NechaP103035	Duplicated	FVEG_11311T0	Duplicated	FCUL_08420.1-mRNA-1
BUSCOfEOG7008K4	Duplicated	FV_05620	Duplicated	FPSE_04632	Duplicated	FPOA_10108	Duplicated	FGRRES_16289	Duplicated	FLAG1_06999	Duplicated	CCT61850	Duplicated	CVK86652	Duplicated	FOXG_13884P0	Duplicated	CVL12741	Duplicated	NechaP103035	Duplicated	FVEG_11311T0	Duplicated	FCUL_08420.1-mRNA-1
BUSCOfEOG7008K4	Duplicated	FV_09843	Duplicated	FPSE_04632	Duplicated	FPOA_10108	Duplicated	FGRRES_16289	Duplicated	FLAG1_06999	Duplicated	CCT61850	Duplicated	CVK86652	Duplicated	FOXG_13884P0	Duplicated	CVL12741	Duplicated	NechaP103035	Duplicated	FVEG_11311T0	Duplicated	FCUL_08420.1-mRNA-1
BUSCOfEOG7008K4	Duplicated	FV_06298	Duplicated	FPSE_04632	Duplicated	FPOA_10108	Duplicated	FGRRES_16289	Duplicated	FLAG1_06999	Duplicated	CCT61850	Duplicated	CVK86652	Duplicated	FOXG_13884P0	Duplicated	CVL12741	Duplicated	NechaP103035	Duplicated	FVEG_11311T0	Duplicated	FCUL_08420.1-mRNA-1
BUSCOfEOG7008K4	Duplicated	FV_13444	Duplicated	FPSE_04632	Duplicated	FPOA_10108	Duplicated	FGRRES_16289	Duplicated	FLAG1_06999	Duplicated	CCT61850	Duplicated	CVK86652	Duplicated	FOXG_13884P0	Duplicated	CVL12741	Duplicated	NechaP103035	Duplicated	FVEG_11311T0	Duplicated	FCUL_08420.1-mRNA-1
BUSCOfEOG71CFZD	Complete	FV_09283	Complete	FPSE_08329	Complete	FPOA_07857	Complete	FGRRES_16531	Complete	FLAG1_06969	Complete	CCT63655	Complete	CVK99358	Complete	FOXG_08752P0	Complete	CVL12244	Complete	NechaP57861	Fragmented	FVEG_05918T0	Complete	FCUL_07913.1-mRNA-1
BUSCOfEOG715QDR	Complete	FV_09437	Complete	FPSE_05793	Complete	FPOA_07991	Complete	FGRRES_05865	Complete	FLAG1_01173	Complete	CCT66860	Complete	CVK87592	Complete	FOXG_07552P0	Complete	CVK87426	Complete	NechaP72088	Complete	FVEG_04480T0	Complete	FCUL_08048.1-mRNA-1
BUSCOfEOG7B05NR	Complete	FV_12711	Complete	FPSE_10002	Complete	FPOA_10807	Complete	FGRRES_07854	Complete	FLAG1_06346	Complete	CCT72515	Complete	CVK97513	Complete	FOXG_04072P0	Complete	CVL01537	Complete	NechaP64883	Complete	FVEG_07186T0	Complete	FCUL_10994.1-mRNA-1
BUSCOfEOG7XDBQN	Complete	FV_05549	Complete	FPSE_08236	Complete	FPOA_04552	Complete	FGRRES_08879	Complete	FLAG1_04463	Complete	CCT69781	Complete	CVK90255	Complete	FOXG_03604P0	Complete	CVL10887	Complete	NechaP35510	Complete	FVEG_02477T0	Complete	FCUL_04742.1-mRNA-1
BUSCOfEOG7380D8	Complete	FV_08810	Complete	FPSE_03586	Complete	FPOA_07433	Complete	FGRRES_05421	Complete	FLAG1_02176	Complete	CCT71382	Complete	CVL01239	Complete	FOXG_09477P0	Complete	CVK93872	Complete	NechaP105082	Complete	FVEG_07106T0	Complete	FCUL_07581.1-mRNA-1
BUSCOfEOG7M98QZ	Duplicated	FV_11763	Duplicated	FPSE_02788	Duplicated	FPOA_09972	Duplicated	FGRRES_07004	Duplicated	FLAG1_00106	Duplicated	CCT65871	Duplicated	CVK89280	Duplicated	FOXG_01805P0	Complete	CVK92883	Duplicated	NechaP48674	Duplicated	FVEG_08179T0	Duplicated	FCUL_10089.1-mRNA-1
BUSCOfEOG7M98QZ	Duplicated	FV_11762	Duplicated	FPSE_02788	Duplicated	FPOA_09972	Duplicated	FGRRES_07004	Duplicated	FLAG1_00106	Duplicated	CCT65871	Duplicated	CVK89280	Duplicated	FOXG_01805P0	Complete	CVK92883	Duplicated	NechaP48674	Duplicated	FVEG_08179T0	Duplicated	FCUL_10089.1-mRNA-1
BUSCOfEOG7SN8NW	Complete	FV_13825	Duplicated	FPSE_07078	Complete	FPOA_11889	Complete	FGRRES_09019	Complete	FLAG1_04336	Complete	CCT71022	Complete	CVL00666	Fragmented	FOXG_09086P0	Complete	CVK94727	Complete	NechaP46180	Complete	FVEG_06689T0	Complete	FCUL_11993.1-mRNA-1
BUSCOfEOG7TN01H	Complete	FV_01029	Complete	FPSE_09963	Complete	FPOA_00997	Complete	FGRRES_00819	Complete	FLAG1_03909	Complete	CCT62635	Complete	CVK84138	Fragmented	FOXG_00774P0	Complete	CVK82803	Complete	NechaP90237	Fragmented	FVEG_00741T0	Complete	FCUL_00878.1-mRNA-1
BUSCOfEOG722JJW	Complete	FV_07337	Complete	FPSE_08728	Complete	FPOA_06134	Complete	FGRRES_04259	Complete	FLAG1_05460	Complete	CCT73484	Complete	CVK93073	Complete	FOXG_11367P0	Complete	CVL13399	Complete	NechaP43836	Complete	FVEG_10450T0	Complete	FCUL_06397.1-mRNA-1
BUSCOfEOG7VMPFD	Complete	FV_03145	Complete	FPSE_00408	Complete	FPOA_02691	Complete	FGRRES_02700	Complete	FLAG1_01918	Complete	CCT68884	Complete	CVL01624	Complete	FOXG_10350P0	Complete	CVL02419	Complete	NechaP100888	Complete	FVEG_09002T0	Complete	FCUL_02787.1-mRNA-1
BUSCOfEOG79SF6H	Duplicated	FV_05123	Duplicated	FPSE_10166	Duplicated	FPOA_02639	Duplicated	FGRRES_05364	Duplicated	FLAG1_04769	Duplicated	CCT69043	Duplicated	CVK93350	Duplicated	FOXG_06441P0	Duplicated	CVL00107	Duplicated	NechaP2224	Duplicated	FVEG_02188T0	Duplicated	FCUL_12382.1-mRNA-1
BUSCOfEOG79SF6H	Duplicated	FV_08882	Duplicated	FPSE_10166	Duplicated	FPOA_02639	Duplicated	FGRRES_05364	Duplicated	FLAG1_04769	Duplicated	CCT69043	Duplicated	CVK93350	Duplicated	FOXG_06441P0	Duplicated	CVL00107	Duplicated	NechaP2224	Duplicated	FVEG_02188T0	Duplicated	FCUL_12382.1-mRNA-1
BUSCOfEOG7BGHWR	Complete	FV_01581	Complete	FPSE_11601	Complete	FPOA_01331	Complete	FGRRES_01290	Complete	FLAG1_04215	Complete	CCT62005	Complete	CVK83001	Fragmented	FOXG_01889P0	Complete	CVL11023	Fragmented	NechaP100124	Complete	FVEG_01420T0	Complete	FCUL_01393.1-mRNA-1
BUSCOfEOG7FBRTR	Complete	FV_01840	Complete	FPSE_05023	Complete	FPOA_01564	Complete	FGRRES_01522	Complete	FLAG1_01483	Complete	CCT63392	Complete	CVL03027	Complete	FOXG_11190P0	Complete	CVL04391	Complete	NechaP65210	Complete	FVEG_09601T0	Complete	FCUL_01623.1-mRNA-1
BUSCOfEOG76DV2B	Duplicated	FV_00591	Duplicated	transcript:EKJ77987	Duplicated	FPOA_00430	Duplicated	FGRRES_00425	Duplicated	FLAG1_06569	Duplicated	CCT62502	Duplicated	CVK83888	Duplicated	FOXG_00626P0	Duplicated	CVK95049	Duplicated	NechaP30776	Duplicated	FVEG_00886T0	Duplicated	FCUL_00466.1-mRNA-1
BUSCOfEOG76DV2B	Duplicated	FV_01519	Duplicated	transcript:EKJ77987	Duplicated	FPOA_00430	Duplicated	FGRRES_00425	Duplicated	FLAG1_06569	Duplicated	CCT62502	Duplicated	CVK83888	Duplicated	FOXG_00626P0	Duplicated	CVK95049	Duplicated	NechaP30776	Duplicated	FVEG_00886T0	Duplicated	FCUL_00466.1-mRNA-1
BUSCOfEOG77WWN8	Complete	FV_11821	Complete	FPSE_02729	Complete	FPOA_10026	Complete	FGRRES_07055	Complete	FLAG1_00158	Complete	CCT66710	Complete	CVK89371	Complete	FOXG_01751P0	Complete	CVK93019	Complete	NechaP100030	Complete	FVEG_08120T0	Complete	FCUL_10147.1-mRNA-1
BUSCOfEOG783N3Q	Complete	FV_02280	Complete	FPSE_09144	Complete	FPOA_01946	Complete	FGRRES_01926	Complete	FLAG1_03172	Complete	CCT72385	Duplicated	CVK97273	Complete	FOXG_04207P0	Complete	CVL01896	Complete	NechaP50378	Complete	FVEG_07325T0	Complete	FCUL_02014.1-mRNA-1
BUSCOfEOG79GTHH	Duplicated	FV_00747	Duplicated	FPSE_07791	Duplicated	FPOA_06716	Duplicated	FGRRES_00572	Duplicated	FLAG1_10274	Duplicated	CCT72572	Duplicated	CVK92354	Duplicated	FOXG_04010P0	Duplicated	CVL01430	Duplicated	NechaP75567	Duplicated	FVEG_01036T0	Duplicated	FCUL_03405.1-mRNA-1
BUSCOfEOG79GTHH	Duplicated	FV_08060	Duplicated	FPSE_07791	Duplicated	FPOA_06716	Duplicated	FGRRES_00572	Duplicated	FLAG1_10274	Duplicated	CCT72572	Duplicated	CVK92354	Duplicated	FOXG_04010P0	Duplicated	CVL01430	Duplicated	NechaP75567	Duplicated	FVEG_01036T0	Duplicated	FCUL_03405.1-mRNA-1
BUSCOfEOG79GTHH	Duplicated	FV_04648	Duplicated	FPSE_07791	Duplicated	FPOA_06716	Duplicated	FGRRES_00572	Duplicated	FLAG1_10274	Duplicated	CCT72572	Duplicated	CVK92354	Duplicated	FOXG_04010P0	Duplicated	CVL01430	Duplicated	NechaP75567	Duplicated	FVEG_01036T0	Duplicated	FCUL_03405.1-mRNA-1
BUSCOfEOG79GTHH	Duplicated	FV_03783	Duplicated	FPSE_07791	Duplicated	FPOA_06716	Duplicated	FGRRES_00572	Duplicated	FLAG1_10274	Duplicated	CCT72572	Duplicated	CVK92354	Duplicated	FOXG_04010P0	Duplicated	CVL01430	Duplicated	NechaP75567	Duplicated	FVEG_01036T0	Duplicated	FCUL_03405.1-mRNA-1
BUSCOfEOG77DJGT	Complete	FV_13374	Complete	FPSE_05096	Complete	FPOA_11407	Complete	FGRRES_09385	Complete	FLAG1_04095	Complete	CCT64532	Complete	CVK93755	Complete	FOXG_06065P0	Complete	CVL05242	Complete	NechaP65925	Complete	FVEG_03933T0	Complete	FCUL_11615.1-mRNA-1
BUSCOfEOG722JJC	Complete	FV_07512	Complete	FPSE_06335	Complete	FPOA_06293	Complete	FGRRES_04413	Complete	FLAG1_06911	Complete	CCT74015	Complete	CVK98398	Complete	FOXG_13821P0	Complete	CVK96428	Complete	NechaP63095	Complete	FVEG_11249T0	Complete	FCUL_06562.1-mRNA-1
BUSCOfEOG7673K1	Complete	FV_07455	Complete	FPSE_12095	Complete	FPOA_06241	Complete	FGRRES_04361	Complete	FLAG1_09011	Complete	CCT74058	Complete	CVK98461	Complete	FOXG_13875P0	Complete	CVK96484	Complete	NechaP84024	Complete	FVEG_11302T0	Complete	FCUL_06508.1-mRNA-1
BUSCOfEOG7VHT8Z	Complete	FV_01770	Complete	FPSE_08499	Complete	FPOA_01498	Complete	FGRRES_01452	Complete	FLAG1_03885	Complete	CCT61846	Complete	CVL03144	Complete	FOXG_11260P0	Complete	CVL04325	Complete	NechaP26980	Complete	FVEG_09534T0	Complete	FCUL_01557.1-mRNA-1
BUSCOfEOG77DJHR	Complete	FV_12837	Complete	FPSE_07642	Complete	FPOA_10921	Complete	FGRRES_17282_M	Complete	FLAG1_04623	Complete	CCT67443	Complete	CVK86642	Complete	FOXG_08170P0	Complete	CVL13287	Complete	NechaP103954	Complete	FVEG_05096T0	Complete	FCUL_11119.1-mRNA-1
BUSCOfEOG71VT21	Complete	FV_07183	Complete	FPSE_00147	Complete	FPOA_05994	Complete	FGRRES_04127	Complete	FLAG1_09111	Complete	CCT73621	Complete	CVL04574	Complete	FOXG_11510P0	Complete	CVL09755	Complete	NechaP94484	Complete	FVEG_10313T0	Fragmented	FCUL_06255.1-mRNA-1
BUSCOfEOG718KRM	Complete	FV_05540	Complete	FPSE_08244	Complete	FPOA_04544	Complete	FGRRES_08871	Complete	FLAG1_04471	Complete	CCT69789	Complete	CVK90271	Complete	FOXG_03596P0	Complete	CVL10877	Complete	NechaP92115	Complete	FVEG_02468T0	Complete	FCUL_04735.1-mRNA-1
BUSCOfEOG72G1GS	Duplicated	FV_10279	Duplicated	FPSE_02571	Duplicated	FPOA_08347	Duplicated	FGRRES_11602	Duplicated	FLAG1_07736	Duplicated	CCT73123	Duplicated	CVL05559	Duplicated	FOXG_09364P0	Duplicated	CVK97973	Duplicated	NechaP60858	Duplicated	FVEG_08899T0	Duplicated	FCUL_08837.1-mRNA-1
BUSCOfEOG72G1GS	Duplicated	FV_08685	Duplicated	FPSE_02571	Duplicated	FPOA_08347	Duplicated	FGRRES_11602	Duplicated	FLAG1_07736	Duplicated	CCT73123	Duplicated	CVL05559	Duplicated	FOXG_09364P0	Duplicated	CVK97973	Duplicated	NechaP60858	Duplicated	FVEG_08899T0	Duplicated	FCUL_08837.1-mRNA-1
BUSCOfEOG72G1GS	Duplicated	FV_02404	Duplicated	FPSE_02571	Duplicated	FPOA_08347	Duplicated	FGRRES_11602	Duplicated	FLAG1_07736	Duplicated	CCT73123	Duplicated	CVL05559	Duplicated	FOXG_09364P0	Duplicated	CVK97973	Duplicated	NechaP60858	Duplicated	FVEG_08899T0	Duplicated	FCUL_08837.1-mRNA-1
BUSCOfEOG72G1GS	Duplicated	FV_02404	Duplicated	FPSE_02571	Duplicated	FPOA_08347	Duplicated	FGRRES_11602	Duplicated	FLAG1_07736	Duplicated	CCT73123	Duplicated	CVL05559	Duplicated	FOXG_09364P0	Duplicated	CVK97973	Duplicated	NechaP60858	Duplicated	FVEG_08899T0	Duplicated	FCUL_08837.1-mRNA-1
BUSCOfEOG72G1GS	Duplicated	FV_01476	Duplicated	FPSE_02571	Duplicated	FPOA_08347	Duplicated	FGRRES_11602	Duplicated	FLAG1_07736	Duplicated	CCT73123	Duplicated	CVL05559	Duplicated	FOXG_09364P0	Duplicated	CVK97973	Duplicated	NechaP60858	Duplicated	FVEG_08899T0	Duplicated	FCUL_08837.1-mRNA-1
BUSCOfEOG72G1GS	Duplicated	FV_09825	Duplicated	FPSE_02571	Duplicated	FPOA_08347	Duplicated	FGRRES_11602	Duplicated	FLAG1_07736	Duplicated	CCT73123	Duplicated	CVL05559	Duplicated	FOXG_09364P0	Duplicated	CVK97973	Duplicated	NechaP60858	Duplicated	FVEG_08899T0	Duplicated	FCUL_08837.1-mRNA-1
BUSCOfEOG72G1GS	Duplicated	FV_03249	Duplicated	FPSE_02571	Duplicated	FPOA_08347	Duplicated	FGRRES_11602	Duplicated	FLAG1_07736	Duplicated	CCT73123	Duplicated	CVL05559	Duplicated	FOXG_09364P0	Duplicated	CVK97973	Duplicated	NechaP60858	Duplicated	FVEG_08899T0	Duplicated	FCUL_08837.1-mRNA-1
BUSCOfEOG72G1GS	Duplicated	FV_08584	Duplicated	FPSE_02571	Duplicated	FPOA_08347	Duplicated	FGRRES_11602	Duplicated	FLAG1_07736	Duplicated	CCT73123	Duplicated	CVL05559	Duplicated	FOXG_09364P0	Duplicated	CVK97973	Duplicated	NechaP60858	Duplicated	FVEG_08899T0	Duplicated	FCUL_08837.1-mRNA-1
BUSCOfEOG72G1GS	Duplicated	FV_03248	Duplicated	FPSE_02571	Duplicated	FPOA_08347	Duplicated	FGRRES_11602	Duplicated	FLAG1_07736	Duplicated	CCT73123	Duplicated	CVL05559	Duplicated	FOXG_09364P0	Duplicated	CVK97973	Duplicated	NechaP60858	Duplicated	FVEG_08899T0	Duplicated	FCUL_08837.1-mRNA-1
BUSCOfEOG72G1GS	Duplicated	FV_10279	Duplicated	FPSE_02571	Duplicated	FPOA_08347	Duplicated	FGRRES_11602	Duplicated	FLAG1_07736	Duplicated	CCT73123	Duplicated	CVL05559	Duplicated	FOXG_09364P0	Duplicated	CVK97973	Duplicated	NechaP60858	Duplicated	FVEG_08899T0	Duplicated	FCUL_08837.1-mRNA-1
BUSCOfEOG72G1GS	Duplicated	FV_10131	Duplicated	FPSE_02571	Duplicated	FPOA_08347	Duplicated	FGRRES_11602	Duplicated	FLAG1_07736	Duplicated	CCT73123	Duplicated	CVL05559	Duplicated	FOXG_09364P0	Duplicated	CVK97973	Duplicated	NechaP60858	Duplicated	FVEG_08899T0	Duplicated	FCUL_08837.1-mRNA-1
BUSCOfEOG72G1GS	Duplicated	FV_10252	Duplicated	FPSE_02571	Duplicated	FPOA_08347	Duplicated	FGRRES_11602	Duplicated	FLAG1_07736	Duplicated	CCT73123	Duplicated	CVL05559	Duplicated	FOXG_09364P0	Duplicated	CVK97973	Duplicated	NechaP60858	Duplicated	FVEG_08899T0	Duplicated	FCUL_08837.1-mRNA-1
BUSCOfEOG72G1GS	Duplicated	FV_01476	Duplicated	FPSE_02571	Duplicated	FPOA_08347	Duplicated	FGRRES_11602	Duplicated	FLAG1_07736	Duplicated	CCT73123	Duplicated	CVL05559	Duplicated	FOXG_09364P0	Duplicated	CVK97973	Duplicated	NechaP60858	Duplicated	FVEG_08899T0	Duplicated	FCUL_08837.1-mRNA-1
BUSCOfEOG7D2FNZ	Complete	FV_09994	Complete	FPSE_01133	Complete	FPOA_08497	Complete	FGRRES_06361	Complete	FLAG1_03670	Complete	CCT67555	Complete	CVK86697	Complete	FOXG_08114P0	Complete	CVL10670	Complete	NechaP68022	Complete	FVEG_05037T0	Complete	FCUL_08577.1-mRNA-1
BUSCOfEOG741ZD8	Complete	FV_11824	Complete	FPSE_02727	Complete	FPOA_10028	Complete	FGRRES_07057	Complete	FLAG1_00160	Complete	CCT65819	Complete	CVK89373	Complete	FOXG_01750P0	Complete	CVK93022	Complete	NechaP92655	Complete	FVEG_08119T0	Complete	FCUL_10149.1-mRNA-1
BUSCOfEOG7GBG58	Complete	FV_01538	Complete	FPSE_00441	Complete	FPOA_01290	Complete	FGRRES_01251	Complete	FLAG1_06479	Complete	CCT62041	Complete	CVK83068	Complete	FOXG_00134P0	Complete	CVL10984	Complete	NechaP74520	Complete	FVEG_01383T0	Complete	FCUL_01348.1-mRNA-1
BUSCOfEOG7380FJ	Duplicated	FV_01611	Duplicated	FPSE_03348	Duplicated	FPOA_03320	Duplicated	FGRRES_17728	Duplicated	FLAG1_06437	Duplicated	CCT61987	Duplicated	CVK82966	Complete	FOXG_05144P0	Duplicated	CVL11043	Complete	NechaP69580	Duplicated	FVEG_01441T0	Duplicated	FCUL_10018.1-mRNA-1
BUSCOfEOG7380FJ	Duplicated	FV_05339	Duplicated	FPSE_03348	Duplicated	FPOA_03320	Duplicated	FGRRES_17728	Duplicated	FLAG1_06437	Duplicated	CCT61987	Duplicated	CVK82966	Complete	FOXG_05144P0	Duplicated	CVL11043	Complete	NechaP69580	Duplicated	FVEG_01441T0	Duplicated	FCUL_10018.1-mRNA-1
BUSCOfEOG7380FJ	Duplicated	FV_03669	Duplicated	FPSE_03348	Duplicated	FPOA_03320	Duplicated	FGRRES_17728	Duplicated	FLAG1_06437	Duplicated	CCT61987	Duplicated	CVK82966	Complete	FOXG_05144P0	Duplicated	CVL11043	Complete	NechaP69580	Duplicated	FVEG_01441T0	Duplicated	FCUL_10018.1-mRNA-1
BUSCOfEOG7380FJ	Duplicated	FV_00895	Duplicated	FPSE_03348	Duplicated	FPOA_03320	Duplicated	FGRRES_17728	Duplicated	FLAG1_06437	Duplicated	CCT61987	Duplicated	CVK82966	Complete	FOXG_05144P0	Duplicated	CVL11043	Complete	NechaP69580	Duplicated	FVEG_01441T0	Duplicated	FCUL_10018.1-mRNA-1
BUSCOfEOG71K6C8	Complete	FV_00405	Complete	FPSE_04346	Complete	FPOA_00265	Complete	FGRRES_00269	Complete	FLAG1_05348	Complete	CCT63022	Complete	CVK84781	Complete	FOXG_01191P0	Complete	CVK83839	Complete	NechaP30915	Complete	FVEG_00310T0	Complete	FCUL_00285.1-mRNA-1
BUSCOfEOG7J9W0C	Complete	FV_11508	Complete	FPSE_10801	Complete	FPOA_09732	Complete	FGRRES_06769	Complete	FLAG1_07811	Complete	CCT66104	Complete	CVK88868	Complete	FOXG_02055P0	Complete	CVL10156	Complete	NechaP37893	Complete	FVEG_05218T0	Complete	FCUL_09821.1-mRNA-1
BUSCOfEOG7PK9B1	Complete	FV_09788	Complete	FPSE_02532	Complete	FPOA_08313	Complete	FGRRES_06177	Complete	FLAG1_07211	Complete	CCT63864	Complete	CVK99587	Complete	FOXG_08532P0	Complete	CVK88810	Complete	NechaP90911	Complete	FVEG_06140T0	Complete	FCUL_08366.1-mRNA-1
BUSCOfEOG7K6Q3H	Complete	FV_12119	Complete	FPSE_12230	Complete	FPOA_10293	Complete	FGRRES_16811	Complete	FLAG1_03993	Complete	CCT65667	Complete	CVK89646	Complete	FOXG_01589P0	Complete	CVK93250	Complete	NechaP49227	Complete	FVEG_07948T0	Complete	FCUL_10442.1-mRNA-1
BUSCOfEOG7GFBDZ	Complete	FV_11543	Complete	FPSE_11863	Complete	FPOA_09765	Duplicated	FGRRES_08955_M	Complete	FLAG1_00643	Complete	CCT66072	Complete	CVK88923	Fragmented	FOXG_02021P0	Complete	CVL10125	Duplicated	NechaP96228	Fragmented	FVEG_05184T0	Complete	FCUL_09854.1-mRNA-1
BUSCOfEOG7GBG86	Complete	FV_01350	Complete	FPSE_10374	Complete	FPOA_00715	Complete	FGRRES_01081	Complete	FLAG1_08273	Complete	CCT62200	Complete	CVK83356	Complete	FOXG_00307P0	Complete	CVL10262	Complete	NechaP65572	Complete	FVEG_01211T0	Complete	FCUL_01176.1-mRNA-1
BUSCOfEOG78SQSZ	Complete	FV_11877	Complete	FPSE_02681	Complete	FPOA_10073	Complete	FGRRES_07100	Complete	FLAG1_00205	Complete	CCT65775	Complete	CVK89450	Complete	FOXG_01703P0	Complete	CVK93130	Complete	NechaP37667	Complete	FVEG_08069T0	Complete	FCUL_10198.1-mRNA-1
BUSCOfEOG7W41MC	Complete	FV_11740	Complete	FPSE_04735	Complete	FPOA_09953	Complete	FGRRES_13033_M	Complete	FLAG1_00085	Complete	CCT65890	Complete	CVK89245	Complete	FOXG_01829P0	Complete	CVK92824	Complete	NechaP37909	Complete	FVEG_08204T0	Complete	FCUL_10069.1-mRNA-1
BUSCOfEOG7VQJQC	Complete	FV_07364	Complete	FPSE_04805	Complete	FPOA_06160	Complete	FGRRES_04284	Complete	FLAG1_02047	Complete	CCT73459	Complete	CVK93117	Complete	FOXG_11339P0	Complete	CVL13372	Complete	NechaP43758	Complete	FVEG_10476T0	Complete	FCUL_06424.1-mRNA-1
BUSCOfEOG7MWH55	Complete	FV_12016	Complete	FPSE_03158	Complete	FPOA_10197	Complete	FGRRES_07222	Complete	FLAG1_01691	Complete	CCT66230	Complete	CVK88643	Complete	FOXG_02195P0	Complete	CVL07976	Complete	NechaP123140	Fragmented	FVEG_06966T0	Complete	FCUL_10342.1-mRNA-1
BUSCOfEOG7BCNM6	Complete	FV_12196	Complete	FPSE_04195	Duplicated	FPOA_06652	Duplicated	FGRRES_07379	Complete	FLAG1_04446	Complete	CCT65611	Complete	CVK89728	Complete	FOXG_01531P0	Complete	CVK93307	Complete	NechaP101559	Complete	FVEG_07893T0	Complete	FCUL_10516.1-mRNA-1
BUSCOfEOG78D7VT	Complete	FV_13009	Complete	FPSE_04309	Complete	FPOA_11081	Complete	FGRRES_13626_M	Complete	FLAG1_04893	Complete	CCT64024	Complete	CVK99882	Complete	FOXG_08363P0	Complete	CVK89233	Complete	NechaP33053	Complete	FVEG_06310T0	Complete	FCUL_11282.1-mRNA-1
BUSCOfEOG7GJ6QS	Complete	FV_11680	Complete	FPSE_04794	Complete	FPOA_09898	Complete	FGRRES_06931	Complete	FLAG1_00029	Complete	CCT65946	Complete	CVK89144	Complete	FOXG_01889P0	Fragmented	CVK92671	Complete	NechaP100124	Complete	FVEG_08267T0	Complete	FCUL_10009.1-mRNA-1
BUSCOfEOG7X9GKD	Complete	FV_01393	Complete	FPSE_12436	Complete	FPOA_01157	Complete	FGRRES_01121	Complete	FLAG1_02926	Complete	CCT62165	Complete	CVK83290	Complete	FOXG_00268P0	Complete	CVL10301	Complete	NechaP98746	Complete	FVEG_01249T0	Complete	FCUL_12409.1-mRNA-1
BUSCOfEOG72VHFN	Complete	FV_11353	Complete	FPSE_01601	Complete	FPOA_09597	Complete	FGRRES_06644	Complete	FLAG1_04128	Complete	CCT66325	Complete	CVK88456	Complete	FOXG_02300P0	Complete	CVL07780	Complete	NechaP38303	Complete	FVEG_05476T0	Complete	FCUL_09681.1-mRNA-1
BUSCOfEOG7M0P2N	Complete	FV_00734	Complete	FPSE_01257	Complete	FPOA_00563	Complete	FGRRES_00561	Complete	FLAG1_00362	Complete	CCT62377	Complete	CVK83659	Complete	FOXG_00494P0	Complete	CVK95380	Complete	NechaP98806	Complete	FVEG_01019T0	Complete	FCUL_00601.1-mRNA-1
BUSCOfEOG75J10D	Complete	FV_11214	Complete	FPSE_01727	Complete	FPOA_09468	Complete	FGRRES_06530	Complete	FLAG1_01086	Complete	CCT66744	Complete	CVK88240	Complete	FOXG_02430P0	Complete	CVL06633	Complete	NechaP60582	Complete	FVEG_05616T0	Complete	FCUL_09561.1-mRNA-1
BUSCOfEOG73NGF6	Complete	FV_05525	Complete	FPSE_08258	Complete	FPOA_04531	Complete	FGRRES_08860	Complete	FLAG1_04481	Complete	CCT69808	Complete	CVK90303	Complete	FOXG_03578P0	Complete	CVL10857	Complete	NechaP35595	Complete	FVEG_02450T0	Complete	FCUL_04723.1-mRNA-1
BUSCOfEOG7Q8CZB	Complete	FV_12691	Complete	FPSE_10021	Complete	FPOA_10788	Complete	FGRRES_07873	Complete	FLAG1_06366	Complete	CCT72494	Complete	CVK97482	Complete	FOXG_04091P0	Complete	CVL01588	Complete	NechaP73139	Complete	FVEG_07206T0	Complete	FCUL_11016.1-mRNA-1
BUSCOfEOG757D5M	Complete	FV_11926	Complete	FPSE_04106	Complete	FPOA_10119	Complete	FGRRES_07142	Complete	FLAG1_03859	Complete	CCT65731	Complete	CVK89528	Complete	FOXG_01658P0	Complete	CVK93177	Complete	NechaP49386	Complete	FVEG_08023T0	Complete	FCUL_10249.1-mRNA-1
BUSCOfEOG70W3NS	Complete	FV_08962	Complete	FPSE_07196	Complete	FPOA_07571	Complete	FGRRES_05297	Complete	FLAG1_06129	Complete	CCT64260	Complete	CVK93464	Complete	FOXG_06364P0	Complete	CVK96945	Complete	NechaP63972	Complete	FVEG_04216T0	Complete	FCUL_07447.1-mRNA-1
BUSCOfEOG7G7M0Q	Complete	FV_00720	Complete	FPSE_01242	Complete	FPOA_00549	Complete	FGRRES_11781_M	Complete	FLAG1_00377	Complete	CCT62390	Complete	CVK83681	Complete	FOXG_00508P0	Complete	CVK95349	Complete	NechaP98811	Complete	FVEG_01005T0	Complete	FCUL_00586.1-mRNA-1
BUSCOfEOG72C57M	Complete	FV_07371	Complete	FPSE_04812	Complete	FPOA_06168	Complete	FGRRES_04291	Complete	FLAG1_02040	Complete	CCT73454	Complete	CVK98537	Complete	FOXG_13951P0	Complete	CVK96591	Complete	NechaP47608	Complete	FVEG_11373T0	Complete	FCUL_06431.1-mRNA-1
BUSCOfEOG7B05P0	Complete	FV_01616	Complete	FPSE_03352	Complete	FPOA_01357	Complete	FGRRES_01316	Complete	FLAG1_01357	Complete	CCT61984	Complete	CVK82959	Complete	FOXG_00070P0	Complete	CVL11047	Complete	NechaP65405	Complete	FVEG_01446T0	Complete	FCUL_01424.1-mRNA-1
BUSCOfEOG7ZSJ2V	Complete	FV_09669	Complete	FPSE_04233	Complete	FPOA_08207	Complete	FGRRES_06078	Complete	FLAG1_02085	Complete	CCT67088	Complete	CVK87152	Complete	FOXG_07788P0	Complete	CVK87992	Complete	NechaP39102	Complete	FVEG_04715T0	Complete	FCUL_08255.1-mRNA-1
BUSCOfEOG747PWJ	Complete	FV_13334	Complete	FPSE_07953	Complete	FPOA_11369	Complete	FGRRES_09392	Complete	FLAG1_04102	Complete	CCT64503	Complete	CVK93710	Complete	FOXG_06104P0	Complete	CVK97558	Complete	NechaP102404	Complete	FVEG_03969T0	Complete	FCUL_11577.1-mRNA-1
BUSCOfEOG751NQG	Complete	FV_11626	Complete	FPSE_11784	Complete	FPOA_09846	Complete	FGRRES_06880	Complete	FLAG1_00565	Duplicated	CCT70508	Complete	CVK89057	Complete	FOXG_01944P0	Duplicated	CVK91791	Complete	NechaP92750	Complete	FVEG_05104T0	Complete	FCUL_09945.1-mRNA-1
BUSCOfEOG7N37N0	Complete	FV_08584	Complete	FPSE_06187	Complete	FPOA_07216	Complete	FGRRES_16507	Complete	FLAG1_03513	Complete	CCT71216	Complete	CVL01012	Complete	FOXG_09292P0	Complete	CVK94342	Complete	NechaP47187	Complete	FVEG_06893T0	Complete	FCUL_07773.1-mRNA-1
BUSCOfEOG7T4MVB	Complete	FV_05262	Complete	FPSE_10689	Complete	FPOA_04305	Complete	FGRRES_17000_M	Complete	FLAG1_06546	Complete	CCT70196	Complete	CVK90996	Complete	FOXG_03161P0	Complete	CVK91351	Complete	NechaP67563	Complete	FVEG_02029T0	Complete	FCUL_04470.1-mRNA-1
BUSCOfEOG74N5RB	Complete	FV_13260	Complete	FPSE_10486	Complete	FPOA_11304	Complete	FGRRES_09484	Complete	FLAG1_00769	Duplicated	CCT64192	Duplicated	CVK93647	Duplicated	FOXG_07179P0	Duplicated	CVK97391	Complete	NechaP76935	Complete	FVEG_04291T0	Complete	FCUL_11507.1-mRNA-1
BUSCOfEOG7M6DHG	Complete	FV_08851	Complete	FPSE_09302	Complete	FPOA_07475	Complete	FGRRES_05389	Complete	FLAG1_07014	Complete	CCT71416	Complete	CVL01276	Complete	FOXG_09517P0	Complete	CVK93769	Complete	NechaP46891	Complete	FVEG_07144T0	Complete	FCUL_07542.1-mRNA-1
BUSCOfEOG7B8SGP	Duplicated	FV_07740	Duplicated	FPSE_05427	Duplicated	FPOA_06467	Duplicated	FGRRES_12217	Duplicated	FLAG1_09863	Duplicated	CCT71994	Duplicated	CVK88251	Duplicated	FOXG_07196P0	Duplicated	CVK96164	Duplicated	NechaP28732	Duplicated	FVEG_00064T0	Duplicated	FCUL_01444.1-mRNA-1
BUSCOfEOG7B8SGP	Duplicated	FV_04535	Duplicated	FPSE_05427	Duplicated	FPOA_06467	Duplicated	FGRRES_12217	Duplicated	FLAG1_09863	Duplicated	CCT71994	Duplicated	CVK88251	Duplicated	FOXG_07196P0	Duplicated	CVK96164	Duplicated	NechaP28732	Duplicated	FVEG_00064T0	Duplicated	FCUL_01444.1-mRNA-1
BUSCOfEOG7B8SGP	Duplicated	FV_07014	Duplicated	FPSE_05427	Duplicated	FPOA_06467	Duplicated	FGRRES_12217	Duplicated	FLAG1_09863	Duplicated	CCT71994	Duplicated	CVK88251	Duplicated	FOXG_07196P0	Duplicated	CVK96164	Duplicated	NechaP28732	Duplicated	FVEG_00064T0	Duplicated	FCUL_01444.1-mRNA-1
BUSCOfEOG7B8SGP	Duplicated	FV_13669	Duplicated	FPSE_05427	Duplicated	FPOA_06467	Duplicated	FGRRES_12217	Duplicated	FLAG1_09863	Duplicated	CCT71994	Duplicated	CVK88251	Duplicated	FOXG_07196P0	Duplicated	CVK96164	Duplicated	NechaP28732	Duplicated	FVEG_00064T0	Duplicated	FCUL_01444.1-mRNA-1
BUSCOfEOG7B8SGP	Duplicated	FV_02561	Duplicated	FPSE_05427	Duplicated	FPOA_06467	Duplicated	FGRRES_12217	Duplicated	FLAG1_09863	Duplicated	CCT71994	Duplicated	CVK88251	Duplicated	FOXG_07196P0	Duplicated	CVK96164	Duplicated	NechaP28732	Duplicated	FVEG_00064T0	Duplicated	FCUL_01444.1-mRNA-1
BUSCOfEOG7B8SGP	Duplicated	FV_09526	Duplicated	FPSE_05427	Duplicated	FPOA_06467	Duplicated	FGRRES_12217	Duplicated	FLAG1_09863	Duplicated	CCT71994	Duplicated	CVK88251	Duplicated	FOXG_07196P0	Duplicated	CVK96164	Duplicated	NechaP28732	Duplicated	FVEG_00064T0	Duplicated	FCUL_01444.1-mRNA-1
BUSCOfEOG7B8SGP	Duplicated	FV_06854	Duplicated	FPSE_05427	Duplicated	FPOA_06467	Duplicated	FGRRES_12217	Duplicated	FLAG1_09863	Duplicated	CCT71994	Duplicated	CVK88251	Duplicated	FOXG_07196P0	Duplicated	CVK96164	Duplicated	NechaP28732	Duplicated	FVEG_00064T0	Duplicated	FCUL_01444.1-mRNA-1
BUSCOfEOG7B8SGP	Duplicated	FV_07640	Duplicated	FPSE_05427	Duplicated	FPOA_06467	Duplicated	FGRRES_12217	Duplicated	FLAG1_09863	Duplicated	CCT71994	Duplicated	CVK88251	Duplicated	FOXG_07196P0	Duplicated	CVK96164	Duplicated	NechaP28732	Duplicated	FVEG_00064T0	Duplicated	FCUL_01444.1-mRNA-1
BUSCOfEOG7B8SGP	Duplicated	FV_08423	Duplicated	FPSE_05427	Duplicated	FPOA_06467	Duplicated	FGRRES_12217	Duplicated	FLAG1_09863	Duplicated	CCT71994	Duplicated	CVK88251	Duplicated	FOXG_07196P0	Duplicated	CVK96164	Duplicated	NechaP28732	Duplicated	FVEG_00064T0	Duplicated	FCUL_01444.1-mRNA-1
BUSCOfEOG7B8SGP	Duplicated	FV_08133	Duplicated	FPSE_05427	Duplicated	FPOA_06467	Duplicated	FGRRES_12217	Duplicated	FLAG1_09863	Duplicated	CCT71994	Duplicated	CVK88251	Duplicated	FOXG_07196P0	Duplicated	CVK96164	Duplicated	NechaP28732	Duplicated	FVEG_00064T0	Duplicated	FCUL_01444.1-mRNA-1
BUSCOfEOG7B8SGP	Duplicated	FV_08043	Duplicated	FPSE_05427	Duplicated	FPOA_06467	Duplicated	FGRRES_12217	Duplicated	FLAG1_09863	Duplicated	CCT71994	Duplicated	CVK88251	Duplicated	FOXG_07196P0	Duplicated	CVK96164	Duplicated	NechaP28732	Duplicated	FVEG_00064T0	Duplicated	FCUL_01444.1-mRNA-1
BUSCOfEOG7B8SGP	Duplicated	FV_11358	Duplicated	FPSE_05427	Duplicated	FPOA_06467	Duplicated	FGRRES_12217	Duplicated	FLAG1_09863	Duplicated	CCT71994	Duplicated	CVK88251	Duplicated	FOXG_07196P0	Duplicated	CVK96164	Duplicated	NechaP28732	Duplicated	FVEG_00064T0	Duplicated	FCUL_01444.1-mRNA-1
BUSCOfEOG7B8SGP	Duplicated	FV_09727	Duplicated	FPSE_05427	Duplicated	FPOA_06467	Duplicated	FGRRES_12217	Duplicated	FLAG1_09863	Duplicated	CCT71994	Duplicated	CVK88251	Duplicated	FOXG_07196P0	Duplicated	CVK96164	Duplicated	NechaP28732	Duplicated	FVEG_00064T0	Duplicated	FCUL_01444.1-mRNA-1
BUSCOfEOG7B8SGP	Duplicated	FV_08043	Duplicated	FPSE_05427	Duplicated	FPOA_06467	Duplicated	FGRRES_12217	Duplicated	FLAG1_09863	Duplicated	CCT71994	Duplicated	CVK88251	Duplicated	FOXG_07196P0	Duplicated	CVK96164	Duplicated	NechaP28732	Duplicated	FVEG_00064T0	Duplicated	FCUL_01444.1-mRNA-1
BUSCOfEOG7B8SGP	Duplicated	FV_00723	Duplicated	FPSE_05427	Duplicated	FPOA_06467	Duplicated	FGRRES_12217	Duplicated	FLAG1_09863	Duplicated	CCT71994	Duplicated	CVK88251	Duplicated	FOXG_07196P0	Duplicated	CVK96164	Duplicated	NechaP28732	Duplicated	FVEG_00064T0	Duplicated	FCUL_01444.1-mRNA-1
BUSCOfEOG7B8SGP	Duplicated	FV_07480	Duplicated	FPSE_05427	Duplicated	FPOA_06467	Duplicated	FGRRES_12217	Duplicated	FLAG1_09863	Duplicated	CCT71994	Duplicated	CVK88251	Duplicated	FOXG_07196P0	Duplicated	CVK96164	Duplicated	NechaP28732	Duplicated	FVEG_00064T0	Duplicated	FCUL_01444.1-mRNA-1
BUSCOfEOG7B8SGP	Duplicated	FV_07734	Duplicated	FPSE_05427	Duplicated	FPOA_06467	Duplicated	FGRRES_12217	Duplicated	FLAG1_09863	Duplicated	CCT71994	Duplicated	CVK88251	Duplicated	FOXG_07196P0	Duplicated	CVK96164	Duplicated	NechaP28732	Duplicated	FVEG_00064T0	Duplicated	FCUL_01444.1-mRNA-1
BUSCOfEOG7B8SGP	Duplicated	FV_01639	Duplicated	FPSE_05427	Duplicated	FPOA_06467	Duplicated	FGRRES_12217	Duplicated	FLAG1_09863	Duplicated	CCT71994	Duplicated	CVK88251	Duplicated	FOXG_07196P0	Duplicated	CVK96164	Duplicated	NechaP28732	Duplicated	FVEG_00064T0	Duplicated	FCUL_01444.1-mRNA-1
BUSCOfEOG7B8SGP	Duplicated	FV_10895	Duplicated	FPSE_05427	Duplicated	FPOA_06467	Duplicated	FGRRES_12217	Duplicated	FLAG1_09863	Duplicated	CCT71994	Duplicated	CVK88251	Duplicated	FOXG_07196P0	Duplicated	CVK96164	Duplicated	NechaP28732	Duplicated	FVEG_00064T0	Duplicated	FCUL_01444.1-mRNA-1
BUSCOfEOG7B8SGP	Duplicated	FV_03907	Duplicated	FPSE_05427	Duplicated	FPOA_06467	Duplicated	FGRRES_12217	Duplicated	FLAG1_09863	Duplicated	CCT71994	Duplicated	CVK88251	Duplicated	FOXG_07196P0	Duplicated	CVK96164	Duplicated	NechaP28732	Duplicated	FVEG_00064T0	Duplicated	FCUL_01444.1-mRNA-1
BUSCOfEOG7B8SGP	Duplicated	FV_10720	Duplicated	FPSE_05427	Duplicated	FPOA_06467	Duplicated	FGRRES_12217	Duplicated	FLAG1_09863	Duplicated	CCT71994	Duplicated	CVK88251	Duplicated	FOXG_07196P0	Duplicated	CVK96164	Duplicated	NechaP28732	Duplicated	FVEG_00064T0	Duplicated	FCUL_01444.1-mRNA-1
BUSCOfEOG7B8SGP	Duplicated	FV_04618	Duplicated	FPSE_05427	Duplicated	FPOA_06467	Duplicated	FGRRES_12217	Duplicated	FLAG1_09863	Duplicated	CCT71994	Duplicated	CVK88251	Duplicated	FOXG_07196P0	Duplicated	CVK96164	Duplicated	NechaP28732	Duplicated	FVEG_00064T0	Duplicated	FCUL_01444.1-mRNA-1
BUSCOfEOG7B8SGP	Duplicated	FV_11235	Duplicated	FPSE_05427	Duplicated	FPOA_06467	Duplicated	FGRRES_12217	Duplicated	FLAG1_09863	Duplicated	CCT71994	Duplicated	CVK88251	Duplicated	FOXG_07196P0	Duplicated	CVK96164	Duplicated	NechaP28732	Duplicated	FVEG_00064T0	Duplicated	FCUL_01444.1-mRNA-1
BUSCOfEOG7B8SGP	Duplicated	FV_04953	Duplicated	FPSE_05427	Duplicated	FPOA_06467	Duplicated	FGRRES_12217	Duplicated	FLAG1_09863	Duplicated	CCT71994	Duplicated	CVK88251	Duplicated	FOXG_07196P0	Duplicated	CVK96164	Duplicated	NechaP28732	Duplicated	FVEG_00064T0	Duplicated	FCUL_01444.1-mRNA-1
BUSCOfEOG7B8SGP	Duplicated	FV_04180	Duplicated	FPSE_05427	Duplicated	FPOA_06467	Duplicated	FGRRES_12217	Duplicated	FLAG1_09863	Duplicated	CCT71994	Duplicated	CVK88251	Duplicated	FOXG_07196P0	Duplicated	CVK96164	Duplicated	NechaP28732	Duplicated	FVEG_00064T0	Duplicated	FCUL_01444.1-mRNA-1
BUSCOfEOG7B8SGP	Duplicated	FV_03906	Duplicated	FPSE_05427	Duplicated	FPOA_06467	Duplicated	FGRRES_12217	Duplicated	FLAG1_09863	Duplicated	CCT71994	Duplicated	CVK88251	Duplicated	FOXG_07196P0	Duplicated	CVK96164	Duplicated	NechaP28732	Duplicated	FVEG_00064T0	Duplicated	FCUL_01444.1-mRNA-1
BUSCOfEOG7B8SGP	Duplicated	FV_03907	Duplicated	FPSE_05427	Duplicated	FPOA_06467	Duplicated	FGRRES_12217	Duplicated	FLAG1_09863	Duplicated	CCT71994	Duplicated	CVK88251	Duplicated	FOXG_07196P0	Duplicated	CVK96164	Duplicated	NechaP28732	Duplicated	FVEG_00064T0	Duplicated	FCUL_01444.1-mRNA-1
BUSCOfEOG73FQZ2	Complete	FV_11649	Complete	FPSE_11756	Complete	FPOA_09872	Complete	FGRRES_16736	Complete	FLAG1_00536	Complete	CCT66669	Complete	CVK89096	Complete	FOXG_01915P0	Complete	CVL13091	Complete	NechaP37917	Missing	0	Complete	FCUL_09974.1-mRNA-1
BUSCOfEOG7BW0WH	Duplicated	FV_08815	Duplicated	FPSE_07657	Duplicated	FPOA_00926	Duplicated	FGRRES_02511	Duplicated	FLAG1_02171	Duplicated	CCT71387	Duplicated	CVK88576	Duplicated	FOXG_09482P0	Duplicated	CVK83023	Duplicated	NechaP71194	Duplicated	FVEG_00647T0	Duplicated	FCUL_00960.1-mRNA-1
BUSCOfEOG7BW0WH	Duplicated	FV_01111	Duplicated	FPSE_07657	Duplicated	FPOA_00926	Duplicated	FGRRES_02511	Duplicated	FLAG1_02171	Duplicated	CCT71387	Duplicated	CVK88576	Duplicated	FOXG_09482P0	Duplicated	CVK83023	Duplicated	NechaP71194	Duplicated	FVEG_00647T0	Duplicated	FCUL_00960.1-mRNA-1
BUSCOfEOG7BW0WH	Duplicated	FV_05021	Duplicated	FPSE_07657	Duplicated	FPOA_00926	Duplicated	FGRRES_02511	Duplicated	FLAG1_02171	Duplicated	CCT71387	Duplicated	CVK88576	Duplicated	FOXG_09482P0	Duplicated	CVK83023	Duplicated	NechaP71194	Duplicated	FVEG_00647T0	Duplicated	FCUL_00960.1-mRNA-1
BUSCOfEOG7BW0WH	Duplicated	FV_11421	Duplicated	FPSE_07657	Duplicated	FPOA_00926	Duplicated	FGRRES_02511	Duplicated	FLAG1_02171	Duplicated	CCT71387	Duplicated	CVK88576	Duplicated	FOXG_09482P0	Duplicated	CVK83023	Duplicated	NechaP71194	Duplicated	FVEG_00647T0	Duplicated	FCUL_00960.1-mRNA-1
BUSCOfEOG7BW0WH	Duplicated	FV_02929	Duplicated	FPSE_07657	Duplicated	FPOA_00926	Duplicated	FGRRES_02511	Duplicated	FLAG1_02171	Duplicated	CCT71387	Duplicated	CVK88576	Duplicated	FOXG_09482P0	Duplicated	CVK83023	Duplicated	NechaP71194	Duplicated	FVEG_00647T0	Duplicated	FCUL_00960.1-mRNA-1
BUSCOfEOG74R219	Complete	FV_05433	Complete	FPSE_10027	Complete	FPOA_04455	Complete	FGRRES_16972	Complete	FLAG1_04167	Complete	CCT70309	Complete	CVK91129	Complete	FOXG_03041P0	Complete	CVK91583	Complete	NechaP36218	Complete	FVEG_01900T0	Complete	FCUL_04639.1-mRNA-1
BUSCOfEOG7X3R3C	Complete	FV_12810	Complete	FPSE_12268	Complete	FPOA_10897	Complete	FGRRES_07951	Complete	FLAG1_04869	Complete	CCT67465	Complete	CVK86616	Complete	FOXG_03715P0	Complete	CVK86357	Fragmented	NechaP9895	Complete	FVEG_12150T0	Complete	FCUL_11096.1-mRNA-1
BUSCOfEOG70KH0H	Complete	FV_03750	Complete	FPSE_12374	Complete	FPOA_03237	Complete	FGRRES_10301	Complete	FLAG1_02509	Complete	CCT68369	Complete	CVK92387	Complete	FOXG_05104P0	Complete	CVK90176	Complete	NechaP80621	Complete	FVEG_03031T0	Complete	FCUL_03369.1-mRNA-1
BUSCOfEOG7SFJ8S	Complete	FV_01804	Complete	FPSE_04990	Complete	FPOA_01530	Complete	FGRRES_01485	Complete	FLAG1_01517	Complete	CCT61791	Complete	CVL03045	Complete	FOXG_11203P0	Complete	CVL04380	Complete	NechaP98561	Complete	FVEG_09588T0	Complete	FCUL_01589.1-mRNA-1
BUSCOfEOG7RBZK3	Complete	FV_11485	Complete	FPSE_09095	Complete	FPOA_09694	Complete	FGRRES_06749	Complete	FLAG1_04792	Complete	CCT66126	Complete	CVK88828	Complete	FOXG_02080P0	Complete	CVL10179	Complete	NechaP68547	Complete	FVEG_05242T0	Fragmented	FCUL_09795.1-mRNA-1
BUSCOfEOG75MW7H	Complete	FV_08561	Complete	FPSE_06167	Complete	FPOA_07198	Complete	FGRRES_05578	Complete	FLAG1_05709	Complete	CCT71237	Complete	CVL01048	Complete	FOXG_09313P0	Complete	CVK94294	Complete	NechaP8467	Complete	FVEG_06915T0	Complete	FCUL_07751.1-mRNA-1
BUSCOfEOG7HHX4K	Complete	FV_03742	Complete	FPSE_12382	Complete	FPOA_03229	Complete	FGRRES_10293	Complete	FLAG1_02501	Complete	CCT68376	Complete	CVK92395	Complete	FOXG_05112P0	Complete	CVK90159	Complete	NechaP73713	Complete	FVEG_03024T0	Complete	FCUL_03361.1-mRNA-1
BUSCOfEOG7P02SB	Complete	FV_01633	Complete	FPSE_03369	Complete	FPOA_01374	Complete	FGRRES_01332	Complete	FLAG1_01375	Complete	CCT61969	Complete	CVK82927	Complete	FOXG_00052P0	Complete	CVL11064	Complete	NechaP98648	Complete	FVEG_01464T0	Complete	FCUL_01439.1-mRNA-1
BUSCOfEOG7JDR61	Complete	FV_01544	Complete	FPSE_00435	Complete	FPOA_01295	Complete	FGRRES_01257	Complete	FLAG1_06474	Complete	CCT62036	Complete	CVK83057	Fragmented	FOXG_00130P0	Complete	CVL10990	Complete	NechaP57229	Complete	FVEG_01387T0	Complete	FCUL_01358.1-mRNA-1
BUSCOfEOG76DV31	Duplicated	FV_02332	Duplicated	FPSE_09194	Duplicated	FPOA_07162	Duplicated	FGRRES_05686	Duplicated	FLAG1_06417	Duplicated	CCT71122	Duplicated	CVK97354	Duplicated	FOXG_09191P0	Duplicated	CVL01773	Duplicated	NechaP22088	Duplicated	FVEG_06794T0	Duplicated	FCUL_07870.1-mRNA-1
BUSCOfEOG76DV31	Duplicated	FV_08505	Duplicated	FPSE_09194	Duplicated	FPOA_07162	Duplicated	FGRRES_05686	Duplicated	FLAG1_06417	Duplicated	CCT71122	Duplicated	CVK97354	Duplicated	FOXG_09191P0	Duplicated	CVL01773	Duplicated	NechaP22088	Duplicated	FVEG_06794T0	Duplicated	FCUL_07870.1-mRNA-1
BUSCOfEOG7FZ09D	Complete	FV_03082	Complete	FPSE_00347	Complete	FPOA_02633	Complete	FGRRES_02639	Complete	FLAG1_02756	Complete	CCT69034	Complete	CVL01986	Complete	FOXG_10615P0	Complete	CVL00826	Complete	NechaP94638	Complete	FVEG_09258T0	Complete	FCUL_02726.1-mRNA-1
BUSCOfEOG7F51DX	Complete	FV_12214	Complete	FPSE_07556	Complete	FPOA_10368	Complete	FGRRES_07393	Complete	FLAG1_01411	Complete	CCT65580	Complete	CVK89754	Complete	FOXG_01508P0	Complete	CVK93339	Complete	NechaP123217	Complete	FVEG_07872T0	Complete	FCUL_10530.1-mRNA-1
BUSCOfEOG7TN04K	Complete	FV_00780	Complete	FPSE_04599	Complete	FPOA_00608	Complete	FGRRES_00604	Complete	FLAG1_05515	Complete	CCT62333	Complete	CVK83580	Fragmented	FOXG_00445P0	Complete	CVK95491	Complete	NechaP90078	Complete	FVEG_01066T0	Complete	FCUL_00648.1-mRNA-1
BUSCOfEOG79W9GP	Complete	FV_11419	Complete	FPSE_01542	Complete	FPOA_09658	Complete	FGRRES_06702	Complete	FLAG1_03339	Complete	CCT66267	Complete	CVK88573	Complete	FOXG_02233P0	Complete	CVL07881	Duplicated	NechaP123141	Complete	FVEG_05405T0	Complete	FCUL_09744.1-mRNA-1
BUSCOfEOG7NSBBG	Complete	FV_03079	Complete	FPSE_00344	Complete	FPOA_02630	Complete	FGRRES_02636	Complete	FLAG1_02754	Complete	CCT69037	Complete	CVL01989	Complete	FOXG_10617P0	Complete	CVL00818	Complete	NechaP43948	Complete	FVEG_09260T0	Complete	FCUL_02724.1-mRNA-1
BUSCOfEOG783N6S	Complete	FV_02317	Complete	FPSE_09179	Complete	FPOA_01981	Complete	FGRRES_01957	Complete	FLAG1_04744	Complete	CCT72417	Complete	CVK97341	Complete	FOXG_04168P0	Complete	CVL01789	Complete	NechaP50260	Complete	FVEG_07285T0	Complete	FCUL_02045.1-mRNA-1
BUSCOfEOG7F252J	Complete	FV_03361	Complete	FPSE_03852	Complete	FPOA_02883	Complete	FGRRES_09956	Complete	FLAG1_03223	Complete	CCT68699	Complete	CVK92872	Complete	FOXG_05467P0	Complete	CVL11419	Complete	NechaP69380	Complete	FVEG_02671T0	Complete	FCUL_02981.1-mRNA-1
BUSCOfEOG7PCJR4	Complete	FV_09682	Complete	FPSE_04245	Complete	FPOA_08218	Complete	FGRRES_06089	Complete	FLAG1_02097	Complete	CCT67100	Complete	CVK87136	Fragmented	FOXG_07799P0	Complete	CVK88004	Complete	NechaP84858	Complete	FVEG_04724T0	Fragmented	FCUL_12448.1-mRNA-1
BUSCOfEOG7P2Z35	Complete	FV_01452	Complete	FPSE_02606	Complete	FPOA_01213	Complete	FGRRES_01175_M	Complete	FLAG1_03495	Complete	CCT63412	Complete	CVK83208	Complete	FOXG_00216P0	Complete	CVL10356	Complete	NechaP89977	Complete	FVEG_01302T0	Complete	FCUL_01269.1-mRNA-1
BUSCOfEOG7Z95XS	Complete	FV_11728	Complete	FPSE_04748	Complete	FPOA_09942	Complete	FGRRES_06972_M	Complete	FLAG1_00073	Complete	CCT65902	Complete	CVK89229	Complete	FOXG_01840P0	Complete	CVK92796	Complete	NechaP100142	Complete	FVEG_08215T0	Complete	FCUL_10056.1-mRNA-1
BUSCOfEOG7S7SRV	Complete	FV_07168	Complete	FPSE_00132	Complete	FPOA_05979	Complete	FGRRES_04112_M	Complete	FLAG1_07304	Complete	CCT74124	Complete	CVL04588	Complete	FOXG_11524P0	Complete	CVL09769	Complete	NechaP70285	Complete	FVEG_10299T0	Complete	FCUL_06237.1-mRNA-1
BUSCOfEOG7PVX27	Complete	FV_09631	Complete	FPSE_02927	Complete	FPOA_08172	Complete	FGRRES_06045_M	Complete	FLAG1_01568	Complete	CCT67057	Complete	CVK87207	Complete	FOXG_07751P0	Complete	CVK87934	Complete	NechaP68244	Complete	FVEG_04677T0	Complete	FCUL_08221.1-mRNA-1
BUSCOfEOG7SN8R7	Complete	FV_10090	Complete	FPSE_01306	Complete	FPOA_08585	Complete	FGRRES_10733	Complete	FLAG1_05111	Complete	CCT71447	Complete	CVL05869	Complete	FOXG_12657P0	Complete	CVK98366	Complete	NechaP100434	Complete	FVEG_11394T0	Complete	FCUL_08670.1-mRNA-1
BUSCOfEOG77DJF6	Complete	FV_09659	Complete	FPSE_04224	Complete	FPOA_08198	Complete	FGRRES_06069	Complete	FLAG1_02076	Complete	CCT67080	Complete	CVK87166	Fragmented	FOXG_07779P0	Complete	CVK87983	Complete	NechaP60022	Fragmented	FVEG_04705T0	Complete	FCUL_08245.1-mRNA-1
BUSCOfEOG7HMSB6	Duplicated	FV_01659	Duplicated	FPSE_12070	Duplicated	FPOA_03039	Duplicated	FGRRES_10115	Duplicated	FLAG1_01399	Duplicated	CCT68548	Duplicated	CVK92620	Duplicated	FOXG_05292P0	Duplicated	CVK89909	Duplicated	NechaP98633	Duplicated	FVEG_02838T0	Duplicated	FCUL_03170.1-mRNA-1
BUSCOfEOG7HMSB6	Duplicated	FV_03540	Duplicated	FPSE_12070	Duplicated	FPOA_03039	Duplicated	FGRRES_10115	Duplicated	FLAG1_01399	Duplicated	CCT68548	Duplicated	CVK92620	Duplicated	FOXG_05292P0	Duplicated	CVK89909	Duplicated	NechaP98633	Duplicated	FVEG_02838T0	Duplicated	FCUL_03170.1-mRNA-1
BUSCOfEOG7X3R0Z	Complete	FV_05266	Complete	FPSE_10685	Complete	FPOA_04309	Complete	FGRRES_16998	Complete	FLAG1_05917	Complete	CCT70200	Complete	CVK91003	Complete	FOXG_03158P0	Complete	CVK91360	Complete	NechaP92057	Complete	FVEG_02025T0	Complete	FCUL_04475.1-mRNA-1
BUSCOfEOG7MSMZM	Complete	FV_00477	Complete	FPSE_07682	Complete	FPOA_00328	Complete	FGRRES_00329	Complete	FLAG1_00951	Complete	CCT62601	Complete	CVK84073	Complete	FOXG_00735P0	Complete	CVL13420	Complete	NechaP90220	Complete	FVEG_00780T0	Complete	FCUL_00350.1-mRNA-1
BUSCOfEOG7K6Q66	Complete	FV_11867	Complete	FPSE_02690	Complete	FPOA_10065	Complete	FGRRES_07092	Complete	FLAG1_00196	Complete	CCT65785	Complete	CVK89434	Complete	FOXG_01712P0	Complete	CVK93120	Complete	NechaP104084	Complete	FVEG_08081T0	Complete	FCUL_10190.1-mRNA-1
BUSCOfEOG7DNP5M	Complete	FV_01132	Complete	FPSE_10756	Complete	FPOA_00906	Complete	FGRRES_00902	Complete	FLAG1_01330	Complete	CCT63445	Complete	CVK84247	Complete	FOXG_00882P0	Complete	CVK82954	Complete	NechaP75236	Complete	FVEG_00679T0	Complete	FCUL_00981.1-mRNA-1
BUSCOfEOG7DZ8VC	Complete	FV_02946	Complete	FPSE_08649	Complete	FPOA_02518	Complete	FGRRES_02528	Complete	FLAG1_03058	Complete	CCT68987	Complete	CVL01936	Complete	FOXG_10557P0	Complete	CVL00953	Complete	NechaP123177	Complete	FVEG_09205T0	Complete	FCUL_02606.1-mRNA-1
BUSCOfEOG7HHX51	Complete	FV_11212	Complete	FPSE_01725	Complete	FPOA_09466	Complete	FGRRES_06532_M	Complete	FLAG1_01083	Complete	CCT66764	Complete	CVK88242	Complete	FOXG_02428P0	Complete	CVL06636	Complete	NechaP60578	Complete	FVEG_05614T0	Complete	FCUL_09563.1-mRNA-1
BUSCOfEOG7P02TJ	Complete	FV_12281	Complete	FPSE_09415	Complete	FPOA_10428	Complete	FGRRES_07452	Complete	FLAG1_02376	Complete	CCT65512	Complete	CVK89829	Complete	FOXG_01433P0	Complete	CVL13124	Complete	NechaP71636	Complete	FVEG_07797T0	Complete	FCUL_10594.1-mRNA-1
BUSCOfEOG7QRR76	Complete	FV_05000	Complete	FPSE_09018	Complete	FPOA_04060	Complete	FGRRES_17043	Complete	FLAG1_00836	Complete	CCT70153	Complete	CVK90950	Missing	0	Complete	CVL12681	Complete	NechaP67376	Missing	0	Complete	FCUL_04202.1-mRNA-1
BUSCOfEOG74J9H3	Complete	FV_13010	Complete	FPSE_04308	Complete	FPOA_11082	Complete	FGRRES_09704	Complete	FLAG1_04892	Complete	CCT64023	Complete	CVK99880	Complete	FOXG_08364P0	Complete	CVK89230	Complete	NechaP99118	Complete	FVEG_06308T0	Complete	FCUL_11283.1-mRNA-1
BUSCOfEOG7R83CW	Complete	FV_03452	Complete	FPSE_04533	Complete	FPOA_02967	Complete	FGRRES_10037	Complete	FLAG1_03772	Complete	CCT68609	Complete	CVK92716	Complete	FOXG_05368P0	Complete	CVL13845	Complete	NechaP100492	Complete	FVEG_02760T0	Complete	FCUL_03083.1-mRNA-1
BUSCOfEOG79SF7X	Complete	FV_09168	Complete	FPSE_06520	Complete	FPOA_07752	Complete	FGRRES_05124	Complete	FLAG1_04058	Complete	CCT67163	Complete	CVK87019	Complete	FOXG_07870P0	Complete	CVK88078	Complete	NechaP84918	Complete	FVEG_04792T0	Complete	FCUL_07263.1-mRNA-1
BUSCOfEOG7TTQKW	Complete	FV_05173	Complete	FPSE_06435	Complete	FPOA_04222	Complete	FGRRES_08555_M	Complete	FLAG1_01895	Complete	CCT70011	Complete	CVK90670	Complete	FOXG_03366P0	Complete	CVK99999	Complete	NechaP36419	Complete	FVEG_02240T0	Complete	FCUL_04386.1-mRNA-1
BUSCOfEOG7G7M2F	Complete	FV_07343	Complete	FPSE_08722	Complete	FPOA_06140	Complete	FGRRES_04265	Complete	FLAG1_05466	Complete	CCT73479	Complete	CVK93083	Complete	FOXG_11361P0	Complete	CVL13393	Complete	NechaP44282	Complete	FVEG_10455T0	Complete	FCUL_06403.1-mRNA-1
BUSCOfEOG7WX0KP	Complete	FV_09770	Complete	FPSE_02514	Complete	FPOA_08296	Complete	FGRRES_06161	Complete	FLAG1_05002	Complete	CCT63848	Complete	CVK99565	Complete	FOXG_08549P0	Complete	CVK88762	Complete	NechaP34271	Complete	FVEG_06121T0	Complete	FCUL_08345.1-mRNA-1
BUSCOfEOG74BK2S	Complete	FV_09904	Complete	FPSE_00995	Complete	FPOA_08415	Complete	FGRRES_06281	Complete	FLAG1_00300	Complete	CCT67312	Complete	CVK86784	Complete	FOXG_08031P0	Complete	CVL10755	Complete	NechaP59863	Complete	FVEG_04951T0	Complete	FCUL_08482.1-mRNA-1
BUSCOfEOG7X9GK1	Complete	FV_03092	Complete	FPSE_00357	Complete	FPOA_02642	Complete	FGRRES_02649_M	Complete	FLAG1_02766	Complete	CCT69394	Complete	CVL02001	Complete	FOXG_10627P0	Complete	CVL00782	Complete	NechaP44127	Complete	FVEG_09274T0	Fragmented	FCUL_02736.1-mRNA-1
BUSCOfEOG773XSW	Complete	FV_01980	Complete	FPSE_07455	Complete	FPOA_01687	Complete	FGRRES_01642	Complete	FLAG1_01820	Complete	CCT61657	Complete	CVL02769	Complete	FOXG_11060P0	Complete	CVL02820	Complete	NechaP30038	Fragmented	FVEG_09740T0	Complete	FCUL_01739.1-mRNA-1
BUSCOfEOG7Z0K4N	Complete	FV_13538	Complete	FPSE_09631	Complete	FPOA_11566	Complete	FGRRES_09241	Complete	FLAG1_02559	Complete	CCT64594	Complete	CVK93863	Fragmented	FOXG_06000P0	Complete	CVL05174	Complete	NechaP66852	Fragmented	FVEG_03866T0	Complete	FCUL_11778.1-mRNA-1
BUSCOfEOG7KH9TB	Complete	FV_02305	Complete	FPSE_09167	Complete	FPOA_01970	Complete	FGRRES_12034	Complete	FLAG1_04732	Complete	CCT72408	Complete	CVK97317	Complete	FOXG_04183P0	Complete	CVL01832	Complete	NechaP50162	Complete	FVEG_07300T0	Complete	FCUL_02033.1-mRNA-1
BUSCOfEOG7B5X51	Complete	FV_08669	Duplicated	FPSE_03823	Complete	FPOA_07305	Duplicated	FGRRES_05546	Duplicated	FLAG1_08818	Duplicated	CCT69453	Duplicated	CVK98951	Complete	FOXG_09346P0	Duplicated	CVK94213	Complete	NechaP71070	Complete	FVEG_06950T0	Complete	FCUL_02379.1-mRNA-1
BUSCOfEOG7VHT5Q	Duplicated	FV_01267	Duplicated	FPSE_04107	Duplicated	FPOA_00790	Duplicated	FGRRES_02054	Duplicated	FLAG1_05667	Duplicated	CCT62857	Duplicated	CVK99520	Duplicated	FOXG_11017P0	Duplicated	CVL09512	Duplicated	NechaP85384	Duplicated	FVEG_00494T0	Duplicated	FCUL_07229.1-mRNA-1
BUSCOfEOG7VHT5Q	Duplicated	FV_08291	Duplicated	FPSE_04107	Duplicated	FPOA_00790	Duplicated	FGRRES_02054	Duplicated	FLAG1_05667	Duplicated	CCT62857	Duplicated	CVK99520	Duplicated	FOXG_11017P0	Duplicated	CVL09512	Duplicated	NechaP85384	Duplicated	FVEG_00494T0	Duplicated	FCUL_07229.1-mRNA-1
BUSCOfEOG7VHT5Q	Duplicated	FV_11927	Duplicated	FPSE_04107	Duplicated	FPOA_00790	Duplicated	FGRRES_02054	Duplicated	FLAG1_05667	Duplicated	CCT62857	Duplicated	CVK99520	Duplicated	FOXG_11017P0	Duplicated	CVL09512	Duplicated	NechaP85384	Duplicated	FVEG_00494T0	Duplicated	FCUL_07229.1-mRNA-1
BUSCOfEOG7VHT5Q	Duplicated	FV_02020	Duplicated	FPSE_04107	Duplicated	FPOA_00790	Duplicated	FGRRES_02054	Duplicated	FLAG1_05667	Duplicated	CCT62857	Duplicated	CVK99520	Duplicated	FOXG_11017P0	Duplicated	CVL09512	Duplicated	NechaP85384	Duplicated	FVEG_00494T0	Duplicated	FCUL_07229.1-mRNA-1
BUSCOfEOG7VHT5Q	Duplicated	FV_09206	Duplicated	FPSE_04107	Duplicated	FPOA_00790	Duplicated	FGRRES_02054	Duplicated	FLAG1_05667	Duplicated	CCT62857	Duplicated	CVK99520	Duplicated	FOXG_11017P0	Duplicated	CVL09512	Duplicated	NechaP85384	Duplicated	FVEG_00494T0	Duplicated	FCUL_07229.1-mRNA-1
BUSCOfEOG7VHT5Q	Duplicated	FV_03630	Duplicated	FPSE_04107	Duplicated	FPOA_00790	Duplicated	FGRRES_02054	Duplicated	FLAG1_05667	Duplicated	CCT62857	Duplicated	CVK99520	Duplicated	FOXG_11017P0	Duplicated	CVL09512	Duplicated	NechaP85384	Duplicated	FVEG_00494T0	Duplicated	FCUL_07229.1-mRNA-1
BUSCOfEOG7VHT5Q	Duplicated	FV_02434	Duplicated	FPSE_04107	Duplicated	FPOA_00790	Duplicated	FGRRES_02054	Duplicated	FLAG1_05667	Duplicated	CCT62857	Duplicated	CVK99520	Duplicated	FOXG_11017P0	Duplicated	CVL09512	Duplicated	NechaP85384	Duplicated	FVEG_00494T0	Duplicated	FCUL_07229.1-mRNA-1
BUSCOfEOG7VHT5Q	Duplicated	FV_00891	Duplicated	FPSE_04107	Duplicated	FPOA_00790	Duplicated	FGRRES_02054	Duplicated	FLAG1_05667	Duplicated	CCT62857	Duplicated	CVK99520	Duplicated	FOXG_11017P0	Duplicated	CVL09512	Duplicated	NechaP85384	Duplicated	FVEG_00494T0	Duplicated	FCUL_07229.1-mRNA-1
BUSCOfEOG7QZGNM	Complete	FV_09083	Complete	FPSE_07300	Complete	FPOA_07678	Complete	FGRRES_05193	Complete	FLAG1_03075	Complete	CCT67235	Complete	CVK86900	Complete	FOXG_07948P0	Complete	CVK88155	Complete	NechaP96366	Complete	FVEG_04866T0	Complete	FCUL_07343.1-mRNA-1
BUSCOfEOG7NSB9K	Complete	FV_00742	Complete	FPSE_03142	Complete	FPOA_00570	Complete	FGRRES_00567	Complete	FLAG1_00355	Complete	CCT62353	Complete	CVK83614	Complete	FOXG_00487P0	Complete	CVK95442	Complete	NechaP31042	Complete	FVEG_01045T0	Complete	FCUL_00609.1-mRNA-1
BUSCOfEOG7DJSWM	Complete	FV_10256	Complete	FPSE_09820	Complete	FPOA_08741	Complete	FGRRES_10885	Complete	FLAG1_05977	Complete	CCT71595	Complete	CVL05594	Complete	FOXG_12819P0	Complete	CVK97967	Complete	NechaP69004	Complete	FVEG_11561T0	Complete	FCUL_08839.1-mRNA-1
BUSCOfEOG7PVWXS	Complete	FV_02991	Complete	FPSE_08688	Complete	FPOA_02561	Complete	FGRRES_02570	Complete	FLAG1_03019	Complete	CCT69277	Complete	CVL01833	Complete	FOXG_10477P0	Complete	CVL02280	Complete	NechaP100961	Complete	FVEG_09131T0	Complete	FCUL_02646.1-mRNA-1
BUSCOfEOG72C5C8	Complete	FV_12301	Complete	FPSE_09434	Complete	FPOA_10444	Complete	FGRRES_07470	Complete	FLAG1_02392	Complete	CCT65503	Complete	CVK89839	Fragmented	FOXG_01423P0	Complete	CVL13115	Complete	NechaP101516	Complete	FVEG_07788T0	Fragmented	FCUL_10611.1-mRNA-1
BUSCOfEOG7VB2SH	Complete	FV_12968	Complete	FPSE_01042	Complete	FPOA_11042	Complete	FGRRES_09761	Complete	FLAG1_04853	Complete	CCT64056	Complete	CVK99946	Complete	FOXG_08323P0	Complete	CVK89338	Complete	NechaP17606	Complete	FVEG_06351T0	Complete	FCUL_11244.1-mRNA-1
BUSCOfEOG7JMGRX	Complete	FV_02895	Complete	FPSE_01923	Complete	FPOA_02469	Complete	FGRRES_16004	Complete	FLAG1_04391	Complete	CCT69250	Complete	CVL01782	Complete	FOXG_10440P0	Complete	CVL02322	Complete	NechaP61889	Complete	FVEG_09094T0	Complete	FCUL_02554.1-mRNA-1
BUSCOfEOG7WQ83P	Complete	FV_13509	Complete	FPSE_09663	Complete	FPOA_11538	Complete	FGRRES_09271_M	Complete	FLAG1_02587	Complete	CCT65135	Complete	CVK93905	Complete	FOXG_05971P0	Complete	CVL05145	Complete	NechaP76851	Complete	FVEG_03839T0	Complete	FCUL_11749.1-mRNA-1
BUSCOfEOG7W9S43	Complete	FV_00670	Complete	FPSE_04404	Fragmented	FPOA_00909	Complete	FGRRES_00499	Complete	FLAG1_01778	Complete	CCT62435	Complete	CVK83761	Complete	FOXG_00557P0	Complete	CVK95231	Complete	NechaP90136	Complete	FVEG_00956T0	Complete	FCUL_00533.1-mRNA-1
BUSCOfEOG7SFJ59	Complete	FV_13536	Complete	FPSE_09634	Complete	FPOA_11564	Complete	FGRRES_09244	Complete	FLAG1_02561	Complete	CCT64596	Complete	CVK93866	Complete	FOXG_05997P0	Complete	CVL05172	Complete	NechaP76880	Complete	FVEG_03864T0	Complete	FCUL_11776.1-mRNA-1
BUSCOfEOG75B8DM	Complete	FV_08854	Complete	FPSE_09300	Complete	FPOA_07477	Complete	FGRRES_05387	Complete	FLAG1_07016	Complete	CCT71418	Complete	CVL01278	Complete	FOXG_09519P0	Complete	CVK93763	Complete	NechaP101351	Complete	FVEG_07146T0	Complete	FCUL_07540.1-mRNA-1
BUSCOfEOG73JM46	Complete	FV_03337	Complete	FPSE_03111	Complete	FPOA_02860	Complete	FGRRES_09934	Complete	FLAG1_03245	Complete	CCT68721	Complete	CVK92909	Complete	FOXG_05490P0	Complete	CVL11441	Complete	NechaP69359	Complete	FVEG_02650T0	Complete	FCUL_02956.1-mRNA-1
BUSCOfEOG7CRTZ8	Complete	FV_00724	Complete	FPSE_01246	Complete	FPOA_00553	Complete	FGRRES_00551	Duplicated	FLAG1_00373	Complete	CCT62386	Complete	CVK83675	Complete	FOXG_00504P0	Complete	CVK95358	Duplicated	NechaP30968	Missing	0	Complete	FCUL_00591.1-mRNA-1
BUSCOfEOG7966V3	Complete	FV_11640	Complete	FPSE_11766	Complete	FPOA_09862	Complete	FGRRES_06893	Complete	FLAG1_00546	Complete	CCT65981	Complete	CVK89081	Complete	FOXG_01927P0	Complete	CVL13081	Complete	NechaP9492	Complete	FVEG_14047T0	Complete	FCUL_09962.1-mRNA-1
BUSCOfEOG7KM623	Complete	FV_12058	Complete	FPSE_01118	Complete	FPOA_10237	Complete	FGRRES_07262_M	Complete	FLAG1_01732	Complete	CCT66194	Complete	CVK88711	Complete	FOXG_02155P0	Complete	CVL08082	Complete	NechaP37567	Complete	FVEG_05318T0	Complete	FCUL_10385.1-mRNA-1
BUSCOfEOG7QRR44	Duplicated	FV_00580	Duplicated	FPSE_02729	Duplicated	FPOA_01492	Duplicated	FGRRES_04587_M	Duplicated	FLAG1_05805	Duplicated	CCT66710	Duplicated	CVK96738	Duplicated	FOXG_01751P0	Duplicated	CVL11419	Duplicated	NechaP89121	Duplicated	FVEG_09528T0	Duplicated	FCUL_01551.1-mRNA-1
BUSCOfEOG7QRR44	Duplicated	FV_11019	Duplicated	FPSE_02729	Duplicated	FPOA_01492	Duplicated	FGRRES_04587_M	Duplicated	FLAG1_05805	Duplicated	CCT66710	Duplicated	CVK96738	Duplicated	FOXG_01751P0	Duplicated	CVL11419	Duplicated	NechaP89121	Duplicated	FVEG_09528T0	Duplicated	FCUL_01551.1-mRNA-1
BUSCOfEOG7QRR44	Duplicated	FV_11821	Duplicated	FPSE_02729	Duplicated	FPOA_01492	Duplicated	FGRRES_04587_M	Duplicated	FLAG1_05805	Duplicated	CCT66710	Duplicated	CVK96738	Duplicated	FOXG_01751P0	Duplicated	CVL11419	Duplicated	NechaP89121	Duplicated	FVEG_09528T0	Duplicated	FCUL_01551.1-mRNA-1
BUSCOfEOG7QRR44	Duplicated	FV_01764	Duplicated	FPSE_02729	Duplicated	FPOA_01492	Duplicated	FGRRES_04587_M	Duplicated	FLAG1_05805	Duplicated	CCT66710	Duplicated	CVK96738	Duplicated	FOXG_01751P0	Duplicated	CVL11419	Duplicated	NechaP89121	Duplicated	FVEG_09528T0	Duplicated	FCUL_01551.1-mRNA-1
BUSCOfEOG7B5X74	Complete	FV_05432	Complete	FPSE_10028	Complete	FPOA_04454	Complete	FGRRES_08784	Complete	FLAG1_04166	Complete	CCT70310	Complete	CVK91130	Complete	FOXG_03040P0	Complete	CVK91584	Complete	NechaP67285	Complete	FVEG_01899T0	Complete	FCUL_04638.1-mRNA-1
BUSCOfEOG7P2Z26	Duplicated	FV_02669	Duplicated	FPSE_00287	Duplicated	FPOA_02277	Duplicated	FGRRES_02268	Complete	FLAG1_03069	Duplicated	CCT69390	Duplicated	CVL01925	Complete	FOXG_10546P0	Duplicated	CVL00980	Duplicated	NechaP90625	Complete	FVEG_09193T0	Duplicated	FCUL_02597.1-mRNA-1
BUSCOfEOG7P2Z26	Duplicated	FV_02935	Duplicated	FPSE_00287	Duplicated	FPOA_02277	Duplicated	FGRRES_02268	Complete	FLAG1_03069	Duplicated	CCT69390	Duplicated	CVL01925	Complete	FOXG_10546P0	Duplicated	CVL00980	Duplicated	NechaP90625	Complete	FVEG_09193T0	Duplicated	FCUL_02597.1-mRNA-1
BUSCOfEOG725DVD	Complete	FV_09712	Complete	FPSE_00874	Complete	FPOA_08247	Complete	FGRRES_06116	Complete	FLAG1_02122	Complete	CCT67125	Complete	CVK87087	Complete	FOXG_07828P0	Complete	CVK88033	Complete	NechaP49225	Complete	FVEG_04750T0	Complete	FCUL_08292.1-mRNA-1
BUSCOfEOG7W15FV	Complete	FV_01340	Complete	FPSE_10734	Complete	FPOA_00724	Complete	FGRRES_01069	Complete	FLAG1_10239	Complete	CCT62205	Complete	CVK83384	Complete	FOXG_00311P0	Complete	CVK95787	Complete	NechaP98759	Complete	FVEG_01208T0	Complete	FCUL_01167.1-mRNA-1
BUSCOfEOG7FV415	Complete	FV_12842	Complete	FPSE_07637	Complete	FPOA_10927	Complete	FGRRES_09853	Complete	FLAG1_04628	Complete	CCT67438	Complete	CVK86647	Complete	FOXG_08165P0	Complete	CVL13292	Complete	NechaP59709	Complete	FVEG_05090T0	Complete	FCUL_11124.1-mRNA-1
BUSCOfEOG76QFTN	Complete	FV_11620	Complete	FPSE_11789	Complete	FPOA_09840	Complete	FGRRES_06875	Complete	FLAG1_00571	Complete	CCT66005	Complete	CVK89046	Complete	FOXG_01951P0	Complete	CVL13057	Complete	NechaP60177	Complete	FVEG_05112T0	Complete	FCUL_09940.1-mRNA-1
BUSCOfEOG70GMV4	Complete	FV_12053	Complete	FPSE_00178	Complete	FPOA_10232	Complete	FGRRES_07257	Complete	FLAG1_01727	Complete	CCT66197	Complete	CVK88702	Complete	FOXG_02160P0	Complete	CVL08069	Complete	NechaP73620	Complete	FVEG_05324T0	Complete	FCUL_10380.1-mRNA-1
BUSCOfEOG7RFTTM	Complete	FV_05568	Complete	FPSE_08215	Complete	FPOA_04569	Complete	FGRRES_08897	Complete	FLAG1_00017	Complete	CCT69767	Complete	CVK90226	Complete	FOXG_03621P0	Complete	CVL10903	Complete	NechaP78145	Complete	FVEG_02495T0	Complete	FCUL_04761.1-mRNA-1
BUSCOfEOG7J70QG	Complete	FV_03813	Complete	FPSE_01210	Complete	FPOA_03297	Complete	FGRRES_17731	Complete	FLAG1_02473	Complete	CCT70292	Complete	CVK91111	Complete	FOXG_03059P0	Complete	CVK91566	Duplicated	NechaP97500	Complete	FVEG_01922T0	Complete	FCUL_03431.1-mRNA-1
BUSCOfEOG712V5N	Duplicated	FV_09843	Complete	FPSE_02586	Duplicated	FPOA_02795	Complete	FGRRES_06226	Duplicated	FLAG1_08293	Duplicated	CCT63906	Duplicated	CVK99668	Complete	FOXG_08485P0	Duplicated	CVL12947	Duplicated	NechaP58018	Complete	FVEG_06189T0	Complete	FCUL_08420.1-mRNA-1
BUSCOfEOG712V5N	Duplicated	FV_03259	Complete	FPSE_02586	Duplicated	FPOA_02795	Complete	FGRRES_06226	Duplicated	FLAG1_08293	Duplicated	CCT63906	Duplicated	CVK99668	Complete	FOXG_08485P0	Duplicated	CVL12947	Duplicated	NechaP58018	Complete	FVEG_06189T0	Complete	FCUL_08420.1-mRNA-1
BUSCOfEOG7FJHC6	Complete	FV_00290	Complete	FPSE_06932	Complete	FPOA_00157	Complete	FGRRES_00188	Complete	FLAG1_05530	Complete	CCT63479	Complete	CVK84896	Complete	FOXG_01289P0	Complete	CVK84100	Complete	NechaP80870	Complete	FVEG_00206T0	Complete	FCUL_00204.1-mRNA-1
BUSCOfEOG7HTHRJ	Complete	FV_11974	Complete	FPSE_03205	Complete	FPOA_10158	Complete	FGRRES_07178	Complete	FLAG1_03823	Complete	CCT66772	Complete	CVK89590	Complete	FOXG_01621P0	Complete	CVK93217	Complete	NechaP84716	Complete	FVEG_07983T0	Complete	FCUL_10294.1-mRNA-1
BUSCOfEOG7N0CDV	Complete	FV_09411	Complete	FPSE_05814	Complete	FPOA_07971	Complete	FGRRES_05843	Complete	FLAG1_01153	Complete	CCT66831	Complete	CVK87643	Complete	FOXG_07520P0	Complete	CVK87320	Complete	NechaP123412	Complete	FVEG_04452T0	Complete	FCUL_08026.1-mRNA-1
BUSCOfEOG7VTDX5	Complete	FV_11992	Complete	FPSE_03187	Complete	FPOA_10171	Complete	FGRRES_07195	Complete	FLAG1_01663	Complete	CCT65684	Complete	CVK89613	Complete	FOXG_01607P0	Complete	CVK93232	Complete	NechaP63530	Complete	FVEG_07967T0	Complete	FCUL_10315.1-mRNA-1
BUSCOfEOG7MD4ZH	Complete	FV_11760	Complete	FPSE_02791	Complete	FPOA_09971	Complete	FGRRES_16758_M	Complete	FLAG1_00104	Complete	CCT65874	Complete	CVK89277	Complete	FOXG_01807P0	Complete	CVK92878	Complete	NechaP71916	Complete	FVEG_08181T0	Complete	FCUL_10086.1-mRNA-1
BUSCOfEOG7TN05B	Complete	FV_05530	Complete	FPSE_08253	Complete	FPOA_04536	Complete	FGRRES_08864	Complete	FLAG1_04477	Complete	CCT69803	Complete	CVK90295	Complete	FOXG_03583P0	Complete	CVL10862	Complete	NechaP59388	Complete	FVEG_02455T0	Complete	FCUL_04728.1-mRNA-1
BUSCOfEOG751NRJ	Complete	FV_08999	Complete	FPSE_07230	Complete	FPOA_07606	Complete	FGRRES_17660	Complete	FLAG1_06457	Complete	CCT63946	Complete	CVK99742	Complete	FOXG_08444P0	Complete	CVK89030	Complete	NechaP57980	Complete	FVEG_06232T0	Complete	FCUL_07414.1-mRNA-1
BUSCOfEOG7RRFGJ	Complete	FV_01794	Complete	FPSE_04980	Complete	FPOA_01521	Complete	FGRRES_01475	Complete	FLAG1_09671	Complete	CCT61823	Complete	CVL03102	Complete	FOXG_11236P0	Complete	CVL04348	Complete	NechaP98583	Complete	FVEG_09556T0	Complete	FCUL_01580.1-mRNA-1
BUSCOfEOG7VQJP2	Complete	FV_05324	Complete	FPSE_11714	Complete	FPOA_04361	Complete	FGRRES_08690	Complete	FLAG1_05327	Complete	CCT70251	Complete	CVK91063	Complete	FOXG_03108P0	Complete	CVK91492	Complete	NechaP59302	Complete	FVEG_01971T0	Complete	FCUL_04529.1-mRNA-1
BUSCOfEOG7DC2FJ	Complete	FV_09068	Complete	FPSE_07286	Complete	FPOA_07663	Complete	FGRRES_05207	Complete	FLAG1_03088	Complete	CCT67265	Complete	CVK86851	Complete	FOXG_07979P0	Complete	CVL10808	Complete	NechaP78787	Complete	FVEG_04898T0	Complete	FCUL_07356.1-mRNA-1
BUSCOfEOG7TXKT9	Complete	FV_07477	Complete	FPSE_12117	Complete	FPOA_06275	Complete	FGRRES_12264	Fragmented	FLAG1_11775	Complete	CCT74036	Complete	CVK98431	Complete	FOXG_13845P0	Complete	CVK96454	Complete	NechaP95752	Fragmented	FVEG_11274T0	Complete	FCUL_06532.1-mRNA-1
BUSCOfEOG7G4QQG	Duplicated	FV_01978	Duplicated	FPSE_09750	Duplicated	FPOA_01727	Duplicated	FGRRES_01640	Duplicated	FLAG1_01818	Duplicated	CCT61601	Duplicated	CVL02699	Duplicated	FOXG_11018P0	Duplicated	CVL02815	Duplicated	NechaP29897	Duplicated	FVEG_09738T0	Duplicated	FCUL_01736.1-mRNA-1
BUSCOfEOG7G4QQG	Duplicated	FV_02021	Duplicated	FPSE_09750	Duplicated	FPOA_01727	Duplicated	FGRRES_01640	Duplicated	FLAG1_01818	Duplicated	CCT61601	Duplicated	CVL02699	Duplicated	FOXG_11018P0	Duplicated	CVL02815	Duplicated	NechaP29897	Duplicated	FVEG_09738T0	Duplicated	FCUL_01736.1-mRNA-1
BUSCOfEOG7B05NN	Complete	FV_11530	Duplicated	FPSE_11878	Duplicated	FPOA_09751	Duplicated	FGRRES_07055	Duplicated	FLAG1_00158	Complete	CCT66085	Complete	CVK88899	Duplicated	FOXG_02035P0	Complete	CVL10139	Complete	NechaP96240	Complete	FVEG_05200T0	Duplicated	FCUL_10516.1-mRNA-1
BUSCOfEOG7B31W6	Complete	FV_03733	Complete	FPSE_03587	Complete	FPOA_03219	Complete	FGRRES_10283	Complete	FLAG1_02491	Complete	CCT68385	Complete	CVK92405	Complete	FOXG_05121P0	Complete	CVK90129	Complete	NechaP80599	Complete	FVEG_03012T0	Complete	FCUL_03349.1-mRNA-1
BUSCOfEOG7V76G6	Complete	FV_00852	Complete	FPSE_00637	Complete	FPOA_00671	Complete	FGRRES_00665	Complete	FLAG1_07894	Complete	CCT62825	Complete	CVK84475	Complete	FOXG_00984P0	Complete	CVK83304	Complete	NechaP75304	Complete	FVEG_00530T0	Complete	FCUL_00713.1-mRNA-1
BUSCOfEOG7GQZ5S	Complete	FV_10095	Complete	FPSE_01311	Complete	FPOA_08590	Complete	FGRRES_10738	Complete	FLAG1_05116	Complete	CCT71451	Complete	CVL05859	Complete	FOXG_12662P0	Complete	CVK98355	Complete	NechaP60897	Complete	FVEG_11399T0	Complete	FCUL_08675.1-mRNA-1
BUSCOfEOG7VDXXJ	Complete	FV_11992	Complete	FPSE_03186	Complete	FPOA_10172	Complete	FGRRES_07196	Complete	FLAG1_01664	Complete	CCT65683	Complete	CVK89615	Complete	FOXG_01606P0	Complete	CVK93233	Complete	NechaP49588	Complete	FVEG_07966T0	Complete	FCUL_10315.1-mRNA-1
BUSCOfEOG7P2Z2M	Complete	FV_08533	Complete	FPSE_06141	Complete	FPOA_07301	Complete	FGRRES_05550	Complete	FLAG1_07783	Complete	CCT71834	Complete	CVL01095	Complete	FOXG_09342P0	Complete	CVK94224	Complete	NechaP101289	Complete	FVEG_06945T0	Complete	FCUL_07724.1-mRNA-1
BUSCOfEOG72892M	Complete	FV_13088	Complete	FPSE_05911	Complete	FPOA_11154	Complete	FGRRES_09631	Complete	FLAG1_02643	Complete	CCT64289	Complete	CVK93492	Complete	FOXG_06338P0	Complete	CVK97016	Complete	NechaP91181	Complete	FVEG_04190T0	Complete	FCUL_11353.1-mRNA-1
BUSCOfEOG73Z333	Complete	FV_09232	Complete	FPSE_04957	Complete	FPOA_07812	Complete	FGRRES_17643	Complete	FLAG1_02833	Complete	CCT63784	Complete	CVK99492	Complete	FOXG_08629P0	Complete	CVK88562	Complete	NechaP76384	Complete	FVEG_06044T0	Complete	FCUL_07200.1-mRNA-1
BUSCOfEOG7W41NN	Complete	FV_01283	Complete	FPSE_08589	Complete	FPOA_00773	Complete	FGRRES_01019	Complete	FLAG1_00443	Fragmented	CCT62263	Complete	CVK83464	Complete	FOXG_00373P0	Complete	CVK95665	Complete	NechaP74734	Complete	FVEG_01144T0	Complete	FCUL_01112.1-mRNA-1
BUSCOfEOG7Z3FG9	Complete	FV_13091	Complete	FPSE_05908	Complete	FPOA_11157	Complete	FGRRES_09628	Complete	FLAG1_02646	Complete	CCT64286	Complete	CVK93489	Fragmented	FOXG_06341P0	Complete	CVK97009	Complete	NechaP58379	Complete	FVEG_04193T0	Complete	FCUL_11355.1-mRNA-1
BUSCOfEOG7XWQ0B	Complete	FV_09011	Complete	FPSE_07242	Complete	FPOA_07617	Complete	FGRRES_05251	Complete	FLAG1_03135	Complete	CCT63935	Complete	CVK99722	Complete	FOXG_08455P0	Complete	CVK89003	Complete	NechaP103366	Complete	FVEG_06221T0	Complete	FCUL_07405.1-mRNA-1
BUSCOfEOG783N4K	Complete	FV_03209	Complete	FPSE_10337	Complete	FPOA_02748	Complete	FGRRES_02752	Missing	0	Complete	CCT68832	Complete	CVL01530	Complete	FOXG_10293P0	Complete	CVL02505	Complete	NechaP42779	Complete	FVEG_08942T0	Complete	FCUL_02844.1-mRNA-1
BUSCOfEOG7MD52F	Complete	FV_09693	Complete	FPSE_04256	Complete	FPOA_08230	Complete	FGRRES_06100	Complete	FLAG1_02107	Complete	CCT67110	Complete	CVK87116	Complete	FOXG_07810P0	Complete	CVK88015	Complete	NechaP84866	Complete	FVEG_04734T0	Complete	FCUL_08275.1-mRNA-1
BUSCOfEOG7RBZMZ	Complete	FV_01293	Complete	FPSE_08580	Complete	FPOA_00764	Complete	FGRRES_01028	Complete	FLAG1_00434	Complete	CCT62256	Complete	CVK83448	Complete	FOXG_00364P0	Complete	CVK95687	Complete	NechaP74727	Fragmented	FVEG_01154T0	Complete	FCUL_01121.1-mRNA-1
BUSCOfEOG7CRV06	Complete	FV_05614	Complete	FPSE_08903	Complete	FPOA_04602	Complete	FGRRES_08927	Complete	FLAG1_08342	Complete	CCT69736	Complete	CVK90163	Complete	FOXG_03660P0	Complete	CVL10940	Complete	NechaP59469	Complete	FVEG_02534T0	Complete	FCUL_04805.1-mRNA-1
BUSCOfEOG70PC6X	Complete	FV_13904	Complete	FPSE_07317	Complete	FPOA_11817	Complete	FGRRES_09035	Complete	FLAG1_10174	Complete	CCT70877	Complete	CVL00408	Complete	FOXG_08982P0	Complete	CVL12805	Complete	NechaP46268	Complete	FVEG_06560T0	Complete	FCUL_11976.1-mRNA-1
BUSCOfEOG79CZ6V	Complete	FV_12175	Complete	FPSE_04173	Complete	FPOA_10335	Complete	FGRRES_13137	Complete	FLAG1_04429	Complete	CCT65625	Complete	CVK89717	Complete	FOXG_01543P0	Complete	CVK93296	Fragmented	NechaP68374	Complete	FVEG_07902T0	Complete	FCUL_10494.1-mRNA-1
BUSCOfEOG70W3P6	Complete	FV_00603	Complete	FPSE_02048	Complete	FPOA_00443	Complete	FGRRES_00437	Complete	FLAG1_04545	Complete	CCT62491	Complete	CVK83868	Complete	FOXG_00615P0	Complete	CVK95075	Complete	NechaP65677	Complete	FVEG_00897T0	Complete	FCUL_00477.1-mRNA-1
BUSCOfEOG7XH70W	Duplicated	FV_01529	Duplicated	FPSE_07606	Duplicated	FPOA_09812	Duplicated	FGRRES_01024	Duplicated	FLAG1_00438	Duplicated	CCT69036	Duplicated	CVK83456	Duplicated	FOXG_01976P0	Duplicated	CVL00820	Duplicated	NechaP43102	Duplicated	FVEG_09259T0	Duplicated	FCUL_01118.1-mRNA-1
BUSCOfEOG7XH70W	Duplicated	FV_03080	Duplicated	FPSE_07606	Duplicated	FPOA_09812	Duplicated	FGRRES_01024	Duplicated	FLAG1_00438	Duplicated	CCT69036	Duplicated	CVK83456	Duplicated	FOXG_01976P0	Duplicated	CVL00820	Duplicated	NechaP43102	Duplicated	FVEG_09259T0	Duplicated	FCUL_01118.1-mRNA-1
BUSCOfEOG7XH70W	Duplicated	FV_01289	Duplicated	FPSE_07606	Duplicated	FPOA_09812	Duplicated	FGRRES_01024	Duplicated	FLAG1_00438	Duplicated	CCT69036	Duplicated	CVK83456	Duplicated	FOXG_01976P0	Duplicated	CVL00820	Duplicated	NechaP43102	Duplicated	FVEG_09259T0	Duplicated	FCUL_01118.1-mRNA-1
BUSCOfEOG7XH70W	Duplicated	FV_11336	Duplicated	FPSE_07606	Duplicated	FPOA_09812	Duplicated	FGRRES_01024	Duplicated	FLAG1_00438	Duplicated	CCT69036	Duplicated	CVK83456	Duplicated	FOXG_01976P0	Duplicated	CVL00820	Duplicated	NechaP43102	Duplicated	FVEG_09259T0	Duplicated	FCUL_01118.1-mRNA-1
BUSCOfEOG7XH70W	Duplicated	FV_11591	Duplicated	FPSE_07606	Duplicated	FPOA_09812	Duplicated	FGRRES_01024	Duplicated	FLAG1_00438	Duplicated	CCT69036	Duplicated	CVK83456	Duplicated	FOXG_01976P0	Duplicated	CVL00820	Duplicated	NechaP43102	Duplicated	FVEG_09259T0	Duplicated	FCUL_01118.1-mRNA-1
BUSCOfEOG7RFTT2	Complete	FV_05594	Complete	FPSE_08196	Complete	FPOA_04588	Complete	FGRRES_08914	Complete	FLAG1_06582	Complete	CCT69748	Complete	CVK90188	Complete	FOXG_03645P0	Complete	CVL10925	Complete	NechaP92146	Missing	0	Complete	FCUL_04782.1-mRNA-1
BUSCOfEOG7J188V	Complete	FV_09840	Complete	FPSE_02584	Complete	FPOA_08360	Complete	FGRRES_06224	Complete	FLAG1_08295	Complete	CCT63904	Complete	CVK99665	Complete	FOXG_08487P0	Complete	CVK88924	Complete	NechaP103377	Complete	FVEG_06188T0	Complete	FCUL_08418.1-mRNA-1
BUSCOfEOG757D6F	Duplicated	FV_00679	Duplicated	FPSE_06255	Duplicated	FPOA_07281	Duplicated	FGRRES_00507	Duplicated	FLAG1_05684	Duplicated	CCT62426	Duplicated	CVK98124	Duplicated	FOXG_02978P0	Duplicated	CVK94515	Duplicated	NechaP78353	Duplicated	FVEG_06824T0	Duplicated	FCUL_00541.1-mRNA-1
BUSCOfEOG757D6F	Duplicated	FV_08656	Duplicated	FPSE_06255	Duplicated	FPOA_07281	Duplicated	FGRRES_00507	Duplicated	FLAG1_05684	Duplicated	CCT62426	Duplicated	CVK98124	Duplicated	FOXG_02978P0	Duplicated	CVK94515	Duplicated	NechaP78353	Duplicated	FVEG_06824T0	Duplicated	FCUL_00541.1-mRNA-1
BUSCOfEOG73RBQ5	Complete	FV_08953	Duplicated	FPSE_07187	Complete	FPOA_07562	Duplicated	FGRRES_05305	Complete	FLAG1_06120	Complete	CCT64253	Complete	CVK93451	Complete	FOXG_06372P0	Complete	CVK96920	Duplicated	NechaP63983	Complete	FVEG_04224T0	Duplicated	FCUL_01623.1-mRNA-1
BUSCOfEOG7TJ3VQ	Complete	FV_03040	Complete	FPSE_11921	Complete	FPOA_02602	Complete	FGRRES_02607	Complete	FLAG1_05246	Complete	CCT69004	Complete	CVL01956	Complete	FOXG_10578P0	Complete	CVL00905	Complete	NechaP94607	Complete	FVEG_09224T0	Complete	FCUL_02690.1-mRNA-1
BUSCOfEOG7GTTDX	Complete	FV_13845	Complete	FPSE_07096	Complete	FPOA_11872	Complete	FGRRES_09003	Complete	FLAG1_04320	Complete	CCT70998	Complete	CVL00620	Complete	FOXG_09061P0	Complete	CVL13248	Complete	NechaP70830	Complete	FVEG_06662T0	Complete	FCUL_12010.1-mRNA-1
BUSCOfEOG7Z69S1	Complete	FV_07525	Complete	FPSE_10236	Complete	FPOA_06304	Complete	FGRRES_04423	Complete	FLAG1_08935	Complete	CCT74005	Complete	CVK98381	Complete	FOXG_13808P0	Complete	CVK96418	Complete	NechaP71373	Complete	FVEG_11239T0	Complete	FCUL_06572.1-mRNA-1
BUSCOfEOG7FFN53	Complete	FV_09497	Complete	FPSE_03064	Complete	FPOA_08046	Complete	FGRRES_05916	Complete	FLAG1_01224	Complete	CCT66906	Complete	CVK87517	Complete	FOXG_07590P0	Complete	CVK87538	Complete	NechaP73887	Complete	FVEG_04519T0	Complete	FCUL_08096.1-mRNA-1
BUSCOfEOG7DRJDW	Complete	FV_07405	Complete	FPSE_10653	Complete	FPOA_06199	Complete	FGRRES_04320	Complete	FLAG1_02010	Complete	CCT73426	Complete	CVK98503	Complete	FOXG_13919P0	Complete	CVK96527	Complete	NechaP47891	Complete	FVEG_11343T0	Complete	FCUL_06464.1-mRNA-1
BUSCOfEOG7SV148	Complete	FV_05676	Complete	FPSE_05597	Complete	FPOA_04656	Complete	FGRRES_02795	Complete	FLAG1_05221	Complete	CCT69678	Complete	CVK98564	Complete	FOXG_15645P0	Complete	CVL11833	Complete	NechaP92214	Complete	FVEG_13105T0	Complete	FCUL_04857.1-mRNA-1
BUSCOfEOG7VMPGR	Complete	FV_00740	Complete	FPSE_03144	Complete	FPOA_00568	Complete	FGRRES_00565	Complete	FLAG1_00357	Complete	CCT62351	Complete	CVK83610	Complete	FOXG_00489P0	Complete	CVK95449	Complete	NechaP74837	Complete	FVEG_01048T0	Complete	FCUL_00607.1-mRNA-1
BUSCOfEOG7S229W	Complete	FV_08729	Complete	FPSE_03513	Complete	FPOA_07360	Complete	FGRRES_05489	Complete	FLAG1_06736	Complete	CCT71315	Complete	CVL01166	Complete	FOXG_09404P0	Complete	CVK94071	Complete	NechaP47142	Complete	FVEG_07035T0	Complete	FCUL_07658.1-mRNA-1
BUSCOfEOG73JM40	Complete	FV_10232	Complete	FPSE_09843	Complete	FPOA_08717	Complete	FGRRES_10861	Complete	FLAG1_06001	Complete	CCT71573	Complete	CVL05638	Complete	FOXG_12794P0	Complete	CVK98028	Complete	NechaP39957	Complete	FVEG_11535T0	Complete	FCUL_08815.1-mRNA-1
BUSCOfEOG7X3R27	Complete	FV_09334	Complete	FPSE_04506	Complete	FPOA_07909	Complete	FGRRES_05775	Complete	FLAG1_06901	Complete	CCT65027	Complete	CVK99205	Complete	FOXG_08844P0	Complete	CVL12141	Complete	NechaP65991	Complete	FVEG_05820T0	Complete	FCUL_07959.1-mRNA-1
BUSCOfEOG780RVR	Complete	FV_07173	Complete	FPSE_00136	Complete	FPOA_05983	Complete	FGRRES_04117	Complete	FLAG1_07300	Complete	CCT73629	Complete	CVL04584	Complete	FOXG_11520P0	Complete	CVL09765	Complete	NechaP62039	Complete	FVEG_10303T0	Complete	FCUL_06241.1-mRNA-1
BUSCOfEOG7BCNQ4	Complete	FV_07035	Complete	FPSE_05277	Complete	FPOA_05858	Complete	FGRRES_03999	Complete	FLAG1_06940	Complete	CCT73765	Complete	CVL04759	Complete	FOXG_11659P0	Complete	CVL10557	Complete	NechaP94096	Complete	FVEG_10165T0	Complete	FCUL_06116.1-mRNA-1
BUSCOfEOG7SJDGM	Complete	FV_01521	Complete	FPSE_01773	Complete	FPOA_01274	Complete	FGRRES_01236	Complete	FLAG1_06571	Complete	CCT62057	Complete	CVK83096	Complete	FOXG_00151P0	Complete	CVL10420	Complete	NechaP57213	Complete	FVEG_01365T0	Complete	FCUL_01329.1-mRNA-1
BUSCOfEOG7N0CF5	Complete	FV_09875	Complete	FPSE_00968	Complete	FPOA_08388	Complete	FGRRES_06255	Complete	FLAG1_00273	Complete	CCT67288	Complete	CVK86810	Fragmented	FOXG_08004P0	Complete	CVL10782	Complete	NechaP78761	Complete	FVEG_04925T0	Complete	FCUL_08453.1-mRNA-1
BUSCOfEOG7JDR6J	Complete	FV_09018	Complete	FPSE_07249	Complete	FPOA_07624	Complete	FGRRES_05244	Complete	FLAG1_03128	Complete	CCT63928	Complete	CVK99710	Complete	FOXG_08462P0	Complete	CVK88987	Complete	NechaP90849	Complete	FVEG_06214T0	Complete	FCUL_07397.1-mRNA-1
BUSCOfEOG7C2RBK	Complete	FV_03163	Complete	FPSE_06492	Complete	FPOA_02708	Complete	FGRRES_12182	Complete	FLAG1_01935	Complete	CCT68868	Complete	CVL01598	Complete	FOXG_10331P0	Complete	CVL02437	Complete	NechaP61969	Complete	FVEG_08985T0	Complete	FCUL_02803.1-mRNA-1
BUSCOfEOG79KPR7	Complete	FV_13305	Complete	FPSE_07984	Complete	FPOA_11344	Complete	FGRRES_09444	Complete	FLAG1_07489	Complete	CCT64479	Complete	CVK93684	Complete	FOXG_06134P0	Complete	CVK97493	Complete	NechaP66689	Complete	FVEG_03996T0	Complete	FCUL_11547.1-mRNA-1
BUSCOfEOG77HDQH	Complete	FV_13496	Complete	FPSE_09674	Complete	FPOA_11529	Complete	FGRRES_09280	Complete	FLAG1_02596	Complete	CCT64630	Complete	CVK93922	Complete	FOXG_05961P0	Complete	CVL05124	Complete	NechaP58572	Complete	FVEG_03829T0	Complete	FCUL_11735.1-mRNA-1
BUSCOfEOG7PK96V	Complete	FV_02954	Complete	FPSE_08657	Complete	FPOA_02526	Complete	FGRRES_02536	Complete	FLAG1_03050	Complete	CCT69393	Complete	CVL01944	Complete	FOXG_10564P0	Complete	CVL00933	Complete	NechaP43203	Complete	FVEG_09212T0	Complete	FCUL_02614.1-mRNA-1
BUSCOfEOG7NW6NN	Complete	FV_11812	Complete	FPSE_02740	Complete	FPOA_10018	Complete	FGRRES_07048	Complete	FLAG1_00151	Complete	CCT65828	Complete	CVK89357	Complete	FOXG_01760P0	Complete	CVK92993	Complete	NechaP104073	Complete	FVEG_08129T0	Complete	FCUL_10138.1-mRNA-1
BUSCOfEOG7DC2G1	Complete	FV_12287	Complete	FPSE_09420	Complete	FPOA_10433	Complete	FGRRES_07457	Complete	FLAG1_02381	Complete	CCT65517	Complete	CVK89824	Complete	FOXG_01438P0	Complete	CVL13129	Complete	NechaP48982	Complete	FVEG_07802T0	Complete	FCUL_10599.1-mRNA-1
BUSCOfEOG73Z34V	Complete	FV_11394	Complete	FPSE_01565	Complete	FPOA_09635	Complete	FGRRES_06681	Complete	FLAG1_03360	Complete	CCT66289	Complete	CVK88531	Complete	FOXG_02259P0	Complete	CVL07828	Complete	NechaP102591	Complete	FVEG_05434T0	Complete	FCUL_09721.1-mRNA-1
BUSCOfEOG7DJSZ0	Complete	FV_13593	Complete	FPSE_03467	Complete	FPOA_11619	Complete	FGRRES_09196	Complete	FLAG1_07475	Complete	CCT64751	Complete	CVK94139	Complete	FOXG_05832P0	Complete	CVL04814	Missing	0	Complete	FVEG_03710T0	Complete	FCUL_12456.1-mRNA-1
BUSCOfEOG76MKJ7	Complete	FV_07178	Complete	FPSE_00142	Complete	FPOA_05989	Complete	FGRRES_04122_M	Complete	FLAG1_07294	Complete	CCT73625	Complete	CVL04579	Complete	FOXG_11515P0	Complete	CVL09760	Complete	NechaP70302	Complete	FVEG_10308T0	Complete	FCUL_06250.1-mRNA-1
BUSCOfEOG7DC2DF	Complete	FV_11925	Complete	FPSE_04105	Complete	FPOA_10118	Complete	FGRRES_07141	Complete	FLAG1_03860	Complete	CCT65732	Complete	CVK89526	Complete	FOXG_01659P0	Complete	CVK93176	Complete	NechaP71739	Complete	FVEG_08024T0	Complete	FCUL_10249.1-mRNA-1
BUSCOfEOG7M6DGR	Duplicated	FV_03390	Duplicated	FPSE_06467	Duplicated	FPOA_04253	Duplicated	FGRRES_08586	Duplicated	FLAG1_00404	Duplicated	CCT69354	Duplicated	CVK92658	Complete	FOXG_05332P0	Duplicated	CVK89870	Duplicated	NechaP103782	Complete	FVEG_02272T0	Duplicated	FCUL_04413.1-mRNA-1
BUSCOfEOG7M6DGR	Duplicated	FV_05204	Duplicated	FPSE_06467	Duplicated	FPOA_04253	Duplicated	FGRRES_08586	Duplicated	FLAG1_00404	Duplicated	CCT69354	Duplicated	CVK92658	Complete	FOXG_05332P0	Duplicated	CVK89870	Duplicated	NechaP103782	Complete	FVEG_02272T0	Duplicated	FCUL_04413.1-mRNA-1
BUSCOfEOG7Z0K75	Complete	FV_13149	Complete	FPSE_05853	Complete	FPOA_11210	Complete	FGRRES_09577_M	Complete	FLAG1_00675	Complete	CCT65093	Complete	CVK93550	Complete	FOXG_06279P0	Complete	CVK97163	Complete	NechaP76575	Complete	FVEG_04131T0	Complete	FCUL_11409.1-mRNA-1
BUSCOfEOG78D7Z8	Complete	FV_08315	Complete	FPSE_03973	Complete	FPOA_06855	Complete	FGRRES_04910	Complete	FLAG1_05736	Complete	CCT64882	Complete	CVK94380	Complete	FOXG_05712P0	Complete	CVL12061	Complete	NechaP75623	Complete	FVEG_03578T0	Complete	FCUL_07039.1-mRNA-1
BUSCOfEOG7H79F8	Complete	FV_02001	Complete	FPSE_11494	Complete	FPOA_01708	Complete	FGRRES_01666	Complete	FLAG1_06059	Complete	CCT61616	Complete	CVL02720	Complete	FOXG_11041P0	Complete	CVL02886	Complete	NechaP74138	Complete	FVEG_09766T0	Complete	FCUL_01762.1-mRNA-1
BUSCOfEOG79931N	Complete	FV_12223	Complete	FPSE_09362	Complete	FPOA_10377	Complete	FGRRES_07402	Complete	FLAG1_01420	Complete	CCT66661	Complete	CVK89771	Complete	FOXG_01491P0	Complete	CVK93376	Complete	NechaP63418	Complete	FVEG_07855T0	Complete	FCUL_10538.1-mRNA-1
BUSCOfEOG7ZGXCZ	Complete	FV_13069	Complete	FPSE_05928	Complete	FPOA_11139	Complete	FGRRES_09647	Complete	FLAG1_02628	Duplicated	CCT64274	Duplicated	CVK93476	Complete	FOXG_06353P0	Duplicated	CVL10575	Complete	NechaP66637	Complete	FVEG_04205T0	Complete	FCUL_11336.1-mRNA-1
BUSCOfEOG7XDBRM	Complete	FV_05106	Complete	FPSE_05758	Complete	FPOA_04158	Complete	FGRRES_08498	Complete	FLAG1_04921	Complete	CCT70073	Complete	CVK90781	Complete	FOXG_03301P0	Complete	CVL00148	Duplicated	NechaP35951	Complete	FVEG_02169T0	Complete	FCUL_04315.1-mRNA-1
BUSCOfEOG7DFXRB	Complete	FV_10258	Complete	FPSE_09818	Complete	FPOA_08743	Complete	FGRRES_10887	Complete	FLAG1_05975	Complete	CCT71597	Complete	CVL05591	Complete	FOXG_12821P0	Complete	CVK97962	Complete	NechaP104323	Complete	FVEG_11563T0	Fragmented	FCUL_08840.1-mRNA-1
BUSCOfEOG7W41PG	Complete	FV_07593	Complete	FPSE_08281	Complete	FPOA_06367	Complete	FGRRES_04482	Complete	FLAG1_05779	Complete	CCT73346	Complete	CVK98259	Complete	FOXG_13732P0	Complete	CVK96341	Complete	NechaP63160	Complete	FVEG_11161T0	Complete	FCUL_06637.1-mRNA-1
BUSCOfEOG70GMQJ	Complete	FV_13165	Complete	FPSE_00935	Complete	FPOA_11223	Complete	FGRRES_09564	Complete	FLAG1_00687	Complete	CCT64352	Complete	CVK93563	Complete	FOXG_06265P0	Complete	CVK97195	Complete	NechaP34321	Complete	FVEG_04117T0	Complete	FCUL_11422.1-mRNA-1
BUSCOfEOG708W9G	Complete	FV_04980	Complete	FPSE_08997	Complete	FPOA_04039	Complete	FGRRES_08381	Complete	FLAG1_00816	Complete	CCT69943	Complete	CVK90551	Complete	FOXG_03441P0	Complete	CVK99826	Complete	NechaP91720	Complete	FVEG_02314T0	Complete	FCUL_04180.1-mRNA-1
BUSCOfEOG7FZ099	Complete	FV_12965	Complete	FPSE_02270	Complete	FPOA_11039	Complete	FGRRES_09764	Complete	FLAG1_04850	Complete	CCT64059	Complete	CVK99951	Complete	FOXG_08320P0	Complete	CVK89346	Complete	NechaP58187	Complete	FVEG_06354T0	Complete	FCUL_11241.1-mRNA-1
BUSCOfEOG70S7FW	Complete	FV_02339	Complete	FPSE_09202	Complete	FPOA_02005	Complete	FGRRES_01970	Complete	FLAG1_06410	Complete	CCT72430	Complete	CVK97365	Complete	FOXG_04154P0	Complete	CVL01757	Complete	NechaP50384	Complete	FVEG_07272T0	Complete	FCUL_02062.1-mRNA-1
BUSCOfEOG7Q8D04	Complete	FV_01438	Complete	FPSE_02593	Complete	FPOA_01198	Complete	FGRRES_01164	Complete	FLAG1_02886	Complete	CCT62126	Complete	CVK83227	Complete	FOXG_00227P0	Complete	CVL10343	Complete	NechaP98726	Complete	FVEG_01289T0	Complete	FCUL_01257.1-mRNA-1
BUSCOfEOG7Q8CWT	Complete	FV_03024	Complete	FPSE_08718	Complete	FPOA_02587	Complete	FGRRES_02594	Complete	FLAG1_05260	Complete	CCT69430	Complete	CVL01872	Complete	FOXG_10507P0	Complete	CVL02213	Complete	NechaP100996	Complete	FVEG_09153T0	Complete	FCUL_02678.1-mRNA-1
BUSCOfEOG7G7KXQ	Complete	FV_00446	Complete	FPSE_08777	Complete	FPOA_00301	Complete	FGRRES_00302	Complete	FLAG1_00924	Duplicated	CCT62627	Duplicated	CVK84122	Duplicated	FOXG_05580P0	Duplicated	CVL12456	Duplicated	NechaP94766	Duplicated	FVEG_10019T0	Complete	FCUL_00324.1-mRNA-1
BUSCOfEOG7B05RP	Complete	FV_12213	Complete	FPSE_07557	Complete	FPOA_10367	Complete	FGRRES_07392	Complete	FLAG1_01410	Complete	CCT65579	Complete	CVK89755	Complete	FOXG_01507P0	Complete	CVK93341	Complete	NechaP71693	Missing	0	Complete	FCUL_10529.1-mRNA-1
BUSCOfEOG7TTQJ2	Complete	FV_07234	Complete	FPSE_12136	Complete	FPOA_06039	Complete	FGRRES_04171	Complete	FLAG1_05891	Complete	CCT73578	Complete	CVL04501	Complete	FOXG_11462P0	Complete	CVL09710	Complete	NechaP70106	Complete	FVEG_10358T0	Complete	FCUL_06305.1-mRNA-1
BUSCOfEOG7P5TBB	Complete	FV_00848	Complete	FPSE_00633	Complete	FPOA_00668	Complete	FGRRES_15767	Complete	FLAG1_01777	Complete	CCT63451	Complete	CVK84469	Complete	FOXG_00980P0	Complete	CVK83297	Complete	NechaP75301	Complete	FVEG_00534T0	Complete	FCUL_00706.1-mRNA-1
BUSCOfEOG77DJHZ	Complete	FV_00866	Complete	FPSE_00650	Complete	FPOA_00685	Complete	FGRRES_11805	Complete	FLAG1_07505	Complete	CCT62835	Complete	CVK84489	Complete	FOXG_00995P0	Complete	CVK83330	Complete	NechaP30705	Complete	FVEG_00520T0	Complete	FCUL_00726.1-mRNA-1
BUSCOfEOG7NCVD1	Complete	FV_10008	Complete	FPSE_12276	Complete	FPOA_08512	Complete	FGRRES_06375	Complete	FLAG1_08115	Complete	CCT67404	Complete	CVK86683	Complete	FOXG_08128P0	Complete	CVL10656	Complete	NechaP59755	Complete	FVEG_05051T0	Complete	FCUL_08589.1-mRNA-1
BUSCOfEOG73BVPK	Complete	FV_08642	Complete	FPSE_06242	Complete	FPOA_07269	Complete	FGRRES_05648	Complete	FLAG1_05696	Complete	CCT71168	Complete	CVL00923	Complete	FOXG_09237P0	Complete	CVK94480	Complete	NechaP62701	Complete	FVEG_06837T0	Complete	FCUL_07824.1-mRNA-1
BUSCOfEOG7380GZ	Complete	FV_05211	Complete	FPSE_07869	Complete	FPOA_04260	Complete	FGRRES_08593	Complete	FLAG1_01857	Complete	CCT69973	Complete	CVK90599	Complete	FOXG_03408P0	Complete	CVK99902	Complete	NechaP58964	Missing	0	Complete	FCUL_04420.1-mRNA-1
BUSCOfEOG7ZD27F	Complete	FV_05179	Complete	FPSE_06441	Complete	FPOA_04228	Complete	FGRRES_08560	Complete	FLAG1_01889	Complete	CCT70004	Complete	CVK90657	Complete	FOXG_03374P0	Complete	CVK99984	Complete	NechaP102490	Complete	FVEG_02246T0	Fragmented	FCUL_04391.1-mRNA-1
BUSCOfEOG7VB2RC	Complete	FV_01389	Complete	FPSE_09074	Complete	FPOA_01152	Complete	FGRRES_01116	Complete	FLAG1_02931	Complete	CCT62169	Complete	CVK83299	Complete	FOXG_00273P0	Complete	CVL10296	Complete	NechaP74647	Complete	FVEG_01244T0	Fragmented	FCUL_01213.1-mRNA-1
BUSCOfEOG73V6W0	Duplicated	FV_10330	Duplicated	FPSE_06061	Duplicated	FPOA_08812	Duplicated	FGRRES_16077	Duplicated	FLAG1_11474	Duplicated	CCT74821	Duplicated	CVK95854	Duplicated	FOXG_09944P0	Duplicated	CVL07157	Duplicated	NechaP79928	Duplicated	FVEG_08564T0	Duplicated	FCUL_05354.1-mRNA-1
BUSCOfEOG73V6W0	Duplicated	FV_10329	Duplicated	FPSE_06061	Duplicated	FPOA_08812	Duplicated	FGRRES_16077	Duplicated	FLAG1_11474	Duplicated	CCT74821	Duplicated	CVK95854	Duplicated	FOXG_09944P0	Duplicated	CVL07157	Duplicated	NechaP79928	Duplicated	FVEG_08564T0	Duplicated	FCUL_05354.1-mRNA-1
BUSCOfEOG73V6W0	Duplicated	FV_12831	Duplicated	FPSE_06061	Duplicated	FPOA_08812	Duplicated	FGRRES_16077	Duplicated	FLAG1_11474	Duplicated	CCT74821	Duplicated	CVK95854	Duplicated	FOXG_09944P0	Duplicated	CVL07157	Duplicated	NechaP79928	Duplicated	FVEG_08564T0	Duplicated	FCUL_05354.1-mRNA-1
BUSCOfEOG73V6W0	Duplicated	FV_06202	Duplicated	FPSE_06061	Duplicated	FPOA_08812	Duplicated	FGRRES_16077	Duplicated	FLAG1_11474	Duplicated	CCT74821	Duplicated	CVK95854	Duplicated	FOXG_09944P0	Duplicated	CVL07157	Duplicated	NechaP79928	Duplicated	FVEG_08564T0	Duplicated	FCUL_05354.1-mRNA-1
BUSCOfEOG73V6W0	Duplicated	FV_06212	Duplicated	FPSE_06061	Duplicated	FPOA_08812	Duplicated	FGRRES_16077	Duplicated	FLAG1_11474	Duplicated	CCT74821	Duplicated	CVK95854	Duplicated	FOXG_09944P0	Duplicated	CVL07157	Duplicated	NechaP79928	Duplicated	FVEG_08564T0	Duplicated	FCUL_05354.1-mRNA-1
BUSCOfEOG73V6W0	Duplicated	FV_07892	Duplicated	FPSE_06061	Duplicated	FPOA_08812	Duplicated	FGRRES_16077	Duplicated	FLAG1_11474	Duplicated	CCT74821	Duplicated	CVK95854	Duplicated	FOXG_09944P0	Duplicated	CVL07157	Duplicated	NechaP79928	Duplicated	FVEG_08564T0	Duplicated	FCUL_05354.1-mRNA-1
BUSCOfEOG7BZW2X	Complete	FV_10268	Complete	FPSE_09810	Complete	FPOA_08750	Complete	FGRRES_10893_M	Complete	FLAG1_01547	Complete	CCT71605	Complete	CVL05574	Complete	FOXG_12829P0	Complete	CVK97932	Complete	NechaP68993	Complete	FVEG_11573T0	Complete	FCUL_08850.1-mRNA-1
BUSCOfEOG7W15CT	Complete	FV_01314	Complete	FPSE_10711	Complete	FPOA_00744	Complete	FGRRES_01046	Complete	FLAG1_00414	Complete	CCT62236	Complete	CVK83413	Complete	FOXG_00343P0	Complete	CVK95740	Complete	NechaP103124	Complete	FVEG_01175T0	Complete	FCUL_01140.1-mRNA-1
BUSCOfEOG7V4B6X	Complete	FV_09792	Complete	FPSE_02537	Complete	FPOA_08317	Complete	FGRRES_06181	Complete	FLAG1_07207	Complete	CCT63867	Complete	CVK99595	Complete	FOXG_08528P0	Complete	CVK88821	Complete	NechaP66293	Complete	FVEG_06144T0	Complete	FCUL_08370.1-mRNA-1
BUSCOfEOG7F51DN	Complete	FV_03542	Complete	FPSE_02609	Duplicated	FPOA_01548	Complete	FGRRES_10117	Duplicated	FLAG1_01499	Complete	CCT68546	Complete	CVK92618	Complete	FOXG_05289P0	Complete	CVK89911	Complete	NechaP69514	Complete	FVEG_02840T0	Complete	FCUL_03171.1-mRNA-1
BUSCOfEOG7PCJRS	Complete	FV_09333	Complete	FPSE_04505	Complete	FPOA_07908	Complete	FGRRES_16545	Complete	FLAG1_06900	Complete	CCT63559	Complete	CVK99201	Complete	FOXG_08846P0	Complete	CVL12140	Complete	NechaP33302	Complete	FVEG_05819T0	Complete	FCUL_07958.1-mRNA-1
BUSCOfEOG7XDBSV	Complete	FV_08624	Complete	FPSE_06224	Complete	FPOA_07252	Complete	FGRRES_05631	Complete	FLAG1_03549	Complete	CCT71861	Complete	CVL00951	Complete	FOXG_09256P0	Complete	CVK94437	Complete	NechaP73808	Complete	FVEG_06855T0	Complete	FCUL_07806.1-mRNA-1
BUSCOfEOG75MW7X	Complete	FV_03991	Complete	FPSE_03386	Complete	FPOA_03450	Complete	FGRRES_10503	Complete	FLAG1_06652	Complete	CCT68183	Complete	CVK92101	Complete	FOXG_04919P0	Complete	CVK90680	Complete	NechaP30741	Complete	FVEG_03222T0	Complete	FCUL_03579.1-mRNA-1
BUSCOfEOG7HQNKD	Complete	FV_08739	Complete	FPSE_03522	Complete	FPOA_07370	Complete	FGRRES_05482	Complete	FLAG1_06728	Complete	CCT71327	Complete	CVL01178	Missing	0	Complete	CVK94042	Complete	NechaP83824	Missing	0	Complete	FCUL_07647.1-mRNA-1
BUSCOfEOG7J44HQ	Complete	FV_10020	Complete	FPSE_05831	Complete	FPOA_08523	Complete	FGRRES_16642	Complete	FLAG1_07268	Complete	CCT67415	Complete	CVK86671	Complete	FOXG_08142P0	Complete	CVL13316	Complete	NechaP37766	Complete	FVEG_05065T0	Complete	FCUL_08602.1-mRNA-1
BUSCOfEOG7JDR96	Complete	FV_00765	Complete	FPSE_04615	Complete	FPOA_00593	Complete	FGRRES_00589	Complete	FLAG1_00334	Complete	CCT62449	Complete	CVK83789	Complete	FOXG_00462P0	Complete	CVK95193	Complete	NechaP74815	Complete	FVEG_01153T0	Complete	FCUL_00633.1-mRNA-1
BUSCOfEOG75XGVN	Complete	FV_00440	Complete	FPSE_08771	Complete	FPOA_00295	Complete	FGRRES_00296	Complete	FLAG1_00918	Complete	CCT62990	Complete	CVK84748	Complete	FOXG_01161P0	Complete	CVK83767	Complete	NechaP30662	Complete	FVEG_00354T0	Complete	FCUL_00319.1-mRNA-1
BUSCOfEOG7N63WV	Complete	FV_00945	Complete	FPSE_01260	Complete	FPOA_01079	Complete	FGRRES_00741	Complete	FLAG1_02719	Complete	CCT62904	Complete	CVK84622	Complete	FOXG_01072P0	Complete	CVK83532	Complete	NechaP103242	Complete	FVEG_00442T0	Complete	FCUL_00798.1-mRNA-1
BUSCOfEOG7RFTRP	Complete	FV_12012	Complete	FPSE_03161	Complete	FPOA_10194	Complete	FGRRES_07218	Complete	FLAG1_01688	Complete	CCT66233	Complete	CVK88638	Complete	FOXG_02199P0	Complete	CVL07966	Complete	NechaP92928	Complete	FVEG_05369T0	Complete	FCUL_10338.1-mRNA-1
BUSCOfEOG7RZ5ZF	Complete	FV_13002	Complete	FPSE_04316	Complete	FPOA_11075	Complete	FGRRES_09710	Complete	FLAG1_04899	Complete	CCT64028	Complete	CVK99892	Complete	FOXG_08357P0	Complete	CVK89255	Complete	NechaP32861	Complete	FVEG_06316T0	Complete	FCUL_11272.1-mRNA-1
BUSCOfEOG747PV3	Duplicated	FV_01861	Duplicated	FPSE_00794	Duplicated	FPOA_01583	Duplicated	FGRRES_01541	Duplicated	FLAG1_01463	Duplicated	CCT61762	Duplicated	CVL02983	Duplicated	FOXG_11171P0	Duplicated	CVL04413	Duplicated	NechaP98554	Duplicated	FVEG_09621T0	Fragmented	FCUL_01638.1-mRNA-1
BUSCOfEOG747PV3	Duplicated	FV_01860	Duplicated	FPSE_00794	Duplicated	FPOA_01583	Duplicated	FGRRES_01541	Duplicated	FLAG1_01463	Duplicated	CCT61762	Duplicated	CVL02983	Duplicated	FOXG_11171P0	Duplicated	CVL04413	Duplicated	NechaP98554	Duplicated	FVEG_09621T0	Fragmented	FCUL_01638.1-mRNA-1
BUSCOfEOG77WWPJ	Complete	FV_09830	Complete	FPSE_02574	Complete	FPOA_08350	Complete	FGRRES_06214	Complete	FLAG1_08301	Complete	CCT63895	Complete	CVK99648	Complete	FOXG_08496P0	Complete	CVK88902	Complete	NechaP105894	Complete	FVEG_06180T0	Complete	FCUL_08409.1-mRNA-1
BUSCOfEOG7NPG3K	Duplicated	FV_11258	Duplicated	FPSE_01029	Duplicated	FPOA_01171	Duplicated	FGRRES_12937	Duplicated	FLAG1_01046	Duplicated	CCT66742	Duplicated	CVK83268	Duplicated	FOXG_02389P0	Duplicated	CVL10316	Duplicated	NechaP57314	Duplicated	FVEG_01262T0	Duplicated	FCUL_01230.1-mRNA-1
BUSCOfEOG7NPG3K	Duplicated	FV_01407	Duplicated	FPSE_01029	Duplicated	FPOA_01171	Duplicated	FGRRES_12937	Duplicated	FLAG1_01046	Duplicated	CCT66742	Duplicated	CVK83268	Duplicated	FOXG_02389P0	Duplicated	CVL10316	Duplicated	NechaP57314	Duplicated	FVEG_01262T0	Duplicated	FCUL_01230.1-mRNA-1
BUSCOfEOG7034T9	Complete	FV_05622	Complete	FPSE_08897	Complete	FPOA_04608	Complete	FGRRES_08933	Complete	FLAG1_08336	Complete	CCT69730	Complete	CVK90154	Complete	FOXG_03666P0	Complete	CVL10946	Complete	NechaP67723	Complete	FVEG_02540T0	Complete	FCUL_04810.1-mRNA-1
BUSCOfEOG7K3TW2	Complete	FV_08563	Complete	FPSE_06169	Complete	FPOA_07200	Complete	FGRRES_05580	Complete	FLAG1_05707	Complete	CCT71239	Complete	CVL01051	Complete	FOXG_09315P0	Complete	CVK94289	Complete	NechaP46920	Complete	FVEG_06917T0	Complete	FCUL_07753.1-mRNA-1
BUSCOfEOG7Q8CX4	Complete	FV_13851	Complete	FPSE_07102	Complete	FPOA_11865	Complete	FGRRES_08997	Complete	FLAG1_04314	Complete	CCT71003	Complete	CVL00631	Complete	FOXG_09067P0	Complete	CVK94747	Complete	NechaP95282	Complete	FVEG_06668T0	Complete	FCUL_12017.1-mRNA-1
BUSCOfEOG7G1VFV	Complete	FV_11878	Complete	FPSE_02680	Complete	FPOA_10074	Complete	FGRRES_07101	Complete	FLAG1_00206	Complete	CCT65774	Complete	CVK89452	Complete	FOXG_01702P0	Complete	CVK93131	Missing	0	Complete	FVEG_08068T0	Complete	FCUL_10199.1-mRNA-1
BUSCOfEOG7WQ84Z	Complete	FV_00518	Complete	FPSE_00022	Complete	FPOA_00366	Complete	FGRRES_00363	Complete	FLAG1_00987	Complete	CCT62565	Complete	CVK84007	Complete	FOXG_00694P0	Complete	CVK94871	Complete	NechaP31035	Fragmented	FVEG_00817T0	Complete	FCUL_00395.1-mRNA-1
BUSCOfEOG7ZPNWZ	Duplicated	FV_05094	Duplicated	FPSE_03321	Duplicated	FPOA_04147	Duplicated	FGRRES_09546	Duplicated	FLAG1_00708	Complete	CCT64372	Duplicated	CVK88992	Duplicated	FOXG_01981P0	Duplicated	CVK97247	Duplicated	NechaP79074	Duplicated	FVEG_04095T0	Duplicated	FCUL_09906.1-mRNA-1
BUSCOfEOG7ZPNWZ	Duplicated	FV_11587	Duplicated	FPSE_03321	Duplicated	FPOA_04147	Duplicated	FGRRES_09546	Duplicated	FLAG1_00708	Complete	CCT64372	Duplicated	CVK88992	Duplicated	FOXG_01981P0	Duplicated	CVK97247	Duplicated	NechaP79074	Duplicated	FVEG_04095T0	Duplicated	FCUL_09906.1-mRNA-1
BUSCOfEOG7ZPNWZ	Duplicated	FV_13186	Duplicated	FPSE_03321	Duplicated	FPOA_04147	Duplicated	FGRRES_09546	Duplicated	FLAG1_00708	Complete	CCT64372	Duplicated	CVK88992	Duplicated	FOXG_01981P0	Duplicated	CVK97247	Duplicated	NechaP79074	Duplicated	FVEG_04095T0	Duplicated	FCUL_09906.1-mRNA-1
BUSCOfEOG712V7M	Duplicated	FV_01276	Duplicated	FPSE_08596	Duplicated	FPOA_08246	Duplicated	FGRRES_06115	Duplicated	FLAG1_00450	Duplicated	CCT62269	Duplicated	CVK87089	Duplicated	FOXG_07827P0	Duplicated	CVK95648	Duplicated	NechaP73370	Duplicated	FVEG_01137T0	Duplicated	FCUL_01104.1-mRNA-1
BUSCOfEOG712V7M	Duplicated	FV_09711	Duplicated	FPSE_08596	Duplicated	FPOA_08246	Duplicated	FGRRES_06115	Duplicated	FLAG1_00450	Duplicated	CCT62269	Duplicated	CVK87089	Duplicated	FOXG_07827P0	Duplicated	CVK95648	Duplicated	NechaP73370	Duplicated	FVEG_01137T0	Duplicated	FCUL_01104.1-mRNA-1
BUSCOfEOG7WQ81K	Complete	FV_05261	Complete	FPSE_10690	Complete	FPOA_04304	Complete	FGRRES_08637	Complete	FLAG1_06547	Complete	CCT70195	Complete	CVK90995	Complete	FOXG_17745P0	Complete	CVK91347	Complete	NechaP36091	Complete	FVEG_02030T0	Complete	FCUL_04469.1-mRNA-1
BUSCOfEOG7GXPPZ	Duplicated	FV_05021	Duplicated	FPSE_10205	Duplicated	FPOA_02003	Duplicated	FGRRES_01968	Duplicated	FLAG1_00857	Duplicated	CCT68772	Duplicated	CVK97362	Duplicated	FOXG_05550P0	Duplicated	CVL12959	Duplicated	NechaP10800	Duplicated	FVEG_02590T0	Duplicated	FCUL_02060.1-mRNA-1
BUSCOfEOG7GXPPZ	Duplicated	FV_02337	Duplicated	FPSE_10205	Duplicated	FPOA_02003	Duplicated	FGRRES_01968	Duplicated	FLAG1_00857	Duplicated	CCT68772	Duplicated	CVK97362	Duplicated	FOXG_05550P0	Duplicated	CVL12959	Duplicated	NechaP10800	Duplicated	FVEG_02590T0	Duplicated	FCUL_02060.1-mRNA-1
BUSCOfEOG7C2R8R	Complete	FV_12219	Complete	FPSE_07551	Complete	FPOA_10373	Complete	FGRRES_16827	Complete	FLAG1_01415	Complete	CCT66697	Complete	CVK89749	Complete	FOXG_01512P0	Complete	CVK93328	Complete	NechaP99513	Complete	FVEG_07876T0	Complete	FCUL_10534.1-mRNA-1
BUSCOfEOG7PS1QF	Duplicated	FV_01799	Duplicated	FPSE_04985	Duplicated	FPOA_01525	Duplicated	FGRRES_01478	Duplicated	FLAG1_01522	Duplicated	CCT61819	Duplicated	CVL03096	Duplicated	FOXG_11231P0	Duplicated	CVL04351	Duplicated	NechaP30136	Duplicated	FVEG_09559T0	Complete	FCUL_01582.1-mRNA-1
BUSCOfEOG7PS1QF	Duplicated	FV_01797	Duplicated	FPSE_04985	Duplicated	FPOA_01525	Duplicated	FGRRES_01478	Duplicated	FLAG1_01522	Duplicated	CCT61819	Duplicated	CVL03096	Duplicated	FOXG_11231P0	Duplicated	CVL04351	Duplicated	NechaP30136	Duplicated	FVEG_09559T0	Complete	FCUL_01582.1-mRNA-1
BUSCOfEOG7N0CHT	Complete	FV_08942	Complete	FPSE_07176	Complete	FPOA_07553	Complete	FGRRES_05314	Missing	0	Complete	CCT65087	Complete	CVK93438	Fragmented	FOXG_06383P0	Complete	CVK96896	Complete	NechaP101831	Complete	FVEG_04232T0	Complete	FCUL_07461.1-mRNA-1
BUSCOfEOG7GXPPN	Complete	FV_10195	Complete	FPSE_10157	Complete	FPOA_08686	Complete	FGRRES_17511	Complete	FLAG1_02307	Complete	CCT71543	Complete	CVL05695	Complete	FOXG_12762P0	Complete	CVK98104	Complete	NechaP69063	Complete	FVEG_11503T0	Complete	FCUL_08783.1-mRNA-1
BUSCOfEOG77DJGM	Complete	FV_05059	Complete	FPSE_05674	Complete	FPOA_04118	Complete	FGRRES_08458	Complete	FLAG1_00895	Complete	CCT70112	Complete	CVK90851	Complete	FOXG_03256P0	Complete	CVL00220	Complete	NechaP67177	Complete	FVEG_02127T0	Complete	FCUL_04267.1-mRNA-1
BUSCOfEOG715QCZ	Complete	FV_10099	Complete	FPSE_01315	Complete	FPOA_08594	Complete	FGRRES_10742	Complete	FLAG1_05120	Complete	CCT71455	Complete	CVL05849	Complete	FOXG_12667P0	Complete	CVK98348	Complete	NechaP69142	Complete	FVEG_11403T0	Complete	FCUL_08680.1-mRNA-1
BUSCOfEOG7DRJFG	Duplicated	FV_09921	Duplicated	FPSE_11489	Duplicated	FPOA_08431	Duplicated	FGRRES_06294	Duplicated	FLAG1_00316	Duplicated	CCT67326	Duplicated	CVK86768	Duplicated	FOXG_08045P0	Duplicated	CVL02874	Duplicated	NechaP78724	Duplicated	FVEG_04966T0	Duplicated	FCUL_08501.1-mRNA-1
BUSCOfEOG7DRJFG	Duplicated	FV_02006	Duplicated	FPSE_11489	Duplicated	FPOA_08431	Duplicated	FGRRES_06294	Duplicated	FLAG1_00316	Duplicated	CCT67326	Duplicated	CVK86768	Duplicated	FOXG_08045P0	Duplicated	CVL02874	Duplicated	NechaP78724	Duplicated	FVEG_04966T0	Duplicated	FCUL_08501.1-mRNA-1
BUSCOfEOG72G1KS	Complete	FV_08730	Complete	FPSE_03514	Complete	FPOA_07361	Complete	FGRRES_05488	Complete	FLAG1_06735	Complete	CCT71316	Complete	CVL01167	Complete	FOXG_09405P0	Complete	CVK94069	Complete	NechaP102776	Complete	FVEG_07036T0	Complete	FCUL_07657.1-mRNA-1
BUSCOfEOG7JHMDP	Duplicated	FV_10074	Fragmented	FPSE_01292	Duplicated	FPOA_08571	Duplicated	FGRRES_17739	Duplicated	FLAG1_05098	Duplicated	CCT71436	Duplicated	CVL05899	Complete	FOXG_12640P0	Duplicated	CVK98401	Fragmented	NechaP93426	Fragmented	FVEG_11378T0	Duplicated	FCUL_08654.1-mRNA-1
BUSCOfEOG7JHMDP	Duplicated	FV_10075	Fragmented	FPSE_01292	Duplicated	FPOA_08571	Duplicated	FGRRES_17739	Duplicated	FLAG1_05098	Duplicated	CCT71436	Duplicated	CVL05899	Complete	FOXG_12640P0	Duplicated	CVK98401	Fragmented	NechaP93426	Fragmented	FVEG_11378T0	Duplicated	FCUL_08654.1-mRNA-1
BUSCOfEOG7F2542	Complete	FV_08865	Complete	FPSE_09290	Complete	FPOA_07487	Complete	FGRRES_05379	Complete	FLAG1_04756	Complete	CCT71428	Complete	CVL01288	Complete	FOXG_09532P0	Complete	CVK93740	Complete	NechaP71242	Complete	FVEG_07156T0	Complete	FCUL_07531.1-mRNA-1
BUSCOfEOG780RXX	Complete	FV_11492	Complete	FPSE_09103	Complete	FPOA_09717	Complete	FGRRES_06755_M	Complete	FLAG1_04812	Complete	CCT66119	Complete	CVK88845	Complete	FOXG_02071P0	Complete	CVL10170	Complete	NechaP79243	Complete	FVEG_05232T0	Fragmented	FCUL_12407.1-mRNA-1
BUSCOfEOG7K9KFM	Complete	FV_00677	Complete	FPSE_04410	Complete	FPOA_00508	Complete	FGRRES_00505	Complete	FLAG1_07886	Complete	CCT62428	Complete	CVK83750	Complete	FOXG_00551P0	Complete	CVK95243	Complete	NechaP102375	Complete	FVEG_00962T0	Complete	FCUL_00539.1-mRNA-1
BUSCOfEOG74R21M	Complete	FV_08864	Complete	FPSE_09291	Complete	FPOA_07486	Complete	FGRRES_16475	Complete	FLAG1_04755	Complete	CCT71427	Complete	CVL01287	Fragmented	FOXG_09530P0	Complete	CVK93742	Complete	NechaP95654	Fragmented	FVEG_07155T0	Complete	FCUL_07532.1-mRNA-1
BUSCOfEOG74N5S8	Complete	FV_05313	Complete	FPSE_11704	Complete	FPOA_04350	Complete	FGRRES_16991_M	Complete	FLAG1_05317	Complete	CCT70240	Complete	CVK91052	Complete	FOXG_03120P0	Complete	CVK91456	Complete	NechaP103784	Complete	FVEG_01983T0	Complete	FCUL_04521.1-mRNA-1
BUSCOfEOG7HF1X1	Complete	FV_08551	Complete	FPSE_06158	Complete	FPOA_07188	Complete	FGRRES_05567	Complete	FLAG1_05720	Complete	CCT71246	Complete	CVL01063	Complete	FOXG_09323P0	Complete	CVK94269	Complete	NechaP62784	Complete	FVEG_06927T0	Complete	FCUL_07740.1-mRNA-1
BUSCOfEOG757D5Q	Complete	FV_00472	Complete	FPSE_07686	Complete	FPOA_00323	Complete	FGRRES_00324	Complete	FLAG1_00946	Complete	CCT62606	Complete	CVK84083	Complete	FOXG_00743P0	Complete	CVL13425	Complete	NechaP98872	Complete	FVEG_00773T0	Complete	FCUL_00347.1-mRNA-1
BUSCOfEOG7FR7S9	Complete	FV_12900	Complete	FPSE_00839	Complete	FPOA_10979	Complete	FGRRES_09803	Complete	FLAG1_03574	Complete	CCT64118	Complete	CVL00060	Complete	FOXG_08255P0	Complete	CVK89507	Complete	NechaP91078	Complete	FVEG_06417T0	Complete	FCUL_11177.1-mRNA-1
BUSCOfEOG7RBZKK	Complete	FV_08684	Complete	FPSE_06123	Complete	FPOA_07319	Complete	FGRRES_05531	Complete	FLAG1_07735	Complete	CCT71897	Complete	CVL01126	Complete	FOXG_09363P0	Complete	CVK94171	Complete	NechaP71081	Complete	FVEG_06965T0	Complete	FCUL_07703.1-mRNA-1
BUSCOfEOG74J9HW	Duplicated	FV_01755	Duplicated	FPSE_08507	Duplicated	FPOA_01490	Duplicated	FGRRES_01444	Duplicated	FLAG1_03870	Duplicated	CCT61862	Duplicated	CVL03172	Duplicated	FOXG_11276P0	Duplicated	CVL04317	Duplicated	NechaP18057	Complete	FVEG_09526T0	Duplicated	FCUL_01549.1-mRNA-1
BUSCOfEOG74J9HW	Duplicated	FV_01762	Duplicated	FPSE_08507	Duplicated	FPOA_01490	Duplicated	FGRRES_01444	Duplicated	FLAG1_03870	Duplicated	CCT61862	Duplicated	CVL03172	Duplicated	FOXG_11276P0	Duplicated	CVL04317	Duplicated	NechaP18057	Complete	FVEG_09526T0	Duplicated	FCUL_01549.1-mRNA-1
BUSCOfEOG73BVMX	Complete	FV_03372	Complete	FPSE_03863	Complete	FPOA_02894	Complete	FGRRES_09965	Complete	FLAG1_03213	Complete	CCT68688	Complete	CVK92854	Complete	FOXG_05456P0	Complete	CVL11408	Complete	NechaP41905	Complete	FVEG_02682T0	Complete	FCUL_02990.1-mRNA-1
BUSCOfEOG75F4PS	Duplicated	FV_07808	Duplicated	FPSE_02921	Duplicated	FPOA_03132	Duplicated	FGRRES_10200	Complete	FLAG1_03330	Duplicated	CCT73176	Duplicated	CVK94753	Complete	FOXG_05205P0	Duplicated	CVK90003	Duplicated	NechaP42374	Duplicated	FVEG_10966T0	Duplicated	FCUL_03256.1-mRNA-1
BUSCOfEOG75F4PS	Duplicated	FV_10823	Duplicated	FPSE_02921	Duplicated	FPOA_03132	Duplicated	FGRRES_10200	Complete	FLAG1_03330	Duplicated	CCT73176	Duplicated	CVK94753	Complete	FOXG_05205P0	Duplicated	CVK90003	Duplicated	NechaP42374	Duplicated	FVEG_10966T0	Duplicated	FCUL_03256.1-mRNA-1
BUSCOfEOG75F4PS	Duplicated	FV_03640	Duplicated	FPSE_02921	Duplicated	FPOA_03132	Duplicated	FGRRES_10200	Complete	FLAG1_03330	Duplicated	CCT73176	Duplicated	CVK94753	Complete	FOXG_05205P0	Duplicated	CVK90003	Duplicated	NechaP42374	Duplicated	FVEG_10966T0	Duplicated	FCUL_03256.1-mRNA-1
BUSCOfEOG7MSMX8	Complete	FV_09215	Complete	FPSE_11314	Complete	FPOA_07797	Complete	FGRRES_05081	Complete	FLAG1_02848	Complete	CCT63800	Complete	CVK99512	Complete	FOXG_08605P0	Complete	CVK88622	Complete	NechaP76368	Complete	FVEG_06065T0	Complete	FCUL_07220.1-mRNA-1
BUSCOfEOG75XGWH	Duplicated	FV_11573	Duplicated	FPSE_06175	Duplicated	FPOA_07205	Duplicated	FGRRES_05586	Duplicated	FLAG1_00613	Duplicated	CCT71228	Duplicated	CVK93727	Duplicated	FOXG_06086P0	Duplicated	CVK94313	Duplicated	NechaP101274	Duplicated	FVEG_05154T0	Duplicated	FCUL_07758.1-mRNA-1
BUSCOfEOG75XGWH	Duplicated	FV_08569	Duplicated	FPSE_06175	Duplicated	FPOA_07205	Duplicated	FGRRES_05586	Duplicated	FLAG1_00613	Duplicated	CCT71228	Duplicated	CVK93727	Duplicated	FOXG_06086P0	Duplicated	CVK94313	Duplicated	NechaP101274	Duplicated	FVEG_05154T0	Duplicated	FCUL_07758.1-mRNA-1
BUSCOfEOG7SBNX9	Complete	FV_07069	Complete	FPSE_05249	Complete	FPOA_05890	Complete	FGRRES_04031	Complete	FLAG1_08448	Complete	CCT73726	Complete	CVL04692	Complete	FOXG_11623P0	Complete	CVL10599	Complete	NechaP94125	Complete	FVEG_10197T0	Complete	FCUL_06140.1-mRNA-1
BUSCOfEOG7BW0T1	Complete	FV_02199	Complete	FPSE_09981	Complete	FPOA_01872	Complete	FGRRES_01854	Complete	FLAG1_04531	Complete	CCT72312	Complete	CVK97146	Complete	FOXG_04281P0	Complete	CVL02090	Complete	NechaP96859	Complete	FVEG_07402T0	Complete	FCUL_01942.1-mRNA-1
BUSCOfEOG7V76FR	Complete	FV_00487	Complete	FPSE_07672	Complete	FPOA_00338	Complete	FGRRES_00338	Complete	FLAG1_00961	Complete	CCT62592	Complete	CVK84057	Complete	FOXG_00724P0	Complete	CVL13798	Complete	NechaP65727	Complete	FVEG_00790T0	Complete	FCUL_00359.1-mRNA-1
BUSCOfEOG7K3V05	Complete	FV_05250	Complete	FPSE_06036	Complete	FPOA_04295	Complete	FGRRES_08627	Complete	FLAG1_06557	Complete	CCT70184	Complete	CVK90982	Complete	FOXG_03172P0	Complete	CVL12700	Complete	NechaP99626	Complete	FVEG_02041T0	Complete	FCUL_04457.1-mRNA-1
BUSCOfEOG7KM654	Complete	FV_04685	Complete	FPSE_10880	Complete	FPOA_03799	Complete	FGRRES_08174	Complete	FLAG1_09403	Complete	CCT70498	Complete	CVK91336	Complete	FOXG_02860P0	Complete	CVK91781	Complete	NechaP35094	Complete	FVEG_01710T0	Complete	FCUL_03963.1-mRNA-1
BUSCOfEOG7SXWBR	Complete	FV_09425	Complete	FPSE_05803	Complete	FPOA_07982	Complete	FGRRES_16557	Complete	FLAG1_01164	Complete	CCT66850	Complete	CVK87612	Complete	FOXG_07541P0	Complete	CVK87396	Complete	NechaP49243	Complete	FVEG_04468T0	Complete	FCUL_08038.1-mRNA-1
BUSCOfEOG7673KF	Complete	FV_09217	Complete	FPSE_11316	Complete	FPOA_07799	Complete	FGRRES_05079	Complete	FLAG1_02846	Complete	CCT63798	Complete	CVK99510	Complete	FOXG_08607P0	Complete	CVK88616	Complete	NechaP10191	Complete	FVEG_06062T0	Complete	FCUL_07218.1-mRNA-1
BUSCOfEOG7N0CHX	Complete	FV_10049	Complete	FPSE_12317	Complete	FPOA_08549	Complete	FGRRES_06413	Complete	FLAG1_04583	Complete	CCT64161	Complete	CVL00153	Complete	FOXG_08201P0	Complete	CVK89643	Complete	NechaP41129	Complete	FVEG_06467T0	Complete	FCUL_08629.1-mRNA-1
BUSCOfEOG71GB4R	Complete	FV_11608	Complete	FPSE_11800	Complete	FPOA_09830	Duplicated	FGRRES_17472	Complete	FLAG1_00579	Complete	CCT66014	Complete	CVK89025	Complete	FOXG_01961P0	Complete	CVL13773	Complete	NechaP37934	Complete	FVEG_05121T0	Duplicated	FCUL_09928.1-mRNA-1
BUSCOfEOG7TJ3SJ	Complete	FV_03575	Complete	FPSE_02639	Complete	FPOA_03068	Complete	FGRRES_10145	Complete	FLAG1_04957	Complete	CCT68520	Complete	CVK92591	Complete	FOXG_05262P0	Complete	CVK89940	Complete	NechaP69476	Complete	FVEG_02869T0	Complete	FCUL_03199.1-mRNA-1
BUSCOfEOG7SV166	Duplicated	FV_03886	Duplicated	FPSE_07437	Duplicated	FPOA_03365	Duplicated	FGRRES_10482	Duplicated	FLAG1_07774	Duplicated	CCT68205	Duplicated	CVK92133	Duplicated	FOXG_04972P0	Duplicated	CVK90626	Duplicated	NechaP90529	Duplicated	FVEG_03163T0	Duplicated	FCUL_03501.1-mRNA-1
BUSCOfEOG7SV166	Duplicated	FV_03969	Duplicated	FPSE_07437	Duplicated	FPOA_03365	Duplicated	FGRRES_10482	Duplicated	FLAG1_07774	Duplicated	CCT68205	Duplicated	CVK92133	Duplicated	FOXG_04972P0	Duplicated	CVK90626	Duplicated	NechaP90529	Duplicated	FVEG_03163T0	Duplicated	FCUL_03501.1-mRNA-1
BUSCOfEOG7MPRRX	Complete	FV_11541	Complete	FPSE_11865	Complete	FPOA_09763	Complete	FGRRES_06800_M	Complete	FLAG1_00646	Complete	CCT66074	Complete	CVK88920	Complete	FOXG_02023P0	Complete	CVL10127	Complete	NechaP71880	Complete	FVEG_05187T0	Complete	FCUL_09852.1-mRNA-1
BUSCOfEOG747PX1	Complete	FV_10215	Complete	FPSE_09860	Complete	FPOA_08701	Complete	FGRRES_10845	Complete	FLAG1_10094	Complete	CCT71557	Complete	CVL05665	Complete	FOXG_12778P0	Complete	CVK98063	Complete	NechaP102615	Complete	FVEG_11519T0	Complete	FCUL_08799.1-mRNA-1
BUSCOfEOG7H4F3M	Duplicated	FV_13133	Duplicated	FPSE_08725	Duplicated	FPOA_11194	Duplicated	FGRRES_09592	Duplicated	FLAG1_00660	Duplicated	CCT73482	Duplicated	CVK93534	Duplicated	FOXG_11364P0	Duplicated	CVK97116	Duplicated	NechaP58328	Complete	FVEG_04147T0	Duplicated	FCUL_06400.1-mRNA-1
BUSCOfEOG7H4F3M	Duplicated	FV_07340	Duplicated	FPSE_08725	Duplicated	FPOA_11194	Duplicated	FGRRES_09592	Duplicated	FLAG1_00660	Duplicated	CCT73482	Duplicated	CVK93534	Duplicated	FOXG_11364P0	Duplicated	CVK97116	Duplicated	NechaP58328	Complete	FVEG_04147T0	Duplicated	FCUL_06400.1-mRNA-1
BUSCOfEOG7ZGXCR	Complete	FV_01202	Complete	FPSE_01452	Complete	FPOA_00846	Complete	FGRRES_00960	Complete	FLAG1_00508	Complete	CCT62775	Complete	CVK84394	Complete	FOXG_00935P0	Complete	CVK83168	Complete	NechaP90275	Complete	FVEG_00580T0	Complete	FCUL_01048.1-mRNA-1
BUSCOfEOG7FNCK0	Complete	FV_02218	Complete	FPSE_12346	Complete	FPOA_01890	Complete	FGRRES_01870	Complete	FLAG1_04514	Complete	CCT72331	Complete	CVK97176	Missing	0	Complete	CVL02140	Complete	NechaP72420	Complete	FVEG_07385T0	Complete	FCUL_01961.1-mRNA-1
BUSCOfEOG75F4P2	Complete	FV_11431	Complete	FPSE_01531	Complete	FPOA_09669	Complete	FGRRES_12970_M	Complete	FLAG1_06329	Complete	CCT66257	Complete	CVK88590	Fragmented	FOXG_02222P0	Complete	CVL07905	Complete	NechaP60425	Complete	FVEG_05393T0	Complete	FCUL_09757.1-mRNA-1
BUSCOfEOG793BMH	Complete	FV_01403	Complete	FPSE_01032	Complete	FPOA_01167	Complete	FGRRES_01131	Complete	FLAG1_02916	Complete	CCT62154	Complete	CVK83275	Complete	FOXG_00258P0	Complete	CVL10312	Complete	NechaP98742	Complete	FVEG_01258T0	Complete	FCUL_01226.1-mRNA-1
BUSCOfEOG7673NV	Complete	FV_11884	Complete	FPSE_02674	Complete	FPOA_10082	Complete	FGRRES_07107	Complete	FLAG1_00212	Complete	CCT66707	Complete	CVK89462	Complete	FOXG_01695P0	Complete	CVK93138	Complete	NechaP102557	Complete	FVEG_08061T0	Complete	FCUL_10205.1-mRNA-1
BUSCOfEOG73JM5R	Complete	FV_13850	Complete	FPSE_07101	Complete	FPOA_11866	Complete	FGRRES_17145	Complete	FLAG1_04315	Complete	CCT71002	Complete	CVL00629	Duplicated	FOXG_15543P0	Complete	CVK94748	Complete	NechaP16667	Complete	FVEG_06667T0	Complete	FCUL_12016.1-mRNA-1
BUSCOfEOG7HQNM2	Complete	FV_03177	Complete	FPSE_06478	Complete	FPOA_02721	Complete	FGRRES_12188	Complete	FLAG1_01945	Complete	CCT68857	Complete	CVL01574	Complete	FOXG_10318P0	Complete	CVL02449	Complete	NechaP94442	Complete	FVEG_08971T0	Complete	FCUL_02816.1-mRNA-1
BUSCOfEOG79CZ70	Complete	FV_02928	Complete	FPSE_08631	Complete	FPOA_02500	Complete	FGRRES_02510	Complete	FLAG1_04421	Complete	CCT68972	Complete	CVL01919	Fragmented	FOXG_10540P0	Complete	CVL00992	Complete	NechaP10623	Complete	FVEG_09186T0	Complete	FCUL_02586.1-mRNA-1
BUSCOfEOG7C2RBS	Complete	FV_07494	Complete	FPSE_11171	Complete	FPOA_06261	Complete	FGRRES_04398	Complete	FLAG1_10017	Complete	CCT74029	Complete	CVK98422	Complete	FOXG_13836P0	Complete	CVK96445	Complete	NechaP95762	Complete	FVEG_11265T0	Complete	FCUL_06545.1-mRNA-1
BUSCOfEOG7ZPNX4	Complete	FV_12807	Complete	FPSE_12271	Complete	FPOA_10894	Complete	FGRRES_07948	Complete	FLAG1_04872	Complete	CCT67468	Complete	CVK86613	Complete	FOXG_03718P0	Complete	CVK86350	Complete	NechaP37417	Complete	FVEG_12147T0	Complete	FCUL_11093.1-mRNA-1
BUSCOfEOG7Z0K74	Complete	FV_13396	Complete	FPSE_05073	Complete	FPOA_11429	Complete	FGRRES_09363	Complete	FLAG1_04074	Complete	CCT64742	Complete	CVK94124	Fragmented	FOXG_05842P0	Complete	CVL04833	Complete	NechaP96576	Fragmented	FVEG_03720T0	Complete	FCUL_11638.1-mRNA-1
BUSCOfEOG7W6WZ8	Complete	FV_12884	Complete	FPSE_00824	Complete	FPOA_10964	Complete	FGRRES_09817	Complete	FLAG1_03560	Complete	CCT64131	Complete	CVL00089	Complete	FOXG_08239P0	Complete	CVK89545	Complete	NechaP34270	Complete	FVEG_06434T0	Complete	FCUL_11163.1-mRNA-1
BUSCOfEOG7W15C7	Complete	FV_00933	Complete	FPSE_01397	Complete	FPOA_01087	Complete	FGRRES_00732	Complete	FLAG1_02711	Complete	CCT63455	Complete	CVK84609	Complete	FOXG_01064P0	Complete	CVK83508	Complete	NechaP75201	Complete	FVEG_00450T0	Complete	FCUL_00788.1-mRNA-1
BUSCOfEOG7W15CW	Complete	FV_11585	Complete	FPSE_11823	Complete	FPOA_09805	Complete	FGRRES_06843	Complete	FLAG1_00602	Complete	CCT66036	Complete	CVK88989	Complete	FOXG_01983P0	Complete	CVL10085	Complete	NechaP68396	Complete	FVEG_05143T0	Complete	FCUL_09904.1-mRNA-1
BUSCOfEOG72RN6D	Duplicated	FV_07520	Duplicated	FPSE_01608	Duplicated	FPOA_07437	Duplicated	FGRRES_04418	Complete	FLAG1_02172	Duplicated	CCT71386	Duplicated	CVK98389	Duplicated	FOXG_13813P0	Duplicated	CVK96423	Complete	NechaP95781	Complete	FVEG_11244T0	Complete	FCUL_06568.1-mRNA-1
BUSCOfEOG72RN6D	Duplicated	FV_11346	Duplicated	FPSE_01608	Duplicated	FPOA_07437	Duplicated	FGRRES_04418	Complete	FLAG1_02172	Duplicated	CCT71386	Duplicated	CVK98389	Duplicated	FOXG_13813P0	Duplicated	CVK96423	Complete	NechaP95781	Complete	FVEG_11244T0	Complete	FCUL_06568.1-mRNA-1
BUSCOfEOG7FV40Z	Complete	FV_10248	Complete	FPSE_09827	Complete	FPOA_08734	Complete	FGRRES_17504	Complete	FLAG1_05984	Complete	CCT71589	Complete	CVL05606	Complete	FOXG_12812P0	Complete	CVK97979	Complete	NechaP93290	Complete	FVEG_11554T0	Complete	FCUL_08834.1-mRNA-1
BUSCOfEOG7GQZ45	Complete	FV_09802	Complete	FPSE_02547	Complete	FPOA_08327	Complete	FGRRES_06191	Complete	FLAG1_05643	Complete	CCT63877	Complete	CVK99609	Complete	FOXG_08518P0	Complete	CVK88844	Complete	NechaP32798	Complete	FVEG_06155T0	Complete	FCUL_08382.1-mRNA-1
BUSCOfEOG7MD52Z	Complete	FV_00858	Complete	FPSE_00642	Complete	FPOA_00677	Complete	FGRRES_00671	Complete	FLAG1_07497	Complete	CCT63377	Complete	CVK84501	Complete	FOXG_01001P0	Complete	CVK83347	Complete	NechaP73418	Complete	FVEG_00514T0	Complete	FCUL_00719.1-mRNA-1
BUSCOfEOG79KPPM	Complete	FV_01105	Complete	FPSE_11659	Complete	FPOA_00932	Complete	FGRRES_11848	Complete	FLAG1_01305	Complete	CCT62721	Complete	CVK84305	Complete	FOXG_00845P0	Complete	CVK83038	Complete	NechaP90330	Fragmented	FVEG_00640T0	Complete	FCUL_00952.1-mRNA-1
BUSCOfEOG722JN6	Complete	FV_08728	Complete	FPSE_03512	Complete	FPOA_07359	Complete	FGRRES_05490	Complete	FLAG1_06737	Complete	CCT71314	Complete	CVL01165	Fragmented	FOXG_09403P0	Complete	CVK94073	Complete	NechaP47064	Complete	FVEG_07034T0	Complete	FCUL_07659.1-mRNA-1
BUSCOfEOG7034TX	Complete	FV_01874	Complete	FPSE_00782	Complete	FPOA_01595	Complete	FGRRES_01552	Complete	FLAG1_01452	Complete	CCT61752	Complete	CVL02964	Complete	FOXG_11158P0	Complete	CVL04434	Complete	NechaP102969	Complete	FVEG_09632T0	Complete	FCUL_01650.1-mRNA-1
BUSCOfEOG73NGGZ	Complete	FV_01958	Complete	FPSE_07004	Complete	FPOA_01669	Complete	FGRRES_01622	Complete	FLAG1_01802	Complete	CCT61677	Complete	CVL02806	Complete	FOXG_11080P0	Complete	CVL02773	Complete	NechaP29824	Complete	FVEG_09720T0	Complete	FCUL_01721.1-mRNA-1
BUSCOfEOG78M09B	Complete	FV_09970	Complete	FPSE_01153	Complete	FPOA_08477	Complete	FGRRES_06340	Complete	FLAG1_03690	Complete	CCT67370	Complete	CVK86719	Complete	FOXG_08092P0	Complete	CVL10692	Complete	NechaP37747	Complete	FVEG_05015T0	Complete	FCUL_08548.1-mRNA-1
BUSCOfEOG7WT49D	Duplicated	FV_09635	Duplicated	FPSE_01017	Duplicated	FPOA_08177	Duplicated	FGRRES_06049	Duplicated	FLAG1_00323	Duplicated	CCT67333	Duplicated	CVK86761	Duplicated	FOXG_07755P0	Duplicated	CVK87942	Duplicated	NechaP78717	Duplicated	FVEG_04682T0	Duplicated	FCUL_08507.1-mRNA-1
BUSCOfEOG7WT49D	Duplicated	FV_09928	Duplicated	FPSE_01017	Duplicated	FPOA_08177	Duplicated	FGRRES_06049	Duplicated	FLAG1_00323	Duplicated	CCT67333	Duplicated	CVK86761	Duplicated	FOXG_07755P0	Duplicated	CVK87942	Duplicated	NechaP78717	Duplicated	FVEG_04682T0	Duplicated	FCUL_08507.1-mRNA-1
BUSCOfEOG73JM5X	Complete	FV_03339	Complete	FPSE_03113	Complete	FPOA_02862	Complete	FGRRES_17294	Complete	FLAG1_03243	Complete	CCT68719	Complete	CVK92906	Complete	FOXG_05488P0	Complete	CVL11439	Complete	NechaP40805	Complete	FVEG_02652T0	Fragmented	FCUL_02958.1-mRNA-1
BUSCOfEOG72C5BH	Complete	FV_01648	Complete	FPSE_03383	Complete	FPOA_01387	Complete	FGRRES_01345	Complete	FLAG1_01389	Complete	CCT61958	Complete	CVK82900	Complete	FOXG_00036P0	Complete	CVL11079	Complete	NechaP98637	Complete	FVEG_01480T0	Complete	FCUL_01452.1-mRNA-1
BUSCOfEOG7ZGXF1	Duplicated	FV_03012	Duplicated	FPSE_09234	Duplicated	FPOA_02577	Duplicated	FGRRES_00781	Duplicated	FLAG1_03947	Duplicated	CCT62940	Duplicated	CVL01808	Duplicated	FOXG_10459P0	Duplicated	CVL02303	Duplicated	NechaP57667	Duplicated	FVEG_00399T0	Duplicated	FCUL_00838.1-mRNA-1
BUSCOfEOG7ZGXF1	Duplicated	FV_00988	Duplicated	FPSE_09234	Duplicated	FPOA_02577	Duplicated	FGRRES_00781	Duplicated	FLAG1_03947	Duplicated	CCT62940	Duplicated	CVL01808	Duplicated	FOXG_10459P0	Duplicated	CVL02303	Duplicated	NechaP57667	Duplicated	FVEG_00399T0	Duplicated	FCUL_00838.1-mRNA-1
BUSCOfEOG7GXPKV	Complete	FV_08312	Complete	FPSE_03977	Complete	FPOA_06852	Complete	FGRRES_04907	Complete	FLAG1_05739	Complete	CCT64879	Complete	CVK94374	Complete	FOXG_05715P0	Complete	CVL12058	Complete	NechaP65956	Complete	FVEG_03581T0	Complete	FCUL_07037.1-mRNA-1
BUSCOfEOG70PC6K	Complete	FV_00826	Complete	FPSE_04726	Complete	FPOA_00652	Complete	FGRRES_00645_M	Complete	FLAG1_01759	Complete	CCT63450	Complete	CVK84441	Fragmented	FOXG_00962P0	Complete	CVK83250	Complete	NechaP75140	Fragmented	FVEG_00551T0	Complete	FCUL_00690.1-mRNA-1
BUSCOfEOG7XSTS0	Complete	FV_09465	Complete	FPSE_12250	Complete	FPOA_08016	Complete	FGRRES_05888	Complete	FLAG1_01195	Complete	CCT66934	Complete	CVK87455	Missing	0	Complete	CVK87630	Complete	NechaP48421	Complete	FVEG_04550T0	Complete	FCUL_08070.1-mRNA-1
BUSCOfEOG73545B	Complete	FV_01603	Complete	FPSE_01404	Complete	FPOA_01348	Complete	FGRRES_01308	Complete	FLAG1_01350	Complete	CCT63403	Complete	CVK82974	Fragmented	FOXG_03798P0	Complete	CVL11039	Complete	NechaP89906	Complete	FVEG_01437T0	Complete	FCUL_01413.1-mRNA-1
BUSCOfEOG72C58R	Complete	FV_09775	Complete	FPSE_02519	Complete	FPOA_08301	Complete	FGRRES_06166	Complete	FLAG1_05007	Complete	CCT63853	Complete	CVK99570	Complete	FOXG_08544P0	Complete	CVK88773	Complete	NechaP58072	Complete	FVEG_06125T0	Complete	FCUL_08350.1-mRNA-1
BUSCOfEOG7QK0MM	Complete	FV_00596	Complete	FPSE_00093	Complete	FPOA_00435	Complete	FGRRES_00430	Complete	FLAG1_04551	Complete	CCT62497	Complete	CVK83879	Complete	FOXG_00621P0	Complete	CVK95059	Complete	NechaP122272	Complete	FVEG_00891T0	Complete	FCUL_00471.1-mRNA-1
BUSCOfEOG74TX7J	Duplicated	FV_00738	Duplicated	FPSE_00348	Duplicated	FPOA_00567	Duplicated	FGRRES_02640	Duplicated	FLAG1_02757	Duplicated	CCT62374	Duplicated	CVL01985	Duplicated	FOXG_10614P0	Duplicated	CVK95393	Duplicated	NechaP90099	Duplicated	FVEG_09257T0	Duplicated	FCUL_00605.1-mRNA-1
BUSCOfEOG74TX7J	Duplicated	FV_03083	Duplicated	FPSE_00348	Duplicated	FPOA_00567	Duplicated	FGRRES_02640	Duplicated	FLAG1_02757	Duplicated	CCT62374	Duplicated	CVL01985	Duplicated	FOXG_10614P0	Duplicated	CVK95393	Duplicated	NechaP90099	Duplicated	FVEG_09257T0	Duplicated	FCUL_00605.1-mRNA-1
BUSCOfEOG7K3TX9	Complete	FV_05664	Complete	FPSE_05607	Complete	FPOA_04646	Complete	FGRRES_02785	Complete	FLAG1_05231	Complete	CCT69686	Complete	CVK98554	Complete	FOXG_15632P0	Complete	CVL11823	Complete	NechaP103899	Complete	FVEG_13094T0	Complete	FCUL_04848.1-mRNA-1
BUSCOfEOG73Z358	Complete	FV_11672	Complete	FPSE_04802	Complete	FPOA_09890	Complete	FGRRES_06924	Complete	FLAG1_07382	Complete	CCT66717	Complete	CVK89129	Complete	FOXG_01896P0	Complete	CVL13760	Complete	NechaP60228	Complete	FVEG_08275T0	Complete	FCUL_09998.1-mRNA-1
BUSCOfEOG7008K9	Complete	FV_01901	Complete	FPSE_00758	Complete	FPOA_01621	Complete	FGRRES_01575	Complete	FLAG1_02274	Complete	CCT61728	Complete	CVL02904	Fragmented	FOXG_11127P0	Complete	CVL04508	Complete	NechaP29866	Fragmented	FVEG_09662T0	Complete	FCUL_01673.1-mRNA-1
BUSCOfEOG7G4QPG	Complete	FV_01048	Duplicated	FPSE_11608	Duplicated	FPOA_00980	Duplicated	FGRRES_00836	Complete	FLAG1_01256	Complete	CCT62652	Complete	CVK84168	Fragmented	FOXG_00792P0	Complete	CVK82848	Complete	NechaP90250	Fragmented	FVEG_00722T0	Complete	FCUL_00898.1-mRNA-1
BUSCOfEOG7PS1S5	Complete	FV_01989	Complete	FPSE_11507	Complete	FPOA_01696	Complete	FGRRES_01653	Complete	FLAG1_08906	Complete	CCT61648	Complete	CVL02754	Fragmented	FOXG_11051P0	Complete	CVL02841	Complete	NechaP102941	Complete	FVEG_09749T0	Complete	FCUL_01750.1-mRNA-1
BUSCOfEOG7QC854	Complete	FV_00490	Complete	FPSE_07670	Complete	FPOA_00340	Complete	FGRRES_00340	Complete	FLAG1_00963	Complete	CCT62591	Complete	CVK84054	Fragmented	FOXG_00722P0	Complete	CVL13800	Complete	NechaP90213	Fragmented	FVEG_00793T0	Complete	FCUL_00364.1-mRNA-1
BUSCOfEOG7HTHVM	Complete	FV_07563	Complete	FPSE_09911	Complete	FPOA_06338	Complete	FGRRES_04453	Complete	FLAG1_05841	Complete	CCT73370	Complete	CVK98302	Complete	FOXG_13758P0	Complete	CVK96367	Complete	NechaP84154	Complete	FVEG_11193T0	Complete	FCUL_06605.1-mRNA-1
BUSCOfEOG7K0ZMR	Duplicated	FV_10160	Duplicated	FPSE_08844	Duplicated	FPOA_08653	Duplicated	FGRRES_08865	Duplicated	FLAG1_02339	Duplicated	CCT69802	Duplicated	CVL05748	Duplicated	FOXG_03584P0	Duplicated	CVL10863	Duplicated	NechaP39968	Duplicated	FVEG_11468T0	Duplicated	FCUL_04728.1-mRNA-1
BUSCOfEOG7K0ZMR	Duplicated	FV_05531	Duplicated	FPSE_08844	Duplicated	FPOA_08653	Duplicated	FGRRES_08865	Duplicated	FLAG1_02339	Duplicated	CCT69802	Duplicated	CVL05748	Duplicated	FOXG_03584P0	Duplicated	CVL10863	Duplicated	NechaP39968	Duplicated	FVEG_11468T0	Duplicated	FCUL_04728.1-mRNA-1
BUSCOfEOG74FFC7	Duplicated	FV_05648	Duplicated	FPSE_08875	Duplicated	FPOA_04630	Duplicated	FGRRES_11609_M	Duplicated	FLAG1_08504	Duplicated	CCT69706	Duplicated	CVK90115	Duplicated	FOXG_03688P0	Duplicated	CVL10970	Duplicated	NechaP78236	Duplicated	FVEG_02564T0	Duplicated	FCUL_04831.1-mRNA-1
BUSCOfEOG74FFC7	Duplicated	FV_05646	Duplicated	FPSE_08875	Duplicated	FPOA_04630	Duplicated	FGRRES_11609_M	Duplicated	FLAG1_08504	Duplicated	CCT69706	Duplicated	CVK90115	Duplicated	FOXG_03688P0	Duplicated	CVL10970	Duplicated	NechaP78236	Duplicated	FVEG_02564T0	Duplicated	FCUL_04831.1-mRNA-1
BUSCOfEOG74FFC7	Duplicated	FV_05647	Duplicated	FPSE_08875	Duplicated	FPOA_04630	Duplicated	FGRRES_11609_M	Duplicated	FLAG1_08504	Duplicated	CCT69706	Duplicated	CVK90115	Duplicated	FOXG_03688P0	Duplicated	CVL10970	Duplicated	NechaP78236	Duplicated	FVEG_02564T0	Duplicated	FCUL_04831.1-mRNA-1
BUSCOfEOG7B05QC	Complete	FV_03020	Complete	FPSE_08714	Complete	FPOA_02583	Complete	FGRRES_16019	Complete	FLAG1_05264	Complete	CCT69261	Complete	CVL01800	Complete	FOXG_10453P0	Complete	CVL02309	Complete	NechaP94515	Fragmented	FVEG_09107T0	Complete	FCUL_02674.1-mRNA-1
BUSCOfEOG7GXPM5	Complete	FV_03683	Complete	FPSE_03630	Complete	FPOA_03174	Complete	FGRRES_10242	Complete	FLAG1_03289	Complete	CCT68420	Complete	CVK92488	Fragmented	FOXG_05158P0	Complete	CVK90051	Complete	NechaP41615	Complete	FVEG_02975T0	Complete	FCUL_03304.1-mRNA-1
BUSCOfEOG7B8SC7	Complete	FV_02310	Complete	FPSE_09172	Complete	FPOA_01975	Complete	FGRRES_01950_M	Complete	FLAG1_04737	Complete	CCT73085	Complete	CVK97327	Complete	FOXG_04178P0	Complete	CVL01814	Duplicated	NechaP72327	Complete	FVEG_07295T0	Complete	FCUL_02038.1-mRNA-1
BUSCOfEOG7B05NZ	Complete	FV_12137	Complete	FPSE_04136	Complete	FPOA_10308	Complete	FGRRES_17700_M	Complete	FLAG1_04008	Complete	CCT66703	Complete	CVK89676	Complete	FOXG_01574P0	Complete	CVK93265	Complete	NechaP63557	Fragmented	FVEG_07935T0	Complete	FCUL_10457.1-mRNA-1
BUSCOfEOG7KM64K	Complete	FV_00511	Complete	FPSE_00015	Complete	FPOA_00359	Complete	FGRRES_00357	Complete	FLAG1_00980	Complete	CCT62571	Complete	CVK84017	Complete	FOXG_00700P0	Complete	CVK94857	Complete	NechaP75035	Complete	FVEG_00811T0	Complete	FCUL_00388.1-mRNA-1
BUSCOfEOG7WMCW5	Complete	FV_01787	Complete	FPSE_04972	Complete	FPOA_01515	Complete	FGRRES_01470	Complete	FLAG1_03902	Complete	CCT61829	Complete	CVL03113	Complete	FOXG_11243P0	Complete	CVL04341	Complete	NechaP89786	Complete	FVEG_09550T0	Complete	FCUL_01574.1-mRNA-1
BUSCOfEOG7K0ZQ3	Fragmented	FV_12040	Complete	FPSE_00191	Duplicated	FPOA_10219	Duplicated	FGRRES_07244	Duplicated	FLAG1_01713	Duplicated	CCT66208	Duplicated	CVK88681	Duplicated	FOXG_02172P0	Duplicated	CVL08036	Fragmented	NechaP68635	Duplicated	FVEG_05340T0	Complete	FCUL_10368.1-mRNA-1
BUSCOfEOG7B8SCW	Complete	FV_09544	Complete	FPSE_03015	Complete	FPOA_08090	Complete	FGRRES_05964	Complete	FLAG1_01652	Complete	CCT66979	Complete	CVK87383	Fragmented	FOXG_07666P0	Complete	CVK87735	Complete	NechaP48558	Complete	FVEG_04588T0	Complete	FCUL_08137.1-mRNA-1
BUSCOfEOG78SQWR	Complete	FV_12896	Complete	FPSE_00835	Complete	FPOA_10975	Complete	FGRRES_09807	Complete	FLAG1_03570	Complete	CCT64122	Complete	CVL00066	Complete	FOXG_08250P0	Complete	CVK89518	Complete	NechaP76500	Complete	FVEG_06421T0	Complete	FCUL_11172.1-mRNA-1
BUSCOfEOG75MW8C	Complete	FV_08724	Complete	FPSE_03508	Complete	FPOA_07355	Complete	FGRRES_05494	Complete	FLAG1_06741	Complete	CCT71311	Complete	CVL01161	Complete	FOXG_09398P0	Complete	CVK94084	Complete	NechaP46734	Complete	FVEG_07029T0	Complete	FCUL_07663.1-mRNA-1
BUSCOfEOG7WHHK1	Duplicated	FV_03657	Duplicated	FPSE_03656	Duplicated	FPOA_03158	Duplicated	FGRRES_10217	Duplicated	FLAG1_03305	Duplicated	CCT68404	Duplicated	CVK92464	Duplicated	FOXG_05141P0	Duplicated	CVK90080	Duplicated	NechaP40969	Duplicated	FVEG_03000T0	Duplicated	FCUL_03285.1-mRNA-1
BUSCOfEOG7WHHK1	Duplicated	FV_03666	Duplicated	FPSE_03656	Duplicated	FPOA_03158	Duplicated	FGRRES_10217	Duplicated	FLAG1_03305	Duplicated	CCT68404	Duplicated	CVK92464	Duplicated	FOXG_05141P0	Duplicated	CVK90080	Duplicated	NechaP40969	Duplicated	FVEG_03000T0	Duplicated	FCUL_03285.1-mRNA-1
BUSCOfEOG78M09Q	Complete	FV_11857	Complete	FPSE_02699	Complete	FPOA_10056	Complete	FGRRES_07083	Complete	FLAG1_00187	Complete	CCT65794	Complete	CVK89416	Complete	FOXG_01722P0	Complete	CVK93091	Complete	NechaP78990	Complete	FVEG_08091T0	Fragmented	FCUL_10181.1-mRNA-1
BUSCOfEOG71P2KM	Complete	FV_03255	Complete	FPSE_10217	Complete	FPOA_02792	Complete	FGRRES_09862	Complete	FLAG1_03759	Complete	CCT68785	Complete	CVK90062	Complete	FOXG_05565P0	Complete	CVL12944	Complete	NechaP60924	Complete	FVEG_02574T0	Complete	FCUL_02881.1-mRNA-1
BUSCOfEOG77DJGG	Complete	FV_00888	Complete	FPSE_00303	Complete	FPOA_00698	Complete	FGRRES_00694	Complete	FLAG1_06430	Complete	CCT63378	Complete	CVK84531	Complete	FOXG_01018P0	Complete	CVK83396	Complete	NechaP90368	Complete	FVEG_00497T0	Complete	FCUL_00742.1-mRNA-1
BUSCOfEOG74N5SR	Duplicated	FV_00232	Complete	FPSE_02633	Duplicated	FPOA_03062	Complete	FGRRES_10139	Complete	FLAG1_04951	Complete	CCT68526	Complete	CVK92597	Complete	FOXG_05268P0	Complete	CVK89934	Complete	NechaP80500	Complete	FVEG_02863T0	Complete	FCUL_03194.1-mRNA-1
BUSCOfEOG74N5SR	Duplicated	FV_03569	Complete	FPSE_02633	Duplicated	FPOA_03062	Complete	FGRRES_10139	Complete	FLAG1_04951	Complete	CCT68526	Complete	CVK92597	Complete	FOXG_05268P0	Complete	CVK89934	Complete	NechaP80500	Complete	FVEG_02863T0	Complete	FCUL_03194.1-mRNA-1
BUSCOfEOG751NTH	Complete	FV_08725	Complete	FPSE_03509	Complete	FPOA_07356	Complete	FGRRES_05493	Complete	FLAG1_06740	Complete	CCT71312	Complete	CVL01162	Complete	FOXG_09399P0	Complete	CVK94081	Complete	NechaP62854	Complete	FVEG_07030T0	Complete	FCUL_07662.1-mRNA-1
BUSCOfEOG7Z95XP	Complete	FV_03496	Complete	FPSE_00479	Complete	FPOA_03005	Complete	FGRRES_10077	Complete	FLAG1_02958	Complete	CCT68671	Complete	CVK92832	Complete	FOXG_05441P0	Complete	CVL11392	Complete	NechaP93596	Complete	FVEG_02696T0	Complete	FCUL_03126.1-mRNA-1
BUSCOfEOG7RBZJB	Complete	FV_09637	Complete	FPSE_04204	Complete	FPOA_08179	Complete	FGRRES_06052	Complete	FLAG1_01562	Complete	CCT67062	Complete	CVK87198	Complete	FOXG_07757P0	Complete	CVK87948	Complete	NechaP92605	Complete	FVEG_04684T0	Complete	FCUL_08228.1-mRNA-1
BUSCOfEOG79GTFQ	Complete	FV_09886	Complete	FPSE_00978	Complete	FPOA_08399	Complete	FGRRES_06265	Complete	FLAG1_00283	Complete	CCT67297	Complete	CVK86799	Complete	FOXG_08014P0	Complete	CVL10772	Complete	NechaP68119	Complete	FVEG_04934T0	Complete	FCUL_08465.1-mRNA-1
BUSCOfEOG71RXW4	Complete	FV_11660	Complete	FPSE_11746	Complete	FPOA_09881	Complete	FGRRES_06914	Complete	FLAG1_00527	Complete	CCT65961	Complete	CVK89112	Complete	FOXG_01906P0	Complete	CVL13749	Complete	NechaP100117	Complete	FVEG_08285T0	Complete	FCUL_09987.1-mRNA-1
BUSCOfEOG7G7KXG	Complete	FV_09554	Complete	FPSE_03005	Complete	FPOA_08100	Complete	FGRRES_05973	Complete	FLAG1_01643	Complete	CCT66990	Complete	CVK87345	Complete	FOXG_07678P0	Complete	CVK87757	Complete	NechaP49539	Complete	FVEG_04598T0	Complete	FCUL_08147.1-mRNA-1
BUSCOfEOG72ZCPJ	Complete	FV_10279	Complete	FPSE_09801	Complete	FPOA_08760	Complete	FGRRES_10903	Complete	FLAG1_01537	Complete	CCT71612	Complete	CVL05559	Complete	FOXG_12838P0	Complete	CVK97911	Complete	NechaP104315	Complete	FVEG_11582T0	Complete	FCUL_08860.1-mRNA-1
BUSCOfEOG7R83BB	Complete	FV_01700	Complete	FPSE_08564	Complete	FPOA_01436	Complete	FGRRES_01392	Complete	FLAG1_10709	Complete	CCT61906	Complete	CVL03254	Complete	FOXG_11323P0	Complete	CVL04259	Missing	0	Complete	FVEG_09468T0	Complete	FCUL_01494.1-mRNA-1
BUSCOfEOG7NPG2G	Complete	FV_05079	Complete	FPSE_04649	Complete	FPOA_04134	Complete	FGRRES_17028	Complete	FLAG1_04686	Complete	CCT70096	Complete	CVK90823	Fragmented	FOXG_03272P0	Complete	CVL00204	Complete	NechaP58915	Complete	FVEG_02144T0	Complete	FCUL_04291.1-mRNA-1
BUSCOfEOG7HHX1P	Complete	FV_12061	Complete	FPSE_01114	Complete	FPOA_10240	Complete	FGRRES_07266	Complete	FLAG1_01735	Complete	CCT66190	Complete	CVK88717	Complete	FOXG_02151P0	Complete	CVL08095	Complete	NechaP68614	Complete	FVEG_05314T0	Complete	FCUL_10388.1-mRNA-1
BUSCOfEOG7F2546	Complete	FV_03741	Complete	FPSE_12383	Complete	FPOA_03228	Complete	FGRRES_10292	Complete	FLAG1_02500	Complete	CCT68377	Complete	CVK92396	Complete	FOXG_05113P0	Complete	CVK90156	Complete	NechaP41715	Complete	FVEG_03023T0	Complete	FCUL_03360.1-mRNA-1
BUSCOfEOG706124	Complete	FV_09046	Complete	FPSE_07271	Complete	FPOA_07647	Complete	FGRRES_05221	Complete	FLAG1_03104	Complete	CCT67249	Complete	CVK86877	Complete	FOXG_07963P0	Complete	CVK88169	Complete	NechaP101712	Complete	FVEG_04880T0	Complete	FCUL_07375.1-mRNA-1
BUSCOfEOG7RZ624	Complete	FV_08599	Complete	FPSE_06202	Complete	FPOA_07231	Complete	FGRRES_05611	Complete	FLAG1_03528	Complete	CCT71904	Complete	CVL00989	Complete	FOXG_09277P0	Complete	CVK94382	Complete	NechaP46646	Complete	FVEG_06878T0	Complete	FCUL_07788.1-mRNA-1
BUSCOfEOG79W9FW	Complete	FV_11681	Complete	FPSE_04793	Complete	FPOA_09899	Complete	FGRRES_16741	Complete	FLAG1_00030	Complete	CCT65945	Complete	CVK89145	Complete	FOXG_01888P0	Complete	CVK92673	Complete	NechaP60239	Complete	FVEG_08266T0	Complete	FCUL_10009.1-mRNA-1
BUSCOfEOG74J9MP	Complete	FV_13564	Complete	FPSE_07578	Complete	FPOA_11588	Complete	FGRRES_09220	Complete	FLAG1_02538	Complete	CCT64575	Complete	CVK93829	Complete	FOXG_06021P0	Complete	CVL05196	Complete	NechaP80718	Complete	FVEG_03888T0	Complete	FCUL_11797.1-mRNA-1
BUSCOfEOG783N68	Complete	FV_08744	Complete	FPSE_03527	Complete	FPOA_07375	Complete	FGRRES_05478	Complete	FLAG1_09444	Complete	CCT71332	Complete	CVL01183	Complete	FOXG_09420P0	Complete	CVK94026	Complete	NechaP47092	Complete	FVEG_07052T0	Complete	FCUL_07643.1-mRNA-1
BUSCOfEOG7GBG71	Complete	FV_12063	Complete	FPSE_01111	Complete	FPOA_10242	Complete	FGRRES_07268	Complete	FLAG1_01737	Complete	CCT66188	Complete	CVK88720	Complete	FOXG_02149P0	Complete	CVL10248	Complete	NechaP68613	Complete	FVEG_05312T0	Fragmented	FCUL_10390.1-mRNA-1
BUSCOfEOG73BVPW	Complete	FV_00471	Complete	FPSE_07687	Complete	FPOA_00322	Complete	FGRRES_00323	Complete	FLAG1_00945	Complete	CCT62607	Complete	CVK84085	Complete	FOXG_00745P0	Complete	CVL13426	Complete	NechaP32075	Complete	FVEG_00771T0	Complete	FCUL_00346.1-mRNA-1
BUSCOfEOG7RBZJM	Duplicated	FV_05101	Duplicated	FPSE_04629	Duplicated	FPOA_04154	Duplicated	FGRRES_08545	Duplicated	FLAG1_04917	Duplicated	CCT70078	Duplicated	CVK90789	Complete	FOXG_03356P0	Complete	CVL00023	Duplicated	NechaP77902	Fragmented	FVEG_02229T0	Duplicated	FCUL_04373.1-mRNA-1
BUSCOfEOG7RBZJM	Duplicated	FV_05162	Duplicated	FPSE_04629	Duplicated	FPOA_04154	Duplicated	FGRRES_08545	Duplicated	FLAG1_04917	Duplicated	CCT70078	Duplicated	CVK90789	Complete	FOXG_03356P0	Complete	CVL00023	Duplicated	NechaP77902	Fragmented	FVEG_02229T0	Duplicated	FCUL_04373.1-mRNA-1
BUSCOfEOG7RBZJM	Duplicated	FV_09980	Duplicated	FPSE_04629	Duplicated	FPOA_04154	Duplicated	FGRRES_08545	Duplicated	FLAG1_04917	Duplicated	CCT70078	Duplicated	CVK90789	Complete	FOXG_03356P0	Complete	CVL00023	Duplicated	NechaP77902	Fragmented	FVEG_02229T0	Duplicated	FCUL_04373.1-mRNA-1
BUSCOfEOG7647F3	Complete	FV_01127	Complete	FPSE_11680	Complete	FPOA_00911	Complete	FGRRES_00898	Complete	FLAG1_01325	Complete	CCT62703	Complete	CVK84271	Fragmented	FOXG_00869P0	Complete	CVK82992	Complete	NechaP102388	Complete	FVEG_00665T0	Fragmented	FCUL_00977.1-mRNA-1
BUSCOfEOG76HQDT	Complete	FV_05559	Complete	FPSE_08226	Complete	FPOA_04561	Complete	FGRRES_08888_M	Complete	FLAG1_00025	Complete	CCT70739	Complete	CVK90237	Complete	FOXG_03613P0	Complete	CVL10896	Complete	NechaP99757	Complete	FVEG_02487T0	Complete	FCUL_04753.1-mRNA-1
BUSCOfEOG7QC87H	Complete	FV_12087	Complete	FPSE_01089	Complete	FPOA_10265	Complete	FGRRES_07288_M	Complete	FLAG1_03967	Complete	CCT66166	Complete	CVK88759	Complete	FOXG_02125P0	Complete	CVL10223	Complete	NechaP68589	Complete	FVEG_05288T0	Complete	FCUL_10414.1-mRNA-1
BUSCOfEOG7P2Z3B	Duplicated	FV_05137	Duplicated	FPSE_10180	Duplicated	FPOA_04190	Duplicated	FGRRES_08528	Duplicated	FLAG1_08988	Duplicated	CCT70042	Duplicated	CVK90726	Duplicated	FOXG_03331P0	Duplicated	CVL00076	Duplicated	NechaP67534	Complete	FVEG_02202T0	Fragmented	FCUL_04353.1-mRNA-1
BUSCOfEOG7P2Z3B	Duplicated	FV_05138	Duplicated	FPSE_10180	Duplicated	FPOA_04190	Duplicated	FGRRES_08528	Duplicated	FLAG1_08988	Duplicated	CCT70042	Duplicated	CVK90726	Duplicated	FOXG_03331P0	Duplicated	CVL00076	Duplicated	NechaP67534	Complete	FVEG_02202T0	Fragmented	FCUL_04353.1-mRNA-1
BUSCOfEOG73JM66	Complete	FV_03289	Complete	FPSE_12232	Complete	FPOA_02823	Complete	FGRRES_09892	Complete	FLAG1_03728	Complete	CCT68756	Complete	CVK92980	Complete	FOXG_05533P0	Complete	CVL12975	Complete	NechaP104433	Complete	FVEG_02607T0	Complete	FCUL_02913.1-mRNA-1
BUSCOfEOG78WM3D	Complete	FV_05535	Complete	FPSE_08248	Complete	FPOA_04541	Complete	FGRRES_13280_M	Complete	FLAG1_04472	Complete	CCT69798	Complete	CVK90287	Complete	FOXG_03588P0	Complete	CVL10867	Complete	NechaP67636	Complete	FVEG_02460T0	Complete	FCUL_04731.1-mRNA-1
BUSCOfEOG7D2FRW	Complete	FV_13242	Complete	FPSE_10753	Complete	FPOA_11291	Complete	FGRRES_09495	Complete	FLAG1_00757	Complete	CCT64418	Complete	CVK93635	Complete	FOXG_06191P0	Complete	CVK97363	Complete	NechaP32416	Complete	FVEG_04045T0	Complete	FCUL_11494.1-mRNA-1
BUSCOfEOG7JHMDW	Complete	FV_13223	Complete	FPSE_01059	Complete	FPOA_11274	Complete	FGRRES_09513	Complete	FLAG1_00740	Complete	CCT64401	Complete	CVK93617	Complete	FOXG_06209P0	Complete	CVK97323	Complete	NechaP91286	Complete	FVEG_04062T0	Complete	FCUL_11475.1-mRNA-1
BUSCOfEOG73BVPZ	Complete	FV_03469	Complete	FPSE_00504	Complete	FPOA_02983	Complete	FGRRES_10053	Complete	FLAG1_07432	Complete	CCT68648	Complete	CVK92784	Complete	FOXG_05412P0	Complete	CVL11364	Complete	NechaP41097	Complete	FVEG_02719T0	Complete	FCUL_03101.1-mRNA-1
BUSCOfEOG7RNK98	Complete	FV_09122	Complete	FPSE_06564	Complete	FPOA_07709	Complete	FGRRES_05164	Complete	FLAG1_04016	Complete	CCT67202	Complete	CVK86954	Complete	FOXG_07910P0	Complete	CVK88119	Complete	NechaP68157	Complete	FVEG_04833T0	Complete	FCUL_07305.1-mRNA-1
BUSCOfEOG7KDFPN	Complete	FV_00651	Complete	FPSE_01347	Complete	FPOA_00487	Complete	FGRRES_00482	Complete	FLAG1_01794	Complete	CCT62452	Complete	CVK83793	Complete	FOXG_00574P0	Complete	CVK95188	Complete	NechaP74917	Complete	FVEG_00939T0	Complete	FCUL_00519.1-mRNA-1
BUSCOfEOG7Z95X9	Complete	FV_03717	Complete	FPSE_03603	Complete	FPOA_03205	Complete	FGRRES_10268	Complete	FLAG1_07241	Complete	CCT68446	Complete	CVK92515	Complete	FOXG_05186P0	Complete	CVK90020	Complete	NechaP41389	Complete	FVEG_02947T0	Complete	FCUL_03331.1-mRNA-1
BUSCOfEOG74XSHP	Complete	FV_00808	Complete	FPSE_06407	Complete	FPOA_00636	Complete	FGRRES_00629	Complete	FLAG1_01744	Complete	CCT62790	Complete	CVK84414	Complete	FOXG_00946P0	Complete	CVK83202	Complete	NechaP98899	Complete	FVEG_00568T0	Complete	FCUL_00678.1-mRNA-1
BUSCOfEOG7F51BJ	Complete	FV_00825	Complete	FPSE_04727	Complete	FPOA_00651	Complete	FGRRES_00644	Complete	FLAG1_01758	Complete	CCT62803	Complete	CVK84439	Complete	FOXG_00961P0	Complete	CVK83246	Complete	NechaP65760	Complete	FVEG_00552T0	Complete	FCUL_00689.1-mRNA-1
BUSCOfEOG7DZ8XP	Complete	FV_11390	Complete	FPSE_01569	Complete	FPOA_09631	Complete	FGRRES_06677	Complete	FLAG1_03364	Complete	CCT66292	Complete	CVK88522	Complete	FOXG_02263P0	Complete	CVL07818	Complete	NechaP79423	Complete	FVEG_05438T0	Complete	FCUL_09717.1-mRNA-1
BUSCOfEOG7PVWZJ	Complete	FV_03320	Complete	FPSE_03097	Complete	FPOA_02846	Complete	FGRRES_09919	Complete	FLAG1_03259	Complete	CCT68731	Complete	CVK92934	Complete	FOXG_05504P0	Complete	CVL11455	Complete	NechaP41415	Complete	FVEG_02637T0	Complete	FCUL_02939.1-mRNA-1
BUSCOfEOG7RJQ25	Complete	FV_09969	Missing	0	Complete	FPOA_08476	Complete	FGRRES_06339	Complete	FLAG1_03691	Complete	CCT67369	Complete	CVK86720	Complete	FOXG_08091P0	Complete	CVL10693	Complete	NechaP38264	Complete	FVEG_05014T0	Complete	FCUL_08548.1-mRNA-1
BUSCOfEOG7WDNC2	Complete	FV_00678	Complete	FPSE_04411	Complete	FPOA_00509	Complete	FGRRES_00506	Complete	FLAG1_07885	Fragmented	CCT62427	Complete	CVK83748	Complete	FOXG_00550P0	Complete	CVK95247	Complete	NechaP74894	Complete	FVEG_00963T0	Complete	FCUL_00540.1-mRNA-1
BUSCOfEOG7M3JBJ	Complete	FV_08288	Complete	FPSE_03994	Complete	FPOA_06836	Complete	FGRRES_04887	Complete	FLAG1_05756	Complete	CCT64853	Complete	CVK94332	Complete	FOXG_05737P0	Complete	CVL12033	Complete	NechaP49722	Complete	FVEG_03608T0	Complete	FCUL_07021.1-mRNA-1
BUSCOfEOG7W6WVP	Complete	FV_01494	Complete	FPSE_01796	Complete	FPOA_01252	Complete	FGRRES_01216	Complete	FLAG1_03454	Complete	CCT62075	Complete	CVK83139	Complete	FOXG_00173P0	Complete	CVL10398	Complete	NechaP89954	Complete	FVEG_01343T0	Complete	FCUL_01308.1-mRNA-1
BUSCOfEOG7327X3	Complete	FV_09677	Complete	FPSE_04241	Complete	FPOA_08214	Complete	FGRRES_12866	Complete	FLAG1_02093	Complete	CCT67097	Complete	CVK87141	Fragmented	FOXG_07795P0	Complete	CVK88000	Complete	NechaP38255	Fragmented	FVEG_04721T0	Fragmented	FCUL_08261.1-mRNA-1
BUSCOfEOG77HDS9	Complete	FV_01465	Complete	FPSE_01826	Complete	FPOA_01225	Complete	FGRRES_01187	Complete	FLAG1_03483	Complete	CCT62101	Complete	CVK83187	Complete	FOXG_00202P0	Complete	CVL10369	Complete	NechaP98714	Complete	FVEG_01315T0	Complete	FCUL_01281.1-mRNA-1
BUSCOfEOG7B5X4M	Complete	FV_11860	Complete	FPSE_02696	Complete	FPOA_10059	Complete	FGRRES_07086	Complete	FLAG1_00190	Complete	CCT65791	Complete	CVK89422	Complete	FOXG_01719P0	Complete	CVK93100	Complete	NechaP37723	Complete	FVEG_08088T0	Fragmented	FCUL_10183.1-mRNA-1
BUSCOfEOG783N3S	Complete	FV_01301	Complete	FPSE_12285	Complete	FPOA_00756	Complete	FGRRES_01035	Complete	FLAG1_00426	Complete	CCT62248	Complete	CVK83436	Complete	FOXG_00356P0	Complete	CVK95707	Complete	NechaP74720	Complete	FVEG_01162T0	Complete	FCUL_01128.1-mRNA-1
BUSCOfEOG7TF7MB	Complete	FV_11294	Complete	FPSE_01654	Complete	FPOA_09546	Complete	FGRRES_06599	Complete	FLAG1_07767	Complete	CCT66377	Complete	CVK88347	Duplicated	FOXG_02353P0	Complete	CVL13607	Complete	NechaP39231	Duplicated	FVEG_05525T0	Complete	FCUL_09624.1-mRNA-1
BUSCOfEOG7VHT6T	Complete	FV_13320	Complete	FPSE_07968	Complete	FPOA_11356	Complete	FGRRES_09432	Complete	FLAG1_06539	Complete	CCT64490	Complete	CVK93697	Complete	FOXG_06118P0	Complete	CVK97527	Complete	NechaP103516	Complete	FVEG_03982T0	Complete	FCUL_11562.1-mRNA-1
BUSCOfEOG7FR7QW	Duplicated	FV_02062	Complete	FPSE_05580	Complete	FPOA_04673	Complete	FGRRES_02811	Complete	FLAG1_06178	Complete	CCT69661	Complete	CVK98580	Complete	FOXG_15663P0	Duplicated	CVL11245	Complete	NechaP67812	Complete	FVEG_13123T0	Complete	FCUL_04875.1-mRNA-1
BUSCOfEOG7FR7QW	Duplicated	FV_05692	Complete	FPSE_05580	Complete	FPOA_04673	Complete	FGRRES_02811	Complete	FLAG1_06178	Complete	CCT69661	Complete	CVK98580	Complete	FOXG_15663P0	Duplicated	CVL11245	Complete	NechaP67812	Complete	FVEG_13123T0	Complete	FCUL_04875.1-mRNA-1
BUSCOfEOG7PCJR9	Complete	FV_03174	Complete	FPSE_06481	Complete	FPOA_02718	Complete	FGRRES_02724	Fragmented	FLAG1_01910	Complete	CCT68860	Complete	CVL01580	Complete	FOXG_10321P0	Complete	CVL02446	Complete	NechaP94440	Fragmented	FVEG_02283T0	Complete	FCUL_02813.1-mRNA-1
BUSCOfEOG7Q8CWW	Complete	FV_11435	Complete	FPSE_01529	Complete	FPOA_09671	Complete	FGRRES_16705_M	Complete	FLAG1_06327	Complete	CCT66255	Complete	CVK88593	Fragmented	FOXG_02220P0	Complete	CVL07909	Complete	NechaP38149	Complete	FVEG_05391T0	Complete	FCUL_09761.1-mRNA-1
BUSCOfEOG7966R0	Complete	FV_11619	Complete	FPSE_11790	Complete	FPOA_09839	Complete	FGRRES_06874	Complete	FLAG1_00572	Complete	CCT66006	Complete	CVK89043	Complete	FOXG_01952P0	Complete	CVL13056	Complete	NechaP68424	Complete	FVEG_05113T0	Complete	FCUL_09939.1-mRNA-1
BUSCOfEOG7Z0K8S	Complete	FV_02910	Complete	FPSE_08612	Complete	FPOA_02483	Complete	FGRRES_02493	Complete	FLAG1_04403	Complete	CCT69386	Complete	CVL01902	Complete	FOXG_10522P0	Complete	CVL01036	Complete	NechaP62199	Complete	FVEG_09171T0	Complete	FCUL_02570.1-mRNA-1
BUSCOfEOG7CZKHC	Complete	FV_05244	Complete	FPSE_06031	Complete	FPOA_04288	Complete	FGRRES_08621_M	Complete	FLAG1_01828	Complete	CCT70764	Complete	CVK90973	Complete	FOXG_03179P0	Complete	CVL12694	Complete	NechaP99630	Complete	FVEG_02048T0	Complete	FCUL_04450.1-mRNA-1
BUSCOfEOG7H4F3W	Duplicated	FV_08771	Duplicated	FPSE_03552	Duplicated	FPOA_07398	Duplicated	FGRRES_00468	Complete	FLAG1_07550	Duplicated	CCT62463	Duplicated	CVL01205	Duplicated	FOXG_09446P0	Duplicated	CVL11245	Complete	NechaP90152	Complete	FVEG_00927T0	Duplicated	FCUL_07614.1-mRNA-1
BUSCOfEOG7H4F3W	Duplicated	FV_00637	Duplicated	FPSE_03552	Duplicated	FPOA_07398	Duplicated	FGRRES_00468	Complete	FLAG1_07550	Duplicated	CCT62463	Duplicated	CVL01205	Duplicated	FOXG_09446P0	Duplicated	CVL11245	Complete	NechaP90152	Complete	FVEG_00927T0	Duplicated	FCUL_07614.1-mRNA-1
BUSCOfEOG7M0P18	Complete	FV_08556	Complete	FPSE_06163	Complete	FPOA_07192	Complete	FGRRES_05573	Complete	FLAG1_05716	Complete	CCT71242	Complete	CVL01056	Fragmented	FOXG_09318P0	Complete	CVK94280	Complete	NechaP47102	Complete	FVEG_06922T0	Complete	FCUL_07747.1-mRNA-1
BUSCOfEOG77T1G6	Complete	FV_00874	Complete	FPSE_00659	Complete	FPOA_00692	Complete	FGRRES_00686	Complete	FLAG1_06423	Complete	CCT62847	Complete	CVK84515	Complete	FOXG_01010P0	Complete	CVK83364	Complete	NechaP75325	Complete	FVEG_00505T0	Complete	FCUL_00732.1-mRNA-1
BUSCOfEOG7VB2QQ	Complete	FV_13353	Complete	FPSE_07936	Duplicated	FPOA_07304	Complete	FGRRES_09408	Complete	FLAG1_04119	Complete	CCT64519	Complete	CVK93727	Complete	FOXG_06086P0	Complete	CVK97597	Duplicated	NechaP32463	Complete	FVEG_03952T0	Complete	FCUL_11591.1-mRNA-1
BUSCOfEOG7W9S33	Complete	FV_01941	Complete	FPSE_09997	Complete	FPOA_01652	Complete	FGRRES_01606	Complete	FLAG1_02240	Complete	CCT61696	Complete	CVL02843	Complete	FOXG_11097P0	Complete	CVL02727	Duplicated	NechaP101770	Complete	FVEG_09701T0	Complete	FCUL_01708.1-mRNA-1
BUSCOfEOG7CCC0Z	Complete	FV_08530	Complete	FPSE_06138	Complete	FPOA_07304	Complete	FGRRES_05547	Complete	FLAG1_07786	Complete	CCT71264	Complete	CVL01100	Complete	FOXG_09345P0	Complete	CVK94215	Complete	NechaP83763	Complete	FVEG_06949T0	Complete	FCUL_07721.1-mRNA-1
BUSCOfEOG7PVX16	Complete	FV_09947	Complete	FPSE_01174	Complete	FPOA_08456	Complete	FGRRES_06319	Complete	FLAG1_06787	Complete	CCT67349	Complete	CVK86742	Complete	FOXG_08071P0	Complete	CVL10713	Complete	NechaP39118	Complete	FVEG_04993T0	Complete	FCUL_08526.1-mRNA-1
BUSCOfEOG7SBP20	Complete	FV_01565	Complete	FPSE_00415	Complete	FPOA_01317	Complete	FGRRES_01276	Complete	FLAG1_04228	Complete	CCT62018	Complete	CVK83024	Complete	FOXG_00109P0	Complete	CVL11009	Complete	NechaP74492	Complete	FVEG_01407T0	Complete	FCUL_01377.1-mRNA-1
BUSCOfEOG7NW6JR	Complete	FV_01400	Complete	FPSE_01035	Complete	FPOA_01164	Complete	FGRRES_01128	Complete	FLAG1_02919	Complete	CCT62158	Complete	CVK83281	Complete	FOXG_00261P0	Complete	CVL10308	Complete	NechaP57318	Complete	FVEG_01255T0	Complete	FCUL_01223.1-mRNA-1
BUSCOfEOG757D71	Complete	FV_08790	Complete	FPSE_03569	Complete	FPOA_07414	Complete	FGRRES_05438	Complete	FLAG1_02194	Complete	CCT71368	Complete	CVL01221	Complete	FOXG_09460P0	Complete	CVK93927	Complete	NechaP95606	Complete	FVEG_07089T0	Complete	FCUL_07597.1-mRNA-1
BUSCOfEOG71RXT9	Complete	FV_11385	Complete	FPSE_01575	Complete	FPOA_09624	Complete	FGRRES_06670	Complete	FLAG1_03371	Complete	CCT66301	Complete	CVK88507	Complete	FOXG_02272P0	Complete	CVL07809	Complete	NechaP123143	Complete	FVEG_05447T0	Complete	FCUL_09708.1-mRNA-1
BUSCOfEOG72890P	Complete	FV_13309	Complete	FPSE_07979	Complete	FPOA_11348	Complete	FGRRES_09440	Complete	FLAG1_07493	Complete	CCT64484	Complete	CVK93689	Fragmented	FOXG_06129P0	Complete	CVK97504	Complete	NechaP66683	Complete	FVEG_03991T0	Complete	FCUL_11551.1-mRNA-1
BUSCOfEOG73RBPK	Duplicated	FV_13888	Duplicated	FPSE_00660	Duplicated	FPOA_11828	Complete	FGRRES_17139	Duplicated	FLAG1_06424	Duplicated	CCT62848	Duplicated	CVL00562	Duplicated	FOXG_09032P0	Duplicated	CVK83368	Duplicated	NechaP102393	Duplicated	FVEG_06634T0	Duplicated	FCUL_12042.1-mRNA-1
BUSCOfEOG73RBPK	Duplicated	FV_00875	Duplicated	FPSE_00660	Duplicated	FPOA_11828	Complete	FGRRES_17139	Duplicated	FLAG1_06424	Duplicated	CCT62848	Duplicated	CVL00562	Duplicated	FOXG_09032P0	Duplicated	CVK83368	Duplicated	NechaP102393	Duplicated	FVEG_06634T0	Duplicated	FCUL_12042.1-mRNA-1
BUSCOfEOG7PZS9D	Complete	FV_05283	Complete	FPSE_11560	Complete	FPOA_04325	Complete	FGRRES_08655	Complete	FLAG1_05931	Complete	CCT70206	Complete	CVK91023	Complete	FOXG_03145P0	Complete	CVK91390	Complete	NechaP36301	Complete	FVEG_02010T0	Missing	0
BUSCOfEOG7PZS7V	Complete	FV_01373	Complete	FPSE_09058	Complete	FPOA_01136	Complete	FGRRES_01102	Complete	FLAG1_02947	Complete	CCT62183	Complete	CVK83324	Complete	FOXG_00288P0	Complete	CVL10281	Complete	NechaP31157	Fragmented	FVEG_01229T0	Complete	FCUL_01198.1-mRNA-1
BUSCOfEOG7J44H6	Complete	FV_01381	Complete	FPSE_09066	Complete	FPOA_01144	Complete	FGRRES_01109	Complete	FLAG1_02939	Complete	CCT62176	Complete	CVK83311	Complete	FOXG_00281P0	Complete	CVL10289	Complete	NechaP65553	Complete	FVEG_01236T0	Complete	FCUL_01206.1-mRNA-1
BUSCOfEOG71ZPBN	Complete	FV_13543	Complete	FPSE_09629	Complete	FPOA_11568	Complete	FGRRES_09239	Complete	FLAG1_02557	Complete	CCT64592	Complete	CVK93860	Complete	FOXG_06002P0	Complete	CVL05176	Complete	NechaP58616	Complete	FVEG_03869T0	Complete	FCUL_11780.1-mRNA-1
BUSCOfEOG7K9KDQ	Complete	FV_00390	Complete	FPSE_04337	Complete	FPOA_00256	Complete	FGRRES_00261	Complete	FLAG1_05339	Complete	CCT63029	Complete	CVK84790	Complete	FOXG_01201P0	Complete	CVK83860	Complete	NechaP61432	Complete	FVEG_00299T0	Fragmented	FCUL_00277.1-mRNA-1
BUSCOfEOG7QZGMD	Complete	FV_02939	Complete	FPSE_08642	Complete	FPOA_02510	Complete	FGRRES_02522	Complete	FLAG1_03065	Complete	CCT68981	Complete	CVL01929	Complete	FOXG_10550P0	Complete	CVL00973	Complete	NechaP70420	Complete	FVEG_09197T0	Complete	FCUL_02601.1-mRNA-1
BUSCOfEOG7KWSTD	Complete	FV_05141	Complete	FPSE_10183	Complete	FPOA_04194	Complete	FGRRES_08531	Complete	FLAG1_08984	Complete	CCT70039	Complete	CVK90722	Complete	FOXG_03335P0	Complete	CVL00071	Complete	NechaP99697	Fragmented	FVEG_04540T0	Fragmented	FCUL_11452.1-mRNA-1
BUSCOfEOG7CK3JD	Complete	FV_07176	Complete	FPSE_00140	Complete	FPOA_05987	Complete	FGRRES_04120	Complete	FLAG1_07296	Complete	CCT73627	Complete	CVL04581	Complete	FOXG_11517P0	Complete	CVL09762	Complete	NechaP94477	Complete	FVEG_10306T0	Complete	FCUL_06246.1-mRNA-1
BUSCOfEOG7MWH56	Complete	FV_10269	Complete	FPSE_09809	Complete	FPOA_08751	Complete	FGRRES_10894	Complete	FLAG1_01546	Complete	CCT71606	Complete	CVL05570	Complete	FOXG_12830P0	Complete	CVK97927	Complete	NechaP68989	Complete	FVEG_11574T0	Complete	FCUL_08851.1-mRNA-1
BUSCOfEOG7QRR35	Complete	FV_11923	Complete	FPSE_04103	Complete	FPOA_10116	Complete	FGRRES_07139	Complete	FLAG1_07969	Complete	CCT65734	Complete	CVK89523	Complete	FOXG_01661P0	Complete	CVK93174	Complete	NechaP84677	Complete	FVEG_08026T0	Complete	FCUL_10247.1-mRNA-1
BUSCOfEOG7J1896	Duplicated	FV_11645	Duplicated	FPSE_11760	Duplicated	FPOA_01962	Duplicated	FGRRES_01939	Complete	FLAG1_03189	Complete	CCT72401	Complete	CVK97301	Fragmented	FOXG_04190P0	Complete	CVL01854	Duplicated	NechaP92765	Complete	FVEG_07306T0	Duplicated	FCUL_09970.1-mRNA-1
BUSCOfEOG7J1896	Duplicated	FV_02296	Duplicated	FPSE_11760	Duplicated	FPOA_01962	Duplicated	FGRRES_01939	Complete	FLAG1_03189	Complete	CCT72401	Complete	CVK97301	Fragmented	FOXG_04190P0	Complete	CVL01854	Duplicated	NechaP92765	Complete	FVEG_07306T0	Duplicated	FCUL_09970.1-mRNA-1
BUSCOfEOG7ZD25S	Complete	FV_05086	Complete	FPSE_04643	Complete	FPOA_04140	Complete	FGRRES_08479	Complete	FLAG1_04680	Complete	CCT70092	Complete	CVK90812	Complete	FOXG_03278P0	Complete	CVL00198	Complete	NechaP58905	Complete	FVEG_02150T0	Complete	FCUL_04296.1-mRNA-1
BUSCOfEOG7J44MH	Complete	FV_12111	Complete	transcript:EKJ78699	Complete	FPOA_10287	Complete	FGRRES_07310	Duplicated	FLAG1_04079	Complete	CCT66147	Complete	CVK88794	Complete	FOXG_02103P0	Complete	CVL10201	Complete	NechaP37886	Complete	FVEG_05267T0	Duplicated	FCUL_12254.1-mRNA-1
BUSCOfEOG7NCVCS	Complete	FV_13875	Complete	FPSE_07139	Complete	FPOA_11840	Complete	FGRRES_08964	Complete	FLAG1_07043	Complete	CCT70962	Complete	CVL00551	Complete	FOXG_09025P0	Complete	CVL13208	Complete	NechaP70802	Complete	FVEG_06626T0	Complete	FCUL_12054.1-mRNA-1
BUSCOfEOG7KQ2CS	Complete	FV_03479	Complete	FPSE_00495	Complete	FPOA_02990	Complete	FGRRES_10062_M	Complete	FLAG1_04614	Complete	CCT69422	Complete	CVK92800	Complete	FOXG_05423P0	Complete	CVL11376	Complete	NechaP80421	Complete	FVEG_02712T0	Complete	FCUL_03110.1-mRNA-1
BUSCOfEOG7X6MB3	Complete	FV_11342	Complete	FPSE_01612	Complete	FPOA_09587	Complete	FGRRES_06633	Complete	FLAG1_04139	Complete	CCT66335	Complete	CVK88433	Complete	FOXG_02311P0	Complete	CVL07769	Complete	NechaP68732	Complete	FVEG_05487T0	Complete	FCUL_09670.1-mRNA-1
BUSCOfEOG7WT4CT	Complete	FV_11941	Complete	FPSE_04119	Complete	FPOA_10134	Complete	FGRRES_07154	Complete	FLAG1_03847	Complete	CCT65718	Complete	CVK89552	Fragmented	FOXG_01646P0	Complete	CVK93193	Complete	NechaP49178	Complete	FVEG_08007T0	Complete	FCUL_10262.1-mRNA-1
BUSCOfEOG76TB4G	Complete	FV_09817	Complete	FPSE_02563	Complete	FPOA_08341	Complete	FGRRES_06204	Complete	FLAG1_05629	Complete	CCT63887	Complete	CVK99633	Complete	FOXG_08505P0	Complete	CVK88879	Complete	NechaP76275	Complete	FVEG_06171T0	Complete	FCUL_08399.1-mRNA-1
BUSCOfEOG7ZKSPV	Complete	FV_02303	Complete	FPSE_09165	Complete	FPOA_01968	Complete	FGRRES_01944	Complete	FLAG1_04730	Complete	CCT72406	Complete	CVK97314	Complete	FOXG_04185P0	Complete	CVL01837	Complete	NechaP50008	Complete	FVEG_07302T0	Complete	FCUL_02033.1-mRNA-1
BUSCOfEOG7ZD251	Complete	FV_03846	Complete	FPSE_07400	Complete	FPOA_03327	Complete	FGRRES_10388	Complete	FLAG1_06274	Complete	CCT68286	Complete	CVK92273	Complete	FOXG_05012P0	Complete	CVK90395	Complete	NechaP63966	Complete	FVEG_03119T0	Complete	FCUL_03462.1-mRNA-1
BUSCOfEOG7XSTP7	Complete	FV_12914	Complete	FPSE_00853	Complete	FPOA_10992	Complete	FGRRES_09790	Complete	FLAG1_03589	Complete	CCT64104	Complete	CVL00036	Complete	FOXG_08270P0	Complete	CVK89473	Complete	NechaP99249	Fragmented	FVEG_06402T0	Complete	FCUL_11190.1-mRNA-1
BUSCOfEOG7W41N8	Complete	FV_10240	Complete	FPSE_09835	Complete	FPOA_08726	Complete	FGRRES_10869	Complete	FLAG1_05993	Complete	CCT71582	Complete	CVL05621	Fragmented	FOXG_12804P0	Complete	CVK98002	Complete	NechaP40224	Complete	FVEG_11546T0	Complete	FCUL_08822.1-mRNA-1
BUSCOfEOG7GXPP8	Complete	FV_02213	Complete	FPSE_12341	Complete	FPOA_01885	Complete	FGRRES_01865	Fragmented	FLAG1_02321	Complete	CCT72326	Complete	CVK97168	Complete	FOXG_04268P0	Complete	CVL02127	Complete	NechaP101889	Complete	FVEG_07390T0	Complete	FCUL_01955.1-mRNA-1
BUSCOfEOG7673K5	Complete	FV_08756	Complete	FPSE_03537	Complete	FPOA_07384	Complete	FGRRES_05469	Complete	FLAG1_02224	Complete	CCT71339	Complete	CVL01191	Complete	FOXG_09431P0	Complete	CVK94008	Complete	NechaP71145	Complete	FVEG_07060T0	Complete	FCUL_07630.1-mRNA-1
BUSCOfEOG7P5T9P	Complete	FV_09585	Complete	FPSE_02970	Complete	FPOA_08128	Complete	FGRRES_06002	Complete	FLAG1_01612	Complete	CCT67017	Complete	CVK87276	Complete	FOXG_07707P0	Complete	CVK87831	Complete	NechaP92572	Complete	FVEG_04631T0	Complete	FCUL_08181.1-mRNA-1
BUSCOfEOG74N5S1	Complete	FV_09901	Complete	FPSE_00992	Complete	FPOA_08413	Complete	FGRRES_06279	Complete	FLAG1_00297	Complete	CCT67310	Complete	CVK86786	Complete	FOXG_08028P0	Complete	CVL10757	Complete	NechaP92512	Complete	FVEG_04948T0	Complete	FCUL_08479.1-mRNA-1
BUSCOfEOG7PP5JH	Complete	FV_12110	Complete	FPSE_01069	Complete	FPOA_10285	Complete	FGRRES_07308	Complete	FLAG1_03986	Complete	CCT66149	Complete	CVK88791	Complete	FOXG_02105P0	Complete	CVL10203	Complete	NechaP79279	Complete	FVEG_05269T0	Complete	FCUL_10434.1-mRNA-1
BUSCOfEOG7J44JS	Complete	FV_09776	Complete	FPSE_02520	Complete	FPOA_08302	Complete	FGRRES_06167	Complete	FLAG1_05008	Complete	CCT63854	Complete	CVK99571	Missing	0	Complete	CVK88778	Complete	NechaP33719	Complete	FVEG_06126T0	Complete	FCUL_08351.1-mRNA-1
BUSCOfEOG72ZCQ7	Complete	FV_10316	Complete	FPSE_06046	Complete	FPOA_08797	Complete	FGRRES_10933	Complete	FLAG1_04245	Complete	CCT71648	Complete	CVL05493	Complete	FOXG_12870P0	Complete	CVK97859	Complete	NechaP93238	Complete	FVEG_11617T0	Complete	FCUL_08891.1-mRNA-1
BUSCOfEOG7QC84G	Complete	FV_07216	Complete	FPSE_00173	Complete	FPOA_06021	Complete	FGRRES_04154_M	Complete	FLAG1_05908	Complete	CCT73596	Complete	CVL04531	Complete	FOXG_11480P0	Complete	CVL09728	Complete	NechaP43928	Complete	FVEG_10341T0	Complete	FCUL_06288.1-mRNA-1
BUSCOfEOG779P7X	Complete	FV_05327	Complete	FPSE_11717	Complete	FPOA_04364	Complete	FGRRES_08693	Complete	FLAG1_05330	Complete	CCT70253	Complete	CVK91066	Missing	0	Complete	CVK91499	Complete	NechaP35982	Complete	FVEG_01968T0	Complete	FCUL_04532.1-mRNA-1
BUSCOfEOG7PK99N	Complete	FV_03641	Complete	FPSE_03672	Complete	FPOA_03133	Complete	FGRRES_17327	Complete	FLAG1_03329	Complete	CCT68461	Complete	CVK92530	Complete	FOXG_05204P0	Complete	CVK90004	Complete	NechaP41785	Complete	FVEG_02931T0	Complete	FCUL_03257.1-mRNA-1
BUSCOfEOG7J44J3	Complete	FV_09233	Complete	FPSE_04956	Complete	FPOA_07813	Complete	FGRRES_05065	Complete	FLAG1_02832	Complete	CCT63783	Complete	CVK99491	Complete	FOXG_08630P0	Complete	CVK88559	Complete	NechaP99206	Complete	FVEG_06043T0	Complete	FCUL_07199.1-mRNA-1
BUSCOfEOG7K9KD3	Duplicated	FV_13026	Duplicated	FPSE_04738	Duplicated	FPOA_11097	Duplicated	FGRRES_09689	Duplicated	FLAG1_05971	Duplicated	CCT63741	Duplicated	CVK99447	Duplicated	FOXG_01832P0	Duplicated	CVK88461	Duplicated	NechaP103344	Complete	FVEG_05997T0	Duplicated	FCUL_07162.1-mRNA-1
BUSCOfEOG7K9KD3	Duplicated	FV_08460	Duplicated	FPSE_04738	Duplicated	FPOA_11097	Duplicated	FGRRES_09689	Duplicated	FLAG1_05971	Duplicated	CCT63741	Duplicated	CVK99447	Duplicated	FOXG_01832P0	Duplicated	CVK88461	Duplicated	NechaP103344	Complete	FVEG_05997T0	Duplicated	FCUL_07162.1-mRNA-1
BUSCOfEOG7K9KD3	Duplicated	FV_11737	Duplicated	FPSE_04738	Duplicated	FPOA_11097	Duplicated	FGRRES_09689	Duplicated	FLAG1_05971	Duplicated	CCT63741	Duplicated	CVK99447	Duplicated	FOXG_01832P0	Duplicated	CVK88461	Duplicated	NechaP103344	Complete	FVEG_05997T0	Duplicated	FCUL_07162.1-mRNA-1
BUSCOfEOG71K6BB	Complete	FV_08985	Complete	FPSE_07216	Complete	FPOA_07592	Complete	FGRRES_05276	Complete	FLAG1_06443	Complete	CCT63959	Complete	CVK99763	Fragmented	FOXG_08431P0	Complete	CVK89060	Complete	NechaP90822	Complete	FVEG_06247T0	Complete	FCUL_07426.1-mRNA-1
BUSCOfEOG7966SK	Complete	FV_03242	Complete	FPSE_10775	Complete	FPOA_02779	Complete	FGRRES_11632	Complete	FLAG1_06826	Complete	CCT68799	Complete	CVL01473	Fragmented	FOXG_10258P0	Complete	CVL13661	Complete	NechaP94203	Fragmented	FVEG_08906T0	Fragmented	FCUL_12374.1-mRNA-1
BUSCOfEOG7JMGRN	Complete	FV_05392	Complete	FPSE_07730	Complete	FPOA_04416	Complete	FGRRES_16978	Complete	FLAG1_04722	Complete	CCT70341	Complete	CVK91167	Complete	FOXG_03007P0	Complete	CVK91619	Complete	NechaP35159	Complete	FVEG_01860T0	Complete	FCUL_04596.1-mRNA-1
BUSCOfEOG7NW6JP	Complete	FV_12095	Complete	FPSE_01083	Complete	FPOA_10272	Complete	FGRRES_07294	Complete	FLAG1_03973	Complete	CCT66162	Complete	CVK88771	Complete	FOXG_02118P0	Complete	CVL10216	Missing	0	Complete	FVEG_05281T0	Complete	FCUL_10419.1-mRNA-1
BUSCOfEOG7J44H4	Complete	FV_00766	Complete	FPSE_04614	Complete	FPOA_00594	Complete	FGRRES_00590	Complete	FLAG1_00333	Complete	CCT62347	Complete	CVK83603	Complete	FOXG_00460P0	Complete	CVK95460	Complete	NechaP32012	Complete	FVEG_01053T0	Fragmented	FCUL_00633.1-mRNA-1
BUSCOfEOG7G1VH2	Complete	FV_03636	Complete	FPSE_03677	Complete	FPOA_03128	Complete	FGRRES_10196	Complete	FLAG1_07330	Complete	CCT68465	Complete	CVK92535	Complete	FOXG_05209P0	Complete	CVK89999	Complete	NechaP93619	Fragmented	FVEG_02926T0	Complete	FCUL_03253.1-mRNA-1
BUSCOfEOG7FR7RC	Complete	FV_09559	Complete	FPSE_03000	Complete	FPOA_08105	Complete	FGRRES_05978	Complete	FLAG1_01639	Complete	CCT66994	Complete	CVK87329	Complete	FOXG_07683P0	Complete	CVK87767	Complete	NechaP48838	Complete	FVEG_04605T0	Complete	FCUL_08152.1-mRNA-1
BUSCOfEOG72G1JR	Complete	FV_00948	Complete	FPSE_01263	Complete	FPOA_01076	Complete	FGRRES_00744	Complete	FLAG1_02722	Complete	CCT62905	Complete	CVK84627	Complete	FOXG_01075P0	Complete	CVK83540	Complete	NechaP103243	Complete	FVEG_00439T0	Complete	FCUL_00802.1-mRNA-1
BUSCOfEOG757D9B	Complete	FV_11866	Complete	FPSE_02691	Complete	FPOA_10064	Complete	FGRRES_16776	Complete	FLAG1_00195	Complete	CCT65786	Complete	CVK89433	Complete	FOXG_01713P0	Complete	CVK93118	Complete	NechaP78998	Complete	FVEG_08082T0	Complete	FCUL_10189.1-mRNA-1
BUSCOfEOG7WDNG0	Complete	FV_03860	Complete	FPSE_07416	Complete	FPOA_03344	Complete	FGRRES_10403	Complete	FLAG1_06261	Complete	CCT68274	Complete	CVK92253	Complete	FOXG_04999P0	Complete	CVK90427	Complete	NechaP101812	Complete	FVEG_03133T0	Complete	FCUL_03479.1-mRNA-1
BUSCOfEOG7ZWDC7	Duplicated	FV_06928	Duplicated	FPSE_05373	Duplicated	FPOA_05754	Duplicated	FGRRES_16469	Duplicated	FLAG1_03614	Duplicated	CCT64248	Duplicated	CVK93442	Duplicated	FOXG_06380P0	Duplicated	CVK96902	Duplicated	NechaP96733	Complete	FVEG_04230T0	Duplicated	FCUL_06012.1-mRNA-1
BUSCOfEOG7ZWDC7	Duplicated	FV_08945	Duplicated	FPSE_05373	Duplicated	FPOA_05754	Duplicated	FGRRES_16469	Duplicated	FLAG1_03614	Duplicated	CCT64248	Duplicated	CVK93442	Duplicated	FOXG_06380P0	Duplicated	CVK96902	Duplicated	NechaP96733	Complete	FVEG_04230T0	Duplicated	FCUL_06012.1-mRNA-1
BUSCOfEOG79KPPX	Complete	FV_13463	Complete	FPSE_09707	Complete	FPOA_11496	Complete	FGRRES_09310	Complete	FLAG1_05581	Complete	CCT64663	Complete	CVK93975	Complete	FOXG_05926P0	Complete	CVL05047	Complete	NechaP91312	Complete	FVEG_03797T0	Complete	FCUL_11702.1-mRNA-1
BUSCOfEOG7DZ8XZ	Complete	FV_01087	Complete	FPSE_11641	Complete	FPOA_00950	Complete	FGRRES_00864	Complete	FLAG1_01289	Complete	CCT62737	Complete	CVK84332	Complete	FOXG_00826P0	Complete	CVK83078	Complete	NechaP75277	Complete	FVEG_00621T0	Complete	FCUL_00935.1-mRNA-1
BUSCOfEOG7G4QSH	Complete	FV_09979	Complete	FPSE_01144	Complete	FPOA_08486	Complete	FGRRES_06349	Complete	FLAG1_03681	Complete	CCT67380	Complete	CVK86709	Complete	FOXG_08102P0	Complete	CVL10682	Complete	NechaP16258	Complete	FVEG_05025T0	Complete	FCUL_08558.1-mRNA-1
BUSCOfEOG7VTDXX	Complete	FV_09976	Complete	FPSE_01147	Complete	FPOA_08483	Complete	FGRRES_06346_M	Complete	FLAG1_03684	Complete	CCT67377	Complete	CVK86712	Complete	FOXG_08099P0	Complete	CVL10685	Complete	NechaP99905	Complete	FVEG_05022T0	Complete	FCUL_08555.1-mRNA-1
BUSCOfEOG77Q571	Complete	FV_00531	Complete	FPSE_00034	Complete	FPOA_00376	Complete	FGRRES_00373	Complete	FLAG1_00997	Complete	CCT62556	Complete	CVK83986	Complete	FOXG_00683P0	Complete	CVK94900	Complete	NechaP102380	Complete	FVEG_00828T0	Complete	FCUL_00407.1-mRNA-1
BUSCOfEOG7966T3	Complete	FV_11467	Complete	FPSE_09080	Complete	FPOA_09709	Complete	FGRRES_15010_12980_M	Complete	FLAG1_04807	Complete	CCT66141	Complete	CVK88804	Complete	FOXG_02095P0	Complete	CVL10195	Missing	0	Complete	FVEG_05259T0	Complete	FCUL_09779.1-mRNA-1
BUSCOfEOG7ZKSMC	Complete	FV_03465	Complete	FPSE_00508	Complete	FPOA_02979	Complete	FGRRES_10049	Complete	FLAG1_07428	Complete	CCT68597	Complete	CVK92698	Complete	FOXG_05357P0	Complete	CVL13789	Complete	NechaP61036	Complete	FVEG_02773T0	Complete	FCUL_03097.1-mRNA-1
BUSCOfEOG77WWNF	Complete	FV_12351	Complete	FPSE_07505	Complete	FPOA_10492	Complete	FGRRES_07524	Complete	FLAG1_02438	Complete	CCT65451	Complete	CVL06050	Complete	FOXG_15441P0	Complete	CVK98918	Complete	NechaP123400	Complete	FVEG_12772T0	Complete	FCUL_10661.1-mRNA-1
BUSCOfEOG7WHHK2	Complete	FV_05130	Complete	FPSE_10172	Complete	FPOA_04183	Complete	FGRRES_08522	Complete	FLAG1_04943	Complete	CCT70050	Complete	CVK90740	Complete	FOXG_03324P0	Complete	CVL00094	Complete	NechaP36373	Fragmented	FVEG_02194T0	Complete	FCUL_04345.1-mRNA-1
BUSCOfEOG7P8PJ3	Complete	FV_10046	Complete	FPSE_12314	Complete	FPOA_08546	Complete	FGRRES_16646	Complete	FLAG1_04580	Complete	CCT64165	Complete	CVL00158	Fragmented	FOXG_08197P0	Complete	CVK89651	Complete	NechaP104567	Fragmented	FVEG_10701T0	Complete	FCUL_08626.1-mRNA-1
BUSCOfEOG7HQNM6	Complete	FV_13058	Complete	FPSE_05939	Complete	FPOA_11128	Complete	FGRRES_09659	Complete	FLAG1_02617	Complete	CCT63977	Complete	CVK99803	Complete	FOXG_08411P0	Complete	CVK89118	Complete	NechaP90802	Complete	FVEG_06267T0	Complete	FCUL_11326.1-mRNA-1
BUSCOfEOG7MPRRD	Complete	FV_00757	Duplicated	FPSE_01100	Duplicated	FPOA_10253	Duplicated	FGRRES_07278	Complete	FLAG1_00342	Complete	CCT62370	Complete	CVK83647	Complete	FOXG_00470P0	Complete	CVK95402	Complete	NechaP90087	Complete	FVEG_01027T0	Duplicated	FCUL_10402.1-mRNA-1
BUSCOfEOG7G7KXF	Complete	FV_01570	Complete	FPSE_11591	Complete	FPOA_01321	Complete	FGRRES_01280	Complete	FLAG1_04224	Complete	CCT62015	Complete	CVK83017	Complete	FOXG_00105P0	Complete	CVL11013	Complete	NechaP32076	Fragmented	FVEG_01411T0	Complete	FCUL_01382.1-mRNA-1
BUSCOfEOG7GTTD5	Complete	FV_12375	Complete	FPSE_10588	Complete	FPOA_10516	Complete	FGRRES_07547	Complete	FLAG1_06767	Complete	CCT65426	Complete	CVL06076	Complete	FOXG_15419P0	Complete	CVK98976	Complete	NechaP71542	Complete	FVEG_12748T0	Complete	FCUL_10687.1-mRNA-1
BUSCOfEOG7D2FR2	Duplicated	FV_07167	Duplicated	FPSE_03633	Duplicated	FPOA_03170	Duplicated	FGRRES_10239	Duplicated	FLAG1_03292	Duplicated	CCT68416	Duplicated	CVK92484	Duplicated	FOXG_11525P0	Duplicated	CVL09770	Duplicated	NechaP41155	Duplicated	FVEG_10298T0	Duplicated	FCUL_06236.1-mRNA-1
BUSCOfEOG7D2FR2	Duplicated	FV_03679	Duplicated	FPSE_03633	Duplicated	FPOA_03170	Duplicated	FGRRES_10239	Duplicated	FLAG1_03292	Duplicated	CCT68416	Duplicated	CVK92484	Duplicated	FOXG_11525P0	Duplicated	CVL09770	Duplicated	NechaP41155	Duplicated	FVEG_10298T0	Duplicated	FCUL_06236.1-mRNA-1
BUSCOfEOG747PSQ	Complete	FV_08939	Fragmented	FPSE_07173	Complete	FPOA_07550	Complete	FGRRES_12711	Complete	FLAG1_03620	Complete	CCT64243	Complete	CVK93433	Duplicated	FOXG_06386P0	Complete	CVK96886	Fragmented	NechaP85723	Complete	FVEG_04235T0	Fragmented	FCUL_07464.1-mRNA-1
BUSCOfEOG7X9GGC	Complete	FV_12329	Complete	FPSE_11208	Complete	FPOA_10473	Complete	FGRRES_16839	Complete	FLAG1_02420	Complete	CCT65474	Complete	CVL06025	Complete	FOXG_15464P0	Complete	CVK98862	Complete	NechaP63310	Complete	FVEG_12795T0	Complete	FCUL_10628.1-mRNA-1
BUSCOfEOG77Q569	Complete	FV_10087	Complete	FPSE_01303	Complete	FPOA_08582	Complete	FGRRES_10730	Complete	FLAG1_05108	Complete	CCT71919	Complete	CVL05874	Complete	FOXG_12654P0	Complete	CVK98372	Complete	NechaP80179	Fragmented	FVEG_11391T0	Complete	FCUL_08667.1-mRNA-1
BUSCOfEOG7MPRQ9	Complete	FV_09844	Complete	FPSE_02587	Complete	FPOA_08363	Complete	FGRRES_06227	Duplicated	FLAG1_03111	Duplicated	CCT63907	Duplicated	CVK99681	Complete	FOXG_08484P0	Duplicated	CVK88949	Duplicated	NechaP25867	Complete	FVEG_06190T0	Complete	FCUL_08422.1-mRNA-1
BUSCOfEOG7X6M8Z	Complete	FV_05134	Complete	FPSE_10176	Complete	FPOA_04187	Complete	FGRRES_17018	Complete	FLAG1_08991	Complete	CCT70046	Complete	CVK90733	Complete	FOXG_03328P0	Complete	CVL00085	Complete	NechaP5514	Complete	FVEG_02199T0	Complete	FCUL_04350.1-mRNA-1
BUSCOfEOG7W41M9	Complete	FV_13136	Complete	FPSE_05867	Complete	FPOA_11197	Complete	FGRRES_09589	Complete	FLAG1_00662	Complete	CCT64331	Complete	CVK93537	Complete	FOXG_06292P0	Complete	CVK97127	Complete	NechaP32154	Complete	FVEG_04144T0	Complete	FCUL_11397.1-mRNA-1
BUSCOfEOG7HTHSD	Complete	FV_12050	Complete	FPSE_00181	Complete	FPOA_10229	Complete	FGRRES_07254	Complete	FLAG1_01724	Complete	CCT66729	Complete	CVK88697	Complete	FOXG_02163P0	Complete	CVL08061	Complete	NechaP122506	Complete	FVEG_05328T0	Complete	FCUL_10377.1-mRNA-1
BUSCOfEOG7TJ3TD	Duplicated	FV_00818	Duplicated	FPSE_00761	Duplicated	FPOA_01617	Duplicated	FGRRES_00638	Duplicated	FLAG1_02278	Duplicated	CCT61734	Duplicated	CVL02918	Duplicated	FOXG_11133P0	Duplicated	CVL04492	Duplicated	NechaP31605	Duplicated	FVEG_09656T0	Duplicated	FCUL_01671.1-mRNA-1
BUSCOfEOG7TJ3TD	Duplicated	FV_01897	Duplicated	FPSE_00761	Duplicated	FPOA_01617	Duplicated	FGRRES_00638	Duplicated	FLAG1_02278	Duplicated	CCT61734	Duplicated	CVL02918	Duplicated	FOXG_11133P0	Duplicated	CVL04492	Duplicated	NechaP31605	Duplicated	FVEG_09656T0	Duplicated	FCUL_01671.1-mRNA-1
BUSCOfEOG744TM6	Complete	FV_07449	Complete	FPSE_12089	Complete	FPOA_06235	Complete	FGRRES_04355	Complete	FLAG1_09005	Complete	CCT74062	Complete	CVK98465	Complete	FOXG_13879P0	Complete	CVK96488	Complete	NechaP95721	Complete	FVEG_11306T0	Complete	FCUL_06503.1-mRNA-1
BUSCOfEOG7K9KD0	Duplicated	FV_11058	Complete	FPSE_07504	Complete	FPOA_10493	Complete	FGRRES_16841	Complete	FLAG1_02439	Complete	CCT65452	Complete	CVL06049	Complete	FOXG_15442P0	Complete	CVK98914	Complete	NechaP48162	Complete	FVEG_12773T0	Complete	FCUL_10662.1-mRNA-1
BUSCOfEOG7K9KD0	Duplicated	FV_12352	Complete	FPSE_07504	Complete	FPOA_10493	Complete	FGRRES_16841	Complete	FLAG1_02439	Complete	CCT65452	Complete	CVL06049	Complete	FOXG_15442P0	Complete	CVK98914	Complete	NechaP48162	Complete	FVEG_12773T0	Complete	FCUL_10662.1-mRNA-1
BUSCOfEOG78WM14	Complete	FV_11963	Complete	FPSE_03215	Complete	FPOA_10148	Complete	FGRRES_07169	Complete	FLAG1_03833	Complete	CCT65705	Complete	CVK89574	Complete	FOXG_01631P0	Complete	CVK93207	Complete	NechaP63493	Complete	FVEG_07994T0	Complete	FCUL_10279.1-mRNA-1
BUSCOfEOG7V1G0D	Complete	FV_01405	Complete	FPSE_01030	Complete	FPOA_01169	Complete	FGRRES_01133	Complete	FLAG1_02914	Complete	CCT62152	Complete	CVK83272	Complete	FOXG_00256P0	Complete	CVL10314	Complete	NechaP98722	Complete	FVEG_01260T0	Complete	FCUL_01228.1-mRNA-1
BUSCOfEOG7GQZ4F	Complete	FV_09774	Complete	FPSE_02518	Complete	FPOA_08300	Complete	FGRRES_06165	Complete	FLAG1_05006	Complete	CCT63852	Complete	CVK99569	Complete	FOXG_08545P0	Complete	CVK88770	Complete	NechaP76314	Complete	FVEG_06124T0	Complete	FCUL_08348.1-mRNA-1
BUSCOfEOG7HTHR9	Complete	FV_00738	Complete	FPSE_03147	Complete	FPOA_00567	Complete	FGRRES_11782	Complete	FLAG1_00358	Complete	CCT62374	Complete	CVK83653	Complete	FOXG_00490P0	Complete	CVK95393	Complete	NechaP90099	Fragmented	FVEG_01023T0	Complete	FCUL_00605.1-mRNA-1
BUSCOfEOG793BHT	Complete	FV_05504	Complete	FPSE_11067	Complete	FPOA_04517	Complete	FGRRES_08845	Duplicated	FLAG1_04496	Complete	CCT69822	Complete	CVK90334	Complete	FOXG_03560P0	Complete	CVL10840	Complete	NechaP35225	Complete	FVEG_02433T0	Complete	FCUL_04712.1-mRNA-1
BUSCOfEOG7XH705	Duplicated	FV_13443	Duplicated	FPSE_09722	Complete	FPOA_11480	Duplicated	FGRRES_09324	Duplicated	FLAG1_07001	Complete	CCT64680	Duplicated	CVL07741	Complete	FOXG_05909P0	Complete	CVL05005	Duplicated	NechaP56797	Complete	FVEG_03780T0	Duplicated	FCUL_12123.1-mRNA-1
BUSCOfEOG7XH705	Duplicated	FV_05892	Duplicated	FPSE_09722	Complete	FPOA_11480	Duplicated	FGRRES_09324	Duplicated	FLAG1_07001	Complete	CCT64680	Duplicated	CVL07741	Complete	FOXG_05909P0	Complete	CVL05005	Duplicated	NechaP56797	Complete	FVEG_03780T0	Duplicated	FCUL_12123.1-mRNA-1
BUSCOfEOG78SQSK	Complete	FV_03817	Complete	FPSE_01207	Complete	FPOA_03300	Complete	FGRRES_10361	Complete	FLAG1_02469	Complete	CCT68309	Complete	CVK92312	Complete	FOXG_05038P0	Complete	CVK90332	Complete	NechaP41749	Complete	FVEG_03095T0	Complete	FCUL_03434.1-mRNA-1
BUSCOfEOG78SQSW	Complete	FV_13339	Complete	FPSE_07948	Complete	FPOA_11374	Complete	FGRRES_09397	Complete	FLAG1_04107	Complete	CCT64507	Complete	CVK93715	Complete	FOXG_06099P0	Complete	CVK97570	Complete	NechaP30718	Complete	FVEG_03964T0	Complete	FCUL_11580.1-mRNA-1
BUSCOfEOG7DJSXH	Complete	FV_03871	Complete	FPSE_07422	Complete	FPOA_03352	Complete	FGRRES_17356	Complete	FLAG1_06257	Complete	CCT69337	Complete	CVK92244	Complete	FOXG_04993P0	Complete	CVK90448	Fragmented	NechaP49845	Complete	FVEG_03138T0	Complete	FCUL_03487.1-mRNA-1
BUSCOfEOG76TB2T	Complete	FV_05053	Complete	FPSE_05668	Complete	FPOA_04112	Complete	FGRRES_08452_M	Complete	FLAG1_00889	Complete	CCT70118	Complete	CVK90861	Complete	FOXG_03250P0	Complete	CVL00226	Complete	NechaP67187	Complete	FVEG_02121T0	Complete	FCUL_04261.1-mRNA-1
BUSCOfEOG73RBMM	Complete	FV_11530	Complete	FPSE_11877	Complete	FPOA_09752	Complete	FGRRES_06789	Complete	FLAG1_07143	Complete	CCT66084	Complete	CVK88901	Complete	FOXG_02034P0	Complete	CVL10138	Complete	NechaP49567	Complete	FVEG_05199T0	Complete	FCUL_09842.1-mRNA-1
BUSCOfEOG7CVQ76	Complete	FV_09132	Complete	FPSE_06555	Complete	FPOA_07717	Complete	FGRRES_05156	Complete	FLAG1_04024	Complete	CCT67197	Complete	CVK86962	Complete	FOXG_07905P0	Complete	CVK88114	Complete	NechaP99952	Complete	FVEG_04828T0	Complete	FCUL_07297.1-mRNA-1
BUSCOfEOG7BGHVG	Complete	FV_00475	Complete	FPSE_07684	Complete	FPOA_00326	Complete	FGRRES_00327	Complete	FLAG1_00949	Complete	CCT62603	Complete	CVK84078	Complete	FOXG_00737P0	Complete	CVL13422	Complete	NechaP30719	Fragmented	FVEG_00778T0	Complete	FCUL_00349.1-mRNA-1
BUSCOfEOG77M8XG	Complete	FV_08798	Complete	FPSE_03576	Complete	FPOA_07421	Complete	FGRRES_05431	Complete	FLAG1_02187	Complete	CCT71372	Complete	CVL01228	Complete	FOXG_09467P0	Complete	CVK93907	Complete	NechaP71180	Complete	FVEG_07096T0	Complete	FCUL_07591.1-mRNA-1
BUSCOfEOG7VB2QK	Complete	FV_07294	Complete	FPSE_10425	Complete	FPOA_06093	Complete	FGRRES_04221	Complete	FLAG1_05084	Complete	CCT73525	Complete	CVK93001	Complete	FOXG_11408P0	Complete	CVL09653	Complete	NechaP42899	Complete	FVEG_10411T0	Complete	FCUL_06355.1-mRNA-1
BUSCOfEOG7VTDZ9	Complete	FV_00515	Complete	FPSE_00019	Complete	FPOA_00363	Complete	FGRRES_00361	Complete	FLAG1_00984	Complete	CCT62568	Complete	CVK84011	Complete	FOXG_00696P0	Complete	CVK94866	Complete	NechaP65714	Complete	FVEG_00815T0	Complete	FCUL_00392.1-mRNA-1
BUSCOfEOG72NRZG	Duplicated	FV_11570	Duplicated	FPSE_11837	Duplicated	FPOA_09791	Duplicated	FGRRES_07112	Duplicated	FLAG1_00217	Duplicated	CCT65423	Duplicated	CVK88964	Duplicated	FOXG_15416P0	Duplicated	CVL10100	Duplicated	NechaP48223	Duplicated	FVEG_08056T0	Duplicated	FCUL_10690.1-mRNA-1
BUSCOfEOG72NRZG	Duplicated	FV_11889	Duplicated	FPSE_11837	Duplicated	FPOA_09791	Duplicated	FGRRES_07112	Duplicated	FLAG1_00217	Duplicated	CCT65423	Duplicated	CVK88964	Duplicated	FOXG_15416P0	Duplicated	CVL10100	Duplicated	NechaP48223	Duplicated	FVEG_08056T0	Duplicated	FCUL_10690.1-mRNA-1
BUSCOfEOG72NRZG	Duplicated	FV_12378	Duplicated	FPSE_11837	Duplicated	FPOA_09791	Duplicated	FGRRES_07112	Duplicated	FLAG1_00217	Duplicated	CCT65423	Duplicated	CVK88964	Duplicated	FOXG_15416P0	Duplicated	CVL10100	Duplicated	NechaP48223	Duplicated	FVEG_08056T0	Duplicated	FCUL_10690.1-mRNA-1
BUSCOfEOG7K6Q74	Complete	FV_08957	Complete	FPSE_07191	Complete	FPOA_07566	Complete	FGRRES_05301	Complete	FLAG1_06124	Complete	CCT64256	Complete	CVK93458	Complete	FOXG_06368P0	Complete	CVK96933	Complete	NechaP50001	Complete	FVEG_04220T0	Complete	FCUL_07452.1-mRNA-1
BUSCOfEOG735483	Complete	FV_13882	Complete	FPSE_07135	Complete	FPOA_11831	Complete	FGRRES_17138	Complete	FLAG1_07038	Complete	CCT70976	Complete	CVL00574	Complete	FOXG_09036P0	Complete	CVL13223	Complete	NechaP28271	Complete	FVEG_06639T0	Complete	FCUL_12048.1-mRNA-1
BUSCOfEOG71P2N4	Complete	FV_03687	Complete	FPSE_03626	Complete	FPOA_03178	Complete	FGRRES_10246	Complete	FLAG1_03285	Complete	CCT68424	Complete	CVK92492	Complete	FOXG_05162P0	Complete	CVK90047	Complete	NechaP69563	Complete	FVEG_02971T0	Complete	FCUL_03307.1-mRNA-1
BUSCOfEOG7ZGXC2	Complete	FV_12958	Complete	FPSE_02278	Complete	FPOA_11032	Complete	FGRRES_09745	Complete	FLAG1_09347	Complete	CCT64066	Complete	CVK99962	Missing	0	Complete	CVK89362	Complete	NechaP32155	Complete	FVEG_06363T0	Missing	0
BUSCOfEOG7W15FB	Complete	FV_10003	Complete	FPSE_01124	Complete	FPOA_08506	Complete	FGRRES_06370	Complete	FLAG1_03660	Complete	CCT67399	Duplicated	CVK86688	Complete	FOXG_08123P0	Complete	CVL10661	Complete	NechaP59766	Complete	FVEG_05046T0	Complete	FCUL_08586.1-mRNA-1
BUSCOfEOG7M6DK3	Duplicated	FV_08754	Duplicated	FPSE_03535	Duplicated	FPOA_07382	Duplicated	FGRRES_02605	Duplicated	FLAG1_05246	Duplicated	CCT69001	Duplicated	CVL03258	Duplicated	FOXG_03398P0	Duplicated	CVL04257	Duplicated	NechaP62223	Duplicated	FVEG_09466T0	Duplicated	FCUL_04412.1-mRNA-1
BUSCOfEOG7M6DK3	Duplicated	FV_01698	Duplicated	FPSE_03535	Duplicated	FPOA_07382	Duplicated	FGRRES_02605	Duplicated	FLAG1_05246	Duplicated	CCT69001	Duplicated	CVL03258	Duplicated	FOXG_03398P0	Duplicated	CVL04257	Duplicated	NechaP62223	Duplicated	FVEG_09466T0	Duplicated	FCUL_04412.1-mRNA-1
BUSCOfEOG7M6DK3	Duplicated	FV_05201	Duplicated	FPSE_03535	Duplicated	FPOA_07382	Duplicated	FGRRES_02605	Duplicated	FLAG1_05246	Duplicated	CCT69001	Duplicated	CVL03258	Duplicated	FOXG_03398P0	Duplicated	CVL04257	Duplicated	NechaP62223	Duplicated	FVEG_09466T0	Duplicated	FCUL_04412.1-mRNA-1
BUSCOfEOG7M6DK3	Duplicated	FV_03039	Duplicated	FPSE_03535	Duplicated	FPOA_07382	Duplicated	FGRRES_02605	Duplicated	FLAG1_05246	Duplicated	CCT69001	Duplicated	CVL03258	Duplicated	FOXG_03398P0	Duplicated	CVL04257	Duplicated	NechaP62223	Duplicated	FVEG_09466T0	Duplicated	FCUL_04412.1-mRNA-1
BUSCOfEOG7M6DK3	Duplicated	FV_03038	Duplicated	FPSE_03535	Duplicated	FPOA_07382	Duplicated	FGRRES_02605	Duplicated	FLAG1_05246	Duplicated	CCT69001	Duplicated	CVL03258	Duplicated	FOXG_03398P0	Duplicated	CVL04257	Duplicated	NechaP62223	Duplicated	FVEG_09466T0	Duplicated	FCUL_04412.1-mRNA-1
BUSCOfEOG7M6DK3	Duplicated	FV_03040	Duplicated	FPSE_03535	Duplicated	FPOA_07382	Duplicated	FGRRES_02605	Duplicated	FLAG1_05246	Duplicated	CCT69001	Duplicated	CVL03258	Duplicated	FOXG_03398P0	Duplicated	CVL04257	Duplicated	NechaP62223	Duplicated	FVEG_09466T0	Duplicated	FCUL_04412.1-mRNA-1
BUSCOfEOG7ZWDCC	Complete	FV_13846	Complete	FPSE_07097	Complete	FPOA_11871	Complete	FGRRES_09002	Complete	FLAG1_04319	Complete	CCT70999	Complete	CVL00622	Complete	FOXG_09062P0	Complete	CVL13249	Complete	NechaP101186	Complete	FVEG_06663T0	Complete	FCUL_12011.1-mRNA-1
BUSCOfEOG72G1GK	Complete	FV_09085	Complete	FPSE_07302	Complete	FPOA_07680	Complete	FGRRES_05191	Complete	FLAG1_03073	Complete	CCT67233	Complete	CVK86904	Complete	FOXG_07946P0	Complete	CVK88153	Complete	NechaP48931	Complete	FVEG_04864T0	Complete	FCUL_07340.1-mRNA-1
BUSCOfEOG7CNZTF	Complete	FV_01702	Complete	FPSE_08562	Complete	FPOA_01438	Complete	FGRRES_01394	Complete	FLAG1_05589	Complete	CCT61904	Complete	CVL03251	Complete	FOXG_11321P0	Complete	CVL04261	Complete	NechaP102341	Complete	FVEG_09470T0	Complete	FCUL_01496.1-mRNA-1
BUSCOfEOG773XTK	Complete	FV_11994	Complete	FPSE_03182	Complete	FPOA_10175	Complete	FGRRES_07199	Complete	FLAG1_01667	Complete	CCT65674	Complete	CVK89633	Complete	FOXG_01596P0	Complete	CVK93243	Complete	NechaP48772	Complete	FVEG_07956T0	Complete	FCUL_10318.1-mRNA-1
BUSCOfEOG7W6WV5	Complete	FV_12259	Complete	FPSE_09396	Complete	FPOA_10409	Complete	FGRRES_07433_M	Complete	FLAG1_07575	Complete	CCT65538	Complete	CVK89803	Complete	FOXG_01459P0	Complete	CVK93459	Complete	NechaP63391	Complete	FVEG_07823T0	Complete	FCUL_10573.1-mRNA-1
BUSCOfEOG7GXPN0	Complete	FV_02383	Complete	FPSE_05721	Complete	FPOA_02046	Complete	FGRRES_02008	Complete	FLAG1_05447	Complete	CCT72252	Complete	CVK97046	Complete	FOXG_04340P0	Complete	CVL09564	Complete	NechaP72484	Complete	FVEG_07464T0	Complete	FCUL_02104.1-mRNA-1
BUSCOfEOG7QNVWW	Complete	FV_12001	Complete	FPSE_03174	Complete	FPOA_10182	Complete	FGRRES_07206	Complete	FLAG1_01675	Complete	CCT65680	Complete	CVK89619	Complete	FOXG_01603P0	Complete	CVK93236	Complete	NechaP71804	Complete	FVEG_07963T0	Complete	FCUL_10325.1-mRNA-1
BUSCOfEOG7F2528	Complete	FV_08924	Complete	FPSE_07162	Complete	FPOA_07537	Complete	FGRRES_05326	Complete	FLAG1_03632	Complete	CCT64233	Complete	CVK93414	Complete	FOXG_06398P0	Complete	CVK96853	Complete	NechaP85735	Complete	FVEG_04248T0	Complete	FCUL_07475.1-mRNA-1
BUSCOfEOG7BS4JW	Duplicated	FV_01121	Complete	FPSE_11674	Complete	FPOA_00917	Complete	FGRRES_00892	Complete	FLAG1_01319	Complete	CCT62708	Complete	CVK84281	Complete	FOXG_00864P0	Complete	CVK83002	Complete	NechaP31067	Complete	FVEG_00659T0	Complete	FCUL_00973.1-mRNA-1
BUSCOfEOG7BS4JW	Duplicated	FV_11058	Complete	FPSE_11674	Complete	FPOA_00917	Complete	FGRRES_00892	Complete	FLAG1_01319	Complete	CCT62708	Complete	CVK84281	Complete	FOXG_00864P0	Complete	CVK83002	Complete	NechaP31067	Complete	FVEG_00659T0	Complete	FCUL_00973.1-mRNA-1
BUSCOfEOG7Q2NHQ	Complete	FV_01401	Complete	FPSE_01034	Complete	FPOA_01165	Complete	FGRRES_01129	Complete	FLAG1_02918	Complete	CCT62156	Complete	CVK83278	Complete	FOXG_00260P0	Complete	CVL10310	Complete	NechaP74635	Complete	FVEG_01256T0	Complete	FCUL_01224.1-mRNA-1
BUSCOfEOG7B8SF4	Complete	FV_02924	Complete	FPSE_08626	Complete	FPOA_02496	Complete	FGRRES_16008	Complete	FLAG1_04416	Complete	CCT69389	Complete	CVL01914	Complete	FOXG_10534P0	Complete	CVL01006	Complete	NechaP62179	Missing	0	Complete	FCUL_02582.1-mRNA-1
BUSCOfEOG7WX0KW	Duplicated	FV_10321	Duplicated	FPSE_11339	Duplicated	FPOA_04420	Duplicated	FGRRES_04431	Duplicated	FLAG1_01875	Duplicated	CCT73265	Duplicated	CVK84707	Duplicated	FOXG_11906P0	Duplicated	CVK85471	Duplicated	NechaP49824	Duplicated	FVEG_12906T0	Duplicated	FCUL_01811.1-mRNA-1
BUSCOfEOG7WX0KW	Duplicated	FV_11135	Duplicated	FPSE_11339	Duplicated	FPOA_04420	Duplicated	FGRRES_04431	Duplicated	FLAG1_01875	Duplicated	CCT73265	Duplicated	CVK84707	Duplicated	FOXG_11906P0	Duplicated	CVK85471	Duplicated	NechaP49824	Duplicated	FVEG_12906T0	Duplicated	FCUL_01811.1-mRNA-1
BUSCOfEOG7WX0KW	Duplicated	FV_07252	Duplicated	FPSE_11339	Duplicated	FPOA_04420	Duplicated	FGRRES_04431	Duplicated	FLAG1_01875	Duplicated	CCT73265	Duplicated	CVK84707	Duplicated	FOXG_11906P0	Duplicated	CVK85471	Duplicated	NechaP49824	Duplicated	FVEG_12906T0	Duplicated	FCUL_01811.1-mRNA-1
BUSCOfEOG7WX0KW	Duplicated	FV_06730	Duplicated	FPSE_11339	Duplicated	FPOA_04420	Duplicated	FGRRES_04431	Duplicated	FLAG1_01875	Duplicated	CCT73265	Duplicated	CVK84707	Duplicated	FOXG_11906P0	Duplicated	CVK85471	Duplicated	NechaP49824	Duplicated	FVEG_12906T0	Duplicated	FCUL_01811.1-mRNA-1
BUSCOfEOG7WX0KW	Duplicated	FV_04325	Duplicated	FPSE_11339	Duplicated	FPOA_04420	Duplicated	FGRRES_04431	Duplicated	FLAG1_01875	Duplicated	CCT73265	Duplicated	CVK84707	Duplicated	FOXG_11906P0	Duplicated	CVK85471	Duplicated	NechaP49824	Duplicated	FVEG_12906T0	Duplicated	FCUL_01811.1-mRNA-1
BUSCOfEOG7WX0KW	Duplicated	FV_10321	Duplicated	FPSE_11339	Duplicated	FPOA_04420	Duplicated	FGRRES_04431	Duplicated	FLAG1_01875	Duplicated	CCT73265	Duplicated	CVK84707	Duplicated	FOXG_11906P0	Duplicated	CVK85471	Duplicated	NechaP49824	Duplicated	FVEG_12906T0	Duplicated	FCUL_01811.1-mRNA-1
BUSCOfEOG7WX0KW	Duplicated	FV_08446	Duplicated	FPSE_11339	Duplicated	FPOA_04420	Duplicated	FGRRES_04431	Duplicated	FLAG1_01875	Duplicated	CCT73265	Duplicated	CVK84707	Duplicated	FOXG_11906P0	Duplicated	CVK85471	Duplicated	NechaP49824	Duplicated	FVEG_12906T0	Duplicated	FCUL_01811.1-mRNA-1
BUSCOfEOG7WX0KW	Duplicated	FV_10634	Duplicated	FPSE_11339	Duplicated	FPOA_04420	Duplicated	FGRRES_04431	Duplicated	FLAG1_01875	Duplicated	CCT73265	Duplicated	CVK84707	Duplicated	FOXG_11906P0	Duplicated	CVK85471	Duplicated	NechaP49824	Duplicated	FVEG_12906T0	Duplicated	FCUL_01811.1-mRNA-1
BUSCOfEOG7WX0KW	Duplicated	FV_05193	Duplicated	FPSE_11339	Duplicated	FPOA_04420	Duplicated	FGRRES_04431	Duplicated	FLAG1_01875	Duplicated	CCT73265	Duplicated	CVK84707	Duplicated	FOXG_11906P0	Duplicated	CVK85471	Duplicated	NechaP49824	Duplicated	FVEG_12906T0	Duplicated	FCUL_01811.1-mRNA-1
BUSCOfEOG7WX0KW	Duplicated	FV_10298	Duplicated	FPSE_11339	Duplicated	FPOA_04420	Duplicated	FGRRES_04431	Duplicated	FLAG1_01875	Duplicated	CCT73265	Duplicated	CVK84707	Duplicated	FOXG_11906P0	Duplicated	CVK85471	Duplicated	NechaP49824	Duplicated	FVEG_12906T0	Duplicated	FCUL_01811.1-mRNA-1
BUSCOfEOG7WX0KW	Duplicated	FV_04151	Duplicated	FPSE_11339	Duplicated	FPOA_04420	Duplicated	FGRRES_04431	Duplicated	FLAG1_01875	Duplicated	CCT73265	Duplicated	CVK84707	Duplicated	FOXG_11906P0	Duplicated	CVK85471	Duplicated	NechaP49824	Duplicated	FVEG_12906T0	Duplicated	FCUL_01811.1-mRNA-1
BUSCOfEOG7WX0KW	Duplicated	FV_00911	Duplicated	FPSE_11339	Duplicated	FPOA_04420	Duplicated	FGRRES_04431	Duplicated	FLAG1_01875	Duplicated	CCT73265	Duplicated	CVK84707	Duplicated	FOXG_11906P0	Duplicated	CVK85471	Duplicated	NechaP49824	Duplicated	FVEG_12906T0	Duplicated	FCUL_01811.1-mRNA-1
BUSCOfEOG7WX0KW	Duplicated	FV_06959	Duplicated	FPSE_11339	Duplicated	FPOA_04420	Duplicated	FGRRES_04431	Duplicated	FLAG1_01875	Duplicated	CCT73265	Duplicated	CVK84707	Duplicated	FOXG_11906P0	Duplicated	CVK85471	Duplicated	NechaP49824	Duplicated	FVEG_12906T0	Duplicated	FCUL_01811.1-mRNA-1
BUSCOfEOG7WX0KW	Duplicated	FV_11135	Duplicated	FPSE_11339	Duplicated	FPOA_04420	Duplicated	FGRRES_04431	Duplicated	FLAG1_01875	Duplicated	CCT73265	Duplicated	CVK84707	Duplicated	FOXG_11906P0	Duplicated	CVK85471	Duplicated	NechaP49824	Duplicated	FVEG_12906T0	Duplicated	FCUL_01811.1-mRNA-1
BUSCOfEOG7WX0KW	Duplicated	FV_00091	Duplicated	FPSE_11339	Duplicated	FPOA_04420	Duplicated	FGRRES_04431	Duplicated	FLAG1_01875	Duplicated	CCT73265	Duplicated	CVK84707	Duplicated	FOXG_11906P0	Duplicated	CVK85471	Duplicated	NechaP49824	Duplicated	FVEG_12906T0	Duplicated	FCUL_01811.1-mRNA-1
BUSCOfEOG7WX0KW	Duplicated	FV_04575	Duplicated	FPSE_11339	Duplicated	FPOA_04420	Duplicated	FGRRES_04431	Duplicated	FLAG1_01875	Duplicated	CCT73265	Duplicated	CVK84707	Duplicated	FOXG_11906P0	Duplicated	CVK85471	Duplicated	NechaP49824	Duplicated	FVEG_12906T0	Duplicated	FCUL_01811.1-mRNA-1
BUSCOfEOG7WX0KW	Duplicated	FV_06306	Duplicated	FPSE_11339	Duplicated	FPOA_04420	Duplicated	FGRRES_04431	Duplicated	FLAG1_01875	Duplicated	CCT73265	Duplicated	CVK84707	Duplicated	FOXG_11906P0	Duplicated	CVK85471	Duplicated	NechaP49824	Duplicated	FVEG_12906T0	Duplicated	FCUL_01811.1-mRNA-1
BUSCOfEOG7WX0KW	Duplicated	FV_12895	Duplicated	FPSE_11339	Duplicated	FPOA_04420	Duplicated	FGRRES_04431	Duplicated	FLAG1_01875	Duplicated	CCT73265	Duplicated	CVK84707	Duplicated	FOXG_11906P0	Duplicated	CVK85471	Duplicated	NechaP49824	Duplicated	FVEG_12906T0	Duplicated	FCUL_01811.1-mRNA-1
BUSCOfEOG7WX0KW	Duplicated	FV_10321	Duplicated	FPSE_11339	Duplicated	FPOA_04420	Duplicated	FGRRES_04431	Duplicated	FLAG1_01875	Duplicated	CCT73265	Duplicated	CVK84707	Duplicated	FOXG_11906P0	Duplicated	CVK85471	Duplicated	NechaP49824	Duplicated	FVEG_12906T0	Duplicated	FCUL_01811.1-mRNA-1
BUSCOfEOG7WX0KW	Duplicated	FV_10960	Duplicated	FPSE_11339	Duplicated	FPOA_04420	Duplicated	FGRRES_04431	Duplicated	FLAG1_01875	Duplicated	CCT73265	Duplicated	CVK84707	Duplicated	FOXG_11906P0	Duplicated	CVK85471	Duplicated	NechaP49824	Duplicated	FVEG_12906T0	Duplicated	FCUL_01811.1-mRNA-1
BUSCOfEOG7WX0KW	Duplicated	FV_07896	Duplicated	FPSE_11339	Duplicated	FPOA_04420	Duplicated	FGRRES_04431	Duplicated	FLAG1_01875	Duplicated	CCT73265	Duplicated	CVK84707	Duplicated	FOXG_11906P0	Duplicated	CVK85471	Duplicated	NechaP49824	Duplicated	FVEG_12906T0	Duplicated	FCUL_01811.1-mRNA-1
BUSCOfEOG7WX0KW	Duplicated	FV_08607	Duplicated	FPSE_11339	Duplicated	FPOA_04420	Duplicated	FGRRES_04431	Duplicated	FLAG1_01875	Duplicated	CCT73265	Duplicated	CVK84707	Duplicated	FOXG_11906P0	Duplicated	CVK85471	Duplicated	NechaP49824	Duplicated	FVEG_12906T0	Duplicated	FCUL_01811.1-mRNA-1
BUSCOfEOG7WX0KW	Duplicated	FV_06617	Duplicated	FPSE_11339	Duplicated	FPOA_04420	Duplicated	FGRRES_04431	Duplicated	FLAG1_01875	Duplicated	CCT73265	Duplicated	CVK84707	Duplicated	FOXG_11906P0	Duplicated	CVK85471	Duplicated	NechaP49824	Duplicated	FVEG_12906T0	Duplicated	FCUL_01811.1-mRNA-1
BUSCOfEOG7WX0KW	Duplicated	FV_04575	Duplicated	FPSE_11339	Duplicated	FPOA_04420	Duplicated	FGRRES_04431	Duplicated	FLAG1_01875	Duplicated	CCT73265	Duplicated	CVK84707	Duplicated	FOXG_11906P0	Duplicated	CVK85471	Duplicated	NechaP49824	Duplicated	FVEG_12906T0	Duplicated	FCUL_01811.1-mRNA-1
BUSCOfEOG7WX0KW	Duplicated	FV_10834	Duplicated	FPSE_11339	Duplicated	FPOA_04420	Duplicated	FGRRES_04431	Duplicated	FLAG1_01875	Duplicated	CCT73265	Duplicated	CVK84707	Duplicated	FOXG_11906P0	Duplicated	CVK85471	Duplicated	NechaP49824	Duplicated	FVEG_12906T0	Duplicated	FCUL_01811.1-mRNA-1
BUSCOfEOG7WX0KW	Duplicated	FV_02452	Duplicated	FPSE_11339	Duplicated	FPOA_04420	Duplicated	FGRRES_04431	Duplicated	FLAG1_01875	Duplicated	CCT73265	Duplicated	CVK84707	Duplicated	FOXG_11906P0	Duplicated	CVK85471	Duplicated	NechaP49824	Duplicated	FVEG_12906T0	Duplicated	FCUL_01811.1-mRNA-1
BUSCOfEOG7WX0KW	Duplicated	FV_06730	Duplicated	FPSE_11339	Duplicated	FPOA_04420	Duplicated	FGRRES_04431	Duplicated	FLAG1_01875	Duplicated	CCT73265	Duplicated	CVK84707	Duplicated	FOXG_11906P0	Duplicated	CVK85471	Duplicated	NechaP49824	Duplicated	FVEG_12906T0	Duplicated	FCUL_01811.1-mRNA-1
BUSCOfEOG7WX0KW	Duplicated	FV_10933	Duplicated	FPSE_11339	Duplicated	FPOA_04420	Duplicated	FGRRES_04431	Duplicated	FLAG1_01875	Duplicated	CCT73265	Duplicated	CVK84707	Duplicated	FOXG_11906P0	Duplicated	CVK85471	Duplicated	NechaP49824	Duplicated	FVEG_12906T0	Duplicated	FCUL_01811.1-mRNA-1
BUSCOfEOG7WX0KW	Duplicated	FV_06306	Duplicated	FPSE_11339	Duplicated	FPOA_04420	Duplicated	FGRRES_04431	Duplicated	FLAG1_01875	Duplicated	CCT73265	Duplicated	CVK84707	Duplicated	FOXG_11906P0	Duplicated	CVK85471	Duplicated	NechaP49824	Duplicated	FVEG_12906T0	Duplicated	FCUL_01811.1-mRNA-1
BUSCOfEOG7WX0KW	Duplicated	FV_00091	Duplicated	FPSE_11339	Duplicated	FPOA_04420	Duplicated	FGRRES_04431	Duplicated	FLAG1_01875	Duplicated	CCT73265	Duplicated	CVK84707	Duplicated	FOXG_11906P0	Duplicated	CVK85471	Duplicated	NechaP49824	Duplicated	FVEG_12906T0	Duplicated	FCUL_01811.1-mRNA-1
BUSCOfEOG7WX0KW	Duplicated	FV_11799	Duplicated	FPSE_11339	Duplicated	FPOA_04420	Duplicated	FGRRES_04431	Duplicated	FLAG1_01875	Duplicated	CCT73265	Duplicated	CVK84707	Duplicated	FOXG_11906P0	Duplicated	CVK85471	Duplicated	NechaP49824	Duplicated	FVEG_12906T0	Duplicated	FCUL_01811.1-mRNA-1
BUSCOfEOG7WX0KW	Duplicated	FV_09304	Duplicated	FPSE_11339	Duplicated	FPOA_04420	Duplicated	FGRRES_04431	Duplicated	FLAG1_01875	Duplicated	CCT73265	Duplicated	CVK84707	Duplicated	FOXG_11906P0	Duplicated	CVK85471	Duplicated	NechaP49824	Duplicated	FVEG_12906T0	Duplicated	FCUL_01811.1-mRNA-1
BUSCOfEOG7WX0KW	Duplicated	FV_02462	Duplicated	FPSE_11339	Duplicated	FPOA_04420	Duplicated	FGRRES_04431	Duplicated	FLAG1_01875	Duplicated	CCT73265	Duplicated	CVK84707	Duplicated	FOXG_11906P0	Duplicated	CVK85471	Duplicated	NechaP49824	Duplicated	FVEG_12906T0	Duplicated	FCUL_01811.1-mRNA-1
BUSCOfEOG7WX0KW	Duplicated	FV_12570	Duplicated	FPSE_11339	Duplicated	FPOA_04420	Duplicated	FGRRES_04431	Duplicated	FLAG1_01875	Duplicated	CCT73265	Duplicated	CVK84707	Duplicated	FOXG_11906P0	Duplicated	CVK85471	Duplicated	NechaP49824	Duplicated	FVEG_12906T0	Duplicated	FCUL_01811.1-mRNA-1
BUSCOfEOG7WX0KW	Duplicated	FV_10298	Duplicated	FPSE_11339	Duplicated	FPOA_04420	Duplicated	FGRRES_04431	Duplicated	FLAG1_01875	Duplicated	CCT73265	Duplicated	CVK84707	Duplicated	FOXG_11906P0	Duplicated	CVK85471	Duplicated	NechaP49824	Duplicated	FVEG_12906T0	Duplicated	FCUL_01811.1-mRNA-1
BUSCOfEOG7WX0KW	Duplicated	FV_07896	Duplicated	FPSE_11339	Duplicated	FPOA_04420	Duplicated	FGRRES_04431	Duplicated	FLAG1_01875	Duplicated	CCT73265	Duplicated	CVK84707	Duplicated	FOXG_11906P0	Duplicated	CVK85471	Duplicated	NechaP49824	Duplicated	FVEG_12906T0	Duplicated	FCUL_01811.1-mRNA-1
BUSCOfEOG7WX0KW	Duplicated	FV_00091	Duplicated	FPSE_11339	Duplicated	FPOA_04420	Duplicated	FGRRES_04431	Duplicated	FLAG1_01875	Duplicated	CCT73265	Duplicated	CVK84707	Duplicated	FOXG_11906P0	Duplicated	CVK85471	Duplicated	NechaP49824	Duplicated	FVEG_12906T0	Duplicated	FCUL_01811.1-mRNA-1
BUSCOfEOG7WX0KW	Duplicated	FV_00091	Duplicated	FPSE_11339	Duplicated	FPOA_04420	Duplicated	FGRRES_04431	Duplicated	FLAG1_01875	Duplicated	CCT73265	Duplicated	CVK84707	Duplicated	FOXG_11906P0	Duplicated	CVK85471	Duplicated	NechaP49824	Duplicated	FVEG_12906T0	Duplicated	FCUL_01811.1-mRNA-1
BUSCOfEOG7WX0KW	Duplicated	FV_04575	Duplicated	FPSE_11339	Duplicated	FPOA_04420	Duplicated	FGRRES_04431	Duplicated	FLAG1_01875	Duplicated	CCT73265	Duplicated	CVK84707	Duplicated	FOXG_11906P0	Duplicated	CVK85471	Duplicated	NechaP49824	Duplicated	FVEG_12906T0	Duplicated	FCUL_01811.1-mRNA-1
BUSCOfEOG7WX0KW	Duplicated	FV_10735	Duplicated	FPSE_11339	Duplicated	FPOA_04420	Duplicated	FGRRES_04431	Duplicated	FLAG1_01875	Duplicated	CCT73265	Duplicated	CVK84707	Duplicated	FOXG_11906P0	Duplicated	CVK85471	Duplicated	NechaP49824	Duplicated	FVEG_12906T0	Duplicated	FCUL_01811.1-mRNA-1
BUSCOfEOG7WX0KW	Duplicated	FV_13130	Duplicated	FPSE_11339	Duplicated	FPOA_04420	Duplicated	FGRRES_04431	Duplicated	FLAG1_01875	Duplicated	CCT73265	Duplicated	CVK84707	Duplicated	FOXG_11906P0	Duplicated	CVK85471	Duplicated	NechaP49824	Duplicated	FVEG_12906T0	Duplicated	FCUL_01811.1-mRNA-1
BUSCOfEOG7WX0KW	Duplicated	FV_12753	Duplicated	FPSE_11339	Duplicated	FPOA_04420	Duplicated	FGRRES_04431	Duplicated	FLAG1_01875	Duplicated	CCT73265	Duplicated	CVK84707	Duplicated	FOXG_11906P0	Duplicated	CVK85471	Duplicated	NechaP49824	Duplicated	FVEG_12906T0	Duplicated	FCUL_01811.1-mRNA-1
BUSCOfEOG7WX0KW	Duplicated	FV_10960	Duplicated	FPSE_11339	Duplicated	FPOA_04420	Duplicated	FGRRES_04431	Duplicated	FLAG1_01875	Duplicated	CCT73265	Duplicated	CVK84707	Duplicated	FOXG_11906P0	Duplicated	CVK85471	Duplicated	NechaP49824	Duplicated	FVEG_12906T0	Duplicated	FCUL_01811.1-mRNA-1
BUSCOfEOG7WX0KW	Duplicated	FV_08607	Duplicated	FPSE_11339	Duplicated	FPOA_04420	Duplicated	FGRRES_04431	Duplicated	FLAG1_01875	Duplicated	CCT73265	Duplicated	CVK84707	Duplicated	FOXG_11906P0	Duplicated	CVK85471	Duplicated	NechaP49824	Duplicated	FVEG_12906T0	Duplicated	FCUL_01811.1-mRNA-1
BUSCOfEOG7WX0KW	Duplicated	FV_09025	Duplicated	FPSE_11339	Duplicated	FPOA_04420	Duplicated	FGRRES_04431	Duplicated	FLAG1_01875	Duplicated	CCT73265	Duplicated	CVK84707	Duplicated	FOXG_11906P0	Duplicated	CVK85471	Duplicated	NechaP49824	Duplicated	FVEG_12906T0	Duplicated	FCUL_01811.1-mRNA-1
BUSCOfEOG7WX0KW	Duplicated	FV_08129	Duplicated	FPSE_11339	Duplicated	FPOA_04420	Duplicated	FGRRES_04431	Duplicated	FLAG1_01875	Duplicated	CCT73265	Duplicated	CVK84707	Duplicated	FOXG_11906P0	Duplicated	CVK85471	Duplicated	NechaP49824	Duplicated	FVEG_12906T0	Duplicated	FCUL_01811.1-mRNA-1
BUSCOfEOG7WX0KW	Duplicated	FV_11135	Duplicated	FPSE_11339	Duplicated	FPOA_04420	Duplicated	FGRRES_04431	Duplicated	FLAG1_01875	Duplicated	CCT73265	Duplicated	CVK84707	Duplicated	FOXG_11906P0	Duplicated	CVK85471	Duplicated	NechaP49824	Duplicated	FVEG_12906T0	Duplicated	FCUL_01811.1-mRNA-1
BUSCOfEOG7WX0KW	Duplicated	FV_09165	Duplicated	FPSE_11339	Duplicated	FPOA_04420	Duplicated	FGRRES_04431	Duplicated	FLAG1_01875	Duplicated	CCT73265	Duplicated	CVK84707	Duplicated	FOXG_11906P0	Duplicated	CVK85471	Duplicated	NechaP49824	Duplicated	FVEG_12906T0	Duplicated	FCUL_01811.1-mRNA-1
BUSCOfEOG7WX0KW	Duplicated	FV_09286	Duplicated	FPSE_11339	Duplicated	FPOA_04420	Duplicated	FGRRES_04431	Duplicated	FLAG1_01875	Duplicated	CCT73265	Duplicated	CVK84707	Duplicated	FOXG_11906P0	Duplicated	CVK85471	Duplicated	NechaP49824	Duplicated	FVEG_12906T0	Duplicated	FCUL_01811.1-mRNA-1
BUSCOfEOG7WX0KW	Duplicated	FV_02713	Duplicated	FPSE_11339	Duplicated	FPOA_04420	Duplicated	FGRRES_04431	Duplicated	FLAG1_01875	Duplicated	CCT73265	Duplicated	CVK84707	Duplicated	FOXG_11906P0	Duplicated	CVK85471	Duplicated	NechaP49824	Duplicated	FVEG_12906T0	Duplicated	FCUL_01811.1-mRNA-1
BUSCOfEOG7WX0KW	Duplicated	FV_06560	Duplicated	FPSE_11339	Duplicated	FPOA_04420	Duplicated	FGRRES_04431	Duplicated	FLAG1_01875	Duplicated	CCT73265	Duplicated	CVK84707	Duplicated	FOXG_11906P0	Duplicated	CVK85471	Duplicated	NechaP49824	Duplicated	FVEG_12906T0	Duplicated	FCUL_01811.1-mRNA-1
BUSCOfEOG7WX0KW	Duplicated	FV_08129	Duplicated	FPSE_11339	Duplicated	FPOA_04420	Duplicated	FGRRES_04431	Duplicated	FLAG1_01875	Duplicated	CCT73265	Duplicated	CVK84707	Duplicated	FOXG_11906P0	Duplicated	CVK85471	Duplicated	NechaP49824	Duplicated	FVEG_12906T0	Duplicated	FCUL_01811.1-mRNA-1
BUSCOfEOG7WX0KW	Duplicated	FV_11135	Duplicated	FPSE_11339	Duplicated	FPOA_04420	Duplicated	FGRRES_04431	Duplicated	FLAG1_01875	Duplicated	CCT73265	Duplicated	CVK84707	Duplicated	FOXG_11906P0	Duplicated	CVK85471	Duplicated	NechaP49824	Duplicated	FVEG_12906T0	Duplicated	FCUL_01811.1-mRNA-1
BUSCOfEOG7WX0KW	Duplicated	FV_10634	Duplicated	FPSE_11339	Duplicated	FPOA_04420	Duplicated	FGRRES_04431	Duplicated	FLAG1_01875	Duplicated	CCT73265	Duplicated	CVK84707	Duplicated	FOXG_11906P0	Duplicated	CVK85471	Duplicated	NechaP49824	Duplicated	FVEG_12906T0	Duplicated	FCUL_01811.1-mRNA-1
BUSCOfEOG7WX0KW	Duplicated	FV_11790	Duplicated	FPSE_11339	Duplicated	FPOA_04420	Duplicated	FGRRES_04431	Duplicated	FLAG1_01875	Duplicated	CCT73265	Duplicated	CVK84707	Duplicated	FOXG_11906P0	Duplicated	CVK85471	Duplicated	NechaP49824	Duplicated	FVEG_12906T0	Duplicated	FCUL_01811.1-mRNA-1
BUSCOfEOG7WX0KW	Duplicated	FV_05193	Duplicated	FPSE_11339	Duplicated	FPOA_04420	Duplicated	FGRRES_04431	Duplicated	FLAG1_01875	Duplicated	CCT73265	Duplicated	CVK84707	Duplicated	FOXG_11906P0	Duplicated	CVK85471	Duplicated	NechaP49824	Duplicated	FVEG_12906T0	Duplicated	FCUL_01811.1-mRNA-1
BUSCOfEOG7WX0KW	Duplicated	FV_08607	Duplicated	FPSE_11339	Duplicated	FPOA_04420	Duplicated	FGRRES_04431	Duplicated	FLAG1_01875	Duplicated	CCT73265	Duplicated	CVK84707	Duplicated	FOXG_11906P0	Duplicated	CVK85471	Duplicated	NechaP49824	Duplicated	FVEG_12906T0	Duplicated	FCUL_01811.1-mRNA-1
BUSCOfEOG7WX0KW	Duplicated	FV_07252	Duplicated	FPSE_11339	Duplicated	FPOA_04420	Duplicated	FGRRES_04431	Duplicated	FLAG1_01875	Duplicated	CCT73265	Duplicated	CVK84707	Duplicated	FOXG_11906P0	Duplicated	CVK85471	Duplicated	NechaP49824	Duplicated	FVEG_12906T0	Duplicated	FCUL_01811.1-mRNA-1
BUSCOfEOG7WX0KW	Duplicated	FV_00911	Duplicated	FPSE_11339	Duplicated	FPOA_04420	Duplicated	FGRRES_04431	Duplicated	FLAG1_01875	Duplicated	CCT73265	Duplicated	CVK84707	Duplicated	FOXG_11906P0	Duplicated	CVK85471	Duplicated	NechaP49824	Duplicated	FVEG_12906T0	Duplicated	FCUL_01811.1-mRNA-1
BUSCOfEOG7WX0KW	Duplicated	FV_06959	Duplicated	FPSE_11339	Duplicated	FPOA_04420	Duplicated	FGRRES_04431	Duplicated	FLAG1_01875	Duplicated	CCT73265	Duplicated	CVK84707	Duplicated	FOXG_11906P0	Duplicated	CVK85471	Duplicated	NechaP49824	Duplicated	FVEG_12906T0	Duplicated	FCUL_01811.1-mRNA-1
BUSCOfEOG7WX0KW	Duplicated	FV_08607	Duplicated	FPSE_11339	Duplicated	FPOA_04420	Duplicated	FGRRES_04431	Duplicated	FLAG1_01875	Duplicated	CCT73265	Duplicated	CVK84707	Duplicated	FOXG_11906P0	Duplicated	CVK85471	Duplicated	NechaP49824	Duplicated	FVEG_12906T0	Duplicated	FCUL_01811.1-mRNA-1
BUSCOfEOG7WX0KW	Duplicated	FV_01953	Duplicated	FPSE_11339	Duplicated	FPOA_04420	Duplicated	FGRRES_04431	Duplicated	FLAG1_01875	Duplicated	CCT73265	Duplicated	CVK84707	Duplicated	FOXG_11906P0	Duplicated	CVK85471	Duplicated	NechaP49824	Duplicated	FVEG_12906T0	Duplicated	FCUL_01811.1-mRNA-1
BUSCOfEOG7WX0KW	Duplicated	FV_10735	Duplicated	FPSE_11339	Duplicated	FPOA_04420	Duplicated	FGRRES_04431	Duplicated	FLAG1_01875	Duplicated	CCT73265	Duplicated	CVK84707	Duplicated	FOXG_11906P0	Duplicated	CVK85471	Duplicated	NechaP49824	Duplicated	FVEG_12906T0	Duplicated	FCUL_01811.1-mRNA-1
BUSCOfEOG7WX0KW	Duplicated	FV_08607	Duplicated	FPSE_11339	Duplicated	FPOA_04420	Duplicated	FGRRES_04431	Duplicated	FLAG1_01875	Duplicated	CCT73265	Duplicated	CVK84707	Duplicated	FOXG_11906P0	Duplicated	CVK85471	Duplicated	NechaP49824	Duplicated	FVEG_12906T0	Duplicated	FCUL_01811.1-mRNA-1
BUSCOfEOG7WX0KW	Duplicated	FV_07016	Duplicated	FPSE_11339	Duplicated	FPOA_04420	Duplicated	FGRRES_04431	Duplicated	FLAG1_01875	Duplicated	CCT73265	Duplicated	CVK84707	Duplicated	FOXG_11906P0	Duplicated	CVK85471	Duplicated	NechaP49824	Duplicated	FVEG_12906T0	Duplicated	FCUL_01811.1-mRNA-1
BUSCOfEOG7WX0KW	Duplicated	FV_06988	Duplicated	FPSE_11339	Duplicated	FPOA_04420	Duplicated	FGRRES_04431	Duplicated	FLAG1_01875	Duplicated	CCT73265	Duplicated	CVK84707	Duplicated	FOXG_11906P0	Duplicated	CVK85471	Duplicated	NechaP49824	Duplicated	FVEG_12906T0	Duplicated	FCUL_01811.1-mRNA-1
BUSCOfEOG7WX0KW	Duplicated	FV_07903	Duplicated	FPSE_11339	Duplicated	FPOA_04420	Duplicated	FGRRES_04431	Duplicated	FLAG1_01875	Duplicated	CCT73265	Duplicated	CVK84707	Duplicated	FOXG_11906P0	Duplicated	CVK85471	Duplicated	NechaP49824	Duplicated	FVEG_12906T0	Duplicated	FCUL_01811.1-mRNA-1
BUSCOfEOG7WX0KW	Duplicated	FV_01052	Duplicated	FPSE_11339	Duplicated	FPOA_04420	Duplicated	FGRRES_04431	Duplicated	FLAG1_01875	Duplicated	CCT73265	Duplicated	CVK84707	Duplicated	FOXG_11906P0	Duplicated	CVK85471	Duplicated	NechaP49824	Duplicated	FVEG_12906T0	Duplicated	FCUL_01811.1-mRNA-1
BUSCOfEOG7WX0KW	Duplicated	FV_10869	Duplicated	FPSE_11339	Duplicated	FPOA_04420	Duplicated	FGRRES_04431	Duplicated	FLAG1_01875	Duplicated	CCT73265	Duplicated	CVK84707	Duplicated	FOXG_11906P0	Duplicated	CVK85471	Duplicated	NechaP49824	Duplicated	FVEG_12906T0	Duplicated	FCUL_01811.1-mRNA-1
BUSCOfEOG7WX0KW	Duplicated	FV_07896	Duplicated	FPSE_11339	Duplicated	FPOA_04420	Duplicated	FGRRES_04431	Duplicated	FLAG1_01875	Duplicated	CCT73265	Duplicated	CVK84707	Duplicated	FOXG_11906P0	Duplicated	CVK85471	Duplicated	NechaP49824	Duplicated	FVEG_12906T0	Duplicated	FCUL_01811.1-mRNA-1
BUSCOfEOG7WX0KW	Duplicated	FV_13791	Duplicated	FPSE_11339	Duplicated	FPOA_04420	Duplicated	FGRRES_04431	Duplicated	FLAG1_01875	Duplicated	CCT73265	Duplicated	CVK84707	Duplicated	FOXG_11906P0	Duplicated	CVK85471	Duplicated	NechaP49824	Duplicated	FVEG_12906T0	Duplicated	FCUL_01811.1-mRNA-1
BUSCOfEOG7WX0KW	Duplicated	FV_07290	Duplicated	FPSE_11339	Duplicated	FPOA_04420	Duplicated	FGRRES_04431	Duplicated	FLAG1_01875	Duplicated	CCT73265	Duplicated	CVK84707	Duplicated	FOXG_11906P0	Duplicated	CVK85471	Duplicated	NechaP49824	Duplicated	FVEG_12906T0	Duplicated	FCUL_01811.1-mRNA-1
BUSCOfEOG7WX0KW	Duplicated	FV_08129	Duplicated	FPSE_11339	Duplicated	FPOA_04420	Duplicated	FGRRES_04431	Duplicated	FLAG1_01875	Duplicated	CCT73265	Duplicated	CVK84707	Duplicated	FOXG_11906P0	Duplicated	CVK85471	Duplicated	NechaP49824	Duplicated	FVEG_12906T0	Duplicated	FCUL_01811.1-mRNA-1
BUSCOfEOG7WX0KW	Duplicated	FV_10428	Duplicated	FPSE_11339	Duplicated	FPOA_04420	Duplicated	FGRRES_04431	Duplicated	FLAG1_01875	Duplicated	CCT73265	Duplicated	CVK84707	Duplicated	FOXG_11906P0	Duplicated	CVK85471	Duplicated	NechaP49824	Duplicated	FVEG_12906T0	Duplicated	FCUL_01811.1-mRNA-1
BUSCOfEOG7WX0KW	Duplicated	FV_10735	Duplicated	FPSE_11339	Duplicated	FPOA_04420	Duplicated	FGRRES_04431	Duplicated	FLAG1_01875	Duplicated	CCT73265	Duplicated	CVK84707	Duplicated	FOXG_11906P0	Duplicated	CVK85471	Duplicated	NechaP49824	Duplicated	FVEG_12906T0	Duplicated	FCUL_01811.1-mRNA-1
BUSCOfEOG7WX0KW	Duplicated	FV_12490	Duplicated	FPSE_11339	Duplicated	FPOA_04420	Duplicated	FGRRES_04431	Duplicated	FLAG1_01875	Duplicated	CCT73265	Duplicated	CVK84707	Duplicated	FOXG_11906P0	Duplicated	CVK85471	Duplicated	NechaP49824	Duplicated	FVEG_12906T0	Duplicated	FCUL_01811.1-mRNA-1
BUSCOfEOG7WX0KW	Duplicated	FV_06885	Duplicated	FPSE_11339	Duplicated	FPOA_04420	Duplicated	FGRRES_04431	Duplicated	FLAG1_01875	Duplicated	CCT73265	Duplicated	CVK84707	Duplicated	FOXG_11906P0	Duplicated	CVK85471	Duplicated	NechaP49824	Duplicated	FVEG_12906T0	Duplicated	FCUL_01811.1-mRNA-1
BUSCOfEOG7WX0KW	Duplicated	FV_07345	Duplicated	FPSE_11339	Duplicated	FPOA_04420	Duplicated	FGRRES_04431	Duplicated	FLAG1_01875	Duplicated	CCT73265	Duplicated	CVK84707	Duplicated	FOXG_11906P0	Duplicated	CVK85471	Duplicated	NechaP49824	Duplicated	FVEG_12906T0	Duplicated	FCUL_01811.1-mRNA-1
BUSCOfEOG7WX0KW	Duplicated	FV_10172	Duplicated	FPSE_11339	Duplicated	FPOA_04420	Duplicated	FGRRES_04431	Duplicated	FLAG1_01875	Duplicated	CCT73265	Duplicated	CVK84707	Duplicated	FOXG_11906P0	Duplicated	CVK85471	Duplicated	NechaP49824	Duplicated	FVEG_12906T0	Duplicated	FCUL_01811.1-mRNA-1
BUSCOfEOG7WX0KW	Duplicated	FV_13791	Duplicated	FPSE_11339	Duplicated	FPOA_04420	Duplicated	FGRRES_04431	Duplicated	FLAG1_01875	Duplicated	CCT73265	Duplicated	CVK84707	Duplicated	FOXG_11906P0	Duplicated	CVK85471	Duplicated	NechaP49824	Duplicated	FVEG_12906T0	Duplicated	FCUL_01811.1-mRNA-1
BUSCOfEOG7WX0KW	Duplicated	FV_03901	Duplicated	FPSE_11339	Duplicated	FPOA_04420	Duplicated	FGRRES_04431	Duplicated	FLAG1_01875	Duplicated	CCT73265	Duplicated	CVK84707	Duplicated	FOXG_11906P0	Duplicated	CVK85471	Duplicated	NechaP49824	Duplicated	FVEG_12906T0	Duplicated	FCUL_01811.1-mRNA-1
BUSCOfEOG7WX0KW	Duplicated	FV_05193	Duplicated	FPSE_11339	Duplicated	FPOA_04420	Duplicated	FGRRES_04431	Duplicated	FLAG1_01875	Duplicated	CCT73265	Duplicated	CVK84707	Duplicated	FOXG_11906P0	Duplicated	CVK85471	Duplicated	NechaP49824	Duplicated	FVEG_12906T0	Duplicated	FCUL_01811.1-mRNA-1
BUSCOfEOG7WX0KW	Duplicated	FV_10735	Duplicated	FPSE_11339	Duplicated	FPOA_04420	Duplicated	FGRRES_04431	Duplicated	FLAG1_01875	Duplicated	CCT73265	Duplicated	CVK84707	Duplicated	FOXG_11906P0	Duplicated	CVK85471	Duplicated	NechaP49824	Duplicated	FVEG_12906T0	Duplicated	FCUL_01811.1-mRNA-1
BUSCOfEOG7WX0KW	Duplicated	FV_06617	Duplicated	FPSE_11339	Duplicated	FPOA_04420	Duplicated	FGRRES_04431	Duplicated	FLAG1_01875	Duplicated	CCT73265	Duplicated	CVK84707	Duplicated	FOXG_11906P0	Duplicated	CVK85471	Duplicated	NechaP49824	Duplicated	FVEG_12906T0	Duplicated	FCUL_01811.1-mRNA-1
BUSCOfEOG7WX0KW	Duplicated	FV_02452	Duplicated	FPSE_11339	Duplicated	FPOA_04420	Duplicated	FGRRES_04431	Duplicated	FLAG1_01875	Duplicated	CCT73265	Duplicated	CVK84707	Duplicated	FOXG_11906P0	Duplicated	CVK85471	Duplicated	NechaP49824	Duplicated	FVEG_12906T0	Duplicated	FCUL_01811.1-mRNA-1
BUSCOfEOG7WX0KW	Duplicated	FV_10960	Duplicated	FPSE_11339	Duplicated	FPOA_04420	Duplicated	FGRRES_04431	Duplicated	FLAG1_01875	Duplicated	CCT73265	Duplicated	CVK84707	Duplicated	FOXG_11906P0	Duplicated	CVK85471	Duplicated	NechaP49824	Duplicated	FVEG_12906T0	Duplicated	FCUL_01811.1-mRNA-1
BUSCOfEOG7WX0KW	Duplicated	FV_02452	Duplicated	FPSE_11339	Duplicated	FPOA_04420	Duplicated	FGRRES_04431	Duplicated	FLAG1_01875	Duplicated	CCT73265	Duplicated	CVK84707	Duplicated	FOXG_11906P0	Duplicated	CVK85471	Duplicated	NechaP49824	Duplicated	FVEG_12906T0	Duplicated	FCUL_01811.1-mRNA-1
BUSCOfEOG7WX0KW	Duplicated	FV_11126	Duplicated	FPSE_11339	Duplicated	FPOA_04420	Duplicated	FGRRES_04431	Duplicated	FLAG1_01875	Duplicated	CCT73265	Duplicated	CVK84707	Duplicated	FOXG_11906P0	Duplicated	CVK85471	Duplicated	NechaP49824	Duplicated	FVEG_12906T0	Duplicated	FCUL_01811.1-mRNA-1
BUSCOfEOG7WX0KW	Duplicated	FV_02784	Duplicated	FPSE_11339	Duplicated	FPOA_04420	Duplicated	FGRRES_04431	Duplicated	FLAG1_01875	Duplicated	CCT73265	Duplicated	CVK84707	Duplicated	FOXG_11906P0	Duplicated	CVK85471	Duplicated	NechaP49824	Duplicated	FVEG_12906T0	Duplicated	FCUL_01811.1-mRNA-1
BUSCOfEOG7WX0KW	Duplicated	FV_04575	Duplicated	FPSE_11339	Duplicated	FPOA_04420	Duplicated	FGRRES_04431	Duplicated	FLAG1_01875	Duplicated	CCT73265	Duplicated	CVK84707	Duplicated	FOXG_11906P0	Duplicated	CVK85471	Duplicated	NechaP49824	Duplicated	FVEG_12906T0	Duplicated	FCUL_01811.1-mRNA-1
BUSCOfEOG7WX0KW	Duplicated	FV_11135	Duplicated	FPSE_11339	Duplicated	FPOA_04420	Duplicated	FGRRES_04431	Duplicated	FLAG1_01875	Duplicated	CCT73265	Duplicated	CVK84707	Duplicated	FOXG_11906P0	Duplicated	CVK85471	Duplicated	NechaP49824	Duplicated	FVEG_12906T0	Duplicated	FCUL_01811.1-mRNA-1
BUSCOfEOG7WX0KW	Duplicated	FV_02049	Duplicated	FPSE_11339	Duplicated	FPOA_04420	Duplicated	FGRRES_04431	Duplicated	FLAG1_01875	Duplicated	CCT73265	Duplicated	CVK84707	Duplicated	FOXG_11906P0	Duplicated	CVK85471	Duplicated	NechaP49824	Duplicated	FVEG_12906T0	Duplicated	FCUL_01811.1-mRNA-1
BUSCOfEOG7WX0KW	Duplicated	FV_10735	Duplicated	FPSE_11339	Duplicated	FPOA_04420	Duplicated	FGRRES_04431	Duplicated	FLAG1_01875	Duplicated	CCT73265	Duplicated	CVK84707	Duplicated	FOXG_11906P0	Duplicated	CVK85471	Duplicated	NechaP49824	Duplicated	FVEG_12906T0	Duplicated	FCUL_01811.1-mRNA-1
BUSCOfEOG7WX0KW	Duplicated	FV_06885	Duplicated	FPSE_11339	Duplicated	FPOA_04420	Duplicated	FGRRES_04431	Duplicated	FLAG1_01875	Duplicated	CCT73265	Duplicated	CVK84707	Duplicated	FOXG_11906P0	Duplicated	CVK85471	Duplicated	NechaP49824	Duplicated	FVEG_12906T0	Duplicated	FCUL_01811.1-mRNA-1
BUSCOfEOG7WX0KW	Duplicated	FV_10490	Duplicated	FPSE_11339	Duplicated	FPOA_04420	Duplicated	FGRRES_04431	Duplicated	FLAG1_01875	Duplicated	CCT73265	Duplicated	CVK84707	Duplicated	FOXG_11906P0	Duplicated	CVK85471	Duplicated	NechaP49824	Duplicated	FVEG_12906T0	Duplicated	FCUL_01811.1-mRNA-1
BUSCOfEOG7WX0KW	Duplicated	FV_02713	Duplicated	FPSE_11339	Duplicated	FPOA_04420	Duplicated	FGRRES_04431	Duplicated	FLAG1_01875	Duplicated	CCT73265	Duplicated	CVK84707	Duplicated	FOXG_11906P0	Duplicated	CVK85471	Duplicated	NechaP49824	Duplicated	FVEG_12906T0	Duplicated	FCUL_01811.1-mRNA-1
BUSCOfEOG7WX0KW	Duplicated	FV_07252	Duplicated	FPSE_11339	Duplicated	FPOA_04420	Duplicated	FGRRES_04431	Duplicated	FLAG1_01875	Duplicated	CCT73265	Duplicated	CVK84707	Duplicated	FOXG_11906P0	Duplicated	CVK85471	Duplicated	NechaP49824	Duplicated	FVEG_12906T0	Duplicated	FCUL_01811.1-mRNA-1
BUSCOfEOG7WX0KW	Duplicated	FV_10634	Duplicated	FPSE_11339	Duplicated	FPOA_04420	Duplicated	FGRRES_04431	Duplicated	FLAG1_01875	Duplicated	CCT73265	Duplicated	CVK84707	Duplicated	FOXG_11906P0	Duplicated	CVK85471	Duplicated	NechaP49824	Duplicated	FVEG_12906T0	Duplicated	FCUL_01811.1-mRNA-1
BUSCOfEOG7WX0KW	Duplicated	FV_08303	Duplicated	FPSE_11339	Duplicated	FPOA_04420	Duplicated	FGRRES_04431	Duplicated	FLAG1_01875	Duplicated	CCT73265	Duplicated	CVK84707	Duplicated	FOXG_11906P0	Duplicated	CVK85471	Duplicated	NechaP49824	Duplicated	FVEG_12906T0	Duplicated	FCUL_01811.1-mRNA-1
BUSCOfEOG7WX0KW	Duplicated	FV_02713	Duplicated	FPSE_11339	Duplicated	FPOA_04420	Duplicated	FGRRES_04431	Duplicated	FLAG1_01875	Duplicated	CCT73265	Duplicated	CVK84707	Duplicated	FOXG_11906P0	Duplicated	CVK85471	Duplicated	NechaP49824	Duplicated	FVEG_12906T0	Duplicated	FCUL_01811.1-mRNA-1
BUSCOfEOG78D7TX	Duplicated	FV_09925	Duplicated	FPSE_02751	Duplicated	FPOA_08435	Duplicated	FGRRES_06298	Duplicated	FLAG1_00141	Duplicated	CCT65837	Duplicated	CVK86764	Duplicated	FOXG_01770P0	Duplicated	CVL10735	Duplicated	NechaP92643	Duplicated	FVEG_08142T0	Duplicated	FCUL_10125.1-mRNA-1
BUSCOfEOG78D7TX	Duplicated	FV_11802	Duplicated	FPSE_02751	Duplicated	FPOA_08435	Duplicated	FGRRES_06298	Duplicated	FLAG1_00141	Duplicated	CCT65837	Duplicated	CVK86764	Duplicated	FOXG_01770P0	Duplicated	CVL10735	Duplicated	NechaP92643	Duplicated	FVEG_08142T0	Duplicated	FCUL_10125.1-mRNA-1
BUSCOfEOG7F2524	Complete	FV_00721	Complete	FPSE_01243	Complete	FPOA_00550	Complete	FGRRES_17603_M	Complete	FLAG1_00376	Complete	CCT62389	Complete	CVK83680	Complete	FOXG_00507P0	Complete	CVK95351	Complete	NechaP31148	Complete	FVEG_01006T0	Complete	FCUL_00587.1-mRNA-1
BUSCOfEOG7DRJF3	Duplicated	FV_10253	Duplicated	FPSE_09822	Duplicated	FPOA_08739	Duplicated	FGRRES_10883	Duplicated	FLAG1_05979	Duplicated	CCT68568	Duplicated	CVK92643	Duplicated	FOXG_12817P0	Duplicated	CVK89886	Duplicated	NechaP40042	Duplicated	FVEG_11559T0	Duplicated	FCUL_08838.1-mRNA-1
BUSCOfEOG7DRJF3	Duplicated	FV_03513	Duplicated	FPSE_09822	Duplicated	FPOA_08739	Duplicated	FGRRES_10883	Duplicated	FLAG1_05979	Duplicated	CCT68568	Duplicated	CVK92643	Duplicated	FOXG_12817P0	Duplicated	CVK89886	Duplicated	NechaP40042	Duplicated	FVEG_11559T0	Duplicated	FCUL_08838.1-mRNA-1
BUSCOfEOG7QK0PZ	Complete	FV_07351	Complete	FPSE_10472	Complete	FPOA_06147	Complete	FGRRES_04271	Complete	FLAG1_05472	Complete	CCT73472	Complete	CVK93096	Complete	FOXG_11354P0	Complete	CVL13385	Complete	NechaP94227	Complete	FVEG_10461T0	Complete	FCUL_06410.1-mRNA-1
BUSCOfEOG7V4B9M	Complete	FV_05242	Complete	FPSE_06029	Complete	FPOA_04286	Complete	FGRRES_08619	Complete	FLAG1_01830	Complete	CCT70177	Complete	CVK90970	Complete	FOXG_03181P0	Complete	CVL12692	Complete	NechaP103760	Complete	FVEG_02050T0	Complete	FCUL_04448.1-mRNA-1
BUSCOfEOG7ZWDC9	Complete	FV_12116	Complete	FPSE_12227	Complete	FPOA_10290	Complete	FGRRES_16810	Complete	FLAG1_03990	Complete	CCT66144	Complete	CVK88800	Complete	FOXG_02098P0	Complete	CVL10198	Complete	NechaP68561	Complete	FVEG_05262T0	Complete	FCUL_10439.1-mRNA-1
BUSCOfEOG708W9T	Complete	FV_13492	Complete	FPSE_09677	Complete	FPOA_11525	Complete	FGRRES_13543_4_M	Complete	FLAG1_02600	Complete	CCT64633	Complete	CVK93928	Complete	FOXG_05957P0	Complete	CVL05112	Complete	NechaP66805	Fragmented	FVEG_03825T0	Fragmented	FCUL_12405.1-mRNA-1
BUSCOfEOG77Q55C	Complete	FV_05625	Complete	FPSE_08894	Complete	FPOA_04611	Complete	FGRRES_08936	Complete	FLAG1_08333	Complete	CCT69727	Complete	CVK90148	Complete	FOXG_03669P0	Complete	CVL10949	Complete	NechaP67726	Complete	FVEG_02543T0	Complete	FCUL_04813.1-mRNA-1
BUSCOfEOG7WHHNP	Complete	FV_10247	Complete	FPSE_09828	Complete	FPOA_08733	Complete	FGRRES_10876	Complete	FLAG1_05986	Complete	CCT71588	Complete	CVL05610	Complete	FOXG_12811P0	Complete	CVK97981	Complete	NechaP60765	Complete	FVEG_11553T0	Complete	FCUL_08830.1-mRNA-1
BUSCOfEOG78WM1Q	Complete	FV_08675	Complete	FPSE_06132	Complete	FPOA_07310	Complete	FGRRES_05541	Complete	FLAG1_07726	Complete	CCT71269	Complete	CVL01111	Complete	FOXG_09352P0	Complete	CVK94199	Complete	NechaP95521	Complete	FVEG_06956T0	Complete	FCUL_07713.1-mRNA-1
BUSCOfEOG79PJXZ	Duplicated	FV_08433	Duplicated	FPSE_04889	Duplicated	FPOA_03330	Duplicated	FGRRES_05002	Duplicated	FLAG1_06216	Duplicated	CCT67111	Duplicated	CVL00809	Complete	FOXG_07812P0	Duplicated	CVK88017	Complete	NechaP49073	Duplicated	FVEG_06774T0	Duplicated	FCUL_08276.1-mRNA-1
BUSCOfEOG79PJXZ	Duplicated	FV_09695	Duplicated	FPSE_04889	Duplicated	FPOA_03330	Duplicated	FGRRES_05002	Duplicated	FLAG1_06216	Duplicated	CCT67111	Duplicated	CVL00809	Complete	FOXG_07812P0	Duplicated	CVK88017	Complete	NechaP49073	Duplicated	FVEG_06774T0	Duplicated	FCUL_08276.1-mRNA-1
BUSCOfEOG79SF5D	Complete	FV_13249	Complete	FPSE_10478	Complete	FPOA_11296	Complete	FGRRES_09491	Complete	FLAG1_00761	Complete	CCT64422	Complete	CVK93639	Complete	FOXG_06187P0	Complete	CVK97373	Complete	NechaP103537	Complete	FVEG_04042T0	Fragmented	FCUL_11500.1-mRNA-1
BUSCOfEOG7TN012	Complete	FV_01748	Complete	FPSE_08520	Complete	FPOA_01478	Complete	FGRRES_01433	Complete	FLAG1_03865	Complete	CCT61865	Complete	CVL03180	Complete	FOXG_11281P0	Complete	CVL04304	Complete	NechaP57063	Complete	FVEG_09511T0	Complete	FCUL_01536.1-mRNA-1
BUSCOfEOG761C34	Complete	FV_03213	Complete	FPSE_10333	Complete	FPOA_02752	Complete	FGRRES_02756	Complete	FLAG1_01972	Complete	CCT68828	Complete	CVL01524	Complete	FOXG_10289P0	Complete	CVL02514	Complete	NechaP61666	Complete	FVEG_08939T0	Complete	FCUL_02847.1-mRNA-1
BUSCOfEOG71VT2Q	Complete	FV_12008	Complete	FPSE_03166	Complete	FPOA_10189	Complete	FGRRES_07214	Complete	FLAG1_01683	Complete	CCT66238	Complete	CVK88624	Complete	FOXG_02202P0	Complete	CVL07955	Complete	NechaP11630	Complete	FVEG_05373T0	Complete	FCUL_10333.1-mRNA-1
BUSCOfEOG7J9W16	Complete	FV_11606	Complete	FPSE_11802	Complete	FPOA_09828	Complete	FGRRES_06863	Complete	FLAG1_00581	Complete	CCT66016	Complete	CVK89022	Complete	FOXG_01963P0	Complete	CVL13775	Complete	NechaP92740	Fragmented	FVEG_05123T0	Complete	FCUL_09926.1-mRNA-1
BUSCOfEOG74N5S4	Complete	FV_12286	Complete	FPSE_09419	Complete	FPOA_10432	Complete	FGRRES_07456	Complete	FLAG1_02380	Complete	CCT65516	Complete	CVK89825	Complete	FOXG_01437P0	Complete	CVL13128	Complete	NechaP96066	Complete	FVEG_07801T0	Complete	FCUL_10598.1-mRNA-1
BUSCOfEOG7F7WKM	Complete	FV_01572	Complete	FPSE_11593	Complete	FPOA_01323	Complete	FGRRES_01282	Complete	FLAG1_04222	Complete	CCT62013	Complete	CVK83013	Complete	FOXG_00103P0	Complete	CVL11015	Complete	NechaP74486	Complete	FVEG_01413T0	Complete	FCUL_01384.1-mRNA-1
BUSCOfEOG7BGHVT	Complete	FV_01375	Complete	FPSE_09060	Complete	FPOA_01138	Complete	FGRRES_01104	Complete	FLAG1_02945	Complete	CCT63414	Complete	CVK83322	Complete	FOXG_00286P0	Complete	CVL10283	Complete	NechaP57333	Complete	FVEG_01231T0	Complete	FCUL_01200.1-mRNA-1
BUSCOfEOG7WDNC5	Complete	FV_09471	Complete	FPSE_12244	Complete	FPOA_08022	Complete	FGRRES_05894	Complete	FLAG1_01201	Complete	CCT66930	Complete	CVK87468	Complete	FOXG_07616P0	Complete	CVK87613	Complete	NechaP49236	Complete	FVEG_04543T0	Complete	FCUL_08075.1-mRNA-1
BUSCOfEOG7Z95VT	Duplicated	FV_01186	Duplicated	FPSE_05912	Duplicated	FPOA_00863	Duplicated	FGRRES_09632	Duplicated	FLAG1_00522	Duplicated	CCT64290	Duplicated	CVK93493	Complete	FOXG_00916P0	Complete	CVK97018	Complete	NechaP23366	Duplicated	FVEG_04188T0	Duplicated	FCUL_01036.1-mRNA-1
BUSCOfEOG7Z95VT	Duplicated	FV_13087	Duplicated	FPSE_05912	Duplicated	FPOA_00863	Duplicated	FGRRES_09632	Duplicated	FLAG1_00522	Duplicated	CCT64290	Duplicated	CVK93493	Complete	FOXG_00916P0	Complete	CVK97018	Complete	NechaP23366	Duplicated	FVEG_04188T0	Duplicated	FCUL_01036.1-mRNA-1
BUSCOfEOG74BK23	Complete	FV_05476	Complete	FPSE_11989	Complete	FPOA_04490	Complete	FGRRES_08819	Complete	FLAG1_04199	Complete	CCT69865	Complete	CVK90404	Complete	FOXG_03525P0	Complete	CVK99630	Complete	NechaP10759	Complete	FVEG_02392T0	Complete	FCUL_04683.1-mRNA-1
BUSCOfEOG7H79BV	Complete	FV_02277	Complete	FPSE_09141	Complete	FPOA_01943	Complete	FGRRES_01923	Complete	FLAG1_03169	Complete	CCT72383	Complete	CVK97267	Complete	FOXG_04210P0	Complete	CVL01903	Complete	NechaP64088	Complete	FVEG_07328T0	Complete	FCUL_02011.1-mRNA-1
BUSCOfEOG7DJSXQ	Complete	FV_03422	Complete	FPSE_03911	Complete	FPOA_02940	Complete	FGRRES_10010	Complete	FLAG1_03801	Complete	CCT69406	Complete	CVK92761	Complete	FOXG_05398P0	Complete	CVL11351	Complete	NechaP60974	Complete	FVEG_02731T0	Complete	FCUL_03051.1-mRNA-1
BUSCOfEOG78D7XD	Complete	FV_07353	Complete	FPSE_10470	Complete	FPOA_06149	Complete	FGRRES_04273	Complete	FLAG1_05474	Complete	CCT73470	Complete	CVK93099	Complete	FOXG_11352P0	Complete	CVL13383	Complete	NechaP81387	Complete	FVEG_10463T0	Complete	FCUL_06412.1-mRNA-1
BUSCOfEOG783N3Z	Complete	FV_07450	Duplicated	FPSE_12090	Duplicated	FPOA_10932	Duplicated	FGRRES_04356	Complete	FLAG1_09006	Complete	CCT74061	Complete	CVK98464	Complete	FOXG_13878P0	Complete	CVK96487	Duplicated	NechaP95722	Complete	FVEG_05572T0	Duplicated	FCUL_10235.1-mRNA-1
BUSCOfEOG7PGF01	Complete	FV_11556	Complete	FPSE_11851	Complete	FPOA_09777	Complete	FGRRES_06814	Complete	FLAG1_00630	Complete	CCT66062	Complete	CVK88943	Complete	FOXG_02010P0	Complete	CVL10114	Complete	NechaP96220	Complete	FVEG_05171T0	Complete	FCUL_09872.1-mRNA-1
BUSCOfEOG70PC83	Complete	FV_01264	Complete	FPSE_08607	Complete	FPOA_00793	Complete	FGRRES_01002	Complete	FLAG1_00461	Complete	CCT62280	Complete	CVK83496	Complete	FOXG_00391P0	Complete	CVK95623	Complete	NechaP74752	Complete	FVEG_01125T0	Complete	FCUL_01094.1-mRNA-1
BUSCOfEOG7NKKTQ	Complete	FV_01092	Complete	FPSE_11646	Complete	FPOA_00946	Complete	FGRRES_00870	Complete	FLAG1_01293	Complete	CCT62733	Complete	CVK84326	Complete	FOXG_00830P0	Complete	CVK83070	Complete	NechaP75273	Complete	FVEG_00626T0	Complete	FCUL_00941.1-mRNA-1
BUSCOfEOG7SXWFH	Complete	FV_09532	Complete	FPSE_03025	Complete	FPOA_08079	Complete	FGRRES_05954	Complete	FLAG1_07467	Complete	CCT66967	Complete	CVK87404	Complete	FOXG_07654P0	Complete	CVK87707	Complete	NechaP63731	Complete	FVEG_04577T0	Complete	FCUL_08129.1-mRNA-1
BUSCOfEOG7KQ28X	Complete	FV_07367	Complete	FPSE_04808	Complete	FPOA_06163	Complete	FGRRES_04287	Complete	FLAG1_02044	Complete	CCT73457	Complete	CVK98541	Fragmented	FOXG_13955P0	Complete	CVK96601	Complete	NechaP47780	Complete	FVEG_11377T0	Complete	FCUL_06427.1-mRNA-1
BUSCOfEOG7380FP	Complete	FV_11820	Complete	FPSE_02730	Complete	FPOA_10025	Complete	FGRRES_07054_M	Complete	FLAG1_00157	Complete	CCT65820	Complete	CVK89369	Complete	FOXG_01752P0	Complete	CVK93016	Complete	NechaP60055	Complete	FVEG_08121T0	Complete	FCUL_10146.1-mRNA-1
BUSCOfEOG7CRV0F	Complete	FV_03464	Complete	FPSE_00509	Complete	FPOA_02978	Complete	FGRRES_10048	Complete	FLAG1_07427	Complete	CCT68598	Complete	CVK92700	Complete	FOXG_05358P0	Complete	CVL13790	Complete	NechaP69288	Complete	FVEG_02772T0	Complete	FCUL_03096.1-mRNA-1
BUSCOfEOG7S7SSS	Complete	FV_11359	Fragmented	FPSE_01597	Complete	FPOA_09602	Complete	FGRRES_12955	Complete	FLAG1_04124	Complete	CCT66321	Complete	CVK88465	Complete	FOXG_02293P0	Complete	CVL07785	Complete	NechaP60460	Complete	FVEG_05469T0	Complete	FCUL_09684.1-mRNA-1
BUSCOfEOG73RBPD	Complete	FV_12125	Complete	FPSE_04126	Duplicated	FPOA_10298	Complete	FGRRES_07322_M	Complete	FLAG1_03999	Duplicated	CCT65661	Duplicated	CVK89658	Complete	FOXG_01583P0	Duplicated	CVK93255	Complete	NechaP102821	Complete	FVEG_07944T0	Complete	FCUL_10448.1-mRNA-1
BUSCOfEOG7PGF3B	Complete	FV_01959	Complete	FPSE_07003	Complete	FPOA_01670	Complete	FGRRES_01623	Complete	FLAG1_01803	Complete	CCT61676	Complete	CVL02804	Complete	FOXG_11079P0	Complete	CVL02776	Complete	NechaP56848	Complete	FVEG_09721T0	Complete	FCUL_01722.1-mRNA-1
BUSCOfEOG7S2265	Complete	FV_09666	Complete	FPSE_04230	Complete	FPOA_08204	Complete	FGRRES_06075	Complete	FLAG1_02082	Complete	CCT67086	Complete	CVK87158	Complete	FOXG_07785P0	Complete	CVK87989	Complete	NechaP92621	Complete	FVEG_04712T0	Complete	FCUL_08251.1-mRNA-1
BUSCOfEOG7GXPNJ	Complete	FV_10233	Complete	FPSE_09842	Complete	FPOA_08718	Complete	FGRRES_10862	Complete	FLAG1_06000	Complete	CCT71572	Complete	CVL05639	Complete	FOXG_12793P0	Complete	CVK98029	Complete	NechaP40276	Complete	FVEG_11534T0	Complete	FCUL_08816.1-mRNA-1
BUSCOfEOG7MSMX7	Complete	FV_12796	Complete	FPSE_10790	Complete	FPOA_10885	Complete	FGRRES_07940	Complete	FLAG1_04881	Complete	CCT67477	Complete	CVK86604	Complete	FOXG_03728P0	Complete	CVK86325	Complete	NechaP37444	Complete	FVEG_12137T0	Complete	FCUL_11083.1-mRNA-1
BUSCOfEOG77HDQD	Duplicated	FV_13492	Duplicated	FPSE_09677	Duplicated	FPOA_02778	Duplicated	FGRRES_13543_4_M	Duplicated	FLAG1_06825	Duplicated	CCT68800	Duplicated	CVK93928	Duplicated	FOXG_10259P0	Duplicated	CVL13662	Duplicated	NechaP69967	Duplicated	FVEG_08907T0	Duplicated	FCUL_12405.1-mRNA-1
BUSCOfEOG77HDQD	Duplicated	FV_03241	Duplicated	FPSE_09677	Duplicated	FPOA_02778	Duplicated	FGRRES_13543_4_M	Duplicated	FLAG1_06825	Duplicated	CCT68800	Duplicated	CVK93928	Duplicated	FOXG_10259P0	Duplicated	CVL13662	Duplicated	NechaP69967	Duplicated	FVEG_08907T0	Duplicated	FCUL_12405.1-mRNA-1
BUSCOfEOG7TJ3T6	Complete	FV_10227	Complete	FPSE_09848	Complete	FPOA_08712	Complete	FGRRES_10856	Complete	FLAG1_10227	Complete	CCT71570	Complete	CVL05642	Complete	FOXG_12791P0	Complete	CVK98033	Complete	NechaP60785	Complete	FVEG_11532T0	Complete	FCUL_08810.1-mRNA-1
BUSCOfEOG7P8PN5	Complete	FV_11863	Complete	FPSE_02694	Complete	FPOA_10061	Complete	FGRRES_07088	Complete	FLAG1_00192	Complete	CCT65789	Complete	CVK89425	Complete	FOXG_01717P0	Complete	CVK93108	Complete	NechaP102554	Complete	FVEG_08086T0	Complete	FCUL_10186.1-mRNA-1
BUSCOfEOG7X6M97	Complete	FV_00645	Complete	FPSE_02008	Complete	FPOA_00481	Complete	FGRRES_00475	Complete	FLAG1_07556	Complete	CCT62456	Complete	CVK83804	Complete	FOXG_00580P0	Complete	CVK95176	Complete	NechaP90148	Complete	FVEG_00933T0	Complete	FCUL_00513.1-mRNA-1
BUSCOfEOG7GN2WM	Complete	FV_00972	Complete	FPSE_09250	Complete	FPOA_01051	Complete	FGRRES_00766	Complete	FLAG1_02744	Complete	CCT62917	Complete	CVK84656	Complete	FOXG_01090P0	Complete	CVK83578	Fragmented	NechaP68691	Complete	FVEG_00423T0	Complete	FCUL_00825.1-mRNA-1
BUSCOfEOG7K3TW0	Complete	FV_01653	Complete	FPSE_11517	Complete	FPOA_01391	Complete	FGRRES_01349	Missing	0	Complete	CCT61954	Complete	CVK82892	Complete	FOXG_00032P0	Complete	CVL11083	Complete	NechaP74422	Complete	FVEG_01484T0	Complete	FCUL_01456.1-mRNA-1
BUSCOfEOG7MPRR4	Complete	FV_13318	Complete	FPSE_07973	Complete	FPOA_11354	Complete	FGRRES_09435	Complete	FLAG1_06541	Complete	CCT64488	Complete	CVK93695	Complete	FOXG_06120P0	Complete	CVK97522	Complete	NechaP91233	Complete	FVEG_03984T0	Complete	FCUL_11559.1-mRNA-1
BUSCOfEOG78SQTC	Duplicated	FV_07361	Duplicated	FPSE_10462	Duplicated	FPOA_06158	Duplicated	FGRRES_16129	Duplicated	FLAG1_02051	Duplicated	CCT68805	Duplicated	CVK93113	Fragmented	FOXG_11342P0	Duplicated	CVL13376	Complete	NechaP94217	Complete	FVEG_08912T0	Duplicated	FCUL_06420.1-mRNA-1
BUSCOfEOG78SQTC	Duplicated	FV_07362	Duplicated	FPSE_10462	Duplicated	FPOA_06158	Duplicated	FGRRES_16129	Duplicated	FLAG1_02051	Duplicated	CCT68805	Duplicated	CVK93113	Fragmented	FOXG_11342P0	Duplicated	CVL13376	Complete	NechaP94217	Complete	FVEG_08912T0	Duplicated	FCUL_06420.1-mRNA-1
BUSCOfEOG74BK1D	Complete	FV_00910	Complete	FPSE_00323	Complete	FPOA_01110	Complete	FGRRES_11814	Complete	FLAG1_02688	Complete	CCT62873	Complete	CVK84568	Complete	FOXG_01038P0	Complete	CVK83447	Complete	NechaP65858	Complete	FVEG_00477T0	Complete	FCUL_00762.1-mRNA-1
BUSCOfEOG70KH18	Complete	FV_09423	Complete	FPSE_05805	Complete	FPOA_07980	Complete	FGRRES_05853	Complete	FLAG1_01162	Complete	CCT66848	Complete	CVK87615	Complete	FOXG_07539P0	Complete	CVK87390	Complete	NechaP63811	Complete	FVEG_04466T0	Complete	FCUL_08036.1-mRNA-1
BUSCOfEOG7TQVB0	Complete	FV_09643	Complete	FPSE_04211	Complete	FPOA_08186	Complete	FGRRES_16596	Complete	FLAG1_01556	Complete	CCT67504	Complete	CVK87188	Fragmented	FOXG_07764P0	Complete	CVK87963	Complete	NechaP60009	Missing	0	Complete	FCUL_08232.1-mRNA-1
BUSCOfEOG7NPG2S	Complete	FV_11899	Complete	FPSE_04082	Complete	FPOA_10095	Complete	FGRRES_16782	Complete	FLAG1_00225	Complete	CCT65755	Complete	CVK89487	Complete	FOXG_01682P0	Complete	CVK93151	Complete	NechaP37835	Complete	FVEG_08047T0	Complete	FCUL_10221.1-mRNA-1
BUSCOfEOG77M8ZR	Fragmented	FV_09936	Missing	0	Fragmented	FPOA_08445	Fragmented	FGRRES_06308	Fragmented	FLAG1_06777	Fragmented	CCT67339	Fragmented	CVK86753	Fragmented	FOXG_08060P0	Fragmented	CVL10724	Fragmented	NechaP103997	Fragmented	FVEG_04982T0	Fragmented	FCUL_08516.1-mRNA-1
BUSCOfEOG78PVJ7	Complete	FV_04989	Complete	FPSE_09006	Complete	FPOA_04048	Complete	FGRRES_08390	Complete	FLAG1_00825	Complete	CCT69952	Complete	CVK90563	Fragmented	FOXG_03432P0	Complete	CVK99847	Complete	NechaP91728	Fragmented	FVEG_02306T0	Complete	FCUL_04189.1-mRNA-1
BUSCOfEOG71VT28	Duplicated	FV_11821	Duplicated	FPSE_02729	Duplicated	FPOA_00266	Duplicated	FGRRES_00270	Duplicated	FLAG1_05349	Complete	CCT63021	Duplicated	CVK89371	Complete	FOXG_01190P0	Complete	CVK83837	Duplicated	NechaP100030	Complete	FVEG_00311T0	Duplicated	FCUL_10147.1-mRNA-1
BUSCOfEOG71VT28	Duplicated	FV_11058	Duplicated	FPSE_02729	Duplicated	FPOA_00266	Duplicated	FGRRES_00270	Duplicated	FLAG1_05349	Complete	CCT63021	Duplicated	CVK89371	Complete	FOXG_01190P0	Complete	CVK83837	Duplicated	NechaP100030	Complete	FVEG_00311T0	Duplicated	FCUL_10147.1-mRNA-1
BUSCOfEOG71VT28	Duplicated	FV_00406	Duplicated	FPSE_02729	Duplicated	FPOA_00266	Duplicated	FGRRES_00270	Duplicated	FLAG1_05349	Complete	CCT63021	Duplicated	CVK89371	Complete	FOXG_01190P0	Complete	CVK83837	Duplicated	NechaP100030	Complete	FVEG_00311T0	Duplicated	FCUL_10147.1-mRNA-1
BUSCOfEOG71P2N2	Complete	FV_13084	Complete	FPSE_05915	Complete	FPOA_11150	Complete	FGRRES_09635	Complete	FLAG1_02639	Complete	CCT64293	Complete	CVK93496	Complete	FOXG_06334P0	Complete	CVK97025	Complete	NechaP32358	Complete	FVEG_04184T0	Complete	FCUL_11349.1-mRNA-1
BUSCOfEOG7ZD23R	Complete	FV_12282	Complete	FPSE_09416	Complete	FPOA_10429	Complete	FGRRES_07453	Complete	FLAG1_02377	Complete	CCT65513	Complete	CVK89828	Complete	FOXG_01434P0	Complete	CVL13125	Complete	NechaP49593	Complete	FVEG_07798T0	Complete	FCUL_10595.1-mRNA-1
BUSCOfEOG7KDFK4	Complete	FV_11858	Complete	FPSE_02698	Complete	FPOA_10057	Complete	FGRRES_16775	Complete	FLAG1_00188	Complete	CCT65793	Complete	CVK89417	Complete	FOXG_01721P0	Complete	CVK93092	Complete	NechaP78991	Complete	FVEG_08090T0	Complete	FCUL_10182.1-mRNA-1
BUSCOfEOG7CG77P	Complete	FV_12885	Complete	FPSE_00825	Complete	FPOA_10965	Complete	FGRRES_09816	Complete	FLAG1_03561	Complete	CCT64130	Complete	CVL00087	Complete	FOXG_08240P0	Complete	CVK89543	Complete	NechaP33152	Complete	FVEG_06433T0	Complete	FCUL_11164.1-mRNA-1
BUSCOfEOG7PGF35	Complete	FV_01408	Complete	FPSE_01028	Complete	FPOA_01172	Complete	FGRRES_01136	Complete	FLAG1_02911	Complete	CCT62150	Complete	CVK83267	Complete	FOXG_00253P0	Complete	CVL10317	Complete	NechaP102359	Complete	FVEG_01263T0	Complete	FCUL_01231.1-mRNA-1
BUSCOfEOG75XGWD	Complete	FV_01665	Complete	FPSE_11529	Complete	FPOA_01403	Complete	FGRRES_01361	Complete	FLAG1_01405	Complete	CCT61941	Complete	CVK82873	Fragmented	FOXG_00018P0	Complete	CVL11096	Complete	NechaP89877	Complete	FVEG_01496T0	Complete	FCUL_01467.1-mRNA-1
BUSCOfEOG7B3213	Complete	FV_00743	Complete	FPSE_03141	Complete	FPOA_00571	Complete	FGRRES_00568	Missing	0	Complete	CCT62358	Complete	CVK83622	Complete	FOXG_00483P0	Complete	CVK95431	Complete	NechaP102372	Complete	FVEG_01040T0	Complete	FCUL_00610.1-mRNA-1
BUSCOfEOG7ZKSP0	Complete	FV_08679	Complete	FPSE_06128	Complete	FPOA_07314	Complete	FGRRES_05537	Complete	FLAG1_07730	Complete	CCT71273	Complete	CVL01118	Complete	FOXG_09356P0	Complete	CVK94187	Complete	NechaP62809	Complete	FVEG_06960T0	Complete	FCUL_07709.1-mRNA-1
BUSCOfEOG7CCC18	Complete	FV_11782	Complete	FPSE_02770	Complete	FPOA_09991	Complete	FGRRES_07021	Complete	FLAG1_00125	Complete	CCT65853	Complete	CVK89311	Complete	FOXG_01786P0	Complete	CVK92927	Complete	NechaP48453	Complete	FVEG_08159T0	Complete	FCUL_10106.1-mRNA-1
BUSCOfEOG7XM38H	Complete	FV_10207	Complete	FPSE_09868	Complete	FPOA_08694	Complete	FGRRES_10837	Complete	FLAG1_02298	Complete	CCT71551	Complete	CVL05680	Complete	FOXG_12771P0	Complete	CVK98082	Complete	NechaP93324	Complete	FVEG_11511T0	Complete	FCUL_08792.1-mRNA-1
BUSCOfEOG74N5VD	Complete	FV_12264	Complete	FPSE_09400	Complete	FPOA_10414	Complete	FGRRES_07438_M	Complete	FLAG1_07570	Complete	CCT66694	Complete	CVK89808	Complete	FOXG_01454P0	Complete	CVL13146	Complete	NechaP102807	Complete	FVEG_07818T0	Complete	FCUL_10578.1-mRNA-1
BUSCOfEOG7JDR8D	Complete	FV_01593	Complete	FPSE_10954	Complete	FPOA_01340	Complete	FGRRES_01299	Complete	FLAG1_04206	Complete	CCT61997	Complete	CVK82984	Complete	FOXG_00086P0	Complete	CVL11032	Complete	NechaP103056	Complete	FVEG_01429T0	Complete	FCUL_01404.1-mRNA-1
BUSCOfEOG74N5SD	Duplicated	FV_01303	Duplicated	FPSE_12283	Duplicated	FPOA_00755	Duplicated	FGRRES_01036	Duplicated	FLAG1_00424	Duplicated	CCT62246	Duplicated	CVK83820	Duplicated	FOXG_00355P0	Duplicated	CVK95150	Duplicated	NechaP74719	Duplicated	FVEG_01163T0	Duplicated	FCUL_01129.1-mRNA-1
BUSCOfEOG74N5SD	Duplicated	FV_01302	Duplicated	FPSE_12283	Duplicated	FPOA_00755	Duplicated	FGRRES_01036	Duplicated	FLAG1_00424	Duplicated	CCT62246	Duplicated	CVK83820	Duplicated	FOXG_00355P0	Duplicated	CVK95150	Duplicated	NechaP74719	Duplicated	FVEG_01163T0	Duplicated	FCUL_01129.1-mRNA-1
BUSCOfEOG74N5SD	Duplicated	FV_00634	Duplicated	FPSE_12283	Duplicated	FPOA_00755	Duplicated	FGRRES_01036	Duplicated	FLAG1_00424	Duplicated	CCT62246	Duplicated	CVK83820	Duplicated	FOXG_00355P0	Duplicated	CVK95150	Duplicated	NechaP74719	Duplicated	FVEG_01163T0	Duplicated	FCUL_01129.1-mRNA-1
BUSCOfEOG7TTQMZ	Duplicated	FV_10342	Duplicated	FPSE_02631	Duplicated	FPOA_08820	Duplicated	FGRRES_17495	Duplicated	FLAG1_04949	Duplicated	CCT71672	Duplicated	CVK89767	Duplicated	FOXG_05270P0	Duplicated	CVK97836	Duplicated	NechaP39806	Duplicated	FVEG_11649T0	Duplicated	FCUL_03193.1-mRNA-1
BUSCOfEOG7TTQMZ	Duplicated	FV_03567	Duplicated	FPSE_02631	Duplicated	FPOA_08820	Duplicated	FGRRES_17495	Duplicated	FLAG1_04949	Duplicated	CCT71672	Duplicated	CVK89767	Duplicated	FOXG_05270P0	Duplicated	CVK97836	Duplicated	NechaP39806	Duplicated	FVEG_11649T0	Duplicated	FCUL_03193.1-mRNA-1
BUSCOfEOG7TTQMZ	Duplicated	FV_10319	Duplicated	FPSE_02631	Duplicated	FPOA_08820	Duplicated	FGRRES_17495	Duplicated	FLAG1_04949	Duplicated	CCT71672	Duplicated	CVK89767	Duplicated	FOXG_05270P0	Duplicated	CVK97836	Duplicated	NechaP39806	Duplicated	FVEG_11649T0	Duplicated	FCUL_03193.1-mRNA-1
BUSCOfEOG7CCC0D	Complete	FV_12902	Complete	FPSE_00841	Complete	FPOA_10981	Complete	FGRRES_09801	Complete	FLAG1_03576	Complete	CCT64116	Complete	CVL00056	Complete	FOXG_08257P0	Complete	CVK89501	Complete	NechaP33819	Complete	FVEG_06414T0	Complete	FCUL_11178.1-mRNA-1
BUSCOfEOG7ZKSMM	Duplicated	FV_11542	Duplicated	FPSE_11864	Duplicated	FPOA_09764	Duplicated	FGRRES_06801	Duplicated	FLAG1_02031	Duplicated	CCT73444	Duplicated	CVK98525	Duplicated	FOXG_02022P0	Duplicated	CVL10126	Duplicated	NechaP47769	Duplicated	FVEG_11362T0	Duplicated	FCUL_07160.1-mRNA-1
BUSCOfEOG7ZKSMM	Duplicated	FV_07385	Duplicated	FPSE_11864	Duplicated	FPOA_09764	Duplicated	FGRRES_06801	Duplicated	FLAG1_02031	Duplicated	CCT73444	Duplicated	CVK98525	Duplicated	FOXG_02022P0	Duplicated	CVL10126	Duplicated	NechaP47769	Duplicated	FVEG_11362T0	Duplicated	FCUL_07160.1-mRNA-1
BUSCOfEOG7ZKSMM	Duplicated	FV_11696	Duplicated	FPSE_11864	Duplicated	FPOA_09764	Duplicated	FGRRES_06801	Duplicated	FLAG1_02031	Duplicated	CCT73444	Duplicated	CVK98525	Duplicated	FOXG_02022P0	Duplicated	CVL10126	Duplicated	NechaP47769	Duplicated	FVEG_11362T0	Duplicated	FCUL_07160.1-mRNA-1
BUSCOfEOG7P5T91	Duplicated	FV_11530	Duplicated	FPSE_00714	Duplicated	FPOA_02883	Duplicated	FGRRES_16815	Duplicated	FLAG1_00709	Duplicated	CCT63800	Duplicated	CVK84192	Duplicated	FOXG_01531P0	Duplicated	CVK97253	Duplicated	NechaP96240	Duplicated	FVEG_00582T0	Duplicated	FCUL_04875.1-mRNA-1
BUSCOfEOG7P5T91	Duplicated	FV_01583	Duplicated	FPSE_00714	Duplicated	FPOA_02883	Duplicated	FGRRES_16815	Duplicated	FLAG1_00709	Duplicated	CCT63800	Duplicated	CVK84192	Duplicated	FOXG_01531P0	Duplicated	CVK97253	Duplicated	NechaP96240	Duplicated	FVEG_00582T0	Duplicated	FCUL_04875.1-mRNA-1
BUSCOfEOG7P5T91	Duplicated	FV_11821	Duplicated	FPSE_00714	Duplicated	FPOA_02883	Duplicated	FGRRES_16815	Duplicated	FLAG1_00709	Duplicated	CCT63800	Duplicated	CVK84192	Duplicated	FOXG_01531P0	Duplicated	CVK97253	Duplicated	NechaP96240	Duplicated	FVEG_00582T0	Duplicated	FCUL_04875.1-mRNA-1
BUSCOfEOG7P5T91	Duplicated	FV_00406	Duplicated	FPSE_00714	Duplicated	FPOA_02883	Duplicated	FGRRES_16815	Duplicated	FLAG1_00709	Duplicated	CCT63800	Duplicated	CVK84192	Duplicated	FOXG_01531P0	Duplicated	CVK97253	Duplicated	NechaP96240	Duplicated	FVEG_00582T0	Duplicated	FCUL_04875.1-mRNA-1
BUSCOfEOG7P5T91	Duplicated	FV_09215	Duplicated	FPSE_00714	Duplicated	FPOA_02883	Duplicated	FGRRES_16815	Duplicated	FLAG1_00709	Duplicated	CCT63800	Duplicated	CVK84192	Duplicated	FOXG_01531P0	Duplicated	CVK97253	Duplicated	NechaP96240	Duplicated	FVEG_00582T0	Duplicated	FCUL_04875.1-mRNA-1
BUSCOfEOG7P5T91	Duplicated	FV_03693	Duplicated	FPSE_00714	Duplicated	FPOA_02883	Duplicated	FGRRES_16815	Duplicated	FLAG1_00709	Duplicated	CCT63800	Duplicated	CVK84192	Duplicated	FOXG_01531P0	Duplicated	CVK97253	Duplicated	NechaP96240	Duplicated	FVEG_00582T0	Duplicated	FCUL_04875.1-mRNA-1
BUSCOfEOG7P5T91	Duplicated	FV_03361	Duplicated	FPSE_00714	Duplicated	FPOA_02883	Duplicated	FGRRES_16815	Duplicated	FLAG1_00709	Duplicated	CCT63800	Duplicated	CVK84192	Duplicated	FOXG_01531P0	Duplicated	CVK97253	Duplicated	NechaP96240	Duplicated	FVEG_00582T0	Duplicated	FCUL_04875.1-mRNA-1
BUSCOfEOG7P5T91	Duplicated	FV_13640	Duplicated	FPSE_00714	Duplicated	FPOA_02883	Duplicated	FGRRES_16815	Duplicated	FLAG1_00709	Duplicated	CCT63800	Duplicated	CVK84192	Duplicated	FOXG_01531P0	Duplicated	CVK97253	Duplicated	NechaP96240	Duplicated	FVEG_00582T0	Duplicated	FCUL_04875.1-mRNA-1
BUSCOfEOG7P5T91	Duplicated	FV_09215	Duplicated	FPSE_00714	Duplicated	FPOA_02883	Duplicated	FGRRES_16815	Duplicated	FLAG1_00709	Duplicated	CCT63800	Duplicated	CVK84192	Duplicated	FOXG_01531P0	Duplicated	CVK97253	Duplicated	NechaP96240	Duplicated	FVEG_00582T0	Duplicated	FCUL_04875.1-mRNA-1
BUSCOfEOG7P5T91	Duplicated	FV_11316	Duplicated	FPSE_00714	Duplicated	FPOA_02883	Duplicated	FGRRES_16815	Duplicated	FLAG1_00709	Duplicated	CCT63800	Duplicated	CVK84192	Duplicated	FOXG_01531P0	Duplicated	CVK97253	Duplicated	NechaP96240	Duplicated	FVEG_00582T0	Duplicated	FCUL_04875.1-mRNA-1
BUSCOfEOG7P5T91	Duplicated	FV_13188	Duplicated	FPSE_00714	Duplicated	FPOA_02883	Duplicated	FGRRES_16815	Duplicated	FLAG1_00709	Duplicated	CCT63800	Duplicated	CVK84192	Duplicated	FOXG_01531P0	Duplicated	CVK97253	Duplicated	NechaP96240	Duplicated	FVEG_00582T0	Duplicated	FCUL_04875.1-mRNA-1
BUSCOfEOG77HDQG	Complete	FV_09184	Complete	FPSE_11285	Complete	FPOA_07767	Complete	FGRRES_17649	Complete	FLAG1_02877	Complete	CCT63828	Complete	CVK99542	Complete	FOXG_08573P0	Complete	CVK88701	Complete	NechaP33830	Complete	FVEG_06097T0	Complete	FCUL_07248.1-mRNA-1
BUSCOfEOG7D865Z	Complete	FV_12138	Complete	FPSE_04137	Complete	FPOA_10309	Complete	FGRRES_07331	Complete	FLAG1_04009	Complete	CCT65653	Complete	CVK89678	Complete	FOXG_01573P0	Complete	CVK93266	Complete	NechaP63560	Complete	FVEG_07934T0	Complete	FCUL_10458.1-mRNA-1
BUSCOfEOG7SV14M	Complete	FV_08706	Complete	FPSE_03491	Complete	FPOA_07338	Complete	FGRRES_05511	Complete	FLAG1_05294	Complete	CCT71294	Complete	CVL01144	Complete	FOXG_09382P0	Complete	CVK94126	Complete	NechaP83798	Complete	FVEG_07014T0	Complete	FCUL_07682.1-mRNA-1
BUSCOfEOG79KPPR	Complete	FV_11706	Complete	FPSE_04771	Complete	FPOA_09920	Complete	FGRRES_16747	Complete	FLAG1_00051	Complete	CCT65923	Complete	CVK89188	Complete	FOXG_01863P0	Complete	CVK92736	Complete	NechaP38431	Complete	FVEG_08241T0	Complete	FCUL_10034.1-mRNA-1
BUSCOfEOG7RBZHR	Complete	FV_08705	Complete	FPSE_05177	Complete	FPOA_07337	Complete	FGRRES_05512	Complete	FLAG1_05293	Complete	CCT71293	Complete	CVL01143	Complete	FOXG_09381P0	Complete	CVK94129	Complete	NechaP95544	Complete	FVEG_07013T0	Complete	FCUL_07683.1-mRNA-1
BUSCOfEOG70CRJQ	Complete	FV_00503	Complete	FPSE_00008	Complete	FPOA_00352	Complete	FGRRES_00350	Complete	FLAG1_00974	Complete	CCT62580	Complete	CVK84031	Complete	FOXG_00709P0	Complete	CVK94837	Fragmented	NechaP31819	Complete	FVEG_00805T0	Complete	FCUL_00379.1-mRNA-1
BUSCOfEOG7WQ84T	Complete	FV_12160	Complete	FPSE_04156	Complete	FPOA_10325	Complete	FGRRES_17701	Complete	FLAG1_05385	Complete	CCT65637	Complete	CVK89705	Complete	FOXG_01556P0	Complete	CVK93285	Complete	NechaP101622	Complete	FVEG_07914T0	Complete	FCUL_10478.1-mRNA-1
BUSCOfEOG722JJ1	Complete	FV_11771	Complete	FPSE_02780	Complete	FPOA_09981	Complete	FGRRES_16761_M	Complete	FLAG1_00114	Complete	CCT65863	Complete	CVK89294	Complete	FOXG_01796P0	Complete	CVK92902	Fragmented	NechaP68291	Complete	FVEG_08170T0	Complete	FCUL_10097.1-mRNA-1
BUSCOfEOG7TQV9T	Complete	FV_11814	Fragmented	FPSE_02738	Complete	FPOA_10020	Complete	FGRRES_16767	Complete	FLAG1_00152	Complete	CCT65826	Complete	CVK89361	Complete	FOXG_01758P0	Complete	CVK93000	Complete	NechaP5326	Fragmented	FVEG_08127T0	Complete	FCUL_10140.1-mRNA-1
BUSCOfEOG7MKWG6	Complete	FV_05455	Complete	FPSE_11973	Complete	FPOA_04474	Complete	FGRRES_08805	Complete	FLAG1_04184	Complete	CCT69880	Complete	CVK90435	Complete	FOXG_03509P0	Complete	CVK99669	Complete	NechaP67573	Complete	FVEG_02376T0	Complete	FCUL_04662.1-mRNA-1
BUSCOfEOG7SN8RW	Complete	FV_13139	Complete	FPSE_05863	Complete	FPOA_11199	Complete	FGRRES_09587	Complete	FLAG1_00665	Complete	CCT64332	Complete	CVK93540	Complete	FOXG_06289P0	Complete	CVK97137	Complete	NechaP66560	Fragmented	FVEG_04142T0	Complete	FCUL_11400.1-mRNA-1
BUSCOfEOG7ZGXCD	Complete	FV_12836	Complete	FPSE_07643	Complete	FPOA_10920	Complete	FGRRES_13661	Complete	FLAG1_04622	Complete	CCT67444	Complete	CVK86641	Fragmented	FOXG_08171P0	Complete	CVL13286	Fragmented	NechaP37955	Complete	FVEG_05097T0	Complete	FCUL_11118.1-mRNA-1
BUSCOfEOG744TK7	Complete	FV_12939	Complete	FPSE_02295	Complete	FPOA_11015	Complete	FGRRES_09768	Complete	FLAG1_07202	Complete	CCT64082	Complete	CVK99988	Complete	FOXG_08295P0	Complete	CVK89405	Complete	NechaP66446	Complete	FVEG_06380T0	Complete	FCUL_11214.1-mRNA-1
BUSCOfEOG7Z0K7M	Complete	FV_12990	Complete	FPSE_04330	Complete	FPOA_11063	Complete	FGRRES_09722	Complete	FLAG1_04912	Complete	CCT64038	Complete	CVK99913	Complete	FOXG_08344P0	Complete	CVK89283	Complete	NechaP58152	Complete	FVEG_06329T0	Complete	FCUL_11261.1-mRNA-1
BUSCOfEOG7XSTQT	Complete	FV_03710	Complete	FPSE_03597	Complete	FPOA_03199	Complete	FGRRES_17336_M	Complete	FLAG1_07235	Complete	CCT69435	Complete	CVK92521	Fragmented	FOXG_05194P0	Complete	CVK90014	Complete	NechaP80262	Fragmented	FVEG_02939T0	Complete	FCUL_03337.1-mRNA-1
BUSCOfEOG7JX3GH	Complete	FV_13517	Complete	FPSE_09655	Complete	FPOA_11546	Complete	FGRRES_09263_M	Complete	FLAG1_02579	Complete	CCT65110	Complete	CVK93893	Complete	FOXG_05979P0	Complete	CVL05153	Fragmented	NechaP33954	Complete	FVEG_03847T0	Complete	FCUL_11757.1-mRNA-1
BUSCOfEOG7F7WMJ	Complete	FV_03589	Duplicated	FPSE_02653	Duplicated	FPOA_03081	Duplicated	FGRRES_10157	Duplicated	FLAG1_04971	Complete	CCT68506	Complete	CVK92577	Complete	FOXG_05249P0	Complete	CVK89954	Complete	NechaP100571	Complete	FVEG_02883T0	Duplicated	FCUL_03210.1-mRNA-1
BUSCOfEOG7FBRWF	Complete	FV_12923	Complete	FPSE_00862	Complete	FPOA_11001	Complete	FGRRES_17270	Complete	FLAG1_03598	Complete	CCT64096	Complete	CVL00021	Complete	FOXG_08279P0	Complete	CVK89449	Complete	NechaP33521	Complete	FVEG_06395T0	Complete	FCUL_11199.1-mRNA-1
BUSCOfEOG7712KX	Complete	FV_10097	Complete	FPSE_01313	Complete	FPOA_08592	Complete	FGRRES_10740	Complete	FLAG1_05118	Complete	CCT71453	Complete	CVL05853	Complete	FOXG_12665P0	Complete	CVK98351	Complete	NechaP100430	Complete	FVEG_11401T0	Complete	FCUL_08678.1-mRNA-1
BUSCOfEOG7MD51P	Complete	FV_10216	Complete	FPSE_09859	Complete	FPOA_08702	Complete	FGRRES_10846	Complete	FLAG1_10095	Complete	CCT71558	Complete	CVL05664	Complete	FOXG_12779P0	Complete	CVK98060	Complete	NechaP39830	Complete	FVEG_11520T0	Complete	FCUL_08799.1-mRNA-1
BUSCOfEOG7KH9TM	Complete	FV_09863	Complete	FPSE_00959	Complete	FPOA_08380	Complete	FGRRES_06246	Complete	FLAG1_00265	Complete	CCT67279	Complete	CVK86822	Complete	FOXG_07996P0	Complete	CVL10791	Complete	NechaP68129	Complete	FVEG_04915T0	Complete	FCUL_08445.1-mRNA-1
BUSCOfEOG7PK9BN	Complete	FV_05600	Complete	FPSE_08914	Complete	FPOA_04594	Complete	FGRRES_08919_M	Complete	FLAG1_06587	Complete	CCT70735	Complete	CVK90179	Complete	FOXG_03650P0	Complete	CVL10931	Complete	NechaP67698	Complete	FVEG_02524T0	Complete	FCUL_04788.1-mRNA-1
BUSCOfEOG7SV15G	Complete	FV_01668	Complete	FPSE_11533	Complete	FPOA_01406	Complete	FGRRES_11938	Complete	FLAG1_04457	Complete	CCT61938	Complete	CVK82866	Complete	FOXG_00015P0	Complete	CVL11099	Complete	NechaP65366	Complete	FVEG_01500T0	Fragmented	FCUL_01470.1-mRNA-1
BUSCOfEOG7RNK8W	Duplicated	FV_10131	Duplicated	FPSE_01412	Duplicated	FPOA_08625	Duplicated	FGRRES_02028	Duplicated	FLAG1_05398	Duplicated	CCT71278	Duplicated	CVL01127	Duplicated	FOXG_09364P0	Duplicated	CVL09546	Duplicated	NechaP60858	Duplicated	FVEG_07482T0	Duplicated	FCUL_08719.1-mRNA-1
BUSCOfEOG7RNK8W	Duplicated	FV_08685	Duplicated	FPSE_01412	Duplicated	FPOA_08625	Duplicated	FGRRES_02028	Duplicated	FLAG1_05398	Duplicated	CCT71278	Duplicated	CVL01127	Duplicated	FOXG_09364P0	Duplicated	CVL09546	Duplicated	NechaP60858	Duplicated	FVEG_07482T0	Duplicated	FCUL_08719.1-mRNA-1
BUSCOfEOG7RNK8W	Duplicated	FV_02404	Duplicated	FPSE_01412	Duplicated	FPOA_08625	Duplicated	FGRRES_02028	Duplicated	FLAG1_05398	Duplicated	CCT71278	Duplicated	CVL01127	Duplicated	FOXG_09364P0	Duplicated	CVL09546	Duplicated	NechaP60858	Duplicated	FVEG_07482T0	Duplicated	FCUL_08719.1-mRNA-1
BUSCOfEOG7VQJQS	Duplicated	FV_03992	Duplicated	FPSE_02729	Duplicated	FPOA_02218	Duplicated	FGRRES_01337	Duplicated	FLAG1_08132	Duplicated	CCT65611	Duplicated	CVK89728	Duplicated	FOXG_05467P0	Duplicated	CVK88503	Duplicated	NechaP100263	Duplicated	FVEG_04158T0	Duplicated	FCUL_02308.1-mRNA-1
BUSCOfEOG7VQJQS	Duplicated	FV_11966	Duplicated	FPSE_02729	Duplicated	FPOA_02218	Duplicated	FGRRES_01337	Duplicated	FLAG1_08132	Duplicated	CCT65611	Duplicated	CVK89728	Duplicated	FOXG_05467P0	Duplicated	CVK88503	Duplicated	NechaP100263	Duplicated	FVEG_04158T0	Duplicated	FCUL_02308.1-mRNA-1
BUSCOfEOG7VQJQS	Duplicated	FV_12196	Duplicated	FPSE_02729	Duplicated	FPOA_02218	Duplicated	FGRRES_01337	Duplicated	FLAG1_08132	Duplicated	CCT65611	Duplicated	CVK89728	Duplicated	FOXG_05467P0	Duplicated	CVK88503	Duplicated	NechaP100263	Duplicated	FVEG_04158T0	Duplicated	FCUL_02308.1-mRNA-1
BUSCOfEOG7VQJQS	Duplicated	FV_03693	Duplicated	FPSE_02729	Duplicated	FPOA_02218	Duplicated	FGRRES_01337	Duplicated	FLAG1_08132	Duplicated	CCT65611	Duplicated	CVK89728	Duplicated	FOXG_05467P0	Duplicated	CVK88503	Duplicated	NechaP100263	Duplicated	FVEG_04158T0	Duplicated	FCUL_02308.1-mRNA-1
BUSCOfEOG7VQJQS	Duplicated	FV_08472	Duplicated	FPSE_02729	Duplicated	FPOA_02218	Duplicated	FGRRES_01337	Duplicated	FLAG1_08132	Duplicated	CCT65611	Duplicated	CVK89728	Duplicated	FOXG_05467P0	Duplicated	CVK88503	Duplicated	NechaP100263	Duplicated	FVEG_04158T0	Duplicated	FCUL_02308.1-mRNA-1
BUSCOfEOG7VQJQS	Duplicated	FV_08168	Duplicated	FPSE_02729	Duplicated	FPOA_02218	Duplicated	FGRRES_01337	Duplicated	FLAG1_08132	Duplicated	CCT65611	Duplicated	CVK89728	Duplicated	FOXG_05467P0	Duplicated	CVK88503	Duplicated	NechaP100263	Duplicated	FVEG_04158T0	Duplicated	FCUL_02308.1-mRNA-1
BUSCOfEOG7VQJQS	Duplicated	FV_11821	Duplicated	FPSE_02729	Duplicated	FPOA_02218	Duplicated	FGRRES_01337	Duplicated	FLAG1_08132	Duplicated	CCT65611	Duplicated	CVK89728	Duplicated	FOXG_05467P0	Duplicated	CVK88503	Duplicated	NechaP100263	Duplicated	FVEG_04158T0	Duplicated	FCUL_02308.1-mRNA-1
BUSCOfEOG7VQJQS	Duplicated	FV_11029	Duplicated	FPSE_02729	Duplicated	FPOA_02218	Duplicated	FGRRES_01337	Duplicated	FLAG1_08132	Duplicated	CCT65611	Duplicated	CVK89728	Duplicated	FOXG_05467P0	Duplicated	CVK88503	Duplicated	NechaP100263	Duplicated	FVEG_04158T0	Duplicated	FCUL_02308.1-mRNA-1
BUSCOfEOG7VQJQS	Duplicated	FV_02918	Duplicated	FPSE_02729	Duplicated	FPOA_02218	Duplicated	FGRRES_01337	Duplicated	FLAG1_08132	Duplicated	CCT65611	Duplicated	CVK89728	Duplicated	FOXG_05467P0	Duplicated	CVK88503	Duplicated	NechaP100263	Duplicated	FVEG_04158T0	Duplicated	FCUL_02308.1-mRNA-1
BUSCOfEOG7VQJQS	Duplicated	FV_00580	Duplicated	FPSE_02729	Duplicated	FPOA_02218	Duplicated	FGRRES_01337	Duplicated	FLAG1_08132	Duplicated	CCT65611	Duplicated	CVK89728	Duplicated	FOXG_05467P0	Duplicated	CVK88503	Duplicated	NechaP100263	Duplicated	FVEG_04158T0	Duplicated	FCUL_02308.1-mRNA-1
BUSCOfEOG7VQJQS	Duplicated	FV_11019	Duplicated	FPSE_02729	Duplicated	FPOA_02218	Duplicated	FGRRES_01337	Duplicated	FLAG1_08132	Duplicated	CCT65611	Duplicated	CVK89728	Duplicated	FOXG_05467P0	Duplicated	CVK88503	Duplicated	NechaP100263	Duplicated	FVEG_04158T0	Duplicated	FCUL_02308.1-mRNA-1
BUSCOfEOG7VQJQS	Duplicated	FV_03264	Duplicated	FPSE_02729	Duplicated	FPOA_02218	Duplicated	FGRRES_01337	Duplicated	FLAG1_08132	Duplicated	CCT65611	Duplicated	CVK89728	Duplicated	FOXG_05467P0	Duplicated	CVK88503	Duplicated	NechaP100263	Duplicated	FVEG_04158T0	Duplicated	FCUL_02308.1-mRNA-1
BUSCOfEOG7VQJQS	Duplicated	FV_08905	Duplicated	FPSE_02729	Duplicated	FPOA_02218	Duplicated	FGRRES_01337	Duplicated	FLAG1_08132	Duplicated	CCT65611	Duplicated	CVK89728	Duplicated	FOXG_05467P0	Duplicated	CVK88503	Duplicated	NechaP100263	Duplicated	FVEG_04158T0	Duplicated	FCUL_02308.1-mRNA-1
BUSCOfEOG7VQJQS	Duplicated	FV_03361	Duplicated	FPSE_02729	Duplicated	FPOA_02218	Duplicated	FGRRES_01337	Duplicated	FLAG1_08132	Duplicated	CCT65611	Duplicated	CVK89728	Duplicated	FOXG_05467P0	Duplicated	CVK88503	Duplicated	NechaP100263	Duplicated	FVEG_04158T0	Duplicated	FCUL_02308.1-mRNA-1
BUSCOfEOG7VQJQS	Duplicated	FV_03981	Duplicated	FPSE_02729	Duplicated	FPOA_02218	Duplicated	FGRRES_01337	Duplicated	FLAG1_08132	Duplicated	CCT65611	Duplicated	CVK89728	Duplicated	FOXG_05467P0	Duplicated	CVK88503	Duplicated	NechaP100263	Duplicated	FVEG_04158T0	Duplicated	FCUL_02308.1-mRNA-1
BUSCOfEOG7VQJQS	Duplicated	FV_13640	Duplicated	FPSE_02729	Duplicated	FPOA_02218	Duplicated	FGRRES_01337	Duplicated	FLAG1_08132	Duplicated	CCT65611	Duplicated	CVK89728	Duplicated	FOXG_05467P0	Duplicated	CVK88503	Duplicated	NechaP100263	Duplicated	FVEG_04158T0	Duplicated	FCUL_02308.1-mRNA-1
BUSCOfEOG7VQJQS	Duplicated	FV_07159	Duplicated	FPSE_02729	Duplicated	FPOA_02218	Duplicated	FGRRES_01337	Duplicated	FLAG1_08132	Duplicated	CCT65611	Duplicated	CVK89728	Duplicated	FOXG_05467P0	Duplicated	CVK88503	Duplicated	NechaP100263	Duplicated	FVEG_04158T0	Duplicated	FCUL_02308.1-mRNA-1
BUSCOfEOG7VQJQS	Duplicated	FV_02062	Duplicated	FPSE_02729	Duplicated	FPOA_02218	Duplicated	FGRRES_01337	Duplicated	FLAG1_08132	Duplicated	CCT65611	Duplicated	CVK89728	Duplicated	FOXG_05467P0	Duplicated	CVK88503	Duplicated	NechaP100263	Duplicated	FVEG_04158T0	Duplicated	FCUL_02308.1-mRNA-1
BUSCOfEOG7VQJQS	Duplicated	FV_02918	Duplicated	FPSE_02729	Duplicated	FPOA_02218	Duplicated	FGRRES_01337	Duplicated	FLAG1_08132	Duplicated	CCT65611	Duplicated	CVK89728	Duplicated	FOXG_05467P0	Duplicated	CVK88503	Duplicated	NechaP100263	Duplicated	FVEG_04158T0	Duplicated	FCUL_02308.1-mRNA-1
BUSCOfEOG7VQJQS	Duplicated	FV_00637	Duplicated	FPSE_02729	Duplicated	FPOA_02218	Duplicated	FGRRES_01337	Duplicated	FLAG1_08132	Duplicated	CCT65611	Duplicated	CVK89728	Duplicated	FOXG_05467P0	Duplicated	CVK88503	Duplicated	NechaP100263	Duplicated	FVEG_04158T0	Duplicated	FCUL_02308.1-mRNA-1
BUSCOfEOG7VQJQS	Duplicated	FV_11278	Duplicated	FPSE_02729	Duplicated	FPOA_02218	Duplicated	FGRRES_01337	Duplicated	FLAG1_08132	Duplicated	CCT65611	Duplicated	CVK89728	Duplicated	FOXG_05467P0	Duplicated	CVK88503	Duplicated	NechaP100263	Duplicated	FVEG_04158T0	Duplicated	FCUL_02308.1-mRNA-1
BUSCOfEOG7VQJQS	Duplicated	FV_01706	Duplicated	FPSE_02729	Duplicated	FPOA_02218	Duplicated	FGRRES_01337	Duplicated	FLAG1_08132	Duplicated	CCT65611	Duplicated	CVK89728	Duplicated	FOXG_05467P0	Duplicated	CVK88503	Duplicated	NechaP100263	Duplicated	FVEG_04158T0	Duplicated	FCUL_02308.1-mRNA-1
BUSCOfEOG7VQJQS	Duplicated	FV_02631	Duplicated	FPSE_02729	Duplicated	FPOA_02218	Duplicated	FGRRES_01337	Duplicated	FLAG1_08132	Duplicated	CCT65611	Duplicated	CVK89728	Duplicated	FOXG_05467P0	Duplicated	CVK88503	Duplicated	NechaP100263	Duplicated	FVEG_04158T0	Duplicated	FCUL_02308.1-mRNA-1
BUSCOfEOG7VQJQS	Duplicated	FV_09243	Duplicated	FPSE_02729	Duplicated	FPOA_02218	Duplicated	FGRRES_01337	Duplicated	FLAG1_08132	Duplicated	CCT65611	Duplicated	CVK89728	Duplicated	FOXG_05467P0	Duplicated	CVK88503	Duplicated	NechaP100263	Duplicated	FVEG_04158T0	Duplicated	FCUL_02308.1-mRNA-1
BUSCOfEOG7VQJQS	Duplicated	FV_12795	Duplicated	FPSE_02729	Duplicated	FPOA_02218	Duplicated	FGRRES_01337	Duplicated	FLAG1_08132	Duplicated	CCT65611	Duplicated	CVK89728	Duplicated	FOXG_05467P0	Duplicated	CVK88503	Duplicated	NechaP100263	Duplicated	FVEG_04158T0	Duplicated	FCUL_02308.1-mRNA-1
BUSCOfEOG7VQJQS	Duplicated	FV_01638	Duplicated	FPSE_02729	Duplicated	FPOA_02218	Duplicated	FGRRES_01337	Duplicated	FLAG1_08132	Duplicated	CCT65611	Duplicated	CVK89728	Duplicated	FOXG_05467P0	Duplicated	CVK88503	Duplicated	NechaP100263	Duplicated	FVEG_04158T0	Duplicated	FCUL_02308.1-mRNA-1
BUSCOfEOG7VQJQS	Duplicated	FV_08771	Duplicated	FPSE_02729	Duplicated	FPOA_02218	Duplicated	FGRRES_01337	Duplicated	FLAG1_08132	Duplicated	CCT65611	Duplicated	CVK89728	Duplicated	FOXG_05467P0	Duplicated	CVK88503	Duplicated	NechaP100263	Duplicated	FVEG_04158T0	Duplicated	FCUL_02308.1-mRNA-1
BUSCOfEOG7VQJQS	Duplicated	FV_11278	Duplicated	FPSE_02729	Duplicated	FPOA_02218	Duplicated	FGRRES_01337	Duplicated	FLAG1_08132	Duplicated	CCT65611	Duplicated	CVK89728	Duplicated	FOXG_05467P0	Duplicated	CVK88503	Duplicated	NechaP100263	Duplicated	FVEG_04158T0	Duplicated	FCUL_02308.1-mRNA-1
BUSCOfEOG7VQJQS	Duplicated	FV_03992	Duplicated	FPSE_02729	Duplicated	FPOA_02218	Duplicated	FGRRES_01337	Duplicated	FLAG1_08132	Duplicated	CCT65611	Duplicated	CVK89728	Duplicated	FOXG_05467P0	Duplicated	CVK88503	Duplicated	NechaP100263	Duplicated	FVEG_04158T0	Duplicated	FCUL_02308.1-mRNA-1
BUSCOfEOG7VQJQS	Duplicated	FV_02385	Duplicated	FPSE_02729	Duplicated	FPOA_02218	Duplicated	FGRRES_01337	Duplicated	FLAG1_08132	Duplicated	CCT65611	Duplicated	CVK89728	Duplicated	FOXG_05467P0	Duplicated	CVK88503	Duplicated	NechaP100263	Duplicated	FVEG_04158T0	Duplicated	FCUL_02308.1-mRNA-1
BUSCOfEOG7VQJQS	Duplicated	FV_03693	Duplicated	FPSE_02729	Duplicated	FPOA_02218	Duplicated	FGRRES_01337	Duplicated	FLAG1_08132	Duplicated	CCT65611	Duplicated	CVK89728	Duplicated	FOXG_05467P0	Duplicated	CVK88503	Duplicated	NechaP100263	Duplicated	FVEG_04158T0	Duplicated	FCUL_02308.1-mRNA-1
[truncated: 614 more rows]

## Sheet: 904_complete
#BUSCO_group	Fv	Fv	Fpseudo	Fpseudo	FP	Fp	Fg	Fg	Fl	Fl	Fj	Fj	Fmang	Fmang	Fo	Fo	Fprolif	Fprolif	Fsola	Fsola	Fvertic	Fvertic	Fculm	Fculm
[truncated: 904 more rows]
