# Supplementary material for: Inter-genome comparison of the Quorn fungus Fusarium venenatum and the closely related plant infecting pathogen Fusarium graminearum
Source: BMC Genomics. 2018 Apr 19;19:269. doi: 10.1186/s12864-018-4612-2 (PMC5907747; doi:10.1186/s12864-018-4612-2)
Supplement: Supplementary file 5 — Comparative genomic analysis of the Fusarium venenatum genome with other fungi. This reveals close similarity to the pathogenic species F. graminearum and F. pseudograminearum. (XLS 37 kb) [file 12864_2018_4612_MOESM5_ESM.xls]

## Sheet: Sheet1
Additional file 5: Comparative analysis of the Fusarium venenatum genome with other fungi. This shows the close similarity to pathogenic species F. graminearum and F. pseudograminearum.
Fungal species	Number of F. venenatum BLAST top-hits
Fusarium pseudograminearum	5557
Fusarium graminearum	5299
Fusarium oxysporum	1055
Fusarium avenaceum	368
Fusarium fujikuroi	169
Nectria haematococca	116
Fusarium verticillioides	113
Colletotrichum gloeosporioides	25
Pseudogymnoascus pannorum	17
Pestalotiopsis fici	17
Fusarium sporotrichioides	12
Colletotrichum fioriniae	10
Ustilaginoidea virens	8
Fusarium acuminatum	8
Trichoderma virens	8
Colletotrichum orbiculare	8
Fusarium sambucinum	7
Gaeumannomyces graminis	6
Verticillium dahliae	6
Colletotrichum higginsianum	5
Verticillium alfalfae	5
Trichoderma atroviride	5
Aspergillus parasiticus	4
Trichoderma reesei	3
Colletotrichum graminicola	3
Trichoderma harzianum	3
Aspergillus nidulans	3
Fusarium poae	3
Fusarium culmorum	3
Neurospora crassa	2
Aspergillus niger	2
