# Supplementary material for: Inter-genome comparison of the Quorn fungus Fusarium venenatum and the closely related plant infecting pathogen Fusarium graminearum
Source: BMC Genomics. 2018 Apr 19;19:269. doi: 10.1186/s12864-018-4612-2 (PMC5907747; doi:10.1186/s12864-018-4612-2)
Supplement: Supplementary file 6 — Positions and lengths of Fusarium venenatum and Fusarium graminearum centromeres. This shows a 25% decrease in average size of the F. venenatum centromeres compared to Fusarium graminearum. (XLS 43 kb) [file 12864_2018_4612_MOESM6_ESM.xls]

## Sheet: Sheet1
Additional file 6: Positions, lengths, and gene synteny of Fusarium venenatum and Fusarium graminearum centromeres.
	F. venenatum			F. graminearum
Chromosome/position	Start (bp)	Stop (bp)	Length (bp)	Start (bp)	Stop (bp)	Length (bp)
Chromosome 1	8952036	9003479	51443	8962686	9019066	56380
Chromosome 2	3513333	3555366	42033	3268921	3334062	65141
Chromosome 3	5633031	5679478	46447	5349459	5405712	56253
Chromosome 4	4987839	5027495	39656	5043870	5104718	60848
Chromosome 1
Fg	start	stop	orientation	Fv	start	stop	orientation	comment
FGRRES_11632	8941851	8943344	-	FVRRES_03242	8930969	8932457	-
FGRRES_11633	8943790	8944890	+	FVRRES_03243	8932915	8934250	+
FGRRES_11634	8945121	8945777	-	FVRRES_03244	8934256	8934912	-
FGRRES_11594	8946635	8949083	+	FVRRES_03245	8935964	8938412	+
FGRRES_11595	8949434	8950165	-	FVRRES_03246	8939080	8939466	-
FGRRES_11596	8950923	8951924	-	FVRRES_03247	8940189	8941196	-
FGRRES_11597	8952391	8953937	+	FVRRES_03248	8941664	8943211	+
FGRRES_11602	8955027	8956788	+	FVRRES_03249	8944303	8946063	+
FGRRES_11603	8957280	8959630	-	FVRRES_03250	8946556	8948905	-
FGRRES_16044	8961021	8961857	+	FVRRES_03251	8950380	8952023	+
FGRRES_13662	9019131	9023651	-	FVRRES_03252	9003497	9008017	-
FGRRES_13663	9024373	9027806	-	FVRRES_03253	9008858	9012296	-
FGRRES_09861	9028599	9029442	-	FVRRES_03254	9013051	9013894	-
FGRRES_09862	9030502	9032679	+	FVRRES_03255	9014655	9016835	+
FGRRES_09863	9033033	9035306	-	FVRRES_03256	9017162	9019442	-
FGRRES_09864	9036604	9037815	+	FVRRES_03257	9020709	9021911	+
not annotated	not annotated	not annotated	not annotated	FVRRES_03258	9020887	9021135	-
FGRRES_09865_M	9039350	9040612	+	FVRRES_03259	9023276	9024539	+
FGRRES_09866	9041447	9042125	+	FVRRES_03260	9025203	9026050	+
FGRRES_17283	9042425	9043700	-	FVRRES_03261	9026311	9027640	-
FGRRES_09868	9044240	9046016	-	FVRRES_03262	9028185	9029959	-
Chromosome 2
FGRRES_20155	3245077	3245353	-	FVRRES_05641	3488196	3488476	-
FGRRES_16938_M	3247261	3247934	+	FVRRES_05642	3490356	3490975	+
FGRRES_16937	3250861	3253003	+	FVRRES_05643	3493858	3494163	+	split in Fv
not annotated	not annotated	not annotated	not annotated	FVRRES_05644	3494231	3494575	-
FGRRES_16937	3250861	3253003	+	FVRRES_05645	3494821	3495986	+	split in Fv
FGRRES_11609_M	3253887	3256721	+	FVRRES_05646	3496862	3499612	+
FGRRES_20156	3257823	3258098	-	not annotated	not annotated	not annotated	not annotated
FGRRES_11610_M	3258442	3261012	+	FVRRES_05647	3501518	3503671	+
FGRRES_11590	3262536	3264054	+	FVRRES_05648	3505274	3506882	+
FGRRES_16936	3264703	3265926	-	not present	not present	not present	not present
FGRRES_11592_M	3266091	3267540	+	FVRRES_05649	3507941	3508282	+
FGRRES_13260	3268257	3268718	-	not present	not present	not present	not present
not annotated	not annotated	not annotated	not annotated	FVRRES_05650	3509074	3510123	+
FGRRES_16403	3334203	3337200	+	FVRRES_05651	3510614	3513279	+
FGRRES_16402	3337277	3338527	-	FVRRES_05652	3555373	3556617	-
FGRRES_12579	3340455	3341284	+	not annotated	not annotated	not annotated	not annotated
FGRRES_11617	3343331	3345145	+	FVRRES_05653	3561214	3563026	+
FGRRES_11618	3345643	3346955	-	FVRRES_05654	3563566	3564835	-
FGRRES_11619	3347838	3348634	-	FVRRES_05655	3565780	3566580	-
FGRRES_11622	3348931	3349833	+	FVRRES_05656	3566879	3567930	+
FGRRES_11623	3350800	3352118	-	FVRRES_05657	3568866	3570187	-
FGRRES_12578_M	3356977	3357650	+	FVRRES_05658	3574797	3575470	+
FGRRES_02781	3358026	3361900	-	FVRRES_05659	3575833	3579698	-
Chromosome 3
FGRRES_06421	5327292	5329201	+	FVRRES_10057	5608572	5610481	+
FGRRES_16651_M	5329876	5332476	+	FVRRES_10058	5611716	5613812	+
FGRRES_06423	5333553	5335145	+	FVRRES_10059	5614867	5616459	+
FGRRES_06424	5335525	5336748	-	FVRRES_10060	5616833	5618020	-
FGRRES_06425	5337490	5339098	+	FVRRES_10061	5618738	5620337	+
FGRRES_12916_M	5339345	5340589	-	FVRRES_10062	5620623	5621867	-
FGRRES_16652	5341025	5342118	+	FVRRES_10063	5622301	5623400	+
FGRRES_16653	5342342	5346752	-	FVRRES_10064	5623636	5627584	-
FGRRES_06427	5346960	5348661	+	FVRRES_10065	5628436	5630128	+
FGRRES_06428	5348968	5349414	-	FVRRES_10066	5630301	5632418	-
FGRRES_13936	5405864	5406339	-	not annotated	not annotated	not annotated	not annotated
FGRRES_11598	5406995	5408308	+	not annotated	not annotated	not annotated	not annotated
not annotated	not annotated	not annotated	not annotated	FVRRES_10067	5665226	5665555	-
FGRRES_17530	5408449	5416564	-	FVRRES_10068	5679720	5687461	-
FGRRES_10716	5417128	5420207	-	FVRRES_10069	5688025	5691105	-
FGRRES_10717	5420808	5424327	+	FVRRES_10070	5691689	5695206	+
FGRRES_10718	5424597	5426252	+	FVRRES_10071	5695477	5697131	+
FGRRES_17529	5426338	5428712	-	FVRRES_10072	5697218	5699603	-
not annotated	not annotated	not annotated	not annotated	FVRRES_10073	5699137	5699655	+
FGRRES_13934	5429139	5433653	-	FVRRES_10074	5700021	5704386	-
FGRRES_17739	5434357	5438012	-	FVRRES_10075	5705162	5708817	-
FGRRES_10721	5438521	5438806	+	FVRRES_10076	5709375	5709657	+
Chromosome 4
FGRRES_16933	5023023	5023574	+	FVRRES_12823	4966987	4967448	+
FGRRES_07963	5023590	5024570	+	FVRRES_12824	4967464	4968444	+
FGRRES_07964	5025032	5028265	-	FVRRES_12825	4968908	4972064	-
FGRRES_16934	5028838	5030047	+	FVRRES_12826	4972653	4973846	+
FGRRES_07966	5030458	5031764	-	FVRRES_12827	4974301	4975606	-
FGRRES_07967	5033437	5035641	+	FVRRES_12828	4977180	4979378	+
FGRRES_16935	5036540	5037769	+	FVRRES_12829	4980292	4981522	+
FGRRES_13259	5039061	5039529	+	not annotated	not annotated	not annotated	not annotated
FGRRES_07969	5039883	5041142	+	FVRRES_12830	4983810	4985069	+
FGRRES_07970_M	5042233	5043860	+	FVRRES_12831	4986348	4987823	+
FGRRES_11628	5104970	5105533	+	FVRRES_12832	5027719	5028274	+
FGRRES_11627	5106047	5106581	-	FVRRES_12833	5028794	5029332	-
not annotated	not annotated	not annotated	not annotated	FVRRES_12834	5030392	5030619	-
FGRRES_11626	5108591	5109131	+	FVRRES_12835	5031366	5031895	+
FGRRES_13661	5109471	5111546	-	FVRRES_12836	5032231	5034320	-
FGRRES_17282_M	5112656	5114171	+	FVRRES_12837	5035457	5036972	+
FGRRES_09857	5114876	5116589	-	FVRRES_12838	5037208	5038922	-
FGRRES_09856	5118550	5120283	+	FVRRES_12839	5040824	5042573	+
FGRRES_09855	5120562	5122506	-	FVRRES_12840	5042856	5044802	-
FGRRES_17281	5123796	5126123	-	FVRRES_12841	5046122	5048464	-
FGRRES_09853	5130304	5131203	-	FVRRES_12842	5052521	5053421	-
