# Supplementary material for: Inter-genome comparison of the Quorn fungus Fusarium venenatum and the closely related plant infecting pathogen Fusarium graminearum
Source: BMC Genomics. 2018 Apr 19;19:269. doi: 10.1186/s12864-018-4612-2 (PMC5907747; doi:10.1186/s12864-018-4612-2)
Supplement: Supplementary file 7 — Comparison of the reference F. venenatum and F. graminearum genome sequences per individual chromosome (Chr) or supercontig (FV_1_1). Detailed comparisons of bp length and ‘N’ base content. (XLS 36 kb) [file 12864_2018_4612_MOESM7_ESM.xls]

## Sheet: Chromosome_stats_Fg_Fv
Additional file 7: Comparison of the reference F. venenatum and F. graminearum genome sequences per individual chromosome (Chr) or supercontig (FV_1_1).
	F. venenatum			F. graminearum
Chr	Number of total bases (bp)	Number of ‘N’ bases (bp)	Total number of bases minus ‘N’ bases (bp)	Number of total bases (bp)	Number of ‘N’ bases (bp)	Total number of bases minus ‘N’ bases (bp)	Length difference (bp)
1	11988928	122	11988806	11760950	12	11760938	227868
2	9140027	103	9139924	8997558	0	8997558	142366
3	8341993	386	8341607	7792947	0	7792947	548660
4	8,062,231*	137	8,062,094*	8,012,341*	0	8,012,341*	49753
	(+1,038,987**)		(+1,038,987**)	(+1,384,836**)		(+1,384,836**)
FV_1_1	9545	111	9434	N/A	N/A	N/A	N/A
Totals*	37542724	859	37541865	36563796	12	36563784	978081
*Without carboxyl end repeating units with RNA annotation
**carboxyl end repeating units with RNA annotation.
