# Supplementary material for: Inter-genome comparison of the Quorn fungus Fusarium venenatum and the closely related plant infecting pathogen Fusarium graminearum
Source: BMC Genomics. 2018 Apr 19;19:269. doi: 10.1186/s12864-018-4612-2 (PMC5907747; doi:10.1186/s12864-018-4612-2)
Supplement: Supplementary file 8 — Comparative statistics on the number of coding and non-coding gene models predicted in the Fusarium venenatum (Fv) and F. graminearum (Fg) genomes. (XLS 29 kb) [file 12864_2018_4612_MOESM8_ESM.xls]

## Sheet: Sheet1
Additional file 8: Comparative statistics on the number of coding and non-coding gene models predicted in the F. venenatum (Fv) and F. graminearum (Fg) genomes.
	Coding genes		Total RNA		tRNA		rRNA		ncRNA		tmRNA
Chromosome	Fg	Fv	Fg	Fv	Fg	Fv	Fg	Fv	Fg	Fv	Fg	Fv
1	4393	4359	118	116	74	74	9	11	34	30	1	1
2	3645	3565	156	150	97	94	32	30	27	26	0	0
3	3090	3153	121	115	87	86	8	12	25	16	1	1
4*	3032	2866	99	103	61	60	13	12	25	31	0	0
4**	0	N/A	538	417	0	N/A	538	417	0	N/A	0	N/A
Contig_FG3.12	4	N/A	10	N/A	0	N/A	0	N/A	10	N/A	0	N/A
Contig FV1_1	N/A	3	N/A	3	N/A	0	N/A	0	N/A	3	N/A	0
Total	14164	13946	504	487	319	314	62	65	121	106	2	2
			(538**)	(417**)			(538**)	(417**)
*Without carboxyl end repeating units with RNA annotation
**carboxyl end repeating units with RNA annotation.
Abbreviation	Elaboration
tmRNA	Transfer messenger RNA
ncRNA	non-coding RNA
rRNA	Ribosomal ribonucleic acid
tRNA	Transfer RNA
