# Supplementary material for: Inter-genome comparison of the Quorn fungus Fusarium venenatum and the closely related plant infecting pathogen Fusarium graminearum
Source: BMC Genomics. 2018 Apr 19;19:269. doi: 10.1186/s12864-018-4612-2 (PMC5907747; doi:10.1186/s12864-018-4612-2)
Supplement: Supplementary file 9 — Fusarium graminearum alignment and gene ID’s found in the inverted/translocated regions A/B/C in relation to Fusarium venenatum. Mauve alignments in Sheet 1 of Fusarium venenatum and F. graminearum chromosome 3. The small blue inversion/translocation in Fusarium graminearum has 56 genes, the small green translocation 144 genes, and the large blue/pink inversion/translocation has 586 genes (see Sheet 2–4). Below the top mauve alignment are F. venenatum and F. poae chromosome 3 aligned to F. graminearum using Lastz. (XLS 678 kb) [file 12864_2018_4612_MOESM9_ESM.xls]

## Sheet: Index
Additional file 9: Fusarium graminearum alignment and gene ID's found in the inverted/translocated regions A/B/C in relation to Fusarium venenatum.
Index
Tab name	Description
Sheet1-Fusaria alignments	Mauve alignments of the Fusarium venenatum and F. graminearum chromosome 3. The small blue inversion/translocation in Fusarium graminearum has 56 genes, the small green translocation 144 genes, and the large blue/pink inversion/translocation has 586 genes (see Additional file 8). Below the top mauve alignment are F. venenatum and F. poae of chromosome 3 aligned to F. graminearum using Lastz.
Sheet2-regionA	A summary of the gene ID's from region A translocation in relation to Fv.
Sheet3-regionB	A summary of the gene ID's from region B translocation in relation to Fv.
Sheet4-regionC	A summary of the gene ID's from region C translocation in relation to Fv.

## Sheet: Sheet2-regionA
Orientation	Gene ID (v4.0)	Gene ID (v5.0)
reverse	FGRRES_12781	FGRAMPH1_01G18469
forward	FGRRES_05668	FGRAMPH1_01G18471
reverse	FGRRES_05669	FGRAMPH1_01G18473
forward	FGRRES_05670	FGRAMPH1_01G18475
forward	FGRRES_05671	FGRAMPH1_01G18477
forward	FGRRES_05672	FGRAMPH1_01G18479
forward	FGRRES_05673	FGRAMPH1_01G18481
reverse	FGRRES_05674	FGRAMPH1_01G18483
reverse	FGRRES_16522	FGRAMPH1_01G18485
reverse	FGRRES_12783	FGRAMPH1_01G18487
reverse	FGRRES_05676	FGRAMPH1_01G18489
forward	FGRRES_16523	FGRAMPH1_01G18491
reverse	FGRRES_05677	FGRAMPH1_01G18493
forward	FGRRES_05678	FGRAMPH1_01G18495
reverse	FGRRES_12784	FGRAMPH1_01G18497
forward	FGRRES_05679	FGRAMPH1_01G18499
reverse	FGRRES_05680	FGRAMPH1_01G18501
forward	FGRRES_05681	FGRAMPH1_01G18503
reverse	FGRRES_05682	FGRAMPH1_01G18505
reverse	FGRRES_05683	FGRAMPH1_01G18507
reverse	FGRRES_05684	FGRAMPH1_01G18509
forward	FGRRES_05685	FGRAMPH1_01G18511
reverse	FGRRES_05686	FGRAMPH1_01G18513
forward	FGRRES_05687	FGRAMPH1_01G18515
reverse	FGRRES_16524	FGRAMPH1_01G18517
forward	FGRRES_05689	FGRAMPH1_01G18519
reverse	FGRRES_05690	FGRAMPH1_01G18521
forward	FGRRES_05691	FGRAMPH1_01G18523
reverse	FGRRES_12781	FGRAMPH1_01T18469
forward	FGRRES_05668	FGRAMPH1_01T18471
reverse	FGRRES_05669	FGRAMPH1_01T18473
forward	FGRRES_05670	FGRAMPH1_01T18475
forward	FGRRES_05671	FGRAMPH1_01T18477
forward	FGRRES_05672	FGRAMPH1_01T18479
forward	FGRRES_05673	FGRAMPH1_01T18481
reverse	FGRRES_05674	FGRAMPH1_01T18483
reverse	FGRRES_16522	FGRAMPH1_01T18485
reverse	FGRRES_12783	FGRAMPH1_01T18487
reverse	FGRRES_05676	FGRAMPH1_01T18489
forward	FGRRES_16523	FGRAMPH1_01T18491
reverse	FGRRES_05677	FGRAMPH1_01T18493
forward	FGRRES_05678	FGRAMPH1_01T18495
reverse	FGRRES_12784	FGRAMPH1_01T18497
forward	FGRRES_05679	FGRAMPH1_01T18499
reverse	FGRRES_05680	FGRAMPH1_01T18501
forward	FGRRES_05681	FGRAMPH1_01T18503
reverse	FGRRES_05682	FGRAMPH1_01T18505
reverse	FGRRES_05683	FGRAMPH1_01T18507
reverse	FGRRES_05684	FGRAMPH1_01T18509
forward	FGRRES_05685	FGRAMPH1_01T18511
reverse	FGRRES_05686	FGRAMPH1_01T18513
forward	FGRRES_05687	FGRAMPH1_01T18515
reverse	FGRRES_16524	FGRAMPH1_01T18517
forward	FGRRES_05689	FGRAMPH1_01T18519
reverse	FGRRES_05690	FGRAMPH1_01T18521
forward	FGRRES_05691	FGRAMPH1_01T18523

## Sheet: Sheet3-regionB
Orientation	Gene ID (v4.0)	Gene ID (v5.0)
forward	FGRRES_15306	FGRAMPH1_01G18175
reverse	FGRRES_12753	FGRAMPH1_01G18177
forward	FGRRES_05547	FGRAMPH1_01G18179
forward	FGRRES_05548	FGRAMPH1_01G18181
reverse	FGRRES_05549	FGRAMPH1_01G18183
forward	FGRRES_16498	FGRAMPH1_01G18185
forward	FGRRES_05550	FGRAMPH1_01G18187
forward	FGRRES_05551	FGRAMPH1_01G18189
forward	FGRRES_05552	FGRAMPH1_01G18191
forward	FGRRES_05553	FGRAMPH1_01G18193
reverse	FGRRES_05554	FGRAMPH1_01G18195
reverse	FGRRES_05555	FGRAMPH1_01G18197
forward	FGRRES_05556	FGRAMPH1_01G18199
forward	FGRRES_05557	FGRAMPH1_01G18201
forward	FGRRES_16499	FGRAMPH1_01G18203
reverse	FGRRES_05559	FGRAMPH1_01G18205
forward	FGRRES_12755	FGRAMPH1_01G18207
reverse	FGRRES_05561	FGRAMPH1_01G18209
forward	FGRRES_05562	FGRAMPH1_01G18211
forward	FGRRES_05563	FGRAMPH1_01G18213
reverse	FGRRES_05564	FGRAMPH1_01G18215
forward	FGRRES_05565	FGRAMPH1_01G18217
reverse	FGRRES_17672	FGRAMPH1_01G18219
forward	FGRRES_05567	FGRAMPH1_01G18221
reverse	FGRRES_05568	FGRAMPH1_01G18223
forward		FGRAMPH1_01G18225
forward	FGRRES_05569	FGRAMPH1_01G18227
reverse	FGRRES_12757	FGRAMPH1_01G18229
forward	FGRRES_05570	FGRAMPH1_01G18231
reverse	FGRRES_05571	FGRAMPH1_01G18233
reverse	FGRRES_05572	FGRAMPH1_01G18235
forward	FGRRES_05573	FGRAMPH1_01G18237
forward	FGRRES_05574	FGRAMPH1_01G18239
reverse	FGRRES_12758	FGRAMPH1_01G18241
reverse	FGRRES_16501	FGRAMPH1_01G18243
reverse	FGRRES_05576	FGRAMPH1_01G18245
reverse	FGRRES_05577	FGRAMPH1_01G18247
reverse	FGRRES_05578	FGRAMPH1_01G18249
reverse	FGRRES_05579	FGRAMPH1_01G18251
forward	FGRRES_05580	FGRAMPH1_01G18253
forward	FGRRES_05581	FGRAMPH1_01G18255
reverse	FGRRES_16504	FGRAMPH1_01G18257
forward	FGRRES_05583	FGRAMPH1_01G18259
reverse	FGRRES_05584	FGRAMPH1_01G18261
reverse		FGRAMPH1_01G18263
reverse	FGRRES_05585	FGRAMPH1_01G18265
reverse	FGRRES_05586	FGRAMPH1_01G18267
forward	FGRRES_12760	FGRAMPH1_01G18269
reverse	FGRRES_16505	FGRAMPH1_01G18271
reverse	FGRRES_12762_M	FGRAMPH1_01G18273
forward	FGRRES_16506_M	FGRAMPH1_01G18275
forward	FGRRES_05589	FGRAMPH1_01G18277
forward	FGRRES_05590	FGRAMPH1_01G18279
forward	FGRRES_05591	FGRAMPH1_01G18281
reverse	FGRRES_05592	FGRAMPH1_01G18283
reverse	FGRRES_05593	FGRAMPH1_01G18285
reverse	FGRRES_12763	FGRAMPH1_01G18287
forward	FGRRES_12764	FGRAMPH1_01G18289
reverse	FGRRES_05594	FGRAMPH1_01G18291
reverse	FGRRES_12765	FGRAMPH1_01G18293
forward	FGRRES_16507	FGRAMPH1_01G18295
reverse	FGRRES_05595	FGRAMPH1_01G18297
forward	FGRRES_05597	FGRAMPH1_01G18299
reverse	FGRRES_05598	FGRAMPH1_01G18301
forward	FGRRES_05599	FGRAMPH1_01G18303
reverse	FGRRES_05600	FGRAMPH1_01G18305
forward	FGRRES_16508	FGRAMPH1_01G18307
reverse	FGRRES_05602	FGRAMPH1_01G18309
forward	FGRRES_16509	FGRAMPH1_01G18311
reverse	FGRRES_05604	FGRAMPH1_01G18313
forward	FGRRES_05605	FGRAMPH1_01G18315
reverse	FGRRES_05606	FGRAMPH1_01G18317
reverse	FGRRES_05607	FGRAMPH1_01G18319
forward	FGRRES_05608	FGRAMPH1_01G18321
reverse	FGRRES_05609	FGRAMPH1_01G18323
reverse	FGRRES_05610	FGRAMPH1_01G18325
forward	FGRRES_05611	FGRAMPH1_01G18327
forward	FGRRES_05612	FGRAMPH1_01G18329
forward	FGRRES_05613	FGRAMPH1_01G18331
forward	FGRRES_05614	FGRAMPH1_01G18333
forward	FGRRES_05615	FGRAMPH1_01G18335
reverse	FGRRES_12767	FGRAMPH1_01G18337
reverse	FGRRES_05616	FGRAMPH1_01G18339
forward	FGRRES_16510	FGRAMPH1_01G18341
forward	FGRRES_17674	FGRAMPH1_01G18343
forward	FGRRES_12769	FGRAMPH1_01G18345
forward	FGRRES_05619	FGRAMPH1_01G18347
forward	FGRRES_05620	FGRAMPH1_01G18349
forward	FGRRES_05621	FGRAMPH1_01G18351
reverse	FGRRES_16511	FGRAMPH1_01G18353
reverse	FGRRES_05623	FGRAMPH1_01G18355
forward	FGRRES_05624	FGRAMPH1_01G18357
reverse	FGRRES_05625	FGRAMPH1_01G18359
reverse	FGRRES_05626	FGRAMPH1_01G18361
reverse	FGRRES_12770_M	FGRAMPH1_01G18363
forward	FGRRES_16512	FGRAMPH1_01G18365
forward	FGRRES_05628	FGRAMPH1_01G18367
forward	FGRRES_05629	FGRAMPH1_01G18369
reverse	FGRRES_05630	FGRAMPH1_01G18371
reverse	FGRRES_05631	FGRAMPH1_01G18373
reverse	FGRRES_05632	FGRAMPH1_01G18375
forward	FGRRES_12771	FGRAMPH1_01G18377
forward	FGRRES_15308	FGRAMPH1_01G18379
forward	FGRRES_05633	FGRAMPH1_01G18381
forward	FGRRES_05634	FGRAMPH1_01G18383
forward	FGRRES_05635	FGRAMPH1_01G18385
reverse	FGRRES_05636	FGRAMPH1_01G18387
forward	FGRRES_05637	FGRAMPH1_01G18389
reverse	FGRRES_05638	FGRAMPH1_01G18391
forward	FGRRES_15024	FGRAMPH1_01G18393
forward	FGRRES_05640	FGRAMPH1_01G18395
reverse	FGRRES_05641	FGRAMPH1_01G18397
forward	FGRRES_05642	FGRAMPH1_01G18399
forward	FGRRES_05643	FGRAMPH1_01G18401
reverse	FGRRES_05644	FGRAMPH1_01G18403
reverse	FGRRES_05645	FGRAMPH1_01G18405
forward	FGRRES_05646	FGRAMPH1_01G18407
forward	FGRRES_16514	FGRAMPH1_01G18409
reverse	FGRRES_05648	FGRAMPH1_01G18411
forward	FGRRES_05649	FGRAMPH1_01G18413
reverse	FGRRES_05650	FGRAMPH1_01G18415
reverse	FGRRES_05651	FGRAMPH1_01G18417
reverse	FGRRES_05652	FGRAMPH1_01G18419
forward	FGRRES_05653	FGRAMPH1_01G18421
reverse	FGRRES_20269	FGRAMPH1_01G18423
forward	FGRRES_05654	FGRAMPH1_01G18425
reverse	FGRRES_15309	FGRAMPH1_01G18427
reverse	FGRRES_05655	FGRAMPH1_01G18429
forward	FGRRES_16515	FGRAMPH1_01G18431
reverse	FGRRES_16516	FGRAMPH1_01G18433
forward	FGRRES_05658	FGRAMPH1_01G18435
reverse	FGRRES_12777	FGRAMPH1_01G18437
reverse	FGRRES_15310	FGRAMPH1_01G18439
forward	FGRRES_15311	FGRAMPH1_01G18441
forward	FGRRES_05659	FGRAMPH1_01G18443
reverse	FGRRES_05660	FGRAMPH1_01G18445
reverse	FGRRES_16518	FGRAMPH1_01G18447
forward	FGRRES_05662	FGRAMPH1_01G18449
reverse	FGRRES_05663	FGRAMPH1_01G18451
forward	FGRRES_12778	FGRAMPH1_01G18453
reverse	FGRRES_16519	FGRAMPH1_01G18455
reverse	FGRRES_05665	FGRAMPH1_01G18457
forward	FGRRES_05666	FGRAMPH1_01G18459
reverse	FGRRES_05667	FGRAMPH1_01G18461

## Sheet: Sheet4-regionC
Orientation	Gene ID (v4.0)	Gene ID (v5.0)
forward	FGRRES_05063	FGRAMPH1_01G16999
reverse	FGRRES_05064	FGRAMPH1_01G17001
forward	FGRRES_15277	FGRAMPH1_01G17003
forward	FGRRES_05065	FGRAMPH1_01G17005
forward	FGRRES_05066	FGRAMPH1_01G17007
forward	FGRRES_17644	FGRAMPH1_01G17009
forward	FGRRES_05067	FGRAMPH1_01G17011
forward	FGRRES_05068	FGRAMPH1_01G17013
forward	FGRRES_16451	FGRAMPH1_01G17015
reverse	FGRRES_12675	FGRAMPH1_01G17017
forward	FGRRES_12678	FGRAMPH1_01G17019
forward	FGRRES_05070	FGRAMPH1_01G17021
reverse	FGRRES_05071	FGRAMPH1_01G17023
reverse	FGRRES_05072	FGRAMPH1_01G17025
forward	FGRRES_16452	FGRAMPH1_01G17027
forward	FGRRES_05074	FGRAMPH1_01G17029
reverse	FGRRES_05075	FGRAMPH1_01G17031
reverse	FGRRES_05076	FGRAMPH1_01G17033
reverse	FGRRES_15278	FGRAMPH1_01G17035
reverse	FGRRES_12679	FGRAMPH1_01G17037
forward	FGRRES_05077	FGRAMPH1_01G17039
forward	FGRRES_05078	FGRAMPH1_01G17041
reverse	FGRRES_12680	FGRAMPH1_01G17043
reverse	FGRRES_12681	FGRAMPH1_01G17045
reverse	FGRRES_05079	FGRAMPH1_01G17047
reverse	FGRRES_05080	FGRAMPH1_01G17049
forward	FGRRES_05081	FGRAMPH1_01G17051
reverse	FGRRES_05082	FGRAMPH1_01G17053
forward	FGRRES_20250	FGRAMPH1_01G17055
forward	FGRRES_05083	FGRAMPH1_01G17057
reverse	FGRRES_05084	FGRAMPH1_01G17059
forward	FGRRES_12682	FGRAMPH1_01G17061
forward	FGRRES_05085	FGRAMPH1_01G17063
reverse	FGRRES_15279	FGRAMPH1_01G17065
reverse	FGRRES_05086	FGRAMPH1_01G17067
reverse	FGRRES_05087	FGRAMPH1_01G17069
forward	FGRRES_12683_M	FGRAMPH1_01G17071
forward	FGRRES_05088	FGRAMPH1_01G17073
reverse	FGRRES_05089	FGRAMPH1_01G17075
forward	FGRRES_05090	FGRAMPH1_01G17077
forward	FGRRES_05091	FGRAMPH1_01G17079
reverse	FGRRES_05092	FGRAMPH1_01G17081
forward	FGRRES_05093	FGRAMPH1_01G17083
reverse	FGRRES_05093	FGRAMPH1_01G17085
reverse	FGRRES_05094	FGRAMPH1_01G17087
reverse	FGRRES_05095	FGRAMPH1_01G17089
reverse	FGRRES_17648	FGRAMPH1_01G17091
reverse	FGRRES_05097	FGRAMPH1_01G17093
reverse	FGRRES_05098	FGRAMPH1_01G17095
forward	FGRRES_12684	FGRAMPH1_01G17097
reverse	FGRRES_05099	FGRAMPH1_01G17099
reverse	FGRRES_12685	FGRAMPH1_01G17101
reverse	FGRRES_16455	FGRAMPH1_01G17103
forward	FGRRES_05101	FGRAMPH1_01G17105
reverse	FGRRES_05102	FGRAMPH1_01G17107
forward	FGRRES_05103	FGRAMPH1_01G17109
forward	FGRRES_05104	FGRAMPH1_01G17111
reverse	FGRRES_05105	FGRAMPH1_01G17113
forward	FGRRES_05106	FGRAMPH1_01G17115
forward	FGRRES_05107	FGRAMPH1_01G17117
forward	FGRRES_05108	FGRAMPH1_01G17119
reverse	FGRRES_17649	FGRAMPH1_01G17121
forward	FGRRES_05110	FGRAMPH1_01G17123
forward	FGRRES_05111	FGRAMPH1_01G17125
reverse	FGRRES_16457	FGRAMPH1_01G17127
reverse	FGRRES_05113	FGRAMPH1_01G17129
forward	FGRRES_05114	FGRAMPH1_01G17131
reverse	FGRRES_12687	FGRAMPH1_01G17133
reverse	FGRRES_05115	FGRAMPH1_01G17135
reverse	FGRRES_05116	FGRAMPH1_01G17137
reverse	FGRRES_05117	FGRAMPH1_01G17139
reverse	FGRRES_20248	FGRAMPH1_01G17141
forward	FGRRES_20249	FGRAMPH1_01G17143
forward	FGRRES_15280	FGRAMPH1_01G17145
reverse	FGRRES_05118	FGRAMPH1_01G17147
forward	FGRRES_12688	FGRAMPH1_01G17149
forward	FGRRES_05119	FGRAMPH1_01G17151
forward	FGRRES_05120	FGRAMPH1_01G17153
forward	FGRRES_05121	FGRAMPH1_01G17155
reverse	FGRRES_05122	FGRAMPH1_01G17157
reverse	FGRRES_05123	FGRAMPH1_01G17159
forward	FGRRES_05124	FGRAMPH1_01G17161
reverse	FGRRES_05125	FGRAMPH1_01G17163
reverse	FGRRES_05126	FGRAMPH1_01G17165
reverse	FGRRES_05127	FGRAMPH1_01G17167
reverse	FGRRES_05128	FGRAMPH1_01G17169
reverse	FGRRES_05129	FGRAMPH1_01G17171
forward	FGRRES_05130	FGRAMPH1_01G17173
forward	FGRRES_05131	FGRAMPH1_01G17175
reverse	FGRRES_05132	FGRAMPH1_01G17177
reverse	FGRRES_05133	FGRAMPH1_01G17179
forward	FGRRES_12689	FGRAMPH1_01G17181
reverse	FGRRES_05134	FGRAMPH1_01G17183
reverse	FGRRES_05135	FGRAMPH1_01G17185
forward	FGRRES_05136	FGRAMPH1_01G17187
forward	FGRRES_05137	FGRAMPH1_01G17189
reverse	FGRRES_05138	FGRAMPH1_01G17191
forward	FGRRES_05139	FGRAMPH1_01G17193
reverse	FGRRES_12690	FGRAMPH1_01G17195
reverse	FGRRES_05140	FGRAMPH1_01G17197
reverse	FGRRES_05141	FGRAMPH1_01G17199
reverse	FGRRES_05143	FGRAMPH1_01G17201
forward	FGRRES_05142	FGRAMPH1_01G17203
forward	FGRRES_05144	FGRAMPH1_01G17205
reverse	FGRRES_12691	FGRAMPH1_01G17207
forward	FGRRES_05145	FGRAMPH1_01G17209
reverse	FGRRES_05146	FGRAMPH1_01G17211
reverse	FGRRES_05147	FGRAMPH1_01G17213
forward	FGRRES_12692	FGRAMPH1_01G17215
forward		FGRAMPH1_01G17217
forward	FGRRES_12693	FGRAMPH1_01G17219
reverse	FGRRES_05149	FGRAMPH1_01G17221
forward	FGRRES_05150	FGRAMPH1_01G17223
forward	FGRRES_05151	FGRAMPH1_01G17225
forward	FGRRES_05152	FGRAMPH1_01G17227
reverse	FGRRES_05153	FGRAMPH1_01G17229
reverse	FGRRES_05154	FGRAMPH1_01G17231
reverse	FGRRES_05155	FGRAMPH1_01G17233
forward	FGRRES_05156	FGRAMPH1_01G17235
forward	FGRRES_05157	FGRAMPH1_01G17237
forward	FGRRES_05158	FGRAMPH1_01G17239
reverse	FGRRES_05159	FGRAMPH1_01G17241
forward	FGRRES_12695	FGRAMPH1_01G17243
forward	FGRRES_05160	FGRAMPH1_01G17245
reverse	FGRRES_05161	FGRAMPH1_01G17247
reverse	FGRRES_05163	FGRAMPH1_01G17249
forward	FGRRES_05162	FGRAMPH1_01G17251
forward	FGRRES_15282	FGRAMPH1_01G17253
forward	FGRRES_05164	FGRAMPH1_01G17255
forward	FGRRES_05165	FGRAMPH1_01G17257
forward	FGRRES_05166	FGRAMPH1_01G17259
reverse	FGRRES_05167	FGRAMPH1_01G17261
forward	FGRRES_05168	FGRAMPH1_01G17263
forward	FGRRES_05169	FGRAMPH1_01G17265
forward	FGRRES_15283_M	FGRAMPH1_01G17267
forward	FGRRES_05170	FGRAMPH1_01G17269
reverse	FGRRES_05171	FGRAMPH1_01G17271
forward	FGRRES_05172	FGRAMPH1_01G17273
reverse	FGRRES_05173	FGRAMPH1_01G17275
forward	FGRRES_05174	FGRAMPH1_01G17277
forward	FGRRES_20251	FGRAMPH1_01G17279
forward	FGRRES_05175	FGRAMPH1_01G17281
reverse	FGRRES_05176	FGRAMPH1_01G17283
reverse	FGRRES_12696	FGRAMPH1_01G17285
forward	FGRRES_05177	FGRAMPH1_01G17287
forward	FGRRES_05178	FGRAMPH1_01G17289
reverse	FGRRES_20252	FGRAMPH1_01G17291
forward	FGRRES_05179	FGRAMPH1_01G17293
forward	FGRRES_17653	FGRAMPH1_01G17295
reverse	FGRRES_05182	FGRAMPH1_01G17297
forward	FGRRES_05181	FGRAMPH1_01G17299
forward	FGRRES_05183	FGRAMPH1_01G17301
forward	FGRRES_05184	FGRAMPH1_01G17303
reverse	FGRRES_12698	FGRAMPH1_01G17305
forward	FGRRES_05185	FGRAMPH1_01G17307
reverse	FGRRES_05186	FGRAMPH1_01G17309
reverse	FGRRES_15284	FGRAMPH1_01G17311
reverse	FGRRES_15286	FGRAMPH1_01G17313
reverse	FGRRES_12699	FGRAMPH1_01G17315
forward	FGRRES_15290	FGRAMPH1_01G17317
reverse	FGRRES_05187	FGRAMPH1_01G17319
forward	FGRRES_05188	FGRAMPH1_01G17321
forward	FGRRES_05189	FGRAMPH1_01G17323
forward	FGRRES_05190	FGRAMPH1_01G17325
forward	FGRRES_05191	FGRAMPH1_01G17327
reverse	FGRRES_05192	FGRAMPH1_01G17329
forward	FGRRES_16460	FGRAMPH1_01G17331
reverse	FGRRES_05193	FGRAMPH1_01G17333
forward	FGRRES_05194	FGRAMPH1_01G17335
reverse	FGRRES_05195	FGRAMPH1_01G17337
forward	FGRRES_17656	FGRAMPH1_01G17339
forward	FGRRES_05197	FGRAMPH1_01G17341
forward	FGRRES_05198	FGRAMPH1_01G17343
reverse	FGRRES_05199	FGRAMPH1_01G17345
reverse	FGRRES_05200	FGRAMPH1_01G17347
reverse	FGRRES_05201	FGRAMPH1_01G17349
forward	FGRRES_17657	FGRAMPH1_01G17351
forward	FGRRES_05203	FGRAMPH1_01G17353
reverse	FGRRES_05204	FGRAMPH1_01G17355
forward	FGRRES_05205	FGRAMPH1_01G17357
reverse	FGRRES_16461	FGRAMPH1_01G17359
forward	FGRRES_05207	FGRAMPH1_01G17361
forward	FGRRES_05208	FGRAMPH1_01G17363
forward	FGRRES_15287	FGRAMPH1_01G17365
reverse	FGRRES_16462	FGRAMPH1_01G17367
reverse	FGRRES_15288	FGRAMPH1_01G17369
forward	FGRRES_12702	FGRAMPH1_01G17371
reverse	FGRRES_05210	FGRAMPH1_01G17373
forward	FGRRES_05211	FGRAMPH1_01G17375
reverse	FGRRES_15289	FGRAMPH1_01G17377
forward	FGRRES_16463_M	FGRAMPH1_01G17379
reverse	FGRRES_12703	FGRAMPH1_01G17381
forward	FGRRES_12704	FGRAMPH1_01G17383
forward	FGRRES_05213	FGRAMPH1_01G17385
reverse	FGRRES_05214	FGRAMPH1_01G17387
reverse	FGRRES_05215	FGRAMPH1_01G17389
forward	FGRRES_05216	FGRAMPH1_01G17391
reverse	FGRRES_05217	FGRAMPH1_01G17393
forward	FGRRES_05218	FGRAMPH1_01G17395
forward	FGRRES_15022	FGRAMPH1_01G17397
reverse	FGRRES_05220	FGRAMPH1_01G17399
reverse	FGRRES_05221	FGRAMPH1_01G17401
forward	FGRRES_05222	FGRAMPH1_01G17403
reverse	FGRRES_05223	FGRAMPH1_01G17405
forward	FGRRES_05224	FGRAMPH1_01G17407
forward	FGRRES_05225	FGRAMPH1_01G17409
reverse	FGRRES_05226	FGRAMPH1_01G17411
reverse	FGRRES_05227	FGRAMPH1_01G17413
reverse	FGRRES_05228	FGRAMPH1_01G17415
reverse	FGRRES_05229	FGRAMPH1_01G17417
forward	FGRRES_05230	FGRAMPH1_01G17419
reverse	FGRRES_05231	FGRAMPH1_01G17421
forward	FGRRES_05232	FGRAMPH1_01G17423
reverse	FGRRES_05233	FGRAMPH1_01G17427
reverse	FGRRES_05234	FGRAMPH1_01G17429
forward	FGRRES_05235	FGRAMPH1_01G17431
forward	FGRRES_05236	FGRAMPH1_01G17433
forward	FGRRES_05237	FGRAMPH1_01G17435
forward	FGRRES_05238	FGRAMPH1_01G17437
forward	FGRRES_05239	FGRAMPH1_01G17439
reverse	FGRRES_05240	FGRAMPH1_01G17441
forward	FGRRES_05241	FGRAMPH1_01G17443
forward	FGRRES_17658	FGRAMPH1_01G17445
reverse	FGRRES_05243	FGRAMPH1_01G17447
reverse	FGRRES_05245	FGRAMPH1_01G17449
forward	FGRRES_05244	FGRAMPH1_01G17451
forward	FGRRES_16465	FGRAMPH1_01G17453
reverse	FGRRES_05247	FGRAMPH1_01G17455
reverse	FGRRES_05249	FGRAMPH1_01G17457
forward	FGRRES_05248	FGRAMPH1_01G17459
forward	FGRRES_05250	FGRAMPH1_01G17461
reverse	FGRRES_05251	FGRAMPH1_01G17463
reverse	FGRRES_05252	FGRAMPH1_01G17465
forward	FGRRES_05253	FGRAMPH1_01G17467
reverse	FGRRES_05254	FGRAMPH1_01G17469
reverse	FGRRES_05255	FGRAMPH1_01G17471
forward	FGRRES_05256	FGRAMPH1_01G17473
reverse	FGRRES_17659	FGRAMPH1_01G17475
reverse	FGRRES_05258	FGRAMPH1_01G17477
forward	FGRRES_05259	FGRAMPH1_01G17479
forward	FGRRES_05260	FGRAMPH1_01G17481
reverse	FGRRES_05261	FGRAMPH1_01G17483
reverse	FGRRES_17660	FGRAMPH1_01G17485
forward	FGRRES_05263	FGRAMPH1_01G17487
reverse	FGRRES_05264	FGRAMPH1_01G17489
forward	FGRRES_17661	FGRAMPH1_01G17491
reverse	FGRRES_05266	FGRAMPH1_01G17493
forward	FGRRES_05267	FGRAMPH1_01G17495
forward	FGRRES_05268	FGRAMPH1_01G17497
forward	FGRRES_05269	FGRAMPH1_01G17499
reverse	FGRRES_16466	FGRAMPH1_01G17501
reverse	FGRRES_05271	FGRAMPH1_01G17503
forward	FGRRES_05272	FGRAMPH1_01G17505
forward	FGRRES_05273	FGRAMPH1_01G17507
reverse	FGRRES_05274	FGRAMPH1_01G17509
forward	FGRRES_05275	FGRAMPH1_01G17511
reverse	FGRRES_05276	FGRAMPH1_01G17513
forward	FGRRES_05277	FGRAMPH1_01G17515
forward	FGRRES_05278	FGRAMPH1_01G17517
forward	FGRRES_05279	FGRAMPH1_01G17519
reverse	FGRRES_05280	FGRAMPH1_01G17521
forward	FGRRES_05281	FGRAMPH1_01G17523
reverse	FGRRES_05282	FGRAMPH1_01G17525
forward	FGRRES_05283	FGRAMPH1_01G17527
forward	FGRRES_05284	FGRAMPH1_01G17529
forward	FGRRES_05285	FGRAMPH1_01G17531
reverse	FGRRES_05286	FGRAMPH1_01G17533
forward	FGRRES_05287	FGRAMPH1_01G17535
reverse	FGRRES_05288	FGRAMPH1_01G17537
forward	FGRRES_12707	FGRAMPH1_01G17539
forward	FGRRES_05289	FGRAMPH1_01G17541
forward	FGRRES_05290	FGRAMPH1_01G17543
reverse	FGRRES_05291	FGRAMPH1_01G17545
forward	FGRRES_05292	FGRAMPH1_01G17547
forward	FGRRES_05293	FGRAMPH1_01G17549
reverse	FGRRES_20254	FGRAMPH1_01G17551
forward	FGRRES_05294	FGRAMPH1_01G17553
forward	FGRRES_05295	FGRAMPH1_01G17555
reverse	FGRRES_05296	FGRAMPH1_01G17557
reverse	FGRRES_05297	FGRAMPH1_01G17559
forward	FGRRES_05298	FGRAMPH1_01G17561
reverse	FGRRES_20255	FGRAMPH1_01G17563
forward	FGRRES_05299	FGRAMPH1_01G17565
reverse	FGRRES_05300	FGRAMPH1_01G17567
forward	FGRRES_05301	FGRAMPH1_01G17569
forward	FGRRES_05302	FGRAMPH1_01G17571
reverse	FGRRES_05303	FGRAMPH1_01G17573
forward	FGRRES_05304	FGRAMPH1_01G17575
reverse	FGRRES_05305	FGRAMPH1_01G17577
reverse	FGRRES_05306	FGRAMPH1_01G17579
reverse	FGRRES_05307	FGRAMPH1_01G17581
reverse	FGRRES_05308	FGRAMPH1_01G17583
reverse	FGRRES_12708	FGRAMPH1_01G17585
forward	FGRRES_12709	FGRAMPH1_01G17587
forward	FGRRES_05309	FGRAMPH1_01G17589
forward	FGRRES_05310	FGRAMPH1_01G17591
reverse	FGRRES_05311	FGRAMPH1_01G17593
forward	FGRRES_05312	FGRAMPH1_01G17595
reverse	FGRRES_15023	FGRAMPH1_01G17597
forward	FGRRES_05314	FGRAMPH1_01G17599
reverse	FGRRES_05315	FGRAMPH1_01G17601
reverse	FGRRES_05316	FGRAMPH1_01G17603
forward	FGRRES_12711	FGRAMPH1_01G17605
forward	FGRRES_05317	FGRAMPH1_01G17607
reverse	FGRRES_05318	FGRAMPH1_01G17609
reverse	FGRRES_05319	FGRAMPH1_01G17611
forward	FGRRES_05320	FGRAMPH1_01G17613
reverse	FGRRES_05321	FGRAMPH1_01G17615
reverse	FGRRES_15291	FGRAMPH1_01G17617
forward	FGRRES_05322	FGRAMPH1_01G17619
reverse	FGRRES_20257	FGRAMPH1_01G17621
forward	FGRRES_05323	FGRAMPH1_01G17623
forward	FGRRES_05324	FGRAMPH1_01G17625
reverse	FGRRES_05325	FGRAMPH1_01G17627
reverse	FGRRES_17662	FGRAMPH1_01G17629
reverse	FGRRES_15292	FGRAMPH1_01G17631
reverse	FGRRES_16471_M	FGRAMPH1_01G17633
reverse	FGRRES_05326	FGRAMPH1_01G17635
forward	FGRRES_05327	FGRAMPH1_01G17637
reverse	FGRRES_05328	FGRAMPH1_01G17639
reverse	FGRRES_05329	FGRAMPH1_01G17641
forward	FGRRES_05330	FGRAMPH1_01G17643
forward	FGRRES_05331	FGRAMPH1_01G17645
reverse	FGRRES_16472	FGRAMPH1_01G17647
forward	FGRRES_05333	FGRAMPH1_01G17649
forward	FGRRES_05334	FGRAMPH1_01G17651
reverse	FGRRES_05335	FGRAMPH1_01G17653
reverse	FGRRES_05336	FGRAMPH1_01G17655
reverse	FGRRES_05337	FGRAMPH1_01G17657
reverse	FGRRES_05338	FGRAMPH1_01G17659
reverse	FGRRES_05339	FGRAMPH1_01G17661
reverse	FGRRES_12716	FGRAMPH1_01G17663
forward	FGRRES_12717	FGRAMPH1_01G17665
forward	FGRRES_05340	FGRAMPH1_01G17669
reverse	FGRRES_05341	FGRAMPH1_01G17671
reverse	FGRRES_15293	FGRAMPH1_01G17673
forward	FGRRES_05342	FGRAMPH1_01G17675
reverse	FGRRES_05343	FGRAMPH1_01G17677
reverse	FGRRES_15294	FGRAMPH1_01G17679
forward	FGRRES_05344	FGRAMPH1_01G17681
forward	FGRRES_05345	FGRAMPH1_01G17683
forward	FGRRES_05346	FGRAMPH1_01G17685
reverse	FGRRES_05347	FGRAMPH1_01G17687
forward	FGRRES_05348	FGRAMPH1_01G17689
reverse	FGRRES_17663	FGRAMPH1_01G17691
reverse	FGRRES_17664	FGRAMPH1_01G17693
forward	FGRRES_17665	FGRAMPH1_01G17695
forward	FGRRES_12718	FGRAMPH1_01G17697
forward	FGRRES_12719	FGRAMPH1_01G17699
forward	FGRRES_05352	FGRAMPH1_01G17701
reverse	FGRRES_05353	FGRAMPH1_01G17703
forward	FGRRES_20259	FGRAMPH1_01G17705
reverse	FGRRES_05354	FGRAMPH1_01G17707
forward	FGRRES_05355	FGRAMPH1_01G17709
reverse	FGRRES_05356	FGRAMPH1_01G17711
reverse	FGRRES_05357	FGRAMPH1_01G17713
reverse	FGRRES_12720	FGRAMPH1_01G17715
forward	FGRRES_12721	FGRAMPH1_01G17717
reverse	FGRRES_12722	FGRAMPH1_01G17719
forward	FGRRES_05358	FGRAMPH1_01G17721
reverse	FGRRES_05359	FGRAMPH1_01G17723
forward	FGRRES_05360	FGRAMPH1_01G17725
reverse	FGRRES_05361	FGRAMPH1_01G17727
reverse	FGRRES_05362	FGRAMPH1_01G17729
reverse	FGRRES_20260	FGRAMPH1_01G17731
reverse	FGRRES_20261	FGRAMPH1_01G17733
reverse	FGRRES_05364	FGRAMPH1_01G17735
forward	FGRRES_05365	FGRAMPH1_01G17737
reverse	FGRRES_05366	FGRAMPH1_01G17739
forward	FGRRES_05367	FGRAMPH1_01G17741
reverse	FGRRES_05368	FGRAMPH1_01G17743
reverse	FGRRES_05369	FGRAMPH1_01G17745
reverse	FGRRES_05370	FGRAMPH1_01G17747
reverse	FGRRES_05371	FGRAMPH1_01G17749
forward	FGRRES_05372	FGRAMPH1_01G17751
reverse	FGRRES_05373	FGRAMPH1_01G17753
reverse	FGRRES_05374	FGRAMPH1_01G17755
forward	FGRRES_05375	FGRAMPH1_01G17757
reverse	FGRRES_05376	FGRAMPH1_01G17759
reverse	FGRRES_05377	FGRAMPH1_01G17761
reverse	FGRRES_05378	FGRAMPH1_01G17763
reverse	FGRRES_05379	FGRAMPH1_01G17765
forward	FGRRES_16475	FGRAMPH1_01G17767
reverse	FGRRES_16476	FGRAMPH1_01G17769
forward	FGRRES_05382	FGRAMPH1_01G17771
reverse	FGRRES_12725	FGRAMPH1_01G17773
forward	FGRRES_16477	FGRAMPH1_01G17775
forward	FGRRES_12726	FGRAMPH1_01G17777
reverse	FGRRES_05384	FGRAMPH1_01G17779
reverse	FGRRES_05385	FGRAMPH1_01G17781
reverse	FGRRES_05386	FGRAMPH1_01G17783
forward	FGRRES_05387	FGRAMPH1_01G17785
reverse	FGRRES_05388	FGRAMPH1_01G17787
reverse	FGRRES_12727	FGRAMPH1_01G17789
forward	FGRRES_05389	FGRAMPH1_01G17791
reverse	FGRRES_05390	FGRAMPH1_01G17793
forward	FGRRES_05391	FGRAMPH1_01G17795
reverse	FGRRES_05392	FGRAMPH1_01G17797
reverse	FGRRES_05393	FGRAMPH1_01G17799
forward	FGRRES_05394	FGRAMPH1_01G17801
reverse	FGRRES_16479	FGRAMPH1_01G17803
forward	FGRRES_05395	FGRAMPH1_01G17805
reverse	FGRRES_12728	FGRAMPH1_01G17807
reverse	FGRRES_16479	FGRAMPH1_01G17809
reverse	FGRRES_12729_M	FGRAMPH1_01G17811
forward	FGRRES_05397	FGRAMPH1_01G17813
reverse	FGRRES_05398	FGRAMPH1_01G17815
forward	FGRRES_16480	FGRAMPH1_01G17817
forward	FGRRES_16480	FGRAMPH1_01G17819
forward	FGRRES_05399	FGRAMPH1_01G17821
forward	FGRRES_05400	FGRAMPH1_01G17823
forward	FGRRES_05401	FGRAMPH1_01G17825
reverse	FGRRES_05403	FGRAMPH1_01G17827
forward	FGRRES_05402	FGRAMPH1_01G17829
forward	FGRRES_05404	FGRAMPH1_01G17831
reverse	FGRRES_05405	FGRAMPH1_01G17833
forward	FGRRES_05406	FGRAMPH1_01G17835
reverse	FGRRES_05407	FGRAMPH1_01G17837
forward	FGRRES_05408	FGRAMPH1_01G17839
reverse	FGRRES_05409	FGRAMPH1_01G17841
reverse	FGRRES_05410	FGRAMPH1_01G17843
forward	FGRRES_05411	FGRAMPH1_01G17845
reverse	FGRRES_12731	FGRAMPH1_01G17847
reverse	FGRRES_12732	FGRAMPH1_01G17849
reverse	FGRRES_05413	FGRAMPH1_01G17851
forward	FGRRES_05414	FGRAMPH1_01G17853
reverse	FGRRES_05415	FGRAMPH1_01G17855
reverse	FGRRES_05416	FGRAMPH1_01G17857
forward	FGRRES_16481	FGRAMPH1_01G17859
reverse	FGRRES_12734	FGRAMPH1_01G17861
reverse	FGRRES_12735	FGRAMPH1_01G17863
forward	FGRRES_05417	FGRAMPH1_01G17865
forward	FGRRES_15296	FGRAMPH1_01G17867
forward	FGRRES_05418	FGRAMPH1_01G17869
reverse	FGRRES_05419	FGRAMPH1_01G17871
forward	FGRRES_05420	FGRAMPH1_01G17873
reverse	FGRRES_12736	FGRAMPH1_01G17875
forward	FGRRES_05421	FGRAMPH1_01G17877
reverse	FGRRES_05422	FGRAMPH1_01G17879
reverse	FGRRES_05423	FGRAMPH1_01G17881
forward	FGRRES_05424	FGRAMPH1_01G17883
reverse	FGRRES_05425	FGRAMPH1_01G17885
reverse	FGRRES_12737	FGRAMPH1_01G17887
reverse	FGRRES_12738	FGRAMPH1_01G17889
forward	FGRRES_16482	FGRAMPH1_01G17891
forward	FGRRES_05428	FGRAMPH1_01G17893
forward	FGRRES_05429	FGRAMPH1_01G17895
reverse	FGRRES_05430	FGRAMPH1_01G17897
forward	FGRRES_05431	FGRAMPH1_01G17899
reverse	FGRRES_05432	FGRAMPH1_01G17901
forward	FGRRES_05433	FGRAMPH1_01G17903
reverse	FGRRES_05434	FGRAMPH1_01G17905
forward	FGRRES_12739	FGRAMPH1_01G17907
reverse	FGRRES_05435	FGRAMPH1_01G17909
forward	FGRRES_05436	FGRAMPH1_01G17911
forward	FGRRES_05437	FGRAMPH1_01G17913
reverse	FGRRES_05438	FGRAMPH1_01G17915
reverse	FGRRES_05439	FGRAMPH1_01G17917
reverse	FGRRES_05440	FGRAMPH1_01G17919
forward	FGRRES_05441_M	FGRAMPH1_01G17921
reverse	FGRRES_05442	FGRAMPH1_01G17923
forward	FGRRES_05443	FGRAMPH1_01G17925
reverse	FGRRES_05444	FGRAMPH1_01G17927
forward	FGRRES_05445_M	FGRAMPH1_01G17929
reverse	FGRRES_15297	FGRAMPH1_01G17931
reverse	FGRRES_05446	FGRAMPH1_01G17933
reverse	FGRRES_05447	FGRAMPH1_01G17935
forward	FGRRES_05448	FGRAMPH1_01G17937
forward	FGRRES_16484	FGRAMPH1_01G17939
reverse	FGRRES_05450	FGRAMPH1_01G17941
reverse	FGRRES_16485	FGRAMPH1_01G17943
forward	FGRRES_05452	FGRAMPH1_01G17945
reverse	FGRRES_05453	FGRAMPH1_01G17947
reverse	FGRRES_05454	FGRAMPH1_01G17949
reverse	FGRRES_05455	FGRAMPH1_01G17951
reverse	FGRRES_05456	FGRAMPH1_01G17953
forward	FGRRES_05457	FGRAMPH1_01G17955
reverse	FGRRES_05458	FGRAMPH1_01G17957
reverse	FGRRES_12740	FGRAMPH1_01G17959
reverse	FGRRES_20263	FGRAMPH1_01G17961
reverse	FGRRES_16487	FGRAMPH1_01G17963
forward	FGRRES_05460	FGRAMPH1_01G17965
reverse	FGRRES_16488	FGRAMPH1_01G17967
reverse	FGRRES_15298	FGRAMPH1_01G17969
reverse	FGRRES_17669	FGRAMPH1_01G17971
reverse	FGRRES_15299	FGRAMPH1_01G17973
forward	FGRRES_05463	FGRAMPH1_01G17975
forward	FGRRES_16489	FGRAMPH1_01G17977
reverse	FGRRES_05465	FGRAMPH1_01G17979
forward	FGRRES_05466	FGRAMPH1_01G17981
forward	FGRRES_05467	FGRAMPH1_01G17983
forward	FGRRES_05468	FGRAMPH1_01G17985
forward	FGRRES_05469	FGRAMPH1_01G17987
reverse	FGRRES_05470	FGRAMPH1_01G17989
forward	FGRRES_05471	FGRAMPH1_01G17991
forward	FGRRES_05472	FGRAMPH1_01G17993
reverse	FGRRES_12741	FGRAMPH1_01G17995
reverse	FGRRES_12742	FGRAMPH1_01G17997
reverse	FGRRES_05474	FGRAMPH1_01G17999
forward	FGRRES_12743	FGRAMPH1_01G18001
reverse	FGRRES_05475	FGRAMPH1_01G18003
reverse	FGRRES_05476_M	FGRAMPH1_01G18005
forward	FGRRES_12744	FGRAMPH1_01G18007
reverse	FGRRES_15300	FGRAMPH1_01G18009
reverse	FGRRES_05477	FGRAMPH1_01G18011
forward	FGRRES_05478	FGRAMPH1_01G18013
forward	FGRRES_05479	FGRAMPH1_01G18015
reverse	FGRRES_12745	FGRAMPH1_01G18017
forward	FGRRES_05480	FGRAMPH1_01G18019
reverse	FGRRES_05481	FGRAMPH1_01G18021
reverse	FGRRES_05482	FGRAMPH1_01G18023
forward	FGRRES_05483	FGRAMPH1_01G18025
forward	FGRRES_15302	FGRAMPH1_01G18027
reverse	FGRRES_15303	FGRAMPH1_01G18029
forward	FGRRES_16491	FGRAMPH1_01G18031
forward	FGRRES_12746	FGRAMPH1_01G18033
forward	FGRRES_12747	FGRAMPH1_01G18035
forward	FGRRES_17744	FGRAMPH1_01G18037
forward	FGRRES_15301_M	FGRAMPH1_01G18039
reverse	FGRRES_05486	FGRAMPH1_01G18041
reverse	FGRRES_05487	FGRAMPH1_01G18043
forward	FGRRES_05488	FGRAMPH1_01G18045
reverse	FGRRES_05489	FGRAMPH1_01G18047
forward	FGRRES_05490	FGRAMPH1_01G18049
reverse	FGRRES_05491	FGRAMPH1_01G18051
reverse	FGRRES_05492	FGRAMPH1_01G18053
reverse	FGRRES_05493	FGRAMPH1_01G18055
reverse	FGRRES_05494	FGRAMPH1_01G18057
forward	FGRRES_05495	FGRAMPH1_01G18059
forward	FGRRES_17671	FGRAMPH1_01G18061
reverse	FGRRES_05497	FGRAMPH1_01G18063
forward	FGRRES_05498	FGRAMPH1_01G18065
forward	FGRRES_20264	FGRAMPH1_01G18067
reverse	FGRRES_05500_M	FGRAMPH1_01G18069
reverse	FGRRES_05501_M	FGRAMPH1_01G18071
forward	FGRRES_05502	FGRAMPH1_01G18073
reverse	FGRRES_05503	FGRAMPH1_01G18075
reverse	FGRRES_15305_M	FGRAMPH1_01G18077
reverse	FGRRES_12749	FGRAMPH1_01G18079
reverse	FGRRES_16492	FGRAMPH1_01G18081
forward	FGRRES_12750	FGRAMPH1_01G18083
reverse	FGRRES_05505	FGRAMPH1_01G18085
forward	FGRRES_05506	FGRAMPH1_01G18087
reverse	FGRRES_12751	FGRAMPH1_01G18089
forward	FGRRES_05507	FGRAMPH1_01G18091
reverse	FGRRES_05508	FGRAMPH1_01G18093
forward	FGRRES_05509	FGRAMPH1_01G18095
reverse	FGRRES_05510	FGRAMPH1_01G18097
forward	FGRRES_05511	FGRAMPH1_01G18099
reverse	FGRRES_05512	FGRAMPH1_01G18101
forward	FGRRES_05513	FGRAMPH1_01G18103
reverse	FGRRES_05514	FGRAMPH1_01G18105
reverse	FGRRES_05515	FGRAMPH1_01G18107
reverse	FGRRES_05516	FGRAMPH1_01G18109
forward	FGRRES_05517	FGRAMPH1_01G18111
reverse	FGRRES_05518	FGRAMPH1_01G18113
reverse	FGRRES_16493	FGRAMPH1_01G18115
forward	FGRRES_05520	FGRAMPH1_01G18117
forward	FGRRES_05521	FGRAMPH1_01G18119
forward	FGRRES_05522	FGRAMPH1_01G18121
forward	FGRRES_05523	FGRAMPH1_01G18123
forward	FGRRES_05524	FGRAMPH1_01G18125
forward	FGRRES_05525	FGRAMPH1_01G18127
forward	FGRRES_05526	FGRAMPH1_01G18129
reverse	FGRRES_05527	FGRAMPH1_01G18131
forward	FGRRES_20266	FGRAMPH1_01G18133
reverse	FGRRES_12752	FGRAMPH1_01G18135
forward	FGRRES_05528	FGRAMPH1_01G18137
forward	FGRRES_05529	FGRAMPH1_01G18139
reverse	FGRRES_05530	FGRAMPH1_01G18141
reverse	FGRRES_05531	FGRAMPH1_01G18143
forward	FGRRES_05532	FGRAMPH1_01G18145
reverse	FGRRES_05533	FGRAMPH1_01G18147
forward	FGRRES_05534	FGRAMPH1_01G18149
forward	FGRRES_05535	FGRAMPH1_01G18151
reverse	FGRRES_05536	FGRAMPH1_01G18153
reverse	FGRRES_05537	FGRAMPH1_01G18155
forward	FGRRES_05538	FGRAMPH1_01G18157
forward	FGRRES_05539	FGRAMPH1_01G18159
reverse	FGRRES_16495	FGRAMPH1_01G18161
reverse	FGRRES_05541	FGRAMPH1_01G18163
forward	FGRRES_05542	FGRAMPH1_01G18165
reverse	FGRRES_05543	FGRAMPH1_01G18167
forward	FGRRES_05544	FGRAMPH1_01G18169
reverse	FGRRES_05545	FGRAMPH1_01G18171
forward	FGRRES_05546	FGRAMPH1_01G18173
