# Supplementary material for: Inter-genome comparison of the Quorn fungus Fusarium venenatum and the closely related plant infecting pathogen Fusarium graminearum
Source: BMC Genomics. 2018 Apr 19;19:269. doi: 10.1186/s12864-018-4612-2 (PMC5907747; doi:10.1186/s12864-018-4612-2)
Supplement: Supplementary file 10 — Classes of transposon and repeat found in Fusarium graminearum and Fusarium venenatum. (XLS 37 kb) [file 12864_2018_4612_MOESM10_ESM.xls]

## Sheet: Sheet1
Additional file 10: Classes of transposons and repeats found in Fusarium graminearum (Fg) and Fusarium venenatum (Fv).
Class	Fg (PH1)	Fg (PH1)	Fv (A3/5)	Fv (A3/5)
Retroelements	no	bp	no	bp
LINEs	5	345	27	11776
CRE/SLACS	0	0	5	847
LTR elements	no	bp	no	bp
Ty1/Copia	218	25691	52	6269
Gypsy/DIRS1	136	37333	220	88098
Total	359	63369	304	106990
DNA transposons	no	bp	no	bp
hobo-Activator	2	239	11	1196
Tc1-IS630-Pogo	55	40088	95	84819
PiggyBac	1	1838	12	7453
Tourist/Harbinger	6	520	5	443
Mirage	0	0	1	52
Total	64	42685	124	93963
Simple repeats	5854	237888	5122	211636
Low complexity repeats	686	31587	635	30275
	Total genome	36563784	Total genome	37541865
	Transposon percentage of genome	0.29	Transposon Percentage of genome	0.54
	Total repetitive (bp)	375529	Total repetitive (bp)	442864
	Total repetitive (%)	1.03	Total repetitive (%)	1.18
