# Supplementary material for: Inter-genome comparison of the Quorn fungus Fusarium venenatum and the closely related plant infecting pathogen Fusarium graminearum
Source: BMC Genomics. 2018 Apr 19;19:269. doi: 10.1186/s12864-018-4612-2 (PMC5907747; doi:10.1186/s12864-018-4612-2)
Supplement: Supplementary file 12 — Fusarium venenatum species-specific genes. An analysis of genes that lack a BLASTP top hit from NCBI nr database using 10− 6 and 10− 20 E-value cutoffs. (XLS 3165 kb) [file 12864_2018_4612_MOESM12_ESM.xls]

## Sheet: Index
Additional file 12: Fusarium venenatum species specific genes. An analysis of genes that lack a BLASTP top hit from NCBI nr database using cutoff values of e-5 and e-20.
Index
Tab name	Description
Sheet1-Fv species specific e-20	A summary of gene ID's of Fv species specific proteins defined by a BLASTP against NCBI nr and e-20 value with blastp description, secreted (identified by WolfPsort), and effector (identified by effectorP) annotations.
Sheet2-Fv species specific e-5	A summary of gene ID's of Fv species specific proteins defined by a BLASTP against NCBI nr and e-5 value with blastp description, secreted (identified by WolfPsort), and effector (identified by effectorP) annotations.
Sheet3-Fv BLASTP vs NCBI	The raw BLASTP top hit of Fv proteins vs NCBI NR database.
Example of BLASTP columns: If the numbers are low for PERCENTQUERY(FV) and PERCENTTARGET (NCBI) then little of the sequence from both the target and query have been aligned and likely your target is not present or very highly divergent
BlastP results	PERCENTALIGNMENT	PERCENTQUERY	PERCENTTARGET
Description	The percent alignment of the sequence from both the query and target that aligns	The percent of the query sequence that has been aligned to the target	The percent of the target sequence that has been aligned to the query
BlastP results	QUERYLOCUS	TARGETLOCUS
Description	The ID of the protein sequence used in the blastp	The ID of the protein sequence matched in the blastp

## Sheet: Sheet1-Fv species specific e-20
Gene ID (FV)	Annotation (source NCBI)	Secreted	Effector	Gene ID (FV)
3949	hypothetical protein FG05_00129	yes	Non-effector	3949
12126	unnamed protein product	yes	Non-effector	12126
1888	---NA---	yes	Effector	1888
2268	---NA---	yes	Effector	2268
2854	hypothetical protein FPSE_01959	yes	Non-effector	2854
4141	hypothetical protein FPSE_02848	yes	Non-effector	4141
4374	hypothetical protein FG05_30643	yes	Effector	4374
4569	conserved hypothetical protein	yes	Effector	4569
4582	---NA---	yes	Effector	4582
5102	hypothetical protein FPSE_04628	yes	Effector	5102
6122	---NA---	yes	Effector	6122
6502	hypothetical protein FOC4_g10005219	yes	Effector	6502
7650	unnamed protein product	yes	Effector	7650
7783	---NA---	yes	Non-effector	7783
7874	hypothetical protein MYCFIDRAFT_184224	yes	Effector	7874
8342	---NA---	yes	Non-effector	8342
9359	---NA---	yes	Non-effector	9359
10201	---NA---	yes	Effector	10201
10749	hypothetical protein FVEG_07665	yes	Non-effector	10749
10780	hypothetical protein FPSE_08081	yes	Non-effector	10780
11033	---NA---	yes	Effector	11033
11121	---NA---	yes	Effector	11121
11159	predicted protein	yes	Non-effector	11159
2	l-psp endoribonuclease family	#N/A	#N/A	2
4	cytochrome p450	#N/A	#N/A	4
8	---NA---	#N/A	#N/A	8
29	---NA---	#N/A	#N/A	29
52	hypothetical protein FPSE_00741	#N/A	#N/A	52
100	heterokaryon incompatibility protein	#N/A	#N/A	100
118	---NA---	#N/A	#N/A	118
124	bypass of stop codon protein 6	#N/A	#N/A	124
126	glycosyl hydrolase	#N/A	#N/A	126
142	hypothetical protein TRIVIDRAFT_36003	#N/A	#N/A	142
146	---NA---	#N/A	#N/A	146
149	---NA---	#N/A	#N/A	149
156	---NA---	#N/A	#N/A	156
157	---NA---	#N/A	#N/A	157
169	---NA---	#N/A	#N/A	169
175	---NA---	#N/A	#N/A	175
176	hypothetical protein FG05_03698	#N/A	#N/A	176
188	hypothetical protein FPSE_05289	#N/A	#N/A	188
190	---NA---	#N/A	#N/A	190
229	pectin lyase	#N/A	#N/A	229
230	eukaryotic translation initiation factor 5a- expressed	#N/A	#N/A	230
257	---NA---	#N/A	#N/A	257
260	---NA---	#N/A	#N/A	260
264	---NA---	#N/A	#N/A	264
267	---NA---	#N/A	#N/A	267
269	---NA---	#N/A	#N/A	269
282	---NA---	#N/A	#N/A	282
289	---NA---	#N/A	#N/A	289
314	hypothetical protein FPSE_06906	#N/A	#N/A	314
315	---NA---	#N/A	#N/A	315
322	---NA---	#N/A	#N/A	322
337	---NA---	#N/A	#N/A	337
360	---NA---	#N/A	#N/A	360
365	---NA---	#N/A	#N/A	365
367	---NA---	#N/A	#N/A	367
384	---NA---	#N/A	#N/A	384
409	---NA---	#N/A	#N/A	409
413	hypothetical protein FGSG_11739	#N/A	#N/A	413
418	---NA---	#N/A	#N/A	418
458	hypothetical protein FGSG_11744	#N/A	#N/A	458
463	---NA---	#N/A	#N/A	463
464	---NA---	#N/A	#N/A	464
465	---NA---	#N/A	#N/A	465
488	---NA---	#N/A	#N/A	488
491	---NA---	#N/A	#N/A	491
502	---NA---	#N/A	#N/A	502
525	---NA---	#N/A	#N/A	525
526	---NA---	#N/A	#N/A	526
537	---NA---	#N/A	#N/A	537
539	---NA---	#N/A	#N/A	539
552	---NA---	#N/A	#N/A	552
555	---NA---	#N/A	#N/A	555
557	---NA---	#N/A	#N/A	557
572	hypothetical protein FGSG_11763	#N/A	#N/A	572
573	---NA---	#N/A	#N/A	573
600	hypothetical protein FGSG_11766	#N/A	#N/A	600
611	---NA---	#N/A	#N/A	611
617	---NA---	#N/A	#N/A	617
619	---NA---	#N/A	#N/A	619
642	---NA---	#N/A	#N/A	642
659	---NA---	#N/A	#N/A	659
667	---NA---	#N/A	#N/A	667
671	hypothetical protein FG00500.1	#N/A	#N/A	671
690	---NA---	#N/A	#N/A	690
702	---NA---	#N/A	#N/A	702
705	---NA---	#N/A	#N/A	705
718	---NA---	#N/A	#N/A	718
739	---NA---	#N/A	#N/A	739
806	---NA---	#N/A	#N/A	806
812	---NA---	#N/A	#N/A	812
824	---NA---	#N/A	#N/A	824
840	---NA---	#N/A	#N/A	840
841	---NA---	#N/A	#N/A	841
842	---NA---	#N/A	#N/A	842
844	---NA---	#N/A	#N/A	844
849	---NA---	#N/A	#N/A	849
880	---NA---	#N/A	#N/A	880
881	hypothetical protein FG00692.1	#N/A	#N/A	881
882	---NA---	#N/A	#N/A	882
883	---NA---	#N/A	#N/A	883
884	---NA---	#N/A	#N/A	884
886	---NA---	#N/A	#N/A	886
898	---NA---	#N/A	#N/A	898
905	hypothetical protein FVEG_14671	#N/A	#N/A	905
919	hypothetical protein FOWG_10475	#N/A	#N/A	919
924	---NA---	#N/A	#N/A	924
936	---NA---	#N/A	#N/A	936
940	---NA---	#N/A	#N/A	940
976	---NA---	#N/A	#N/A	976
977	---NA---	#N/A	#N/A	977
979	hypothetical protein FPSE_09243	#N/A	#N/A	979
1011	---NA---	#N/A	#N/A	1011
1033	---NA---	#N/A	#N/A	1033
1056	---NA---	#N/A	#N/A	1056
1062	---NA---	#N/A	#N/A	1062
1073	---NA---	#N/A	#N/A	1073
1076	---NA---	#N/A	#N/A	1076
1077	---NA---	#N/A	#N/A	1077
1078	---NA---	#N/A	#N/A	1078
1113	---NA---	#N/A	#N/A	1113
1114	---NA---	#N/A	#N/A	1114
1148	---NA---	#N/A	#N/A	1148
1149	unnamed protein product	#N/A	#N/A	1149
1152	global transactivator	#N/A	#N/A	1152
1153	---NA---	#N/A	#N/A	1153
1156	unnamed protein product	#N/A	#N/A	1156
1169	hypothetical protein FG05_00938	#N/A	#N/A	1169
1176	---NA---	#N/A	#N/A	1176
1177	---NA---	#N/A	#N/A	1177
1182	---NA---	#N/A	#N/A	1182
1183	hypothetical protein FOXB_02464	#N/A	#N/A	1183
1195	---NA---	#N/A	#N/A	1195
1197	---NA---	#N/A	#N/A	1197
1198	hypothetical protein FPSE_10503	#N/A	#N/A	1198
1207	hypothetical protein FG05_00965	#N/A	#N/A	1207
1217	---NA---	#N/A	#N/A	1217
1222	---NA---	#N/A	#N/A	1222
1233	unnamed protein product	#N/A	#N/A	1233
1234	---NA---	#N/A	#N/A	1234
1235	hypothetical protein FGSG_11871	#N/A	#N/A	1235
1238	hypothetical protein FPSE_01471	#N/A	#N/A	1238
1239	hypothetical protein FG00978.1	#N/A	#N/A	1239
1242	---NA---	#N/A	#N/A	1242
1260	---NA---	#N/A	#N/A	1260
1287	---NA---	#N/A	#N/A	1287
1312	---NA---	#N/A	#N/A	1312
1315	---NA---	#N/A	#N/A	1315
1330	---NA---	#N/A	#N/A	1330
1355	hypothetical protein FGSG_01076	#N/A	#N/A	1355
1413	---NA---	#N/A	#N/A	1413
1416	hypothetical protein FGSG_11906	#N/A	#N/A	1416
1424	---NA---	#N/A	#N/A	1424
1444	---NA---	#N/A	#N/A	1444
1461	---NA---	#N/A	#N/A	1461
1470	---NA---	#N/A	#N/A	1470
1495	hypothetical protein FG01214.1	#N/A	#N/A	1495
1498	---NA---	#N/A	#N/A	1498
1511	hypothetical protein FG05_35400	#N/A	#N/A	1511
1517	---NA---	#N/A	#N/A	1517
1552	---NA---	#N/A	#N/A	1552
1555	---NA---	#N/A	#N/A	1555
1561	---NA---	#N/A	#N/A	1561
1568	---NA---	#N/A	#N/A	1568
1589	---NA---	#N/A	#N/A	1589
1591	LOW QUALITY PROTEIN: hypothetical protein FGSG_11928	#N/A	#N/A	1591
1592	---NA---	#N/A	#N/A	1592
1597	hypothetical protein FG01303.1	#N/A	#N/A	1597
1600	---NA---	#N/A	#N/A	1600
1605	---NA---	#N/A	#N/A	1605
1606	---NA---	#N/A	#N/A	1606
1610	---NA---	#N/A	#N/A	1610
1612	---NA---	#N/A	#N/A	1612
1642	---NA---	#N/A	#N/A	1642
1649	hypothetical protein FGSG_11935	#N/A	#N/A	1649
1722	---NA---	#N/A	#N/A	1722
1730	---NA---	#N/A	#N/A	1730
1737	hypothetical protein FGSG_11950	#N/A	#N/A	1737
1738	hypothetical protein FGSG_11951	#N/A	#N/A	1738
1749	---NA---	#N/A	#N/A	1749
1791	---NA---	#N/A	#N/A	1791
1807	---NA---	#N/A	#N/A	1807
1812	---NA---	#N/A	#N/A	1812
1845	---NA---	#N/A	#N/A	1845
1848	---NA---	#N/A	#N/A	1848
1871	hypothetical protein FG05_01549	#N/A	#N/A	1871
1880	---NA---	#N/A	#N/A	1880
1892	---NA---	#N/A	#N/A	1892
1902	---NA---	#N/A	#N/A	1902
1906	---NA---	#N/A	#N/A	1906
1914	---NA---	#N/A	#N/A	1914
1917	---NA---	#N/A	#N/A	1917
1918	---NA---	#N/A	#N/A	1918
1919	---NA---	#N/A	#N/A	1919
1961	---NA---	#N/A	#N/A	1961
1965	---NA---	#N/A	#N/A	1965
1974	---NA---	#N/A	#N/A	1974
2009	---NA---	#N/A	#N/A	2009
2012	---NA---	#N/A	#N/A	2012
2037	---NA---	#N/A	#N/A	2037
2042	hypothetical protein FG05_35397	#N/A	#N/A	2042
2048	---NA---	#N/A	#N/A	2048
2057	---NA---	#N/A	#N/A	2057
2072	---NA---	#N/A	#N/A	2072
2087	---NA---	#N/A	#N/A	2087
2093	hypothetical protein FPSE_07539	#N/A	#N/A	2093
2106	---NA---	#N/A	#N/A	2106
2118	---NA---	#N/A	#N/A	2118
2177	---NA---	#N/A	#N/A	2177
2185	---NA---	#N/A	#N/A	2185
2186	---NA---	#N/A	#N/A	2186
2196	---NA---	#N/A	#N/A	2196
2197	---NA---	#N/A	#N/A	2197
2198	---NA---	#N/A	#N/A	2198
2208	---NA---	#N/A	#N/A	2208
2227	---NA---	#N/A	#N/A	2227
2232	---NA---	#N/A	#N/A	2232
2266	---NA---	#N/A	#N/A	2266
2276	---NA---	#N/A	#N/A	2276
2301	---NA---	#N/A	#N/A	2301
2347	---NA---	#N/A	#N/A	2347
2349	---NA---	#N/A	#N/A	2349
2371	---NA---	#N/A	#N/A	2371
2378	hypothetical protein FGSG_12056	#N/A	#N/A	2378
2397	---NA---	#N/A	#N/A	2397
2399	hypothetical protein FOC4_h10017395, partial	#N/A	#N/A	2399
2411	---NA---	#N/A	#N/A	2411
2415	hypothetical protein FPSE_05129	#N/A	#N/A	2415
2422	---NA---	#N/A	#N/A	2422
2450	---NA---	#N/A	#N/A	2450
2457	---NA---	#N/A	#N/A	2457
2468	---NA---	#N/A	#N/A	2468
2470	---NA---	#N/A	#N/A	2470
2482	---NA---	#N/A	#N/A	2482
2487	---NA---	#N/A	#N/A	2487
2559	---NA---	#N/A	#N/A	2559
2576	---NA---	#N/A	#N/A	2576
2577	hypothetical protein FOXB_13351	#N/A	#N/A	2577
2584	hypothetical protein FOVG_11653	#N/A	#N/A	2584
2586	unnamed protein product	#N/A	#N/A	2586
2621	hypothetical protein FPSE_00242	#N/A	#N/A	2621
2635	---NA---	#N/A	#N/A	2635
2636	---NA---	#N/A	#N/A	2636
2637	---NA---	#N/A	#N/A	2637
2638	---NA---	#N/A	#N/A	2638
2724	---NA---	#N/A	#N/A	2724
2727	hypothetical protein FPSE_03789	#N/A	#N/A	2727
2758	---NA---	#N/A	#N/A	2758
2773	hypothetical protein FPSE_03746	#N/A	#N/A	2773
2776	---NA---	#N/A	#N/A	2776
2777	hypothetical protein FG05_30334	#N/A	#N/A	2777
2778	---NA---	#N/A	#N/A	2778
2800	---NA---	#N/A	#N/A	2800
2808	---NA---	#N/A	#N/A	2808
2825	---NA---	#N/A	#N/A	2825
2850	---NA---	#N/A	#N/A	2850
2857	related to tri15- transcription factor	#N/A	#N/A	2857
2883	hypothetical protein FVEG_09079	#N/A	#N/A	2883
2884	unnamed protein product	#N/A	#N/A	2884
2885	---NA---	#N/A	#N/A	2885
2886	hypothetical protein FGSG_12146	#N/A	#N/A	2886
2904	---NA---	#N/A	#N/A	2904
2905	---NA---	#N/A	#N/A	2905
2957	hypothetical protein FPSE_10378	#N/A	#N/A	2957
2958	---NA---	#N/A	#N/A	2958
2960	---NA---	#N/A	#N/A	2960
2968	---NA---	#N/A	#N/A	2968
2993	---NA---	#N/A	#N/A	2993
3004	---NA---	#N/A	#N/A	3004
3006	hypothetical protein FGSG_12159	#N/A	#N/A	3006
3007	---NA---	#N/A	#N/A	3007
3011	hypothetical protein FPSE_08706	#N/A	#N/A	3011
3014	---NA---	#N/A	#N/A	3014
3017	---NA---	#N/A	#N/A	3017
3043	---NA---	#N/A	#N/A	3043
3044	---NA---	#N/A	#N/A	3044
3048	---NA---	#N/A	#N/A	3048
3050	---NA---	#N/A	#N/A	3050
3069	---NA---	#N/A	#N/A	3069
3071	---NA---	#N/A	#N/A	3071
3076	---NA---	#N/A	#N/A	3076
3077	---NA---	#N/A	#N/A	3077
3111	---NA---	#N/A	#N/A	3111
3113	---NA---	#N/A	#N/A	3113
3171	hypothetical protein FPSE_06483	#N/A	#N/A	3171
3182	---NA---	#N/A	#N/A	3182
3192	hypothetical protein FPSE_11111	#N/A	#N/A	3192
3197	hypothetical protein FGSG_12196	#N/A	#N/A	3197
3198	---NA---	#N/A	#N/A	3198
3202	---NA---	#N/A	#N/A	3202
3206	---NA---	#N/A	#N/A	3206
3237	---NA---	#N/A	#N/A	3237
3258	---NA---	#N/A	#N/A	3258
3278	hypothetical protein FGSG_13668	#N/A	#N/A	3278
3303	---NA---	#N/A	#N/A	3303
3307	---NA---	#N/A	#N/A	3307
3311	---NA---	#N/A	#N/A	3311
3314	---NA---	#N/A	#N/A	3314
3323	---NA---	#N/A	#N/A	3323
3324	hypothetical protein FG09922.1	#N/A	#N/A	3324
3325	---NA---	#N/A	#N/A	3325
3351	---NA---	#N/A	#N/A	3351
3355	hypothetical protein FGSG_13672	#N/A	#N/A	3355
3376	---NA---	#N/A	#N/A	3376
3401	---NA---	#N/A	#N/A	3401
3407	LOW QUALITY PROTEIN: hypothetical protein FGSG_13686	#N/A	#N/A	3407
3439	---NA---	#N/A	#N/A	3439
3442	---NA---	#N/A	#N/A	3442
3458	---NA---	#N/A	#N/A	3458
3472	---NA---	#N/A	#N/A	3472
3474	---NA---	#N/A	#N/A	3474
3487	---NA---	#N/A	#N/A	3487
3498	---NA---	#N/A	#N/A	3498
3500	---NA---	#N/A	#N/A	3500
3511	---NA---	#N/A	#N/A	3511
3518	---NA---	#N/A	#N/A	3518
3531	---NA---	#N/A	#N/A	3531
3553	---NA---	#N/A	#N/A	3553
3556	---NA---	#N/A	#N/A	3556
3561	---NA---	#N/A	#N/A	3561
3565	hypothetical protein FPSE_02629	#N/A	#N/A	3565
3571	---NA---	#N/A	#N/A	3571
3594	---NA---	#N/A	#N/A	3594
3598	---NA---	#N/A	#N/A	3598
3599	---NA---	#N/A	#N/A	3599
3626	---NA---	#N/A	#N/A	3626
3648	---NA---	#N/A	#N/A	3648
3668	hypothetical protein FOC4_g10013563	#N/A	#N/A	3668
3695	---NA---	#N/A	#N/A	3695
3707	---NA---	#N/A	#N/A	3707
3719	---NA---	#N/A	#N/A	3719
3723	hypothetical protein FPSE_00675	#N/A	#N/A	3723
3724	hypothetical protein FPSE_03608	#N/A	#N/A	3724
3726	---NA---	#N/A	#N/A	3726
3729	hypothetical protein FPSE_03593	#N/A	#N/A	3729
3778	---NA---	#N/A	#N/A	3778
3790	hypothetical protein FPSE_09031	#N/A	#N/A	3790
3793	---NA---	#N/A	#N/A	3793
3794	---NA---	#N/A	#N/A	3794
3798	protein sly1	#N/A	#N/A	3798
3815	---NA---	#N/A	#N/A	3815
3826	---NA---	#N/A	#N/A	3826
3831	---NA---	#N/A	#N/A	3831
3837	---NA---	#N/A	#N/A	3837
3839	---NA---	#N/A	#N/A	3839
3864	---NA---	#N/A	#N/A	3864
3865	hypothetical protein FPSE_04640	#N/A	#N/A	3865
3866	---NA---	#N/A	#N/A	3866
3867	---NA---	#N/A	#N/A	3867
3868	---NA---	#N/A	#N/A	3868
3869	---NA---	#N/A	#N/A	3869
3870	---NA---	#N/A	#N/A	3870
3874	---NA---	#N/A	#N/A	3874
3875	---NA---	#N/A	#N/A	3875
3876	---NA---	#N/A	#N/A	3876
3878	---NA---	#N/A	#N/A	3878
3890	---NA---	#N/A	#N/A	3890
3893	hypothetical protein NECHADRAFT_85633	#N/A	#N/A	3893
3900	---NA---	#N/A	#N/A	3900
3905	---NA---	#N/A	#N/A	3905
3957	deah-box nuclear pre-mrna splicing factor	#N/A	#N/A	3957
3971	---NA---	#N/A	#N/A	3971
3973	---NA---	#N/A	#N/A	3973
3977	---NA---	#N/A	#N/A	3977
3988	---NA---	#N/A	#N/A	3988
3989	---NA---	#N/A	#N/A	3989
3994	hypothetical protein FOIG_09402	#N/A	#N/A	3994
4006	---NA---	#N/A	#N/A	4006
4024	---NA---	#N/A	#N/A	4024
4056	---NA---	#N/A	#N/A	4056
4060	---NA---	#N/A	#N/A	4060
4067	dna helicase	#N/A	#N/A	4067
4070	hypothetical protein FG10569.1	#N/A	#N/A	4070
4071	---NA---	#N/A	#N/A	4071
4098	---NA---	#N/A	#N/A	4098
4123	---NA---	#N/A	#N/A	4123
4138	---NA---	#N/A	#N/A	4138
4144	3-hydroxyisobutyrate dehydrogenase	#N/A	#N/A	4144
4163	6-hydroxy-d-nicotine oxidase	#N/A	#N/A	4163
4195	bzip transcription factor idi-4	#N/A	#N/A	4195
4201	related to neutral amino acid permease	#N/A	#N/A	4201
4220	---NA---	#N/A	#N/A	4220
4224	---NA---	#N/A	#N/A	4224
4228	hypothetical protein FOQG_15777	#N/A	#N/A	4228
4247	---NA---	#N/A	#N/A	4247
4269	c6 zinc finger domain-containing protein	#N/A	#N/A	4269
4341	---NA---	#N/A	#N/A	4341
4346	---NA---	#N/A	#N/A	4346
4348	hypothetical protein FPSE_11089	#N/A	#N/A	4348
4357	peptidylarginine deiminase	#N/A	#N/A	4357
4363	hypothetical protein FVEG_17287	#N/A	#N/A	4363
4379	---NA---	#N/A	#N/A	4379
4398	---NA---	#N/A	#N/A	4398
4410	---NA---	#N/A	#N/A	4410
4413	---NA---	#N/A	#N/A	4413
4436	---NA---	#N/A	#N/A	4436
4467	hypothetical protein FOTG_11360	#N/A	#N/A	4467
4480	related to tol protein	#N/A	#N/A	4480
4486	---NA---	#N/A	#N/A	4486
4492	hypothetical protein FGSG_12210	#N/A	#N/A	4492
4496	---NA---	#N/A	#N/A	4496
4553	---NA---	#N/A	#N/A	4553
4572	---NA---	#N/A	#N/A	4572
4599	---NA---	#N/A	#N/A	4599
4600	hypothetical protein FG08032.1	#N/A	#N/A	4600
4615	heterokaryon incompatibility	#N/A	#N/A	4615
4637	---NA---	#N/A	#N/A	4637
4638	hypothetical protein FOIG_02666	#N/A	#N/A	4638
4649	---NA---	#N/A	#N/A	4649
4651	---NA---	#N/A	#N/A	4651
4661	hypothetical protein FG08119.1	#N/A	#N/A	4661
4701	hypothetical protein FOWG_09060	#N/A	#N/A	4701
4713	---NA---	#N/A	#N/A	4713
4719	---NA---	#N/A	#N/A	4719
4720	---NA---	#N/A	#N/A	4720
4721	---NA---	#N/A	#N/A	4721
4728	---NA---	#N/A	#N/A	4728
4760	hypothetical protein CGLO_13912	#N/A	#N/A	4760
4768	hypothetical protein FPSE_09593	#N/A	#N/A	4768
4773	hypothetical protein FOXB_09600	#N/A	#N/A	4773
4789	hypothetical protein S7711_08358	#N/A	#N/A	4789
4794	---NA---	#N/A	#N/A	4794
4800	hypothetical protein GGTG_04738	#N/A	#N/A	4800
4817	---NA---	#N/A	#N/A	4817
4818	---NA---	#N/A	#N/A	4818
4828	hypothetical protein FPSE_09551	#N/A	#N/A	4828
4835	---NA---	#N/A	#N/A	4835
4836	predicted protein	#N/A	#N/A	4836
4843	---NA---	#N/A	#N/A	4843
4844	---NA---	#N/A	#N/A	4844
4845	---NA---	#N/A	#N/A	4845
4846	hypothetical protein FPSE_09543	#N/A	#N/A	4846
4856	hypothetical protein FGSG_13400	#N/A	#N/A	4856
4857	---NA---	#N/A	#N/A	4857
4858	---NA---	#N/A	#N/A	4858
4866	---NA---	#N/A	#N/A	4866
4869	---NA---	#N/A	#N/A	4869
4887	hypothetical protein FOTG_01298	#N/A	#N/A	4887
4896	---NA---	#N/A	#N/A	4896
4900	---NA---	#N/A	#N/A	4900
4905	---NA---	#N/A	#N/A	4905
4907	---NA---	#N/A	#N/A	4907
4908	---NA---	#N/A	#N/A	4908
4928	---NA---	#N/A	#N/A	4928
4929	meiosis protein mei2	#N/A	#N/A	4929
4930	---NA---	#N/A	#N/A	4930
4931	---NA---	#N/A	#N/A	4931
4932	---NA---	#N/A	#N/A	4932
4933	---NA---	#N/A	#N/A	4933
4949	aconitate partial	#N/A	#N/A	4949
4958	---NA---	#N/A	#N/A	4958
4959	hypothetical protein FG08362.1	#N/A	#N/A	4959
4965	---NA---	#N/A	#N/A	4965
5033	---NA---	#N/A	#N/A	5033
5063	---NA---	#N/A	#N/A	5063
5065	---NA---	#N/A	#N/A	5065
5072	---NA---	#N/A	#N/A	5072
5082	---NA---	#N/A	#N/A	5082
5128	---NA---	#N/A	#N/A	5128
5145	---NA---	#N/A	#N/A	5145
5151	---NA---	#N/A	#N/A	5151
5213	---NA---	#N/A	#N/A	5213
5220	---NA---	#N/A	#N/A	5220
5224	hypothetical protein FPSE_07884	#N/A	#N/A	5224
5239	---NA---	#N/A	#N/A	5239
5260	hypothetical protein FGSG_13326	#N/A	#N/A	5260
5268	---NA---	#N/A	#N/A	5268
5269	---NA---	#N/A	#N/A	5269
5273	---NA---	#N/A	#N/A	5273
5281	---NA---	#N/A	#N/A	5281
5292	---NA---	#N/A	#N/A	5292
5299	---NA---	#N/A	#N/A	5299
5330	---NA---	#N/A	#N/A	5330
5336	---NA---	#N/A	#N/A	5336
5343	---NA---	#N/A	#N/A	5343
5344	---NA---	#N/A	#N/A	5344
5348	---NA---	#N/A	#N/A	5348
5352	---NA---	#N/A	#N/A	5352
5363	---NA---	#N/A	#N/A	5363
5378	hypothetical protein FG08734.1	#N/A	#N/A	5378
5379	hypothetical protein FG05_08734	#N/A	#N/A	5379
5418	---NA---	#N/A	#N/A	5418
5429	---NA---	#N/A	#N/A	5429
5443	---NA---	#N/A	#N/A	5443
5468	---NA---	#N/A	#N/A	5468
5470	---NA---	#N/A	#N/A	5470
5471	---NA---	#N/A	#N/A	5471
5474	---NA---	#N/A	#N/A	5474
5496	---NA---	#N/A	#N/A	5496
5498	---NA---	#N/A	#N/A	5498
5506	related to dna damage-responsive protein 48	#N/A	#N/A	5506
5512	---NA---	#N/A	#N/A	5512
5513	---NA---	#N/A	#N/A	5513
5514	---NA---	#N/A	#N/A	5514
5515	---NA---	#N/A	#N/A	5515
5516	---NA---	#N/A	#N/A	5516
5517	---NA---	#N/A	#N/A	5517
5518	---NA---	#N/A	#N/A	5518
5547	---NA---	#N/A	#N/A	5547
5564	---NA---	#N/A	#N/A	5564
5574	---NA---	#N/A	#N/A	5574
5578	---NA---	#N/A	#N/A	5578
5579	---NA---	#N/A	#N/A	5579
5589	---NA---	#N/A	#N/A	5589
5603	---NA---	#N/A	#N/A	5603
5606	---NA---	#N/A	#N/A	5606
5608	---NA---	#N/A	#N/A	5608
5609	---NA---	#N/A	#N/A	5609
5611	hypothetical protein FGSG_13265	#N/A	#N/A	5611
5615	---NA---	#N/A	#N/A	5615
5644	---NA---	#N/A	#N/A	5644
5670	---NA---	#N/A	#N/A	5670
5714	---NA---	#N/A	#N/A	5714
5721	---NA---	#N/A	#N/A	5721
5731	---NA---	#N/A	#N/A	5731
5777	---NA---	#N/A	#N/A	5777
5783	hypothetical protein FPSE_06682	#N/A	#N/A	5783
5796	---NA---	#N/A	#N/A	5796
5805	hypothetical protein FPSE_06702	#N/A	#N/A	5805
5844	krueppel like proteinous protein 1	#N/A	#N/A	5844
5868	hypothetical protein FGSG_12542	#N/A	#N/A	5868
5874	---NA---	#N/A	#N/A	5874
5882	hypothetical protein FPSE_02255	#N/A	#N/A	5882
5883	hypothetical protein FG02986.1	#N/A	#N/A	5883
5886	hypothetical protein FPSE_02252	#N/A	#N/A	5886
5925	---NA---	#N/A	#N/A	5925
5935	---NA---	#N/A	#N/A	5935
6043	---NA---	#N/A	#N/A	6043
6048	hypothetical protein FPSE_02092	#N/A	#N/A	6048
6166	hypothetical protein FGSG_12482	#N/A	#N/A	6166
6171	---NA---	#N/A	#N/A	6171
6176	hypothetical protein FOC4_g10009994	#N/A	#N/A	6176
6204	---NA---	#N/A	#N/A	6204
6230	---NA---	#N/A	#N/A	6230
6247	hypothetical protein FGSG_12464	#N/A	#N/A	6247
6283	---NA---	#N/A	#N/A	6283
6331	hypothetical protein FGSG_12446	#N/A	#N/A	6331
6337	related to laccase precursor	#N/A	#N/A	6337
6339	---NA---	#N/A	#N/A	6339
6343	hypothetical protein AOL_s00080g85	#N/A	#N/A	6343
6348	---NA---	#N/A	#N/A	6348
6349	---NA---	#N/A	#N/A	6349
6355	hypothetical protein FG05_30088	#N/A	#N/A	6355
6373	---NA---	#N/A	#N/A	6373
6407	---NA---	#N/A	#N/A	6407
6428	---NA---	#N/A	#N/A	6428
6435	---NA---	#N/A	#N/A	6435
6439	---NA---	#N/A	#N/A	6439
6445	hypothetical protein FOXB_05761	#N/A	#N/A	6445
6451	---NA---	#N/A	#N/A	6451
6466	hypothetical protein FG05_30406	#N/A	#N/A	6466
6484	---NA---	#N/A	#N/A	6484
6495	hypothetical protein FPSE_10662	#N/A	#N/A	6495
6571	---NA---	#N/A	#N/A	6571
6584	---NA---	#N/A	#N/A	6584
6589	---NA---	#N/A	#N/A	6589
6609	---NA---	#N/A	#N/A	6609
6610	hypothetical protein FPSE_05477	#N/A	#N/A	6610
6670	---NA---	#N/A	#N/A	6670
6689	---NA---	#N/A	#N/A	6689
6692	---NA---	#N/A	#N/A	6692
6699	---NA---	#N/A	#N/A	6699
6745	---NA---	#N/A	#N/A	6745
6762	---NA---	#N/A	#N/A	6762
6770	---NA---	#N/A	#N/A	6770
6780	hypothetical protein FPSE_03480	#N/A	#N/A	6780
6784	---NA---	#N/A	#N/A	6784
6789	---NA---	#N/A	#N/A	6789
6795	---NA---	#N/A	#N/A	6795
6840	hypothetical protein FGSG_12377	#N/A	#N/A	6840
6841	hypothetical protein FPSE_04554	#N/A	#N/A	6841
6882	hypothetical protein FPSE_06619	#N/A	#N/A	6882
6894	hypothetical protein FVEG_13037	#N/A	#N/A	6894
6976	thioredoxin protein	#N/A	#N/A	6976
7033	---NA---	#N/A	#N/A	7033
7047	---NA---	#N/A	#N/A	7047
7056	hypothetical protein S40288_05956	#N/A	#N/A	7056
7057	hypothetical protein FG04018.1	#N/A	#N/A	7057
7093	---NA---	#N/A	#N/A	7093
7109	---NA---	#N/A	#N/A	7109
7118	pua rna binding domain-containing protein	#N/A	#N/A	7118
7124	---NA---	#N/A	#N/A	7124
7126	---NA---	#N/A	#N/A	7126
7129	---NA---	#N/A	#N/A	7129
7131	---NA---	#N/A	#N/A	7131
7133	---NA---	#N/A	#N/A	7133
7135	---NA---	#N/A	#N/A	7135
7157	---NA---	#N/A	#N/A	7157
7163	---NA---	#N/A	#N/A	7163
7172	---NA---	#N/A	#N/A	7172
7190	---NA---	#N/A	#N/A	7190
7192	hypothetical protein FG04133.1	#N/A	#N/A	7192
7193	---NA---	#N/A	#N/A	7193
7202	---NA---	#N/A	#N/A	7202
7214	---NA---	#N/A	#N/A	7214
7259	---NA---	#N/A	#N/A	7259
7272	---NA---	#N/A	#N/A	7272
7273	---NA---	#N/A	#N/A	7273
7274	hypothetical protein FGSG_13594	#N/A	#N/A	7274
7319	---NA---	#N/A	#N/A	7319
7381	---NA---	#N/A	#N/A	7381
7382	---NA---	#N/A	#N/A	7382
7384	---NA---	#N/A	#N/A	7384
7419	---NA---	#N/A	#N/A	7419
7420	---NA---	#N/A	#N/A	7420
7439	hypothetical protein FG04348.1	#N/A	#N/A	7439
7440	---NA---	#N/A	#N/A	7440
7470	---NA---	#N/A	#N/A	7470
7471	---NA---	#N/A	#N/A	7471
7495	hypothetical protein FPSE_11170	#N/A	#N/A	7495
7498	hypothetical protein FPSE_06322	#N/A	#N/A	7498
7504	---NA---	#N/A	#N/A	7504
7519	---NA---	#N/A	#N/A	7519
7524	---NA---	#N/A	#N/A	7524
7530	hypothetical protein FGSG_12258	#N/A	#N/A	7530
7539	---NA---	#N/A	#N/A	7539
7543	hypothetical protein FPSE_09931	#N/A	#N/A	7543
7561	---NA---	#N/A	#N/A	7561
7570	predicted protein	#N/A	#N/A	7570
7572	---NA---	#N/A	#N/A	7572
7578	---NA---	#N/A	#N/A	7578
7579	---NA---	#N/A	#N/A	7579
7580	---NA---	#N/A	#N/A	7580
7590	hypothetical protein FG04479.1	#N/A	#N/A	7590
7605	---NA---	#N/A	#N/A	7605
7613	---NA---	#N/A	#N/A	7613
7623	hypothetical protein FPSE_03727	#N/A	#N/A	7623
7666	hypothetical protein NECHADRAFT_92100	#N/A	#N/A	7666
7716	hypothetical protein FPSE_10848	#N/A	#N/A	7716
7729	---NA---	#N/A	#N/A	7729
7745	---NA---	#N/A	#N/A	7745
7754	---NA---	#N/A	#N/A	7754
7784	---NA---	#N/A	#N/A	7784
7800	related to protein ldb19	#N/A	#N/A	7800
7812	---NA---	#N/A	#N/A	7812
7829	uncharacterized protein FFUJ_11125	#N/A	#N/A	7829
7838	predicted protein	#N/A	#N/A	7838
7841	---NA---	#N/A	#N/A	7841
7850	hypothetical protein FOVG_10009	#N/A	#N/A	7850
7851	fad binding domain-containing protein	#N/A	#N/A	7851
7884	---NA---	#N/A	#N/A	7884
7916	---NA---	#N/A	#N/A	7916
7926	---NA---	#N/A	#N/A	7926
7927	---NA---	#N/A	#N/A	7927
7928	uncharacterized protein FFUJ_02288	#N/A	#N/A	7928
7937	---NA---	#N/A	#N/A	7937
7938	---NA---	#N/A	#N/A	7938
7939	---NA---	#N/A	#N/A	7939
7951	hypothetical protein FOC4_g10005247	#N/A	#N/A	7951
7955	---NA---	#N/A	#N/A	7955
7961	vegetative incompatibility protein het-e-1	#N/A	#N/A	7961
7964	---NA---	#N/A	#N/A	7964
7971	predicted protein	#N/A	#N/A	7971
7977	---NA---	#N/A	#N/A	7977
7982	hypothetical protein V493_08562	#N/A	#N/A	7982
7983	---NA---	#N/A	#N/A	7983
7995	---NA---	#N/A	#N/A	7995
7996	---NA---	#N/A	#N/A	7996
8037	---NA---	#N/A	#N/A	8037
8099	hypothetical protein FPSE_04071	#N/A	#N/A	8099
8120	---NA---	#N/A	#N/A	8120
8170	hypothetical protein FGSG_14031	#N/A	#N/A	8170
8214	---NA---	#N/A	#N/A	8214
8221	serine threonine-protein phosphatase 6 regulatory ankyrin repeat subunit a	#N/A	#N/A	8221
8253	hypothetical protein FOQG_16504	#N/A	#N/A	8253
8259	---NA---	#N/A	#N/A	8259
8262	---NA---	#N/A	#N/A	8262
8276	hypothetical protein FG04893.1	#N/A	#N/A	8276
8277	---NA---	#N/A	#N/A	8277
8282	hypothetical protein FOXB_13115	#N/A	#N/A	8282
8296	---NA---	#N/A	#N/A	8296
8297	hypothetical protein FOIG_13963	#N/A	#N/A	8297
8299	---NA---	#N/A	#N/A	8299
8301	---NA---	#N/A	#N/A	8301
8321	---NA---	#N/A	#N/A	8321
8336	hypothetical protein FPSE_03952	#N/A	#N/A	8336
8343	---NA---	#N/A	#N/A	8343
8352	---NA---	#N/A	#N/A	8352
8353	hypothetical protein FPSE_03937	#N/A	#N/A	8353
8360	---NA---	#N/A	#N/A	8360
8367	---NA---	#N/A	#N/A	8367
8408	hypothetical protein FG05_30579	#N/A	#N/A	8408
8416	hypothetical protein FGSG_12664	#N/A	#N/A	8416
8417	---NA---	#N/A	#N/A	8417
8418	---NA---	#N/A	#N/A	8418
8422	---NA---	#N/A	#N/A	8422
8430	---NA---	#N/A	#N/A	8430
8436	---NA---	#N/A	#N/A	8436
8440	---NA---	#N/A	#N/A	8440
8500	---NA---	#N/A	#N/A	8500
8513	palmitoyl-protein thioesterase	#N/A	#N/A	8513
8528	---NA---	#N/A	#N/A	8528
8529	hypothetical protein FGSG_12753	#N/A	#N/A	8529
8566	hypothetical protein FPSE_06172	#N/A	#N/A	8566
8572	---NA---	#N/A	#N/A	8572
8579	---NA---	#N/A	#N/A	8579
8580	hypothetical protein FGSG_12763	#N/A	#N/A	8580
8581	---NA---	#N/A	#N/A	8581
8616	hypothetical protein FG05626.1	#N/A	#N/A	8616
8619	---NA---	#N/A	#N/A	8619
8626	---NA---	#N/A	#N/A	8626
8653	hypothetical protein FG05_35202	#N/A	#N/A	8653
8654	---NA---	#N/A	#N/A	8654
8660	hypothetical protein FGSG_12778	#N/A	#N/A	8660
8665	---NA---	#N/A	#N/A	8665
8666	---NA---	#N/A	#N/A	8666
8667	---NA---	#N/A	#N/A	8667
8668	---NA---	#N/A	#N/A	8668
8672	---NA---	#N/A	#N/A	8672
8687	---NA---	#N/A	#N/A	8687
8704	hypothetical protein FG05512.1	#N/A	#N/A	8704
8721	---NA---	#N/A	#N/A	8721
8737	---NA---	#N/A	#N/A	8737
8746	---NA---	#N/A	#N/A	8746
8747	---NA---	#N/A	#N/A	8747
8750	---NA---	#N/A	#N/A	8750
8767	---NA---	#N/A	#N/A	8767
8779	---NA---	#N/A	#N/A	8779
8782	---NA---	#N/A	#N/A	8782
8783	hypothetical protein FPSE_03562	#N/A	#N/A	8783
8794	hypothetical protein FGSG_12739	#N/A	#N/A	8794
8796	---NA---	#N/A	#N/A	8796
8808	---NA---	#N/A	#N/A	8808
8814	---NA---	#N/A	#N/A	8814
8852	---NA---	#N/A	#N/A	8852
8857	---NA---	#N/A	#N/A	8857
8873	---NA---	#N/A	#N/A	8873
8874	---NA---	#N/A	#N/A	8874
8888	hypothetical protein FGSG_12720	#N/A	#N/A	8888
8889	---NA---	#N/A	#N/A	8889
8891	---NA---	#N/A	#N/A	8891
8892	---NA---	#N/A	#N/A	8892
8906	---NA---	#N/A	#N/A	8906
8911	hypothetical protein FGSG_12716	#N/A	#N/A	8911
8926	---NA---	#N/A	#N/A	8926
8949	hypothetical protein FGSG_12708	#N/A	#N/A	8949
8966	---NA---	#N/A	#N/A	8966
9000	hypothetical protein FPSE_07231	#N/A	#N/A	9000
9024	---NA---	#N/A	#N/A	9024
9026	hypothetical protein FG05237.1	#N/A	#N/A	9026
9028	---NA---	#N/A	#N/A	9028
9031	hypothetical protein FPSE_11496	#N/A	#N/A	9031
9033	---NA---	#N/A	#N/A	9033
9052	---NA---	#N/A	#N/A	9052
9054	hypothetical protein FOYG_01396	#N/A	#N/A	9054
9055	---NA---	#N/A	#N/A	9055
9064	---NA---	#N/A	#N/A	9064
9065	---NA---	#N/A	#N/A	9065
9082	---NA---	#N/A	#N/A	9082
9090	---NA---	#N/A	#N/A	9090
9091	---NA---	#N/A	#N/A	9091
9092	---NA---	#N/A	#N/A	9092
9094	hypothetical protein FG05185.1	#N/A	#N/A	9094
9095	hypothetical protein FG05_12698	#N/A	#N/A	9095
9102	---NA---	#N/A	#N/A	9102
9105	---NA---	#N/A	#N/A	9105
9112	---NA---	#N/A	#N/A	9112
9114	---NA---	#N/A	#N/A	9114
9115	---NA---	#N/A	#N/A	9115
9116	---NA---	#N/A	#N/A	9116
9127	---NA---	#N/A	#N/A	9127
9130	---NA---	#N/A	#N/A	9130
9133	---NA---	#N/A	#N/A	9133
9174	---NA---	#N/A	#N/A	9174
9190	---NA---	#N/A	#N/A	9190
9196	---NA---	#N/A	#N/A	9196
9218	hypothetical protein FGSG_12681	#N/A	#N/A	9218
9234	---NA---	#N/A	#N/A	9234
9256	hypothetical protein FGSG_12790	#N/A	#N/A	9256
9269	---NA---	#N/A	#N/A	9269
9272	hypothetical protein FGSG_12793	#N/A	#N/A	9272
9274	---NA---	#N/A	#N/A	9274
9305	---NA---	#N/A	#N/A	9305
9316	hypothetical protein FG05758.1	#N/A	#N/A	9316
9343	---NA---	#N/A	#N/A	9343
9345	hypothetical protein FPSE_04516	#N/A	#N/A	9345
9357	hypothetical protein FG05796.1	#N/A	#N/A	9357
9374	---NA---	#N/A	#N/A	9374
9375	hypothetical protein FPSE_06962	#N/A	#N/A	9375
9376	---NA---	#N/A	#N/A	9376
9396	---NA---	#N/A	#N/A	9396
9403	hypothetical protein FGSG_12822	#N/A	#N/A	9403
9412	---NA---	#N/A	#N/A	9412
9418	---NA---	#N/A	#N/A	9418
9431	hypothetical protein FPSE_05798	#N/A	#N/A	9431
9440	---NA---	#N/A	#N/A	9440
9450	---NA---	#N/A	#N/A	9450
9458	unnamed protein product	#N/A	#N/A	9458
9477	---NA---	#N/A	#N/A	9477
9494	hypothetical protein FG05913.1	#N/A	#N/A	9494
9507	---NA---	#N/A	#N/A	9507
9535	---NA---	#N/A	#N/A	9535
9572	hypothetical protein FG05991.1	#N/A	#N/A	9572
9629	---NA---	#N/A	#N/A	9629
9646	hypothetical protein UV8b_5410	#N/A	#N/A	9646
9648	---NA---	#N/A	#N/A	9648
9661	---NA---	#N/A	#N/A	9661
9676	---NA---	#N/A	#N/A	9676
9681	---NA---	#N/A	#N/A	9681
9694	2- -hydroxypropyl- dehydrogenase	#N/A	#N/A	9694
9697	---NA---	#N/A	#N/A	9697
9703	---NA---	#N/A	#N/A	9703
9722	---NA---	#N/A	#N/A	9722
9731	hypothetical protein FG06135.1	#N/A	#N/A	9731
9732	---NA---	#N/A	#N/A	9732
9733	---NA---	#N/A	#N/A	9733
9734	hypothetical protein FG06136.1	#N/A	#N/A	9734
9735	hypothetical protein FPSE_00896	#N/A	#N/A	9735
9744	---NA---	#N/A	#N/A	9744
9757	---NA---	#N/A	#N/A	9757
9810	---NA---	#N/A	#N/A	9810
9827	hypothetical protein FGSG_12892	#N/A	#N/A	9827
9828	---NA---	#N/A	#N/A	9828
9842	---NA---	#N/A	#N/A	9842
9845	---NA---	#N/A	#N/A	9845
9864	---NA---	#N/A	#N/A	9864
9868	---NA---	#N/A	#N/A	9868
9877	---NA---	#N/A	#N/A	9877
9887	---NA---	#N/A	#N/A	9887
9889	---NA---	#N/A	#N/A	9889
9916	---NA---	#N/A	#N/A	9916
9957	---NA---	#N/A	#N/A	9957
9991	---NA---	#N/A	#N/A	9991
10026	---NA---	#N/A	#N/A	10026
10035	---NA---	#N/A	#N/A	10035
10067	---NA---	#N/A	#N/A	10067
10073	---NA---	#N/A	#N/A	10073
10082	---NA---	#N/A	#N/A	10082
10113	---NA---	#N/A	#N/A	10113
10119	---NA---	#N/A	#N/A	10119
10129	---NA---	#N/A	#N/A	10129
10158	---NA---	#N/A	#N/A	10158
10159	hypothetical protein FGSG_13919	#N/A	#N/A	10159
10168	---NA---	#N/A	#N/A	10168
10194	---NA---	#N/A	#N/A	10194
10200	---NA---	#N/A	#N/A	10200
10204	---NA---	#N/A	#N/A	10204
10206	---NA---	#N/A	#N/A	10206
10264	hypothetical protein FGSG_13896	#N/A	#N/A	10264
10265	hypothetical protein FGSG_13896	#N/A	#N/A	10265
10273	---NA---	#N/A	#N/A	10273
10274	hypothetical protein FG10898.1	#N/A	#N/A	10274
10288	---NA---	#N/A	#N/A	10288
10290	---NA---	#N/A	#N/A	10290
10291	meiosis protein mei2	#N/A	#N/A	10291
10334	---NA---	#N/A	#N/A	10334
10337	---NA---	#N/A	#N/A	10337
10338	---NA---	#N/A	#N/A	10338
10341	hypothetical protein FPSE_12426	#N/A	#N/A	10341
10364	---NA---	#N/A	#N/A	10364
10365	---NA---	#N/A	#N/A	10365
10396	hypothetical protein FGSG_11043	#N/A	#N/A	10396
10402	---NA---	#N/A	#N/A	10402
10418	---NA---	#N/A	#N/A	10418
10433	hypothetical protein Cob_01075	#N/A	#N/A	10433
10520	hypothetical protein FVEG_17320	#N/A	#N/A	10520
10524	---NA---	#N/A	#N/A	10524
10530	---NA---	#N/A	#N/A	10530
10532	hypothetical protein FGSG_13846	#N/A	#N/A	10532
10554	---NA---	#N/A	#N/A	10554
10565	---NA---	#N/A	#N/A	10565
10578	hypothetical protein FGSG_11160	#N/A	#N/A	10578
10581	hypothetical protein FPSE_02855	#N/A	#N/A	10581
10583	hypothetical protein FGSG_13841	#N/A	#N/A	10583
10599	---NA---	#N/A	#N/A	10599
10604	---NA---	#N/A	#N/A	10604
10624	hypothetical protein FGSG_13833	#N/A	#N/A	10624
10635	---NA---	#N/A	#N/A	10635
10636	---NA---	#N/A	#N/A	10636
10651	hypothetical protein NECHADRAFT_83126	#N/A	#N/A	10651
10668	hypothetical protein TRIATDRAFT_84787	#N/A	#N/A	10668
10708	---NA---	#N/A	#N/A	10708
10713	---NA---	#N/A	#N/A	10713
10716	---NA---	#N/A	#N/A	10716
10745	---NA---	#N/A	#N/A	10745
10753	---NA---	#N/A	#N/A	10753
10760	hypothetical protein FG05_11312	#N/A	#N/A	10760
10785	---NA---	#N/A	#N/A	10785
10796	---NA---	#N/A	#N/A	10796
10848	---NA---	#N/A	#N/A	10848
10865	hypothetical protein FOXB_03358	#N/A	#N/A	10865
10866	---NA---	#N/A	#N/A	10866
10911	---NA---	#N/A	#N/A	10911
10916	---NA---	#N/A	#N/A	10916
10956	related to short-chain alcohol dehydrogenase	#N/A	#N/A	10956
10979	uncharacterized protein FFUJ_14238	#N/A	#N/A	10979
10993	anhydro-n-acetylmuramic acid kinase	#N/A	#N/A	10993
11007	---NA---	#N/A	#N/A	11007
11012	hypothetical protein FOZG_17830	#N/A	#N/A	11012
11025	---NA---	#N/A	#N/A	11025
11039	hypothetical protein FGSG_08954	#N/A	#N/A	11039
11043	tpr domain-containing protein	#N/A	#N/A	11043
11047	---NA---	#N/A	#N/A	11047
11049	---NA---	#N/A	#N/A	11049
11056	---NA---	#N/A	#N/A	11056
11062	---NA---	#N/A	#N/A	11062
11069	---NA---	#N/A	#N/A	11069
11082	---NA---	#N/A	#N/A	11082
11158	f-box domain containing protein	#N/A	#N/A	11158
11160	---NA---	#N/A	#N/A	11160
11163	---NA---	#N/A	#N/A	11163
11170	---NA---	#N/A	#N/A	11170
11174	hypothetical protein FOZG_17397	#N/A	#N/A	11174
11175	---NA---	#N/A	#N/A	11175
11185	---NA---	#N/A	#N/A	11185
11243	---NA---	#N/A	#N/A	11243
11252	---NA---	#N/A	#N/A	11252
11254	---NA---	#N/A	#N/A	11254
11273	---NA---	#N/A	#N/A	11273
11281	---NA---	#N/A	#N/A	11281
11296	---NA---	#N/A	#N/A	11296
11298	---NA---	#N/A	#N/A	11298
11300	---NA---	#N/A	#N/A	11300
11313	---NA---	#N/A	#N/A	11313
11314	---NA---	#N/A	#N/A	11314
11315	---NA---	#N/A	#N/A	11315
11318	---NA---	#N/A	#N/A	11318
11323	---NA---	#N/A	#N/A	11323
11333	---NA---	#N/A	#N/A	11333
11356	---NA---	#N/A	#N/A	11356
11362	---NA---	#N/A	#N/A	11362
11369	---NA---	#N/A	#N/A	11369
11370	---NA---	#N/A	#N/A	11370
11374	---NA---	#N/A	#N/A	11374
11403	---NA---	#N/A	#N/A	11403
11413	---NA---	#N/A	#N/A	11413
11416	---NA---	#N/A	#N/A	11416
11428	---NA---	#N/A	#N/A	11428
11432	---NA---	#N/A	#N/A	11432
11434	---NA---	#N/A	#N/A	11434
11446	---NA---	#N/A	#N/A	11446
11454	---NA---	#N/A	#N/A	11454
11455	hypothetical protein FGSG_12977	#N/A	#N/A	11455
11457	---NA---	#N/A	#N/A	11457
11461	---NA---	#N/A	#N/A	11461
11462	---NA---	#N/A	#N/A	11462
11464	predicted protein	#N/A	#N/A	11464
11465	---NA---	#N/A	#N/A	11465
11475	---NA---	#N/A	#N/A	11475
11476	hypothetical protein FG05_30282	#N/A	#N/A	11476
11477	---NA---	#N/A	#N/A	11477
11487	---NA---	#N/A	#N/A	11487
11500	---NA---	#N/A	#N/A	11500
11512	---NA---	#N/A	#N/A	11512
11519	---NA---	#N/A	#N/A	11519
11528	---NA---	#N/A	#N/A	11528
11554	---NA---	#N/A	#N/A	11554
11575	---NA---	#N/A	#N/A	11575
11601	---NA---	#N/A	#N/A	11601
11616	---NA---	#N/A	#N/A	11616
11617	---NA---	#N/A	#N/A	11617
11664	---NA---	#N/A	#N/A	11664
11665	---NA---	#N/A	#N/A	11665
11688	---NA---	#N/A	#N/A	11688
11690	---NA---	#N/A	#N/A	11690
11698	hypothetical protein FGSG_13022	#N/A	#N/A	11698
11699	hypothetical protein FGSG_13023	#N/A	#N/A	11699
11711	---NA---	#N/A	#N/A	11711
11732	hypothetical protein FG05_30525	#N/A	#N/A	11732
11774	---NA---	#N/A	#N/A	11774
11788	---NA---	#N/A	#N/A	11788
11791	---NA---	#N/A	#N/A	11791
11801	---NA---	#N/A	#N/A	11801
11818	---NA---	#N/A	#N/A	11818
11829	---NA---	#N/A	#N/A	11829
11837	hypothetical protein FGSG_13055	#N/A	#N/A	11837
11839	---NA---	#N/A	#N/A	11839
11846	---NA---	#N/A	#N/A	11846
11847	---NA---	#N/A	#N/A	11847
11862	---NA---	#N/A	#N/A	11862
11873	---NA---	#N/A	#N/A	11873
11895	---NA---	#N/A	#N/A	11895
11898	---NA---	#N/A	#N/A	11898
11915	hypothetical protein FGSG_13068	#N/A	#N/A	11915
11917	---NA---	#N/A	#N/A	11917
11939	---NA---	#N/A	#N/A	11939
11943	---NA---	#N/A	#N/A	11943
11944	hypothetical protein FG07156.1	#N/A	#N/A	11944
11946	---NA---	#N/A	#N/A	11946
11947	hypothetical protein FG05_13078	#N/A	#N/A	11947
11955	---NA---	#N/A	#N/A	11955
11960	---NA---	#N/A	#N/A	11960
11972	---NA---	#N/A	#N/A	11972
11980	hypothetical protein FGSG_13085	#N/A	#N/A	11980
11985	---NA---	#N/A	#N/A	11985
11987	---NA---	#N/A	#N/A	11987
11989	---NA---	#N/A	#N/A	11989
12025	hypothetical protein FG07230.1	#N/A	#N/A	12025
12031	---NA---	#N/A	#N/A	12031
12038	---NA---	#N/A	#N/A	12038
12090	40s ribosomal protein s22	#N/A	#N/A	12090
12097	---NA---	#N/A	#N/A	12097
12099	---NA---	#N/A	#N/A	12099
12101	hypothetical protein FGSG_13115	#N/A	#N/A	12101
12112	---NA---	#N/A	#N/A	12112
12113	---NA---	#N/A	#N/A	12113
12134	---NA---	#N/A	#N/A	12134
12148	---NA---	#N/A	#N/A	12148
12149	hypothetical protein FG07340.1	#N/A	#N/A	12149
12150	---NA---	#N/A	#N/A	12150
12153	probable tom complex component tom7	#N/A	#N/A	12153
12162	hypothetical protein FPSE_04158	#N/A	#N/A	12162
12171	---NA---	#N/A	#N/A	12171
12180	hypothetical protein FG07366.1	#N/A	#N/A	12180
12182	---NA---	#N/A	#N/A	12182
12205	hypothetical protein FOC4_g10011009	#N/A	#N/A	12205
12209	---NA---	#N/A	#N/A	12209
12210	hypothetical protein FGSG_13143	#N/A	#N/A	12210
12224	---NA---	#N/A	#N/A	12224
12226	---NA---	#N/A	#N/A	12226
12227	---NA---	#N/A	#N/A	12227
12255	---NA---	#N/A	#N/A	12255
12273	---NA---	#N/A	#N/A	12273
12274	---NA---	#N/A	#N/A	12274
12279	---NA---	#N/A	#N/A	12279
12285	---NA---	#N/A	#N/A	12285
12288	pheromone precursor protein 2	#N/A	#N/A	12288
12294	uncharacterized protein FFUJ_01634	#N/A	#N/A	12294
12334	---NA---	#N/A	#N/A	12334
12341	---NA---	#N/A	#N/A	12341
12348	---NA---	#N/A	#N/A	12348
12396	---NA---	#N/A	#N/A	12396
12423	---NA---	#N/A	#N/A	12423
12425	---NA---	#N/A	#N/A	12425
12429	---NA---	#N/A	#N/A	12429
12432	---NA---	#N/A	#N/A	12432
12461	predicted protein	#N/A	#N/A	12461
12467	---NA---	#N/A	#N/A	12467
12502	hypothetical protein FGSG_13221	#N/A	#N/A	12502
12527	---NA---	#N/A	#N/A	12527
12533	---NA---	#N/A	#N/A	12533
12539	hypothetical protein FOXB_03442	#N/A	#N/A	12539
12563	hypothetical protein FPSE_10524	#N/A	#N/A	12563
12567	hypothetical protein FG05_30186	#N/A	#N/A	12567
12584	---NA---	#N/A	#N/A	12584
12586	---NA---	#N/A	#N/A	12586
12601	hypothetical protein FPSE_08921	#N/A	#N/A	12601
12609	---NA---	#N/A	#N/A	12609
12611	---NA---	#N/A	#N/A	12611
12614	hypothetical protein FGSG_13179	#N/A	#N/A	12614
12615	hypothetical protein FPSE_07025	#N/A	#N/A	12615
12622	---NA---	#N/A	#N/A	12622
12643	---NA---	#N/A	#N/A	12643
12680	---NA---	#N/A	#N/A	12680
12694	---NA---	#N/A	#N/A	12694
12737	---NA---	#N/A	#N/A	12737
12745	---NA---	#N/A	#N/A	12745
12754	---NA---	#N/A	#N/A	12754
12782	hypothetical protein FGSG_13250	#N/A	#N/A	12782
12783	---NA---	#N/A	#N/A	12783
12791	---NA---	#N/A	#N/A	12791
12804	hypothetical protein FGSG_13255	#N/A	#N/A	12804
12805	hypothetical protein FGSG_13256	#N/A	#N/A	12805
12813	protein argonaute	#N/A	#N/A	12813
12834	---NA---	#N/A	#N/A	12834
12849	---NA---	#N/A	#N/A	12849
12858	---NA---	#N/A	#N/A	12858
12859	---NA---	#N/A	#N/A	12859
12893	hypothetical protein O988_05961, partial	#N/A	#N/A	12893
12927	---NA---	#N/A	#N/A	12927
12937	hypothetical protein FGSG_13639	#N/A	#N/A	12937
12940	---NA---	#N/A	#N/A	12940
12962	60s ribosomal protein l13	#N/A	#N/A	12962
12972	---NA---	#N/A	#N/A	12972
12986	---NA---	#N/A	#N/A	12986
13004	---NA---	#N/A	#N/A	13004
13014	---NA---	#N/A	#N/A	13014
13034	---NA---	#N/A	#N/A	13034
13078	hypothetical protein FOWG_17887	#N/A	#N/A	13078
13095	---NA---	#N/A	#N/A	13095
13115	---NA---	#N/A	#N/A	13115
13118	---NA---	#N/A	#N/A	13118
13125	---NA---	#N/A	#N/A	13125
13157	---NA---	#N/A	#N/A	13157
13163	---NA---	#N/A	#N/A	13163
13164	---NA---	#N/A	#N/A	13164
13181	---NA---	#N/A	#N/A	13181
13187	hypothetical protein FOXB_07196	#N/A	#N/A	13187
13205	---NA---	#N/A	#N/A	13205
13208	---NA---	#N/A	#N/A	13208
13212	---NA---	#N/A	#N/A	13212
13214	hypothetical protein FGSG_13601	#N/A	#N/A	13214
13229	---NA---	#N/A	#N/A	13229
13231	---NA---	#N/A	#N/A	13231
13243	hypothetical protein FGSG_13599	#N/A	#N/A	13243
13244	---NA---	#N/A	#N/A	13244
13248	---NA---	#N/A	#N/A	13248
13254	---NA---	#N/A	#N/A	13254
13255	---NA---	#N/A	#N/A	13255
13268	---NA---	#N/A	#N/A	13268
13279	hypothetical protein FOMG_12087	#N/A	#N/A	13279
13288	---NA---	#N/A	#N/A	13288
13289	---NA---	#N/A	#N/A	13289
13297	---NA---	#N/A	#N/A	13297
13298	---NA---	#N/A	#N/A	13298
13310	---NA---	#N/A	#N/A	13310
13312	---NA---	#N/A	#N/A	13312
13317	---NA---	#N/A	#N/A	13317
13346	---NA---	#N/A	#N/A	13346
13347	---NA---	#N/A	#N/A	13347
13357	---NA---	#N/A	#N/A	13357
13370	---NA---	#N/A	#N/A	13370
13419	---NA---	#N/A	#N/A	13419
13430	LOW QUALITY PROTEIN: hypothetical protein FGSG_13559	#N/A	#N/A	13430
13438	---NA---	#N/A	#N/A	13438
13441	---NA---	#N/A	#N/A	13441
13448	---NA---	#N/A	#N/A	13448
13450	hypothetical protein FGSG_13553	#N/A	#N/A	13450
13451	---NA---	#N/A	#N/A	13451
13468	hypothetical protein FG05_09315	#N/A	#N/A	13468
13482	protealysin-like protein	#N/A	#N/A	13482
13498	---NA---	#N/A	#N/A	13498
13499	---NA---	#N/A	#N/A	13499
13503	---NA---	#N/A	#N/A	13503
13533	hypothetical protein FGSG_13537	#N/A	#N/A	13533
13539	---NA---	#N/A	#N/A	13539
13541	---NA---	#N/A	#N/A	13541
13542	hypothetical protein FPSE_09629	#N/A	#N/A	13542
13588	---NA---	#N/A	#N/A	13588
13589	hypothetical protein FGSG_13528	#N/A	#N/A	13589
13610	---NA---	#N/A	#N/A	13610
13622	---NA---	#N/A	#N/A	13622
13632	---NA---	#N/A	#N/A	13632
13633	---NA---	#N/A	#N/A	13633
13649	---NA---	#N/A	#N/A	13649
13650	---NA---	#N/A	#N/A	13650
13658	---NA---	#N/A	#N/A	13658
13665	glycosyl family	#N/A	#N/A	13665
13709	hypothetical protein FG09072.1	#N/A	#N/A	13709
13738	---NA---	#N/A	#N/A	13738
13750	---NA---	#N/A	#N/A	13750
13776	---NA---	#N/A	#N/A	13776
13794	---NA---	#N/A	#N/A	13794
13801	---NA---	#N/A	#N/A	13801
13803	cysteine sulfinate desulfinase	#N/A	#N/A	13803
13813	---NA---	#N/A	#N/A	13813
13814	---NA---	#N/A	#N/A	13814
13887	hypothetical protein FOMG_07811	#N/A	#N/A	13887
13889	---NA---	#N/A	#N/A	13889
13890	---NA---	#N/A	#N/A	13890
13891	hypothetical protein FOTG_14967	#N/A	#N/A	13891
13896	---NA---	#N/A	#N/A	13896
13916	---NA---	#N/A	#N/A	13916
13923	hypothetical protein TRIATDRAFT_307024	#N/A	#N/A	13923
13931	---NA---	#N/A	#N/A	13931
13932	---NA---	#N/A	#N/A	13932
13937	hypothetical protein FGSG_13508	#N/A	#N/A	13937

## Sheet: Sheet 2-Fv species specific e-5
Gene ID (Fv)	Annotation (source NCBI)	Secreted	Effector
1888	---NA---	yes	Effector
2268	---NA---	yes	Effector
4582	---NA---	yes	Effector
8342	---NA---	yes	Non-effector
9359	---NA---	yes	Non-effector
10201	---NA---	yes	Effector
11033	---NA---	yes	Effector
12126	unnamed protein product	yes	Non-effector
12962	60s ribosomal protein l13	#N/A	#N/A
3957	deah-box nuclear pre-mrna splicing factor	#N/A	#N/A
6343	hypothetical protein AOL_s00080g85	#N/A	#N/A
1495	hypothetical protein FG01214.1	#N/A	#N/A
7590	hypothetical protein FG04479.1	#N/A	#N/A
8276	hypothetical protein FG04893.1	#N/A	#N/A
1871	hypothetical protein FG05_01549	#N/A	#N/A
11476	hypothetical protein FG05_30282	#N/A	#N/A
2042	hypothetical protein FG05_35397	#N/A	#N/A
9316	hypothetical protein FG05758.1	#N/A	#N/A
9731	hypothetical protein FG06135.1	#N/A	#N/A
12180	hypothetical protein FG07366.1	#N/A	#N/A
458	hypothetical protein FGSG_11744	#N/A	#N/A
1416	hypothetical protein FGSG_11906	#N/A	#N/A
3197	hypothetical protein FGSG_12196	#N/A	#N/A
8949	hypothetical protein FGSG_12708	#N/A	#N/A
8888	hypothetical protein FGSG_12720	#N/A	#N/A
8580	hypothetical protein FGSG_12763	#N/A	#N/A
10583	hypothetical protein FGSG_13841	#N/A	#N/A
10264	hypothetical protein FGSG_13896	#N/A	#N/A
2577	hypothetical protein FOXB_13351	#N/A	#N/A
11174	hypothetical protein FOZG_17397	#N/A	#N/A
1238	hypothetical protein FPSE_01471	#N/A	#N/A
6048	hypothetical protein FPSE_02092	#N/A	#N/A
8353	hypothetical protein FPSE_03937	#N/A	#N/A
12162	hypothetical protein FPSE_04158	#N/A	#N/A
188	hypothetical protein FPSE_05289	#N/A	#N/A
4846	hypothetical protein FPSE_09543	#N/A	#N/A
4768	hypothetical protein FPSE_09593	#N/A	#N/A
12563	hypothetical protein FPSE_10524	#N/A	#N/A
3192	hypothetical protein FPSE_11111	#N/A	#N/A
4363	hypothetical protein FVEG_17287	#N/A	#N/A
7056	hypothetical protein S40288_05956	#N/A	#N/A
10668	hypothetical protein TRIATDRAFT_84787	#N/A	#N/A
142	hypothetical protein TRIVIDRAFT_36003	#N/A	#N/A
8	---NA---	#N/A	#N/A
29	---NA---	#N/A	#N/A
118	---NA---	#N/A	#N/A
146	---NA---	#N/A	#N/A
149	---NA---	#N/A	#N/A
156	---NA---	#N/A	#N/A
157	---NA---	#N/A	#N/A
169	---NA---	#N/A	#N/A
175	---NA---	#N/A	#N/A
190	---NA---	#N/A	#N/A
260	---NA---	#N/A	#N/A
264	---NA---	#N/A	#N/A
269	---NA---	#N/A	#N/A
282	---NA---	#N/A	#N/A
289	---NA---	#N/A	#N/A
315	---NA---	#N/A	#N/A
322	---NA---	#N/A	#N/A
337	---NA---	#N/A	#N/A
360	---NA---	#N/A	#N/A
365	---NA---	#N/A	#N/A
367	---NA---	#N/A	#N/A
384	---NA---	#N/A	#N/A
409	---NA---	#N/A	#N/A
418	---NA---	#N/A	#N/A
463	---NA---	#N/A	#N/A
464	---NA---	#N/A	#N/A
465	---NA---	#N/A	#N/A
488	---NA---	#N/A	#N/A
491	---NA---	#N/A	#N/A
502	---NA---	#N/A	#N/A
525	---NA---	#N/A	#N/A
526	---NA---	#N/A	#N/A
537	---NA---	#N/A	#N/A
539	---NA---	#N/A	#N/A
552	---NA---	#N/A	#N/A
555	---NA---	#N/A	#N/A
557	---NA---	#N/A	#N/A
573	---NA---	#N/A	#N/A
611	---NA---	#N/A	#N/A
617	---NA---	#N/A	#N/A
619	---NA---	#N/A	#N/A
642	---NA---	#N/A	#N/A
659	---NA---	#N/A	#N/A
667	---NA---	#N/A	#N/A
690	---NA---	#N/A	#N/A
702	---NA---	#N/A	#N/A
705	---NA---	#N/A	#N/A
718	---NA---	#N/A	#N/A
739	---NA---	#N/A	#N/A
812	---NA---	#N/A	#N/A
824	---NA---	#N/A	#N/A
840	---NA---	#N/A	#N/A
841	---NA---	#N/A	#N/A
842	---NA---	#N/A	#N/A
844	---NA---	#N/A	#N/A
849	---NA---	#N/A	#N/A
880	---NA---	#N/A	#N/A
882	---NA---	#N/A	#N/A
883	---NA---	#N/A	#N/A
884	---NA---	#N/A	#N/A
886	---NA---	#N/A	#N/A
898	---NA---	#N/A	#N/A
924	---NA---	#N/A	#N/A
976	---NA---	#N/A	#N/A
977	---NA---	#N/A	#N/A
1011	---NA---	#N/A	#N/A
1033	---NA---	#N/A	#N/A
1056	---NA---	#N/A	#N/A
1062	---NA---	#N/A	#N/A
1073	---NA---	#N/A	#N/A
1076	---NA---	#N/A	#N/A
1077	---NA---	#N/A	#N/A
1078	---NA---	#N/A	#N/A
1114	---NA---	#N/A	#N/A
1148	---NA---	#N/A	#N/A
1153	---NA---	#N/A	#N/A
1176	---NA---	#N/A	#N/A
1177	---NA---	#N/A	#N/A
1182	---NA---	#N/A	#N/A
1195	---NA---	#N/A	#N/A
1197	---NA---	#N/A	#N/A
1217	---NA---	#N/A	#N/A
1242	---NA---	#N/A	#N/A
1260	---NA---	#N/A	#N/A
1287	---NA---	#N/A	#N/A
1315	---NA---	#N/A	#N/A
1330	---NA---	#N/A	#N/A
1413	---NA---	#N/A	#N/A
1424	---NA---	#N/A	#N/A
1444	---NA---	#N/A	#N/A
1461	---NA---	#N/A	#N/A
1470	---NA---	#N/A	#N/A
1498	---NA---	#N/A	#N/A
1517	---NA---	#N/A	#N/A
1552	---NA---	#N/A	#N/A
1555	---NA---	#N/A	#N/A
1561	---NA---	#N/A	#N/A
1568	---NA---	#N/A	#N/A
1589	---NA---	#N/A	#N/A
1592	---NA---	#N/A	#N/A
1600	---NA---	#N/A	#N/A
1605	---NA---	#N/A	#N/A
1606	---NA---	#N/A	#N/A
1610	---NA---	#N/A	#N/A
1642	---NA---	#N/A	#N/A
1722	---NA---	#N/A	#N/A
1730	---NA---	#N/A	#N/A
1749	---NA---	#N/A	#N/A
1791	---NA---	#N/A	#N/A
1807	---NA---	#N/A	#N/A
1812	---NA---	#N/A	#N/A
1880	---NA---	#N/A	#N/A
1892	---NA---	#N/A	#N/A
1902	---NA---	#N/A	#N/A
1906	---NA---	#N/A	#N/A
1914	---NA---	#N/A	#N/A
1917	---NA---	#N/A	#N/A
1918	---NA---	#N/A	#N/A
1919	---NA---	#N/A	#N/A
1961	---NA---	#N/A	#N/A
1965	---NA---	#N/A	#N/A
1974	---NA---	#N/A	#N/A
2009	---NA---	#N/A	#N/A
2012	---NA---	#N/A	#N/A
2037	---NA---	#N/A	#N/A
2048	---NA---	#N/A	#N/A
2057	---NA---	#N/A	#N/A
2072	---NA---	#N/A	#N/A
2106	---NA---	#N/A	#N/A
2118	---NA---	#N/A	#N/A
2185	---NA---	#N/A	#N/A
2186	---NA---	#N/A	#N/A
2196	---NA---	#N/A	#N/A
2197	---NA---	#N/A	#N/A
2198	---NA---	#N/A	#N/A
2208	---NA---	#N/A	#N/A
2227	---NA---	#N/A	#N/A
2232	---NA---	#N/A	#N/A
2266	---NA---	#N/A	#N/A
2276	---NA---	#N/A	#N/A
2301	---NA---	#N/A	#N/A
2347	---NA---	#N/A	#N/A
2349	---NA---	#N/A	#N/A
2397	---NA---	#N/A	#N/A
2411	---NA---	#N/A	#N/A
2422	---NA---	#N/A	#N/A
2450	---NA---	#N/A	#N/A
2457	---NA---	#N/A	#N/A
2468	---NA---	#N/A	#N/A
2470	---NA---	#N/A	#N/A
2482	---NA---	#N/A	#N/A
2487	---NA---	#N/A	#N/A
2559	---NA---	#N/A	#N/A
2576	---NA---	#N/A	#N/A
2635	---NA---	#N/A	#N/A
2637	---NA---	#N/A	#N/A
2638	---NA---	#N/A	#N/A
2724	---NA---	#N/A	#N/A
2758	---NA---	#N/A	#N/A
2776	---NA---	#N/A	#N/A
2778	---NA---	#N/A	#N/A
2800	---NA---	#N/A	#N/A
2808	---NA---	#N/A	#N/A
2825	---NA---	#N/A	#N/A
2850	---NA---	#N/A	#N/A
2885	---NA---	#N/A	#N/A
2904	---NA---	#N/A	#N/A
2905	---NA---	#N/A	#N/A
2958	---NA---	#N/A	#N/A
2960	---NA---	#N/A	#N/A
2968	---NA---	#N/A	#N/A
2993	---NA---	#N/A	#N/A
3014	---NA---	#N/A	#N/A
3017	---NA---	#N/A	#N/A
3043	---NA---	#N/A	#N/A
3044	---NA---	#N/A	#N/A
3048	---NA---	#N/A	#N/A
3050	---NA---	#N/A	#N/A
3069	---NA---	#N/A	#N/A
3071	---NA---	#N/A	#N/A
3076	---NA---	#N/A	#N/A
3077	---NA---	#N/A	#N/A
3111	---NA---	#N/A	#N/A
3113	---NA---	#N/A	#N/A
3182	---NA---	#N/A	#N/A
3198	---NA---	#N/A	#N/A
3202	---NA---	#N/A	#N/A
3206	---NA---	#N/A	#N/A
3237	---NA---	#N/A	#N/A
3258	---NA---	#N/A	#N/A
3303	---NA---	#N/A	#N/A
3307	---NA---	#N/A	#N/A
3311	---NA---	#N/A	#N/A
3323	---NA---	#N/A	#N/A
3325	---NA---	#N/A	#N/A
3351	---NA---	#N/A	#N/A
3376	---NA---	#N/A	#N/A
3401	---NA---	#N/A	#N/A
3439	---NA---	#N/A	#N/A
3442	---NA---	#N/A	#N/A
3458	---NA---	#N/A	#N/A
3472	---NA---	#N/A	#N/A
3474	---NA---	#N/A	#N/A
3487	---NA---	#N/A	#N/A
3498	---NA---	#N/A	#N/A
3500	---NA---	#N/A	#N/A
3511	---NA---	#N/A	#N/A
3518	---NA---	#N/A	#N/A
3531	---NA---	#N/A	#N/A
3553	---NA---	#N/A	#N/A
3556	---NA---	#N/A	#N/A
3561	---NA---	#N/A	#N/A
3571	---NA---	#N/A	#N/A
3594	---NA---	#N/A	#N/A
3598	---NA---	#N/A	#N/A
3599	---NA---	#N/A	#N/A
3626	---NA---	#N/A	#N/A
3707	---NA---	#N/A	#N/A
3719	---NA---	#N/A	#N/A
3726	---NA---	#N/A	#N/A
3778	---NA---	#N/A	#N/A
3793	---NA---	#N/A	#N/A
3794	---NA---	#N/A	#N/A
3815	---NA---	#N/A	#N/A
3826	---NA---	#N/A	#N/A
3831	---NA---	#N/A	#N/A
3837	---NA---	#N/A	#N/A
3839	---NA---	#N/A	#N/A
3864	---NA---	#N/A	#N/A
3866	---NA---	#N/A	#N/A
3868	---NA---	#N/A	#N/A
3869	---NA---	#N/A	#N/A
3870	---NA---	#N/A	#N/A
3874	---NA---	#N/A	#N/A
3875	---NA---	#N/A	#N/A
3876	---NA---	#N/A	#N/A
3878	---NA---	#N/A	#N/A
3890	---NA---	#N/A	#N/A
3900	---NA---	#N/A	#N/A
3971	---NA---	#N/A	#N/A
3973	---NA---	#N/A	#N/A
3977	---NA---	#N/A	#N/A
3988	---NA---	#N/A	#N/A
4006	---NA---	#N/A	#N/A
4024	---NA---	#N/A	#N/A
4056	---NA---	#N/A	#N/A
4071	---NA---	#N/A	#N/A
4123	---NA---	#N/A	#N/A
4138	---NA---	#N/A	#N/A
4220	---NA---	#N/A	#N/A
4247	---NA---	#N/A	#N/A
4341	---NA---	#N/A	#N/A
4346	---NA---	#N/A	#N/A
4379	---NA---	#N/A	#N/A
4398	---NA---	#N/A	#N/A
4410	---NA---	#N/A	#N/A
4413	---NA---	#N/A	#N/A
4436	---NA---	#N/A	#N/A
4486	---NA---	#N/A	#N/A
4496	---NA---	#N/A	#N/A
4553	---NA---	#N/A	#N/A
4572	---NA---	#N/A	#N/A
4599	---NA---	#N/A	#N/A
4637	---NA---	#N/A	#N/A
4649	---NA---	#N/A	#N/A
4651	---NA---	#N/A	#N/A
4713	---NA---	#N/A	#N/A
4720	---NA---	#N/A	#N/A
4721	---NA---	#N/A	#N/A
4817	---NA---	#N/A	#N/A
4835	---NA---	#N/A	#N/A
4843	---NA---	#N/A	#N/A
4844	---NA---	#N/A	#N/A
4845	---NA---	#N/A	#N/A
4857	---NA---	#N/A	#N/A
4858	---NA---	#N/A	#N/A
4866	---NA---	#N/A	#N/A
4869	---NA---	#N/A	#N/A
4896	---NA---	#N/A	#N/A
4900	---NA---	#N/A	#N/A
4905	---NA---	#N/A	#N/A
4907	---NA---	#N/A	#N/A
4908	---NA---	#N/A	#N/A
4928	---NA---	#N/A	#N/A
4930	---NA---	#N/A	#N/A
4931	---NA---	#N/A	#N/A
4933	---NA---	#N/A	#N/A
4958	---NA---	#N/A	#N/A
4965	---NA---	#N/A	#N/A
5033	---NA---	#N/A	#N/A
5063	---NA---	#N/A	#N/A
5065	---NA---	#N/A	#N/A
5072	---NA---	#N/A	#N/A
5082	---NA---	#N/A	#N/A
5128	---NA---	#N/A	#N/A
5145	---NA---	#N/A	#N/A
5151	---NA---	#N/A	#N/A
5213	---NA---	#N/A	#N/A
5220	---NA---	#N/A	#N/A
5239	---NA---	#N/A	#N/A
5268	---NA---	#N/A	#N/A
5269	---NA---	#N/A	#N/A
5273	---NA---	#N/A	#N/A
5281	---NA---	#N/A	#N/A
5292	---NA---	#N/A	#N/A
5299	---NA---	#N/A	#N/A
5330	---NA---	#N/A	#N/A
5336	---NA---	#N/A	#N/A
5343	---NA---	#N/A	#N/A
5344	---NA---	#N/A	#N/A
5348	---NA---	#N/A	#N/A
5363	---NA---	#N/A	#N/A
5418	---NA---	#N/A	#N/A
5429	---NA---	#N/A	#N/A
5443	---NA---	#N/A	#N/A
5468	---NA---	#N/A	#N/A
5470	---NA---	#N/A	#N/A
5471	---NA---	#N/A	#N/A
5474	---NA---	#N/A	#N/A
5496	---NA---	#N/A	#N/A
5498	---NA---	#N/A	#N/A
5512	---NA---	#N/A	#N/A
5513	---NA---	#N/A	#N/A
5514	---NA---	#N/A	#N/A
5515	---NA---	#N/A	#N/A
5516	---NA---	#N/A	#N/A
5517	---NA---	#N/A	#N/A
5518	---NA---	#N/A	#N/A
5547	---NA---	#N/A	#N/A
5564	---NA---	#N/A	#N/A
5574	---NA---	#N/A	#N/A
5578	---NA---	#N/A	#N/A
5579	---NA---	#N/A	#N/A
5589	---NA---	#N/A	#N/A
5606	---NA---	#N/A	#N/A
5615	---NA---	#N/A	#N/A
5644	---NA---	#N/A	#N/A
5670	---NA---	#N/A	#N/A
5714	---NA---	#N/A	#N/A
5721	---NA---	#N/A	#N/A
5731	---NA---	#N/A	#N/A
5796	---NA---	#N/A	#N/A
5874	---NA---	#N/A	#N/A
5925	---NA---	#N/A	#N/A
5935	---NA---	#N/A	#N/A
6043	---NA---	#N/A	#N/A
6171	---NA---	#N/A	#N/A
6204	---NA---	#N/A	#N/A
6283	---NA---	#N/A	#N/A
6348	---NA---	#N/A	#N/A
6349	---NA---	#N/A	#N/A
6373	---NA---	#N/A	#N/A
6407	---NA---	#N/A	#N/A
6428	---NA---	#N/A	#N/A
6435	---NA---	#N/A	#N/A
6439	---NA---	#N/A	#N/A
6451	---NA---	#N/A	#N/A
6571	---NA---	#N/A	#N/A
6584	---NA---	#N/A	#N/A
6589	---NA---	#N/A	#N/A
6609	---NA---	#N/A	#N/A
6670	---NA---	#N/A	#N/A
6692	---NA---	#N/A	#N/A
6699	---NA---	#N/A	#N/A
6745	---NA---	#N/A	#N/A
6762	---NA---	#N/A	#N/A
6789	---NA---	#N/A	#N/A
6795	---NA---	#N/A	#N/A
7033	---NA---	#N/A	#N/A
7047	---NA---	#N/A	#N/A
7093	---NA---	#N/A	#N/A
7109	---NA---	#N/A	#N/A
7124	---NA---	#N/A	#N/A
7126	---NA---	#N/A	#N/A
7157	---NA---	#N/A	#N/A
7172	---NA---	#N/A	#N/A
7190	---NA---	#N/A	#N/A
7193	---NA---	#N/A	#N/A
7202	---NA---	#N/A	#N/A
7214	---NA---	#N/A	#N/A
7259	---NA---	#N/A	#N/A
7272	---NA---	#N/A	#N/A
7273	---NA---	#N/A	#N/A
7381	---NA---	#N/A	#N/A
7382	---NA---	#N/A	#N/A
7384	---NA---	#N/A	#N/A
7419	---NA---	#N/A	#N/A
7420	---NA---	#N/A	#N/A
7440	---NA---	#N/A	#N/A
7471	---NA---	#N/A	#N/A
7504	---NA---	#N/A	#N/A
7519	---NA---	#N/A	#N/A
7524	---NA---	#N/A	#N/A
7539	---NA---	#N/A	#N/A
7561	---NA---	#N/A	#N/A
7572	---NA---	#N/A	#N/A
7578	---NA---	#N/A	#N/A
7579	---NA---	#N/A	#N/A
7580	---NA---	#N/A	#N/A
7605	---NA---	#N/A	#N/A
7613	---NA---	#N/A	#N/A
7745	---NA---	#N/A	#N/A
7754	---NA---	#N/A	#N/A
7784	---NA---	#N/A	#N/A
7812	---NA---	#N/A	#N/A
7841	---NA---	#N/A	#N/A
7884	---NA---	#N/A	#N/A
7916	---NA---	#N/A	#N/A
7926	---NA---	#N/A	#N/A
7927	---NA---	#N/A	#N/A
7937	---NA---	#N/A	#N/A
7938	---NA---	#N/A	#N/A
7939	---NA---	#N/A	#N/A
7955	---NA---	#N/A	#N/A
7964	---NA---	#N/A	#N/A
7977	---NA---	#N/A	#N/A
7983	---NA---	#N/A	#N/A
7995	---NA---	#N/A	#N/A
7996	---NA---	#N/A	#N/A
8120	---NA---	#N/A	#N/A
8214	---NA---	#N/A	#N/A
8259	---NA---	#N/A	#N/A
8262	---NA---	#N/A	#N/A
8277	---NA---	#N/A	#N/A
8299	---NA---	#N/A	#N/A
8301	---NA---	#N/A	#N/A
8321	---NA---	#N/A	#N/A
8343	---NA---	#N/A	#N/A
8352	---NA---	#N/A	#N/A
8360	---NA---	#N/A	#N/A
8367	---NA---	#N/A	#N/A
8417	---NA---	#N/A	#N/A
8418	---NA---	#N/A	#N/A
8422	---NA---	#N/A	#N/A
8430	---NA---	#N/A	#N/A
8436	---NA---	#N/A	#N/A
8440	---NA---	#N/A	#N/A
8500	---NA---	#N/A	#N/A
8528	---NA---	#N/A	#N/A
8572	---NA---	#N/A	#N/A
8579	---NA---	#N/A	#N/A
8581	---NA---	#N/A	#N/A
8619	---NA---	#N/A	#N/A
8626	---NA---	#N/A	#N/A
8654	---NA---	#N/A	#N/A
8665	---NA---	#N/A	#N/A
8667	---NA---	#N/A	#N/A
8668	---NA---	#N/A	#N/A
8672	---NA---	#N/A	#N/A
8687	---NA---	#N/A	#N/A
8721	---NA---	#N/A	#N/A
8737	---NA---	#N/A	#N/A
8746	---NA---	#N/A	#N/A
8747	---NA---	#N/A	#N/A
8750	---NA---	#N/A	#N/A
8767	---NA---	#N/A	#N/A
8779	---NA---	#N/A	#N/A
8782	---NA---	#N/A	#N/A
8796	---NA---	#N/A	#N/A
8808	---NA---	#N/A	#N/A
8814	---NA---	#N/A	#N/A
8852	---NA---	#N/A	#N/A
8857	---NA---	#N/A	#N/A
8873	---NA---	#N/A	#N/A
8874	---NA---	#N/A	#N/A
8889	---NA---	#N/A	#N/A
8891	---NA---	#N/A	#N/A
8892	---NA---	#N/A	#N/A
8926	---NA---	#N/A	#N/A
8966	---NA---	#N/A	#N/A
9024	---NA---	#N/A	#N/A
9028	---NA---	#N/A	#N/A
9033	---NA---	#N/A	#N/A
9052	---NA---	#N/A	#N/A
9055	---NA---	#N/A	#N/A
9065	---NA---	#N/A	#N/A
9082	---NA---	#N/A	#N/A
9090	---NA---	#N/A	#N/A
9091	---NA---	#N/A	#N/A
9092	---NA---	#N/A	#N/A
9105	---NA---	#N/A	#N/A
9112	---NA---	#N/A	#N/A
9114	---NA---	#N/A	#N/A
9115	---NA---	#N/A	#N/A
9116	---NA---	#N/A	#N/A
9127	---NA---	#N/A	#N/A
9130	---NA---	#N/A	#N/A
9133	---NA---	#N/A	#N/A
9174	---NA---	#N/A	#N/A
9190	---NA---	#N/A	#N/A
9196	---NA---	#N/A	#N/A
9234	---NA---	#N/A	#N/A
9269	---NA---	#N/A	#N/A
9274	---NA---	#N/A	#N/A
9305	---NA---	#N/A	#N/A
9343	---NA---	#N/A	#N/A
9374	---NA---	#N/A	#N/A
9376	---NA---	#N/A	#N/A
9396	---NA---	#N/A	#N/A
9412	---NA---	#N/A	#N/A
9418	---NA---	#N/A	#N/A
9477	---NA---	#N/A	#N/A
9507	---NA---	#N/A	#N/A
9535	---NA---	#N/A	#N/A
9629	---NA---	#N/A	#N/A
9648	---NA---	#N/A	#N/A
9661	---NA---	#N/A	#N/A
9681	---NA---	#N/A	#N/A
9697	---NA---	#N/A	#N/A
9703	---NA---	#N/A	#N/A
9722	---NA---	#N/A	#N/A
9732	---NA---	#N/A	#N/A
9733	---NA---	#N/A	#N/A
9744	---NA---	#N/A	#N/A
9757	---NA---	#N/A	#N/A
9810	---NA---	#N/A	#N/A
9828	---NA---	#N/A	#N/A
9842	---NA---	#N/A	#N/A
9845	---NA---	#N/A	#N/A
9864	---NA---	#N/A	#N/A
9868	---NA---	#N/A	#N/A
9877	---NA---	#N/A	#N/A
9916	---NA---	#N/A	#N/A
9957	---NA---	#N/A	#N/A
9991	---NA---	#N/A	#N/A
10026	---NA---	#N/A	#N/A
10067	---NA---	#N/A	#N/A
10073	---NA---	#N/A	#N/A
10082	---NA---	#N/A	#N/A
10113	---NA---	#N/A	#N/A
10129	---NA---	#N/A	#N/A
10158	---NA---	#N/A	#N/A
10168	---NA---	#N/A	#N/A
10194	---NA---	#N/A	#N/A
10200	---NA---	#N/A	#N/A
10204	---NA---	#N/A	#N/A
10206	---NA---	#N/A	#N/A
10273	---NA---	#N/A	#N/A
10288	---NA---	#N/A	#N/A
10334	---NA---	#N/A	#N/A
10337	---NA---	#N/A	#N/A
10338	---NA---	#N/A	#N/A
10364	---NA---	#N/A	#N/A
10402	---NA---	#N/A	#N/A
10418	---NA---	#N/A	#N/A
10524	---NA---	#N/A	#N/A
10530	---NA---	#N/A	#N/A
10554	---NA---	#N/A	#N/A
10565	---NA---	#N/A	#N/A
10599	---NA---	#N/A	#N/A
10604	---NA---	#N/A	#N/A
10636	---NA---	#N/A	#N/A
10708	---NA---	#N/A	#N/A
10716	---NA---	#N/A	#N/A
10785	---NA---	#N/A	#N/A
10848	---NA---	#N/A	#N/A
10866	---NA---	#N/A	#N/A
10911	---NA---	#N/A	#N/A
10916	---NA---	#N/A	#N/A
11007	---NA---	#N/A	#N/A
11025	---NA---	#N/A	#N/A
11047	---NA---	#N/A	#N/A
11049	---NA---	#N/A	#N/A
11056	---NA---	#N/A	#N/A
11062	---NA---	#N/A	#N/A
11069	---NA---	#N/A	#N/A
11082	---NA---	#N/A	#N/A
11160	---NA---	#N/A	#N/A
11163	---NA---	#N/A	#N/A
11170	---NA---	#N/A	#N/A
11175	---NA---	#N/A	#N/A
11185	---NA---	#N/A	#N/A
11243	---NA---	#N/A	#N/A
11252	---NA---	#N/A	#N/A
11254	---NA---	#N/A	#N/A
11273	---NA---	#N/A	#N/A
11298	---NA---	#N/A	#N/A
11300	---NA---	#N/A	#N/A
11313	---NA---	#N/A	#N/A
11314	---NA---	#N/A	#N/A
11315	---NA---	#N/A	#N/A
11318	---NA---	#N/A	#N/A
11333	---NA---	#N/A	#N/A
11356	---NA---	#N/A	#N/A
11362	---NA---	#N/A	#N/A
11369	---NA---	#N/A	#N/A
11370	---NA---	#N/A	#N/A
11374	---NA---	#N/A	#N/A
11403	---NA---	#N/A	#N/A
11413	---NA---	#N/A	#N/A
11416	---NA---	#N/A	#N/A
11428	---NA---	#N/A	#N/A
11432	---NA---	#N/A	#N/A
11434	---NA---	#N/A	#N/A
11446	---NA---	#N/A	#N/A
11454	---NA---	#N/A	#N/A
11461	---NA---	#N/A	#N/A
11462	---NA---	#N/A	#N/A
11465	---NA---	#N/A	#N/A
11475	---NA---	#N/A	#N/A
11477	---NA---	#N/A	#N/A
11487	---NA---	#N/A	#N/A
11528	---NA---	#N/A	#N/A
11554	---NA---	#N/A	#N/A
11575	---NA---	#N/A	#N/A
11601	---NA---	#N/A	#N/A
11616	---NA---	#N/A	#N/A
11617	---NA---	#N/A	#N/A
11664	---NA---	#N/A	#N/A
11665	---NA---	#N/A	#N/A
11688	---NA---	#N/A	#N/A
11690	---NA---	#N/A	#N/A
11711	---NA---	#N/A	#N/A
11774	---NA---	#N/A	#N/A
11788	---NA---	#N/A	#N/A
11791	---NA---	#N/A	#N/A
11801	---NA---	#N/A	#N/A
11818	---NA---	#N/A	#N/A
11829	---NA---	#N/A	#N/A
11839	---NA---	#N/A	#N/A
11846	---NA---	#N/A	#N/A
11862	---NA---	#N/A	#N/A
11873	---NA---	#N/A	#N/A
11895	---NA---	#N/A	#N/A
11898	---NA---	#N/A	#N/A
11917	---NA---	#N/A	#N/A
11939	---NA---	#N/A	#N/A
11943	---NA---	#N/A	#N/A
11946	---NA---	#N/A	#N/A
11955	---NA---	#N/A	#N/A
11960	---NA---	#N/A	#N/A
11972	---NA---	#N/A	#N/A
11985	---NA---	#N/A	#N/A
11987	---NA---	#N/A	#N/A
11989	---NA---	#N/A	#N/A
12031	---NA---	#N/A	#N/A
12038	---NA---	#N/A	#N/A
12097	---NA---	#N/A	#N/A
12099	---NA---	#N/A	#N/A
12112	---NA---	#N/A	#N/A
12113	---NA---	#N/A	#N/A
12148	---NA---	#N/A	#N/A
12150	---NA---	#N/A	#N/A
12171	---NA---	#N/A	#N/A
12182	---NA---	#N/A	#N/A
12209	---NA---	#N/A	#N/A
12224	---NA---	#N/A	#N/A
12226	---NA---	#N/A	#N/A
12227	---NA---	#N/A	#N/A
12255	---NA---	#N/A	#N/A
12273	---NA---	#N/A	#N/A
12274	---NA---	#N/A	#N/A
12279	---NA---	#N/A	#N/A
12285	---NA---	#N/A	#N/A
12334	---NA---	#N/A	#N/A
12341	---NA---	#N/A	#N/A
12396	---NA---	#N/A	#N/A
12423	---NA---	#N/A	#N/A
12425	---NA---	#N/A	#N/A
12429	---NA---	#N/A	#N/A
12432	---NA---	#N/A	#N/A
12467	---NA---	#N/A	#N/A
12533	---NA---	#N/A	#N/A
12584	---NA---	#N/A	#N/A
12586	---NA---	#N/A	#N/A
12609	---NA---	#N/A	#N/A
12622	---NA---	#N/A	#N/A
12643	---NA---	#N/A	#N/A
12680	---NA---	#N/A	#N/A
12694	---NA---	#N/A	#N/A
12737	---NA---	#N/A	#N/A
12745	---NA---	#N/A	#N/A
12754	---NA---	#N/A	#N/A
12783	---NA---	#N/A	#N/A
12791	---NA---	#N/A	#N/A
12834	---NA---	#N/A	#N/A
12849	---NA---	#N/A	#N/A
12859	---NA---	#N/A	#N/A
12927	---NA---	#N/A	#N/A
12940	---NA---	#N/A	#N/A
12972	---NA---	#N/A	#N/A
12986	---NA---	#N/A	#N/A
13004	---NA---	#N/A	#N/A
13014	---NA---	#N/A	#N/A
13034	---NA---	#N/A	#N/A
13095	---NA---	#N/A	#N/A
13115	---NA---	#N/A	#N/A
13118	---NA---	#N/A	#N/A
13125	---NA---	#N/A	#N/A
13163	---NA---	#N/A	#N/A
13164	---NA---	#N/A	#N/A
13181	---NA---	#N/A	#N/A
13205	---NA---	#N/A	#N/A
13208	---NA---	#N/A	#N/A
13212	---NA---	#N/A	#N/A
13229	---NA---	#N/A	#N/A
13231	---NA---	#N/A	#N/A
13244	---NA---	#N/A	#N/A
13248	---NA---	#N/A	#N/A
13254	---NA---	#N/A	#N/A
13255	---NA---	#N/A	#N/A
13289	---NA---	#N/A	#N/A
13297	---NA---	#N/A	#N/A
13298	---NA---	#N/A	#N/A
13310	---NA---	#N/A	#N/A
13312	---NA---	#N/A	#N/A
13317	---NA---	#N/A	#N/A
13346	---NA---	#N/A	#N/A
13347	---NA---	#N/A	#N/A
13357	---NA---	#N/A	#N/A
13419	---NA---	#N/A	#N/A
13438	---NA---	#N/A	#N/A
13441	---NA---	#N/A	#N/A
13448	---NA---	#N/A	#N/A
13451	---NA---	#N/A	#N/A
13498	---NA---	#N/A	#N/A
13499	---NA---	#N/A	#N/A
13503	---NA---	#N/A	#N/A
13539	---NA---	#N/A	#N/A
13541	---NA---	#N/A	#N/A
13588	---NA---	#N/A	#N/A
13610	---NA---	#N/A	#N/A
13622	---NA---	#N/A	#N/A
13633	---NA---	#N/A	#N/A
13649	---NA---	#N/A	#N/A
13650	---NA---	#N/A	#N/A
13658	---NA---	#N/A	#N/A
13738	---NA---	#N/A	#N/A
13750	---NA---	#N/A	#N/A
13776	---NA---	#N/A	#N/A
13794	---NA---	#N/A	#N/A
13801	---NA---	#N/A	#N/A
13813	---NA---	#N/A	#N/A
13814	---NA---	#N/A	#N/A
13889	---NA---	#N/A	#N/A
13890	---NA---	#N/A	#N/A
13896	---NA---	#N/A	#N/A
13916	---NA---	#N/A	#N/A
13931	---NA---	#N/A	#N/A
13932	---NA---	#N/A	#N/A
229	pectin lyase	#N/A	#N/A
4836	predicted protein	#N/A	#N/A
8221	serine threonine-protein phosphatase 6 regulatory ankyrin repeat subunit a	#N/A	#N/A

## Sheet: Sheet3-Fv BLASTP vs NCBI
QUERY Fv (ID)	TARGETLOCUS (NCBI)	SCORE	SIGNIFICANCE	PERCENTALIGNMENT (Fv/NCBI)	PERCENTQUERY (Fv)	PERCENTTARGET (NCBI)	QUERYSTART (Fv)	QUERYEND (Fv)	TARGETSTART (NCBI)	TARGETEND (NCBI)	QUERYLENGTH (Fv)	TARGETLENGTH (NCBI)	ALIGNMENTLENGTH	TARGETDESCRIPTION (NCBI)
1	XP_018159611.1	587.03	2e-164	67	65	57	11	412	69	469	412	469	402	Major facilitator superfamily transporter [Colletotrichum higginsianum IMI 349063]
2	XP_015409617.1	99.75	1.2e-18	55	41	32	2	85	41	128	119	151	88	L-PSP endoribonuclease family protein [Aspergillus nomius NRRL 13137]
3	EXL65345.1	606.68	4e-170	55	52	52	25	563	22	560	572	571	540	hypothetical protein FOPG_18421 [Fusarium oxysporum f. sp. conglutinans race 2 54008]
4	ESZ93387.1	103.22	1.3e-19	51	29	6	64	154	663	753	162	766	91	cytochrome P450 [Sclerotinia borealis F-4128]
5	EXA30077.1	299.67	1.1e-78	90	75	37	1	158	1	158	189	378	158	hypothetical protein FOVG_18491 [Fusarium oxysporum f. sp. pisi HDV247]
6	XP_007752447.1	552.75	8.2e-154	67	40	43	268	661	225	621	661	621	400	hypothetical protein A1O7_00215 [Cladophialophora yegresii CBS 114405]
7	EWZ28288.1	409.07	7.5e-111	91	48	24	192	407	122	337	407	798	216	hypothetical protein FOZG_17994 [Fusarium oxysporum Fo47]
9	EWZ27982.1	873.23	1.6e-250	94	94	95	1	452	1	449	452	449	452	hypothetical protein FOZG_18310 [Fusarium oxysporum Fo47]
10	KPA37647.1	550.44	9.9e-154	97	97	97	1	269	1	269	269	269	269	hypothetical protein FLAG1_09533 [Fusarium langsethiae]
11	KPA37646.1	666.77	8.6e-188	97	24	35	969	1290	571	892	1290	892	322	hypothetical protein FLAG1_09532, partial [Fusarium langsethiae]
12	EWY85865.1	1080.47	0	92	43	49	136	689	3	557	1166	1038	555	hypothetical protein FOYG_10536 [Fusarium oxysporum FOSC 3-a]
13	KPA39466.1	304.29	2.1e-79	46	47	37	1	350	1	339	354	443	356	hypothetical protein FLAG1_07660 [Fusarium langsethiae]
14	KIL90244.1	224.56	4.2e-56	61	65	61	1	187	1	197	187	197	198	hypothetical protein FAVG1_05974 [Fusarium avenaceum]
15	CEG05092.1	317.01	7.6e-83	70	23	70	442	661	1	222	661	222	223	unnamed protein product [Fusarium sp. FIESC_5 CS3069]
16	OBS19928.1	181.8	2.9e-43	92	45	15	1	89	1	91	183	551	91	hypothetical protein FPOA_11653 [Fusarium poae]
17	OBS19927.1	834.33	7.5e-239	93	93	93	1	420	1	420	420	420	420	hypothetical protein FPOA_11652 [Fusarium poae]
18	XP_016639305.1	199.52	2.1e-47	27	23	13	126	744	705	1302	763	1336	658	hypothetical protein SAPIO_CDS9375 [Scedosporium apiospermum]
19	EWZ52547.1	324.32	3.6e-86	95	95	95	1	162	1	162	162	162	162	hypothetical protein FOZG_02309 [Fusarium oxysporum Fo47]
20	KXH39600.1	11453.1	0	92	43	43	794	7068	848	7103	13331	13306	6296	hypothetical protein CSIM01_06655 [Colletotrichum simmondsii]
21	KXH39599.1	493.04	2.9e-136	93	70	93	85	338	1	254	338	254	254	hypothetical protein CSIM01_06654 [Colletotrichum simmondsii]
22	KXH39598.1	527.71	9e-147	96	89	96	24	308	1	285	308	285	285	pyrroline-5-carboxylate reductase [Colletotrichum simmondsii]
23	KXH39597.1	1025.77	8.1e-296	96	36	35	876	1412	909	1445	1412	1445	537	hypothetical protein CSIM01_06652 [Colletotrichum simmondsii]
24	KXH39605.1	1095.88	0	97	97	97	1	573	1	573	573	573	573	hypothetical protein CSIM01_06660 [Colletotrichum simmondsii]
25	KXH39604.1	679.86	1.8e-192	94	94	94	1	351	1	351	351	351	351	hypothetical protein CSIM01_06659 [Colletotrichum simmondsii]
26	KXH39603.1	474.17	1.1e-130	82	77	83	20	300	1	279	300	279	281	hypothetical protein CSIM01_06658 [Colletotrichum simmondsii]
27	KXH39602.1	652.9	2.2e-184	94	94	94	1	336	1	336	336	336	336	gibberellin 20-oxidase [Colletotrichum simmondsii]
28	ALQ32956.1	4981	0	97	97	97	1	2574	1	2573	2574	2573	2574	putative polyketide synthase [Fusarium equiseti]
30	EXM18883.1	775.78	6.8e-221	83	51	48	286	733	336	778	733	778	448	hypothetical protein FOTG_13063 [Fusarium oxysporum f. sp. vasinfectum 25433]
31	EGU73020.1	585.87	5e-164	67	70	41	4	437	4	440	440	751	455	hypothetical protein FOXB_16473 [Fusarium oxysporum Fo5176]
32	KPA35787.1	454.14	5.6e-125	96	96	96	1	224	1	224	224	224	224	hypothetical protein FLAG1_11491 [Fusarium langsethiae]
33	ENH73462.1	131.34	3.9e-28	65	49	23	5	94	24	113	120	255	90	hypothetical protein FOC1_g10008953 [Fusarium oxysporum f. sp. cubense race 1]
34	EWZ80763.1	575.47	4.9e-161	81	81	81	1	358	1	358	359	359	358	hypothetical protein FOWG_15117 [Fusarium oxysporum f. sp. lycopersici MN25]
35	KPA38346.1	622.85	2.5e-175	93	93	93	1	343	1	343	343	343	343	hypothetical protein FLAG1_08811 [Fusarium langsethiae]
36	KPA35524.1	1452.57	0	85	85	85	1	840	1	841	840	841	841	hypothetical protein FLAG1_11768 [Fusarium langsethiae]
37	EYB24148.1	1235.32	0	87	87	87	1	685	1	684	685	684	685	hypothetical protein FG05_00103 [Fusarium graminearum]
38	XP_011315702.1	442.58	1e-120	73	38	40	286	579	248	547	579	547	300	hypothetical protein FGSG_00102 [Fusarium graminearum PH-1]
39	OBS26068.1	670.23	1.4e-189	95	95	95	1	351	1	350	351	350	351	hypothetical protein FPOA_00012 [Fusarium poae]
40	OBS26067.1	990.72	8.2e-286	94	94	94	1	503	1	503	503	503	503	hypothetical protein FPOA_00011 [Fusarium poae]
41	OBS26066.1	557.75	6.5e-156	94	94	94	1	275	1	275	275	275	275	hypothetical protein FPOA_00010 [Fusarium poae]
42	ENH66618.1	981.09	7e-283	91	91	92	1	530	1	529	530	529	530	Myo-inositol transporter 1 [Fusarium oxysporum f. sp. cubense race 1]
43	CZR45941.1	688.72	3.9e-195	94	94	94	1	355	1	355	355	355	355	probable dehydrogenases and related proteins [Fusarium proliferatum ET1]
44	EXL47691.1	856.28	2.7e-245	79	79	81	1	547	1	535	548	535	548	hypothetical protein FOCG_11845 [Fusarium oxysporum f. sp. radicis-lycopersici 26381]
45	XP_009262034.1	1208.74	0	74	74	74	1	778	1	778	778	778	778	hypothetical protein FPSE_10642 [Fusarium pseudograminearum CS3096]
46	EXK33459.1	980.7	9.1e-283	89	89	89	1	525	1	525	527	525	525	cytochrome P450 oxidoreductase [Fusarium oxysporum f. sp. melonis 26406]
47	EGU89151.1	1001.89	3.9e-289	93	93	93	1	534	1	534	534	534	534	hypothetical protein FOXB_00336 [Fusarium oxysporum Fo5176]
48	EXL40313.1	680.25	2.5e-192	67	62	57	33	519	85	571	527	571	487	hypothetical protein FOCG_17085 [Fusarium oxysporum f. sp. radicis-lycopersici 26381]
49	EXL40315.1	713.76	1.7e-202	84	77	79	1	414	29	442	452	443	415	hypothetical protein FOCG_17086 [Fusarium oxysporum f. sp. radicis-lycopersici 26381]
50	EYB24183.1	1243.41	0	87	86	86	1	700	1	700	701	701	700	hypothetical protein FG05_11665 [Fusarium graminearum]
51	CEF76187.1	406.37	1.4e-110	89	89	89	1	229	1	229	229	229	229	unnamed protein product [Fusarium graminearum]
52	XP_009252136.1	65.85	1.8e-08	85	43	34	24	63	60	99	78	99	40	hypothetical protein FPSE_00741 [Fusarium pseudograminearum CS3096]
53	XP_011315653.1	951.81	4.3e-274	94	94	94	1	504	1	504	504	504	504	hypothetical protein FGSG_00058 [Fusarium graminearum PH-1]
54	OBS26087.1	221.09	3.6e-55	99	99	99	1	107	1	107	107	107	107	hypothetical protein FPOA_00031 [Fusarium poae]
55	OBS26086.1	273.09	9.3e-71	88	86	87	1	146	1	146	150	147	146	hypothetical protein FPOA_00030 [Fusarium poae]
56	EYB24116.1	675.63	3.6e-191	90	90	90	1	366	1	366	366	366	366	hypothetical protein FG05_00065 [Fusarium graminearum]
57	OBS26083.1	699.12	3.7e-198	83	83	83	1	414	1	414	415	414	414	hypothetical protein FPOA_00027 [Fusarium poae]
58	OBS26082.1	692.19	3.5e-196	96	96	96	1	349	1	349	349	349	349	hypothetical protein FPOA_00026 [Fusarium poae]
59	OBS26081.1	1047.73	5.9e-303	99	99	99	1	520	1	520	520	520	520	hypothetical protein FPOA_00025 [Fusarium poae]
60	OBS26080.1	1445.64	0	97	97	97	1	727	1	725	727	725	727	hypothetical protein FPOA_00024 [Fusarium poae]
61	OBS26079.1	1169.84	0	92	92	92	2	613	4	615	613	615	612	hypothetical protein FPOA_00023 [Fusarium poae]
62	ACZ63288.1	1117.45	0	100	100	100	1	545	1	545	545	545	545	MSF superfamily transporter [Fusarium venenatum]
63	ACZ63289.1	971.46	4.9e-280	100	100	97	1	482	11	492	482	492	482	acyltransferase [Fusarium venenatum]
64	ACZ63287.1	1030.78	7.3e-298	100	99	100	4	512	1	509	512	509	509	cytochrome P450 monooxygenase [Fusarium venenatum]
65	ACZ63290.1	487.26	9.8e-135	96	96	97	1	263	1	259	263	259	263	hypothetical protein FVENE_0002 [Fusarium venenatum]
66	EYB24124.1	556.21	2.8e-155	83	82	82	1	333	1	333	336	336	333	hypothetical protein FG05_00073 [Fusarium graminearum]
67	EYB24125.1	863.22	1.6e-247	94	94	94	1	442	1	442	442	442	442	hypothetical protein FG05_00074 [Fusarium graminearum]
68	XP_009263417.1	1025	4.6e-296	88	88	88	1	561	1	560	561	560	561	hypothetical protein FPSE_12025 [Fusarium pseudograminearum CS3096]
69	AMB48866.1	706.83	2.3e-200	89	69	71	114	492	98	476	492	476	379	amino acid transporter [Fusarium camptoceras]
70	XP_009259519.1	604.36	8.3e-170	91	91	91	1	321	1	321	323	324	321	hypothetical protein FPSE_08126 [Fusarium pseudograminearum CS3096]
71	XP_009259518.1	640.96	8.1e-181	95	95	95	1	326	1	326	327	327	326	hypothetical protein FPSE_08125 [Fusarium pseudograminearum CS3096]
72	XP_009259517.1	781.56	5.7e-223	90	89	89	1	409	1	409	413	413	409	hypothetical protein FPSE_08124 [Fusarium pseudograminearum CS3096]
73	EYB24131.1	689.88	1.7e-195	94	94	94	1	343	1	343	343	343	343	arylamine N-acetyltransferase [Fusarium graminearum]
74	EYB24132.1	1281.93	0	85	86	85	1	740	1	749	740	749	749	transcription factor [Fusarium graminearum]
75	XP_009259514.1	1307.74	0	76	72	73	1	857	1	845	918	902	865	hypothetical protein FPSE_08121 [Fusarium pseudograminearum CS3096]
76	XP_018762223.1	840.11	1.6e-240	91	91	91	2	454	3	456	454	456	454	hypothetical protein FVEG_14165 [Fusarium verticillioides 7600]
77	XP_018762222.1	523.47	1.6e-145	89	89	89	1	296	1	296	296	296	296	hypothetical protein FVEG_14164 [Fusarium verticillioides 7600]
78	GAW21850.1	598.59	9.3e-168	58	54	53	36	510	44	516	511	517	475	hypothetical protein ANO14919_113760 [fungal sp. No.14919]
79	KXJ87870.1	550.05	1.8e-153	87	87	87	1	315	1	315	316	316	315	ClpP/crotonase-like domain-containing protein [Microdochium bolleyi]
80	EYB24133.1	981.86	4.2e-283	87	86	87	1	534	1	534	538	534	534	hypothetical protein FG05_00082 [Fusarium graminearum]
81	XP_009259521.1	985.33	3.6e-284	91	91	91	1	521	1	521	521	521	521	hypothetical protein FPSE_08128 [Fusarium pseudograminearum CS3096]
82	XP_009259522.1	1552.34	0	90	90	90	1	839	1	841	839	841	841	hypothetical protein FPSE_08129 [Fusarium pseudograminearum CS3096]
83	XP_009259524.1	515	4.4e-143	92	92	94	1	263	1	257	263	257	263	hypothetical protein FPSE_08131 [Fusarium pseudograminearum CS3096]
84	XP_009259525.1	572.78	2.6e-160	90	90	90	1	316	1	316	316	316	316	hypothetical protein FPSE_08132 [Fusarium pseudograminearum CS3096]
85	XP_011315689.1	1060.44	9.9e-307	90	90	90	1	565	1	565	565	565	565	hypothetical protein FGSG_00091 [Fusarium graminearum PH-1]
86	EYB24187.1	825.47	4.9e-236	74	75	74	1	527	1	532	527	532	533	hypothetical protein FG05_11673 [Fusarium graminearum]
87	XP_009259527.1	861.68	4.8e-247	95	95	93	1	441	1	441	441	448	441	hypothetical protein FPSE_08134 [Fusarium pseudograminearum CS3096]
88	OBS26065.1	665.61	6.8e-188	64	64	62	1	539	1	538	547	565	552	hypothetical protein FPOA_00009 [Fusarium poae]
89	OBS26064.1	1996.48	0	92	92	92	1	1010	2	1011	1010	1011	1010	hypothetical protein FPOA_00008 [Fusarium poae]
90	XP_009259257.1	904.82	6.4e-260	88	81	88	42	530	1	489	530	489	489	hypothetical protein FPSE_07864 [Fusarium pseudograminearum CS3096]
91	OBS26061.1	951.04	7.3e-274	93	93	93	1	510	1	510	510	510	510	hypothetical protein FPOA_00005 [Fusarium poae]
92	CEF71888.1	358.61	1.1e-95	72	40	42	1	226	1	226	398	380	226	unnamed protein product [Fusarium graminearum]
93	KIL85508.1	582.79	3.6e-163	87	72	78	6	329	21	344	392	360	324	hypothetical protein FAVG1_11466 [Fusarium avenaceum]
94	KLO81582.1	301.98	2.6e-78	42	29	33	163	600	131	559	676	596	459	uncharacterized protein Y057_7560 [Fusarium fujikuroi]
95	ENH70366.1	403.67	4.6e-109	72	34	36	278	531	251	504	531	504	254	hypothetical protein FOC1_g10012288 [Fusarium oxysporum f. sp. cubense race 1]
96	OBS26092.1	630.94	8.3e-178	92	92	92	1	325	1	325	325	325	325	hypothetical protein FPOA_00036 [Fusarium poae]
97	OBS26093.1	322.78	1e-85	90	90	90	1	159	1	159	159	159	159	hypothetical protein FPOA_00037 [Fusarium poae]
98	OBS26094.1	389.42	3.2e-105	70	69	70	1	278	1	274	282	277	278	hypothetical protein FPOA_00038 [Fusarium poae]
99	OBS26095.1	530.79	1.1e-147	85	84	83	4	313	9	318	314	318	310	hypothetical protein FPOA_00039 [Fusarium poae]
100	EQB47438.1	94.74	2.1e-16	50	14	6	87	177	210	299	324	706	96	heterokaryon incompatibility protein [Colletotrichum gloeosporioides Cg-14]
101	EMT72659.1	490.73	1e-135	83	82	83	5	280	3	277	280	277	276	N-acyl-phosphatidylethanolamine-hydrolyzing phospholipase D, mitochondrial [Fusarium oxysporum f. sp. cubense race 4]
102	EXL90563.1	661.76	7e-187	86	75	72	57	433	73	449	433	449	377	hypothetical protein FOIG_16188 [Fusarium oxysporum f. sp. cubense tropical race 4 54006]
103	EXL68133.1	265	6.7e-68	56	55	27	6	245	233	472	245	492	240	hypothetical protein FOPG_15785 [Fusarium oxysporum f. sp. conglutinans race 2 54008]
104	XP_011315621.1	954.51	7.4e-275	84	84	63	1	552	185	737	552	737	553	hypothetical protein FGSG_11654 [Fusarium graminearum PH-1]
105	CEF71861.1	1055.43	2.7e-305	97	97	95	1	502	12	513	504	515	502	unnamed protein product [Fusarium graminearum]
106	XP_009259227.1	1005.74	2.6e-290	93	93	93	1	527	1	526	527	526	527	hypothetical protein FPSE_07834 [Fusarium pseudograminearum CS3096]
107	EXK81938.1	690.65	1.7e-195	77	66	50	73	494	236	655	494	655	422	hypothetical protein FOQG_13697 [Fusarium oxysporum f. sp. raphani 54005]
108	KPA38142.1	462.61	2.5e-127	88	90	8	1	261	1211	1478	261	2948	268	hypothetical protein FLAG1_09031 [Fusarium langsethiae]
109	EGU83828.1	218.78	2.1e-54	77	68	14	26	164	39	183	165	776	145	hypothetical protein FOXB_05658 [Fusarium oxysporum Fo5176]
110	KIL86356.1	1204.5	0	87	72	63	78	765	178	862	840	955	688	hypothetical protein FAVG1_10185 [Fusarium avenaceum]
111	EXM13470.1	747.27	1.3e-212	83	80	78	19	440	29	450	440	450	422	oxidoreductase [Fusarium oxysporum f. sp. vasinfectum 25433]
112	EXL73386.1	350.52	4.8e-94	93	93	93	1	179	1	179	179	179	179	hypothetical protein FOPG_11317 [Fusarium oxysporum f. sp. conglutinans race 2 54008]
113	KIL86357.1	446.05	7.5e-122	93	43	61	270	502	105	337	502	351	233	hypothetical protein FAVG1_10186 [Fusarium avenaceum]
114	EGU86535.1	233.8	3e-58	66	34	38	8	176	13	185	330	295	173	hypothetical protein FOXB_02969 [Fusarium oxysporum Fo5176]
115	EGU86534.1	461.07	1.1e-126	81	66	63	5	270	5	270	324	341	266	hypothetical protein FOXB_02968 [Fusarium oxysporum Fo5176]
116	KLO94353.1	604.36	1.8e-169	63	58	60	14	493	1	481	524	502	482	Uncharacterized protein LW93_11919 [Fusarium fujikuroi]
117	EXM14668.1	412.92	1.3e-112	93	93	96	1	219	1	213	219	213	219	hypothetical protein FOTG_16960 [Fusarium oxysporum f. sp. vasinfectum 25433]
119	CVK94549.1	845.88	3.1e-242	88	88	70	1	481	126	607	482	608	482	related to major facilitator MirA [Fusarium mangiferae]
120	ENH85907.1	315.85	9.3e-83	61	35	34	183	426	187	427	428	444	244	oxalate formate antiporter [Colletotrichum orbiculare MAFF 240422]
121	EXK23748.1	304.68	1.8e-79	76	34	13	212	387	456	631	387	972	176	alpha 1,3-glucosidase [Fusarium oxysporum f. sp. melonis 26406]
122	EXK26132.1	385.57	1.4e-103	42	42	42	18	554	19	565	556	567	568	hypothetical protein FOMG_17294 [Fusarium oxysporum f. sp. melonis 26406]
123	KFH44301.1	107.46	5.8e-21	44	42	23	5	107	48	151	108	196	104	hypothetical protein ACRE_049070 [Acremonium chrysogenum ATCC 11550]
124	XP_003047045.1	81.65	3.1e-13	64	41	8	28	86	16	74	92	429	59	hypothetical protein NECHADRAFT_104936 [Nectria haematococca mpVI 77-13-4]
125	EXA30000.1	613.61	2.6e-172	92	61	87	1	326	1	326	491	344	326	hypothetical protein FOVG_18565 [Fusarium oxysporum f. sp. pisi HDV247]
126	OHE90903.1	63.16	1.5e-07	42	23	3	62	143	65	146	150	1093	82	hypothetical protein CORC01_13788 [Colletotrichum orchidophilum]
127	XP_007794225.1	121.71	3e-25	50	41	17	1	106	165	270	127	295	106	putative rta1 domain protein [Eutypa lata UCREL1]
128	XP_011320876.1	882.86	2e-253	95	95	95	1	445	1	445	446	446	445	rhamnogalacturonase A precursor [Fusarium graminearum PH-1]
129	XP_011320877.1	620.16	1.3e-174	98	98	98	1	309	1	309	309	309	309	hypothetical protein FGSG_04688 [Fusarium graminearum PH-1]
130	OCT44682.1	792.34	4.8e-226	70	69	68	6	547	13	554	547	554	542	Histidine permease [Cladophialophora carrionii]
131	KJK87875.1	685.64	8.2e-194	50	53	52	4	665	7	675	665	675	703	hypothetical protein H633G_08295 [Metarhizium anisopliae BRIP 53284]
132	OBS26097.1	1360.51	0	94	94	94	1	683	1	683	683	683	683	hypothetical protein FPOA_00041 [Fusarium poae]
133	KLJ07326.1	859.37	2.8e-246	84	85	84	1	496	1	499	496	499	499	succinate-semialdehyde dehydrogenase [Emmonsia parva UAMH 139]
134	OBS26100.1	347.82	3.1e-92	83	31	26	339	541	455	661	543	664	207	hypothetical protein FPOA_00043 [Fusarium poae]
135	OBS26101.1	596.66	4.2e-167	92	50	51	25	342	31	348	576	565	318	hypothetical protein FPOA_00044 [Fusarium poae]
136	OBS26106.1	540.81	2.1e-150	83	57	52	152	477	192	517	477	517	326	hypothetical protein FPOA_00049 [Fusarium poae]
137	XP_011315618.1	352.83	2.5e-94	71	67	73	15	246	1	227	246	227	232	hypothetical protein FGSG_00033 [Fusarium graminearum PH-1]
138	EYB24088.1	502.29	3.3e-139	83	83	83	1	278	1	278	278	278	278	hypothetical protein FG05_00032 [Fusarium graminearum]
139	XP_009259231.1	2268.43	0	81	81	81	1	1362	1	1366	1363	1367	1371	hypothetical protein FPSE_07838 [Fusarium pseudograminearum CS3096]
140	OBS26114.1	670.62	1.1e-189	88	88	88	1	347	1	347	347	347	347	hypothetical protein FPOA_00057 [Fusarium poae]
141	OBS26115.1	307.38	4e-81	92	92	92	1	147	1	147	147	147	147	hypothetical protein FPOA_00058 [Fusarium poae]
143	KIL84619.1	1218.37	0	82	80	80	11	742	11	742	742	742	732	hypothetical protein FAVG1_12146 [Fusarium avenaceum]
144	EYB32064.1	2624.35	0	89	89	89	1	1434	1	1434	1434	1434	1434	hypothetical protein FG05_10706 [Fusarium graminearum]
145	EYB32065.1	598.59	6e-168	78	78	78	1	381	1	381	381	381	381	hypothetical protein FG05_10707 [Fusarium graminearum]
147	KIL85949.1	1081.24	0	63	63	63	1	811	1	810	811	810	811	hypothetical protein FAVG1_10918 [Fusarium avenaceum]
148	OBS17405.1	437.57	3.6e-119	62	35	31	283	632	352	705	632	705	357	hypothetical protein FPOA_12057 [Fusarium poae]
150	XP_018236094.1	410.22	4.4e-111	46	46	46	4	487	1	483	490	489	491	hypothetical protein FOXG_02495 [Fusarium oxysporum f. sp. lycopersici 4287]
151	XP_011315613.1	545.43	3.4e-152	94	94	94	1	275	1	275	275	275	275	hypothetical protein FGSG_00028 [Fusarium graminearum PH-1]
152	EWZ36514.1	976.85	1.5e-281	80	81	80	1	584	1	591	584	591	591	hypothetical protein FOZG_10508 [Fusarium oxysporum Fo47]
153	XP_018748841.1	477.25	1.5e-131	73	72	36	1	313	317	628	319	632	313	hypothetical protein FVEG_04404 [Fusarium verticillioides 7600]
154	EWZ81727.1	355.53	3.4e-95	72	71	68	3	243	4	244	243	253	241	hypothetical protein FOWG_14165 [Fusarium oxysporum f. sp. lycopersici MN25]
155	CVL06671.1	215.7	7.2e-53	59	34	29	121	293	172	344	300	345	173	probable hydrolases of the alpha/beta superfamily [Fusarium mangiferae]
158	EGU83006.1	463	3.6e-127	60	60	60	1	362	1	362	363	366	362	hypothetical protein FOXB_06559 [Fusarium oxysporum Fo5176]
159	XP_011315610.1	758.83	7.5e-216	75	56	72	21	504	16	504	654	509	489	hypothetical protein FGSG_00025 [Fusarium graminearum PH-1]
160	XP_009259236.1	825.08	5e-236	92	93	92	1	442	1	445	442	445	445	hypothetical protein FPSE_07843 [Fusarium pseudograminearum CS3096]
161	CVK86335.1	315.08	3.2e-83	70	71	70	1	205	1	206	205	206	206	uncharacterized protein FMAN_06362 [Fusarium mangiferae]
162	OBS26131.1	677.17	1.6e-191	78	76	73	7	427	30	449	428	450	421	hypothetical protein FPOA_00074 [Fusarium poae]
163	OBS26130.1	861.29	7.6e-247	80	80	81	1	507	1	501	508	502	507	hypothetical protein FPOA_00073 [Fusarium poae]
164	OBS26129.1	714.92	5.7e-203	91	91	91	1	379	1	379	379	379	379	hypothetical protein FPOA_00072 [Fusarium poae]
165	OBS26126.1	517.31	8.8e-144	98	98	98	1	263	1	263	263	263	263	hypothetical protein FPOA_00069 [Fusarium poae]
166	OBS20259.1	463.38	1.2e-127	94	93	93	1	243	1	243	244	244	243	hypothetical protein FPOA_06643 [Fusarium poae]
167	OBS20258.1	312.77	1.1e-82	96	96	96	1	150	1	150	150	150	150	hypothetical protein FPOA_06642 [Fusarium poae]
168	OBS26123.1	754.98	5.5e-215	92	92	92	1	404	1	404	405	405	404	hypothetical protein FPOA_00066 [Fusarium poae]
170	XP_018760680.1	2340.46	0	77	78	78	1	1412	1	1399	1412	1401	1420	hypothetical protein FVEG_17330 [Fusarium verticillioides 7600]
171	KPA37679.1	704.9	5.1e-200	94	94	94	1	346	1	346	346	346	346	alkanal monooxygenase [Fusarium langsethiae]
172	XP_009259246.1	1020.38	1.1e-294	87	87	87	1	564	1	564	565	564	564	hypothetical protein FPSE_07853 [Fusarium pseudograminearum CS3096]
173	OBS26119.1	619.77	1.9e-174	95	95	95	1	321	1	321	321	321	321	hypothetical protein FPOA_00062 [Fusarium poae]
174	OBS26118.1	254.99	4e-65	85	60	21	47	192	445	590	206	593	146	hypothetical protein FPOA_00061 [Fusarium poae]
176	OBS25005.1	67.4	6.8e-09	35	35	37	1	131	1	127	135	129	136	hypothetical protein FPOA_05541 [Fusarium poae]
177	KIL87872.1	570.85	4.8e-159	50	29	30	63	652	4	590	991	960	590	hypothetical protein FAVG1_08753 [Fusarium avenaceum]
178	OBS26117.1	627.48	8.1e-177	93	93	93	1	304	1	304	304	304	304	hypothetical protein FPOA_00060 [Fusarium poae]
179	OBS26116.1	1111.67	0	78	78	80	6	681	1	664	681	664	676	hypothetical protein FPOA_00059 [Fusarium poae]
180	XP_011315706.1	468	9.1e-129	80	74	79	1	293	1	294	320	300	295	hypothetical protein FGSG_11676 [Fusarium graminearum PH-1]
181	KND93461.1	315.85	1e-82	41	40	37	3	445	38	474	452	485	445	hypothetical protein TOPH_01959, partial [Tolypocladium ophioglossoides CBS 100239]
182	KND93462.1	147.13	3.2e-32	41	29	32	13	224	13	224	302	280	218	hypothetical protein TOPH_01958 [Tolypocladium ophioglossoides CBS 100239]
183	KIL85504.1	871.31	1.3e-249	58	55	28	12	773	21	777	808	1582	767	hypothetical protein FAVG1_11462 [Fusarium avenaceum]
184	CVK86415.1	333.57	6.1e-89	85	81	10	1	176	797	971	185	1436	176	uncharacterized protein FMAN_06312 [Fusarium mangiferae]
185	EXL41108.1	527.71	1.1e-146	71	70	17	3	345	965	1305	346	1429	345	hypothetical protein FOCG_16487 [Fusarium oxysporum f. sp. radicis-lycopersici 26381]
186	KIM45143.1	152.14	1.9e-34	74	74	60	1	99	1	95	100	122	99	hypothetical protein M413DRAFT_331937 [Hebeloma cylindrosporum h7]
187	XP_011113327.1	334.34	9.9e-89	65	64	50	3	254	7	256	254	324	253	hypothetical protein H072_7578 [Dactylellina haptotyla CBS 200.50]
189	OBS26137.1	1650.57	0	89	89	89	1	884	1	884	884	884	884	hypothetical protein FPOA_00080 [Fusarium poae]
191	OBS26138.1	1104.35	0	96	96	96	1	552	1	552	552	552	552	hypothetical protein FPOA_00081 [Fusarium poae]
192	OBS26139.1	969.92	1.5e-279	97	97	97	1	493	1	493	493	493	493	hypothetical protein FPOA_00082 [Fusarium poae]
193	OBS26140.1	654.05	1e-184	94	94	94	1	343	1	343	343	343	343	hypothetical protein FPOA_00083 [Fusarium poae]
194	OBS26141.1	257.68	3.6e-66	91	90	90	1	124	1	124	125	125	124	hypothetical protein FPOA_00084 [Fusarium poae]
195	OBS26142.1	1295.41	0	66	66	64	3	1003	41	1038	1004	1038	1003	hypothetical protein FPOA_00085 [Fusarium poae]
196	EXA33701.1	525.01	9.7e-146	62	62	61	1	415	1	414	417	418	417	hypothetical protein FOVG_15004 [Fusarium oxysporum f. sp. pisi HDV247]
197	KPM45282.1	1231.08	0	66	65	64	21	897	26	904	898	905	879	Beta-galactosidase BoGH2A [Neonectria ditissima]
198	OBS26147.1	1872.83	0	74	49	53	608	1847	500	1738	1847	1738	1241	hypothetical protein FPOA_00090 [Fusarium poae]
199	XP_018250539.1	367.47	1.4e-98	60	60	59	5	291	6	294	291	294	291	hypothetical protein FOXG_12084 [Fusarium oxysporum f. sp. lycopersici 4287]
200	OBS26148.1	1655.19	0	82	72	82	144	1125	1	986	1125	986	986	hypothetical protein FPOA_00091 [Fusarium poae]
201	OBS26149.1	955.67	2.8e-275	98	98	98	1	485	1	485	485	485	485	hypothetical protein FPOA_00092 [Fusarium poae]
202	EYB24161.1	406.76	5.3e-110	64	41	50	1	336	1	329	523	431	336	hypothetical protein FG05_00119 [Fusarium graminearum]
203	XP_011315722.1	411.38	2.9e-111	64	33	60	59	393	31	359	642	359	336	hypothetical protein FGSG_00120 [Fusarium graminearum PH-1]
204	EYB24163.1	444.51	6.3e-122	88	88	19	1	247	760	1006	247	1129	247	hypothetical protein FG05_00121 [Fusarium graminearum]
205	OBS26156.1	1095.88	0	94	93	94	7	572	2	567	572	567	566	hypothetical protein FPOA_00099 [Fusarium poae]
206	XP_003052914.1	610.91	1e-171	82	82	82	1	346	1	346	346	346	346	hypothetical protein NECHADRAFT_77415 [Nectria haematococca mpVI 77-13-4]
207	EWY92136.1	548.9	6e-153	75	64	66	1	345	14	358	405	392	345	hypothetical protein FOYG_09032 [Fusarium oxysporum FOSC 3-a]
208	XP_011315726.1	619.39	2.4e-174	91	91	91	1	319	1	319	319	319	319	hypothetical protein FGSG_00124 [Fusarium graminearum PH-1]
209	OBS26157.1	451.44	5.1e-124	85	85	85	1	246	1	246	246	246	246	hypothetical protein FPOA_00100 [Fusarium poae]
210	CEF71973.1	737.64	1.1e-209	76	76	76	1	471	1	470	471	470	471	unnamed protein product [Fusarium graminearum]
211	OBS26159.1	1336.63	0	78	77	78	1	822	1	822	827	823	822	hypothetical protein FPOA_00102 [Fusarium poae]
212	EYB24169.1	377.1	5.6e-101	79	30	24	380	609	514	743	609	743	230	hypothetical protein FG05_00127 [Fusarium graminearum]
213	OBS26160.1	459.91	1.2e-126	89	89	82	1	235	21	255	235	255	235	hypothetical protein FPOA_00103 [Fusarium poae]
214	OBS26161.1	1038.87	2.8e-300	98	98	98	1	525	1	525	525	525	525	hypothetical protein FPOA_00104 [Fusarium poae]
215	OBS26162.1	689.88	2e-195	87	87	85	1	382	1	382	383	393	382	hypothetical protein FPOA_00105 [Fusarium poae]
216	XP_009261460.1	227.64	4.5e-57	72	72	37	1	152	86	237	152	291	152	hypothetical protein FPSE_10068 [Fusarium pseudograminearum CS3096]
217	KPA39088.1	468.39	8.6e-129	63	63	63	1	363	1	359	363	359	363	hypothetical protein FLAG1_08072 [Fusarium langsethiae]
218	SCB63988.1	187.19	9.4e-45	51	51	50	1	200	1	202	201	205	202	unnamed protein product [Fusarium graminearum]
219	KIL90186.1	932.94	2e-268	93	94	91	1	494	1	500	494	511	500	hypothetical protein FAVG1_06925 [Fusarium avenaceum]
220	EXL97294.1	1044.65	7.9e-302	71	71	71	2	729	1	731	733	735	736	hypothetical protein FOIG_10343 [Fusarium oxysporum f. sp. cubense tropical race 4 54006]
221	KIL90184.1	1524.61	0	89	89	89	1	837	1	837	837	837	837	hypothetical protein FAVG1_06923 [Fusarium avenaceum]
222	EXK30640.1	730.71	1.2e-207	80	80	80	1	428	2	429	431	429	430	hypothetical protein FOMG_13423 [Fusarium oxysporum f. sp. melonis 26406]
223	KPM45236.1	434.88	1.1e-118	62	55	59	1	334	1	333	379	349	335	hypothetical protein AK830_g1340 [Neonectria ditissima]
224	OJZ82529.1	459.91	5.4e-126	44	44	43	1	523	1	523	528	533	528	hypothetical protein ASPFODRAFT_195590 [Aspergillus luchuensis CBS 106.47]
225	KFG83845.1	210.3	8.3e-51	37	22	21	17	358	44	375	572	593	348	hypothetical protein MANI_027036 [Metarhizium anisopliae]
226	EYB24198.1	626.32	5.3e-176	53	56	54	1	612	1	634	612	634	646	hypothetical protein FG05_30511 [Fusarium graminearum]
227	CCT72036.1	207.22	2.2e-50	42	42	30	1	277	1	271	277	391	280	uncharacterized protein FFUJ_13968 [Fusarium fujikuroi IMI 58289]
228	XP_011315737.1	232.65	1.2e-58	75	73	75	6	141	2	137	141	137	136	hypothetical protein FGSG_00134 [Fusarium graminearum PH-1]
230	XP_003557675.1	74.33	4.5e-11	49	53	21	1	65	1	71	65	161	71	PREDICTED: eukaryotic translation initiation factor 5A-1/2 [Brachypodium distachyon]
231	OBS23253.1	316.23	1.6e-83	69	71	62	1	207	21	239	212	242	219	hypothetical protein FPOA_03806 [Fusarium poae]
232	KIL84679.1	677.17	1.3e-191	92	92	92	1	367	1	367	368	368	367	tryptophanyl-trna synthetase [Fusarium avenaceum]
233	OBS23256.1	808.52	4.5e-231	93	93	93	1	424	1	424	424	424	424	hypothetical protein FPOA_03808 [Fusarium poae]
234	KIL84681.1	1047.34	8.4e-303	95	95	94	3	553	8	558	553	558	551	major facilitator superfamily transporter [Fusarium avenaceum]
235	OBS23258.1	611.68	4.7e-172	96	96	96	1	306	1	306	306	306	306	hypothetical protein FPOA_03810 [Fusarium poae]
236	OBS23259.1	917.15	1.1e-263	88	88	88	1	498	1	498	498	498	498	hypothetical protein FPOA_03811 [Fusarium poae]
237	KIL86316.1	112.08	2.1e-22	80	78	13	2	66	166	230	66	375	65	hypothetical protein FAVG1_10145 [Fusarium avenaceum]
238	CEG02552.1	607.45	1.4e-170	76	76	76	1	399	1	396	401	398	399	unnamed protein product [Fusarium pseudograminearum CS3427]
239	OBS26168.1	542.35	9.5e-151	78	44	19	1	335	133	467	587	1346	335	hypothetical protein FPOA_00110 [Fusarium poae]
240	XP_009261441.1	287.34	2.9e-74	51	38	49	60	331	13	289	375	293	280	hypothetical protein FPSE_10049 [Fusarium pseudograminearum CS3096]
241	OBS26171.1	288.5	1.3e-74	63	40	38	1	228	1	230	368	383	234	hypothetical protein FPOA_00113 [Fusarium poae]
242	OBS26172.1	784.25	1.5e-223	67	64	43	1	587	1	580	610	904	590	hypothetical protein FPOA_00114 [Fusarium poae]
243	OBS26173.1	936.02	2.2e-269	97	97	97	1	475	1	474	475	474	475	hypothetical protein FPOA_00115 [Fusarium poae]
244	OBS26174.1	592.81	2.1e-166	99	99	99	1	297	1	297	297	297	297	hypothetical protein FPOA_00116 [Fusarium poae]
245	KPA35522.1	621.31	7.2e-175	90	90	90	1	340	1	340	340	340	340	nad dependent epimerase dehydratase family protein [Fusarium langsethiae]
246	OBS26176.1	979.16	2.5e-282	97	97	97	1	501	1	501	501	501	501	hypothetical protein FPOA_00118 [Fusarium poae]
247	OBS26177.1	2046.55	0	96	96	96	1	1070	1	1075	1071	1076	1076	hypothetical protein FPOA_00119 [Fusarium poae]
248	KPA35380.1	498.43	1.4e-137	86	43	86	164	430	1	267	526	267	267	hypothetical protein FLAG1_11921 [Fusarium langsethiae]
249	OBS26179.1	701.43	6e-199	95	95	92	1	358	1	358	359	370	358	hypothetical protein FPOA_00121 [Fusarium poae]
250	KIL89176.1	282.34	8e-73	50	44	43	42	332	50	339	342	346	298	hypothetical protein FAVG1_07570 [Fusarium avenaceum]
251	OBS26183.1	1291.95	0	89	88	50	12	717	560	1271	717	1271	712	hypothetical protein FPOA_00124 [Fusarium poae]
252	OBS26184.1	2216.42	0	93	93	93	1	1135	1	1136	1136	1137	1136	hypothetical protein FPOA_00125 [Fusarium poae]
253	OBS26185.1	1286.17	0	93	94	93	1	636	1	642	636	642	642	hypothetical protein FPOA_00126 [Fusarium poae]
254	EYB23556.1	1183.7	0	96	96	96	1	572	1	572	573	573	572	hypothetical protein FG05_02880 [Fusarium graminearum]
255	XP_009258061.1	599.36	2.6e-168	93	93	93	1	319	1	319	319	319	319	hypothetical protein FPSE_06668 [Fusarium pseudograminearum CS3096]
256	XP_011322922.1	215.31	2.3e-53	74	73	23	5	151	93	240	152	476	150	hypothetical protein FGSG_02883 [Fusarium graminearum PH-1]
257	OBS26186.1	75.1	1.2e-10	37	16	20	5	116	98	213	268	214	116	hypothetical protein FPOA_00127 [Fusarium poae]
258	OBS26187.1	684.87	5.5e-194	96	96	96	1	348	1	348	348	348	348	hypothetical protein FPOA_00128 [Fusarium poae]
259	OBS26188.1	1132.47	0	97	97	97	1	581	1	582	581	582	582	hypothetical protein FPOA_00129 [Fusarium poae]
261	EYB34188.1	1389.02	0	91	89	92	24	782	1	760	782	760	764	hypothetical protein FG05_00153 [Fusarium graminearum]
262	OBS26190.1	305.45	4.5e-80	84	58	51	75	246	109	279	246	279	172	hypothetical protein FPOA_00131 [Fusarium poae]
263	XP_009258288.1	113.23	9.5e-23	58	58	58	1	86	1	86	86	86	86	hypothetical protein FPSE_06895 [Fusarium pseudograminearum CS3096]
265	OBS26195.1	1558.12	0	60	62	61	1	1315	1	1334	1317	1334	1354	hypothetical protein FPOA_00136 [Fusarium poae]
266	OBS26196.1	202.6	1.2e-49	91	91	91	1	102	1	102	102	102	102	hypothetical protein FPOA_00137 [Fusarium poae]
267	CEF72018.1	83.19	1.1e-13	53	49	43	7	71	15	79	71	80	65	unnamed protein product [Fusarium graminearum]
268	GAD94323.1	1027.7	3.7e-296	34	26	30	7	1798	4	1780	2362	2085	1827	RHS Repeat protein [Byssochlamys spectabilis No. 5]
270	OBS26199.1	684.49	1.2e-193	79	69	61	61	479	119	536	479	541	419	hypothetical protein FPOA_00140 [Fusarium poae]
271	XP_003049708.1	449.9	7.7e-123	58	35	40	150	549	33	427	675	592	405	hypothetical protein NECHADRAFT_29731 [Nectria haematococca mpVI 77-13-4]
272	XP_003049706.1	465.69	3.1e-128	88	87	87	5	263	4	262	263	262	259	predicted protein [Nectria haematococca mpVI 77-13-4]
273	XP_018757038.1	233.03	3.7e-58	73	42	42	1	160	1	160	277	275	160	hypothetical protein FVEG_09978 [Fusarium verticillioides 7600]
274	CVL03695.1	744.58	2.2e-211	62	37	36	375	931	390	945	931	953	557	uncharacterized protein FMAN_15047 [Fusarium mangiferae]
275	OBS26201.1	756.13	2.4e-215	93	94	93	1	399	1	402	399	402	402	hypothetical protein FPOA_00142 [Fusarium poae]
276	OBS26202.1	1137.09	0	97	97	97	1	565	1	565	565	565	565	hypothetical protein FPOA_00143 [Fusarium poae]
277	OBS26203.1	200.67	5.2e-49	85	85	44	1	110	1	110	110	209	110	hypothetical protein FPOA_00144 [Fusarium poae]
278	OBS26204.1	1124.38	0	97	97	97	1	571	1	569	571	569	571	hypothetical protein FPOA_00145 [Fusarium poae]
279	OBS26205.1	877.86	6.5e-252	97	97	97	1	445	1	445	445	445	445	hypothetical protein FPOA_00146 [Fusarium poae]
280	SCB64005.1	881.71	4.7e-253	95	95	95	1	458	1	461	458	461	461	unnamed protein product [Fusarium graminearum]
281	OBS26208.1	876.7	1.5e-251	97	98	97	1	446	1	449	446	449	449	hypothetical protein FPOA_00149 [Fusarium poae]
283	OBS26209.1	991.87	3.8e-286	94	94	94	1	510	1	510	510	510	510	hypothetical protein FPOA_00150 [Fusarium poae]
284	OBS26210.1	1129.78	0	80	83	82	1	758	1	761	758	761	786	hypothetical protein FPOA_00151 [Fusarium poae]
285	OBS26211.1	1034.63	5.4e-299	96	96	96	1	534	1	533	534	533	534	hypothetical protein FPOA_00152 [Fusarium poae]
286	XP_011315808.1	5176.68	0	97	92	93	119	2761	80	2719	2775	2741	2643	hypothetical protein FGSG_11703 [Fusarium graminearum PH-1]
287	OBS26214.1	165.24	2.2e-38	97	97	97	1	76	1	76	76	76	76	hypothetical protein FPOA_00155 [Fusarium poae]
288	OBS26215.1	886.33	1.9e-254	94	94	94	1	458	1	458	458	458	458	hypothetical protein FPOA_00156 [Fusarium poae]
290	OBS26216.1	496.89	9.4e-138	100	100	100	1	243	1	243	243	243	243	hypothetical protein FPOA_00157 [Fusarium poae]
291	KPA41569.1	1741.47	0	93	93	93	1	926	1	928	926	928	930	hypothetical protein FLAG1_05531 [Fusarium langsethiae]
292	KPA41570.1	1017.68	6.3e-294	98	98	98	1	504	1	503	504	503	505	homoserine o-acetyltransferase [Fusarium langsethiae]
293	OBS26219.1	664.84	5.6e-188	92	93	92	1	339	1	342	339	342	342	hypothetical protein FPOA_00160 [Fusarium poae]
294	OBS26220.1	654.05	8.7e-185	97	97	97	1	315	1	315	315	315	315	hypothetical protein FPOA_00161 [Fusarium poae]
295	XP_011315799.1	828.16	7e-237	92	82	85	58	498	41	478	498	478	441	hypothetical protein FGSG_00183 [Fusarium graminearum PH-1]
296	OBS26222.1	966.45	1.6e-278	98	97	98	1	492	1	492	493	492	492	hypothetical protein FPOA_00163 [Fusarium poae]
297	KPA41576.1	731.48	1.2e-207	94	56	71	246	610	116	480	612	482	365	ubiquitin thioesterase otubain [Fusarium langsethiae]
298	OBS26224.1	674.86	5.7e-191	95	92	95	11	350	2	341	350	341	340	hypothetical protein FPOA_00165 [Fusarium poae]
299	SCB63999.1	525.01	5.4e-146	91	90	91	4	294	3	289	294	290	291	unnamed protein product [Fusarium graminearum]
300	OBS26226.1	397.13	6.3e-108	97	97	97	1	204	1	204	204	204	204	hypothetical protein FPOA_00167 [Fusarium poae]
301	OBS26227.1	970.69	8.2e-280	98	98	98	1	478	1	478	478	478	478	hypothetical protein FPOA_00168 [Fusarium poae]
302	OBS26228.1	560.07	1.4e-156	99	99	99	1	283	1	283	283	283	283	hypothetical protein FPOA_00169 [Fusarium poae]
303	XP_009258312.1	1191.41	0	98	98	98	1	599	1	599	599	599	599	hypothetical protein FPSE_06919 [Fusarium pseudograminearum CS3096]
304	OBS26230.1	941.03	6.8e-271	98	98	98	1	472	1	472	472	472	472	hypothetical protein FPOA_00171 [Fusarium poae]
305	OBS26231.1	365.54	1.7e-98	93	93	94	1	193	1	192	193	192	193	hypothetical protein FPOA_00172 [Fusarium poae]
306	KPA41585.1	763.07	1.7e-217	98	98	98	1	367	1	367	367	367	367	glycosyl hydrolase family 16 [Fusarium langsethiae]
307	OBS26233.1	447.2	8.2e-123	94	94	85	1	240	24	263	240	263	240	hypothetical protein FPOA_00174 [Fusarium poae]
308	XP_011315783.1	297.36	4.6e-78	94	95	95	1	161	1	161	161	161	162	hypothetical protein FGSG_00171 [Fusarium graminearum PH-1]
309	OBS26236.1	407.53	4.8e-111	96	98	96	1	206	1	210	206	210	210	hypothetical protein FPOA_00177 [Fusarium poae]
310	KPA41590.1	726.09	2.6e-206	92	93	92	1	394	1	397	394	397	400	pre-mrna-splicing factor cwc25 [Fusarium langsethiae]
311	KPA41591.1	231.49	2.7e-58	98	98	72	1	113	42	154	113	154	113	mitochondrial 40s ribosomal protein mrp2 [Fusarium langsethiae]
312	OBS26239.1	1865.12	0	95	95	95	1	943	1	943	943	943	943	hypothetical protein FPOA_00180 [Fusarium poae]
313	KPA41593.1	775.78	2.6e-221	99	99	99	1	372	1	372	372	372	372	glycosyl hydrolase family 88 [Fusarium langsethiae]
314	XP_009258299.1	76.26	1.3e-11	46	46	15	1	77	120	196	77	236	77	hypothetical protein FPSE_06906 [Fusarium pseudograminearum CS3096]
316	OBS26242.1	1083.55	0	88	81	88	55	655	1	601	655	601	601	hypothetical protein FPOA_00183 [Fusarium poae]
317	OBS26246.1	853.2	1.6e-244	96	96	96	1	428	1	428	428	428	428	hypothetical protein FPOA_00186 [Fusarium poae]
318	OBS26247.1	1136.32	0	97	97	97	1	582	1	582	582	582	582	hypothetical protein FPOA_00187 [Fusarium poae]
319	OBS26248.1	243.82	5.4e-62	92	92	92	1	131	1	131	131	131	131	hypothetical protein FPOA_00188 [Fusarium poae]
320	OBS26249.1	239.97	1.9e-60	65	52	43	1	187	1	190	236	290	191	hypothetical protein FPOA_00189 [Fusarium poae]
321	XP_009258342.1	273.86	7.5e-71	65	66	21	1	200	1	202	200	609	203	hypothetical protein FPSE_06949 [Fusarium pseudograminearum CS3096]
323	XP_011323272.1	219.16	2.5e-53	60	14	14	433	610	391	562	741	753	179	hypothetical protein FGSG_04821 [Fusarium graminearum PH-1]
324	EYB27101.1	968.76	6.1e-279	62	61	50	9	789	9	775	799	980	781	hypothetical protein FG05_04822 [Fusarium graminearum]
325	OBS26252.1	625.55	4.2e-176	84	84	84	1	360	1	359	360	359	360	hypothetical protein FPOA_00192 [Fusarium poae]
326	XP_011315821.1	124.02	4.8e-26	84	84	84	1	57	1	57	57	57	57	hypothetical protein FGSG_11706 [Fusarium graminearum PH-1]
327	KPA36788.1	115.55	2.2e-23	80	48	8	12	81	549	618	115	692	70	transcription factor [Fusarium langsethiae]
328	OBS26254.1	1250.73	0	93	94	93	1	639	1	646	639	646	646	hypothetical protein FPOA_00194 [Fusarium poae]
329	KIL93127.1	188.73	4.7e-45	43	44	43	1	228	1	229	229	232	231	hypothetical protein FAVG1_03104 [Fusarium avenaceum]
330	CEF83186.1	1288.09	0	74	62	64	19	865	23	870	1013	986	849	unnamed protein product [Fusarium graminearum]
331	OBS26256.1	568.16	6e-159	87	87	87	1	309	1	310	309	310	310	hypothetical protein FPOA_00196 [Fusarium poae]
332	XP_011315828.1	118.63	2.6e-24	71	42	27	53	133	133	213	135	214	81	hypothetical protein FGSG_11710 [Fusarium graminearum PH-1]
333	OBS26266.1	375.17	1.9e-101	98	98	98	1	186	1	186	186	186	186	hypothetical protein FPOA_00206 [Fusarium poae]
334	OBS26265.1	2012.27	0	90	91	91	1	1109	1	1109	1110	1110	1111	hypothetical protein FPOA_00205 [Fusarium poae]
335	OBS26264.1	926.39	1.8e-266	90	90	90	1	491	1	493	491	493	493	hypothetical protein FPOA_00204 [Fusarium poae]
336	OBS26263.1	362.07	2.7e-97	81	84	81	1	216	5	223	216	223	222	hypothetical protein FPOA_00203 [Fusarium poae]
338	XP_009258350.1	532.33	3.1e-148	90	90	90	1	285	1	285	285	285	285	hypothetical protein FPSE_06957 [Fusarium pseudograminearum CS3096]
339	EYB23942.1	551.59	5.6e-154	91	90	88	1	299	1	299	303	308	299	hypothetical protein FG05_00213 [Fusarium graminearum]
340	OBS26258.1	284.26	4.1e-74	84	84	84	1	159	1	159	159	159	159	hypothetical protein FPOA_00198 [Fusarium poae]
341	OBS26267.1	187.96	3.9e-45	98	56	62	1	86	1	86	150	136	86	hypothetical protein FPOA_00207 [Fusarium poae]
342	OBS26268.1	1357.04	0	95	95	95	1	684	1	684	684	685	684	hypothetical protein FPOA_00208 [Fusarium poae]
343	EYB23946.1	836.64	1.5e-239	97	97	97	1	414	1	414	414	414	414	hypothetical protein FG05_00218 [Fusarium graminearum]
344	OBS26270.1	994.57	6.2e-287	96	89	95	1	502	1	502	538	504	502	hypothetical protein FPOA_00210 [Fusarium poae]
345	OBS26271.1	1357.81	0	95	95	95	1	688	1	688	688	688	688	hypothetical protein FPOA_00211 [Fusarium poae]
346	OBS26272.1	349.75	1.8e-93	69	68	22	1	236	269	503	241	717	236	hypothetical protein FPOA_00212 [Fusarium poae]
347	XP_009258360.1	261.15	3.2e-67	90	87	8	1	142	889	1030	146	1521	142	hypothetical protein FPSE_06967 [Fusarium pseudograminearum CS3096]
348	CEF72097.1	268.47	8.3e-69	73	47	30	102	282	256	436	282	436	182	unnamed protein product [Fusarium graminearum]
349	OBS26274.1	614.38	9.2e-173	85	85	85	1	349	1	349	349	349	349	hypothetical protein FPOA_00214 [Fusarium poae]
350	OBS26275.1	1009.21	3.1e-291	76	77	75	1	646	1	650	648	665	658	hypothetical protein FPOA_00215 [Fusarium poae]
351	OBS26276.1	442.58	1.8e-121	92	91	92	4	230	3	228	230	228	227	hypothetical protein FPOA_00216 [Fusarium poae]
352	OBS26277.1	977.24	9.3e-282	96	96	96	1	497	1	498	497	498	498	hypothetical protein FPOA_00217 [Fusarium poae]
353	OBS26278.1	1263.44	0	86	86	86	1	720	1	715	720	715	720	hypothetical protein FPOA_00218 [Fusarium poae]
354	OBS26279.1	392.89	4.1e-106	66	59	62	40	340	30	320	340	320	303	hypothetical protein FPOA_00219 [Fusarium poae]
355	OBS26280.1	1656.34	0	83	80	80	28	1007	41	1017	1007	1017	980	hypothetical protein FPOA_00220 [Fusarium poae]
356	OBS26281.1	984.17	9e-284	93	88	89	36	561	25	550	561	550	526	hypothetical protein FPOA_00221 [Fusarium poae]
357	OBS26282.1	258.45	2.1e-66	91	91	91	1	128	1	128	128	128	128	hypothetical protein FPOA_00222 [Fusarium poae]
358	EGU77684.1	484.57	7.5e-134	84	83	83	1	281	1	281	285	285	281	hypothetical protein FOXB_11803 [Fusarium oxysporum Fo5176]
359	OBS26284.1	648.66	1.1e-182	61	50	50	115	667	122	671	674	678	557	hypothetical protein FPOA_00224 [Fusarium poae]
361	KPA36411.1	236.5	8.4e-60	88	88	16	1	117	270	386	118	616	117	epoxide hydrolase [Fusarium langsethiae]
362	KPA36411.1	223.79	5.6e-56	81	81	16	1	128	1	128	128	616	128	epoxide hydrolase [Fusarium langsethiae]
363	OBS26286.1	679.86	1.8e-192	90	90	90	1	355	1	355	355	355	355	hypothetical protein FPOA_00226 [Fusarium poae]
364	OBS26287.1	117.09	6.7e-24	60	66	19	1	102	232	341	102	345	112	hypothetical protein FPOA_00227 [Fusarium poae]
366	XP_009256799.1	235.73	5.6e-59	55	36	4	72	254	307	489	273	2029	183	hypothetical protein FPSE_05406, partial [Fusarium pseudograminearum CS3096]
368	OBS26294.1	576.24	1.7e-161	95	96	95	1	272	1	275	272	275	275	hypothetical protein FPOA_00234 [Fusarium poae]
369	KPA36367.1	1031.17	5.6e-298	95	95	95	1	513	1	513	513	513	513	counting factor 60 [Fusarium langsethiae]
370	KIL95692.1	219.16	6.4e-54	53	39	10	22	233	824	1039	296	1149	216	hypothetical protein FAVG1_00430 [Fusarium avenaceum]
371	XP_009258382.1	555.83	3.9e-155	80	80	24	1	348	302	649	348	1135	348	hypothetical protein FPSE_06989 [Fusarium pseudograminearum CS3096]
372	EYB30827.1	380.95	5.4e-103	84	84	15	1	213	55	267	214	1187	213	hypothetical protein FG05_30169 [Fusarium graminearum]
373	OBS26293.1	268.47	1.5e-68	70	31	17	221	400	529	705	401	706	181	hypothetical protein FPOA_00233 [Fusarium poae]
374	OBS26291.1	189.5	1.4e-45	67	55	18	25	155	138	268	161	471	131	hypothetical protein FPOA_00231 [Fusarium poae]
375	OBS26300.1	781.17	8.6e-223	91	88	35	1	443	1	443	457	1144	443	hypothetical protein FPOA_00240 [Fusarium poae]
376	OBS26300.1	284.65	1.4e-73	77	44	12	137	317	964	1144	317	1144	181	hypothetical protein FPOA_00240 [Fusarium poae]
377	XP_009256802.1	723.01	2.1e-205	92	94	93	1	378	1	382	378	382	386	hypothetical protein FPSE_05409 [Fusarium pseudograminearum CS3096]
378	OBS26302.1	561.61	4.7e-157	100	100	100	1	281	1	281	281	281	281	hypothetical protein FPOA_00242 [Fusarium poae]
379	KPA38093.1	711.06	1.9e-201	59	57	57	47	676	17	663	680	674	657	hypothetical protein FLAG1_09079 [Fusarium langsethiae]
380	OBS26304.1	1916.35	0	88	89	89	1	1052	1	1053	1052	1053	1062	hypothetical protein FPOA_00244 [Fusarium poae]
381	KPA37548.1	1379.77	0	93	70	69	247	965	252	976	965	976	725	hypothetical protein FLAG1_09638 [Fusarium langsethiae]
382	OBS26305.1	610.53	1.1e-171	95	95	95	1	319	1	319	319	319	319	hypothetical protein FPOA_00246 [Fusarium poae]
383	OBS26306.1	2506.09	0	96	96	96	1	1281	1	1282	1281	1282	1285	hypothetical protein FPOA_00247 [Fusarium poae]
385	OBS26307.1	890.18	2e-255	76	66	76	88	628	1	543	629	544	543	hypothetical protein FPOA_00248 [Fusarium poae]
386	XP_011315884.1	536.57	1.7e-149	90	92	90	1	289	1	295	289	295	295	hypothetical protein FGSG_00246 [Fusarium graminearum PH-1]
387	EYB30563.1	369.78	4.6e-99	57	51	52	48	385	42	378	386	379	344	hypothetical protein FG05_00252 [Fusarium graminearum]
388	OBS26310.1	218.78	2.5e-54	68	53	18	1	147	1	151	193	572	151	hypothetical protein FPOA_00251 [Fusarium poae]
389	OBS26310.1	489.19	5e-135	73	65	42	40	372	214	543	373	572	333	hypothetical protein FPOA_00251 [Fusarium poae]
390	OBS26315.1	1868.59	0	97	97	97	1	966	1	966	966	966	966	hypothetical protein FPOA_00256 [Fusarium poae]
391	OBS26314.1	177.18	5.4e-42	97	97	97	1	83	1	83	83	83	83	hypothetical protein FPOA_00255 [Fusarium poae]
392	OBS26313.1	1224.15	0	96	96	96	1	612	1	611	612	611	612	hypothetical protein FPOA_00254 [Fusarium poae]
393	OBS26312.1	805.82	2.7e-230	99	99	78	1	401	105	505	401	505	401	hypothetical protein FPOA_00253 [Fusarium poae]
394	OBS26316.1	196.05	1.5e-47	53	54	13	1	173	520	695	174	696	176	hypothetical protein FPOA_00257 [Fusarium poae]
395	OBS26316.1	215.7	1.8e-53	64	59	15	13	182	339	503	182	696	170	hypothetical protein FPOA_00257 [Fusarium poae]
396	OBS26316.1	624.78	6.3e-176	95	94	45	1	333	11	344	336	696	334	hypothetical protein FPOA_00257 [Fusarium poae]
397	OBS26311.1	309.3	6.6e-81	62	44	41	67	320	99	350	361	379	254	hypothetical protein FPOA_00252 [Fusarium poae]
398	OBS26317.1	1532.31	0	90	92	90	1	824	1	836	824	836	836	hypothetical protein FPOA_00258 [Fusarium poae]
399	XP_009255733.1	221.48	2.8e-55	99	99	99	1	113	1	113	113	113	113	hypothetical protein FPSE_04340 [Fusarium pseudograminearum CS3096]
400	OBS26319.1	838.57	4.2e-240	96	96	96	1	434	1	434	434	434	434	hypothetical protein FPOA_00260 [Fusarium poae]
401	XP_009255735.1	1202.96	0	90	90	90	1	660	1	660	660	660	661	hypothetical protein FPSE_04342 [Fusarium pseudograminearum CS3096]
402	OBS26321.1	1003.05	1.9e-289	91	83	91	50	571	1	522	572	523	522	hypothetical protein FPOA_00262 [Fusarium poae]
403	KPA41756.1	742.65	2.8e-211	91	91	91	1	406	1	406	406	406	406	golgi integral membrane protein [Fusarium langsethiae]
404	KPA41757.1	757.29	1.1e-215	93	93	93	1	393	1	395	395	396	395	c6 transcription factor [Fusarium langsethiae]
405	OBS26324.1	914.45	6.6e-263	97	97	98	1	460	1	459	460	459	460	hypothetical protein FPOA_00265 [Fusarium poae]
406	OBS26325.1	1669.83	0	95	95	95	1	869	1	869	869	869	870	hypothetical protein FPOA_00266 [Fusarium poae]
407	KPA41760.1	938.72	3.2e-270	99	99	99	1	450	1	451	450	451	451	hypothetical protein FLAG1_05350 [Fusarium langsethiae]
408	OBS26327.1	463.77	2.7e-127	60	58	31	24	422	2	395	425	791	409	hypothetical protein FPOA_00268 [Fusarium poae]
410	OBS26327.1	703.36	1.6e-199	94	94	43	1	368	424	791	368	791	368	hypothetical protein FPOA_00268 [Fusarium poae]
411	OBS26328.1	461.84	5.7e-127	78	73	78	25	300	1	282	300	282	282	hypothetical protein FPOA_00269 [Fusarium poae]
412	OBS26329.1	1556.58	0	81	77	67	1	940	1	943	997	1139	949	hypothetical protein FPOA_00270 [Fusarium poae]
413	OBS26330.1	91.28	3.9e-16	72	53	44	1	66	1	66	90	109	66	hypothetical protein FPOA_00271 [Fusarium poae]
414	OBS26331.1	179.1	1.7e-42	80	68	79	1	117	1	117	138	118	117	hypothetical protein FPOA_00272 [Fusarium poae]
415	OBS26332.1	375.17	2.5e-101	88	88	88	1	203	1	203	203	203	203	hypothetical protein FPOA_00273 [Fusarium poae]
416	OBS26333.1	560.07	1.5e-156	98	98	98	1	298	1	298	298	298	298	hypothetical protein FPOA_00274 [Fusarium poae]
417	OBS26334.1	1123.61	0	96	95	94	1	554	1	554	561	569	554	hypothetical protein FPOA_00275 [Fusarium poae]
419	KPA41769.1	814.68	6e-233	97	97	97	1	410	1	410	410	410	410	biotin synthetase [Fusarium langsethiae]
420	OBS26336.1	595.89	3e-167	97	87	91	1	293	1	293	327	313	293	hypothetical protein FPOA_00277 [Fusarium poae]
421	OBS26337.1	815.84	2.5e-233	99	99	99	1	396	1	396	396	396	396	hypothetical protein FPOA_00278 [Fusarium poae]
422	XP_009255751.1	816.22	2.5e-233	94	87	93	40	469	6	437	471	437	432	hypothetical protein FPSE_04358 [Fusarium pseudograminearum CS3096]
423	XP_002850770.1	463.77	2.4e-127	61	61	56	6	388	6	388	388	418	386	predicted protein [Arthroderma otae CBS 113480]
424	OBS26339.1	1419.45	0	92	94	93	1	763	1	770	763	770	776	hypothetical protein FPOA_00280 [Fusarium poae]
425	XP_009255754.1	152.52	1.4e-34	98	98	98	1	80	1	80	80	80	80	hypothetical protein FPSE_04361 [Fusarium pseudograminearum CS3096]
426	OBS26340.1	1415.59	0	97	97	97	1	689	1	689	689	689	689	hypothetical protein FPOA_00281 [Fusarium poae]
427	OBS26341.1	2914.41	0	93	83	84	176	1693	156	1671	1693	1671	1523	hypothetical protein FPOA_00282 [Fusarium poae]
428	OBS26342.1	704.52	9.8e-200	88	77	86	56	442	11	395	442	395	387	hypothetical protein FPOA_00283 [Fusarium poae]
429	OBS26343.1	530.41	9.5e-148	100	100	100	1	255	1	255	255	255	255	hypothetical protein FPOA_00284 [Fusarium poae]
430	OBS26344.1	1113.98	0	95	96	95	1	585	1	589	585	589	589	hypothetical protein FPOA_00285 [Fusarium poae]
431	EXA51621.1	253.83	5.3e-65	92	92	92	1	138	1	138	138	139	138	BolA protein [Fusarium oxysporum f. sp. pisi HDV247]
432	KPA46055.1	870.15	3.2e-249	60	58	62	1	800	1	787	855	801	827	hypothetical protein FLAG1_00910 [Fusarium langsethiae]
433	OBS26347.1	4878.54	0	98	98	98	1	2491	1	2493	2491	2493	2493	hypothetical protein FPOA_00288 [Fusarium poae]
434	OBS26348.1	847.04	1.1e-242	98	99	98	1	418	1	419	418	419	419	hypothetical protein FPOA_00289 [Fusarium poae]
435	XP_009255765.1	461.84	3.2e-127	99	99	99	1	238	1	238	238	238	238	hypothetical protein FPSE_04372 [Fusarium pseudograminearum CS3096]
436	OBS26350.1	1432.16	0	94	95	94	1	766	1	771	766	771	771	hypothetical protein FPOA_00291 [Fusarium poae]
437	OBS26351.1	1981.84	0	96	95	96	17	1057	1	1040	1057	1040	1041	hypothetical protein FPOA_00292 [Fusarium poae]
438	OBS26352.1	1219.91	0	95	94	95	4	612	1	609	612	609	609	hypothetical protein FPOA_00293 [Fusarium poae]
439	OBS26353.1	282.72	1.2e-73	89	89	89	1	157	1	158	157	158	158	hypothetical protein FPOA_00294 [Fusarium poae]
440	OBS26354.1	1150.19	0	99	99	99	1	577	1	577	577	577	577	hypothetical protein FPOA_00295 [Fusarium poae]
441	OBS26355.1	1388.25	0	95	95	95	1	724	1	720	724	720	724	hypothetical protein FPOA_00296 [Fusarium poae]
442	OBS26356.1	733.41	1.5e-208	99	99	99	1	365	1	365	365	365	365	hypothetical protein FPOA_00297 [Fusarium poae]
443	OBS26357.1	2122.82	0	97	97	96	1	1011	1	1015	1012	1016	1015	hypothetical protein FPOA_00298 [Fusarium poae]
444	OBS26358.1	413.69	8.7e-113	97	97	97	1	226	1	226	226	226	226	hypothetical protein FPOA_00299 [Fusarium poae]
445	OBS26359.1	456.45	1.1e-125	100	100	100	1	219	1	219	219	219	219	hypothetical protein FPOA_00300 [Fusarium poae]
446	OBS26360.1	1083.17	0	94	94	94	1	544	1	544	544	544	545	hypothetical protein FPOA_00301 [Fusarium poae]
447	OBS26361.1	216.47	9.2e-54	96	96	96	1	110	1	110	110	110	110	hypothetical protein FPOA_00302 [Fusarium poae]
448	OBS26362.1	544.27	7.2e-152	98	98	98	1	270	1	270	270	270	270	hypothetical protein FPOA_00303 [Fusarium poae]
449	OBS26363.1	472.24	2.5e-130	97	97	97	1	244	1	244	244	244	244	hypothetical protein FPOA_00304 [Fusarium poae]
450	XP_011315954.1	802.36	3.2e-229	99	99	99	1	423	1	423	423	423	423	26S proteasome non-ATPase regulatory subunit 11 [Fusarium graminearum PH-1]
451	OBS26365.1	2766.49	0	89	90	90	1	1552	1	1560	1552	1560	1564	hypothetical protein FPOA_00306 [Fusarium poae]
452	OBS26366.1	657.91	7.1e-186	98	98	98	1	345	1	345	345	345	345	hypothetical protein FPOA_00307 [Fusarium poae]
453	OBS26367.1	1462.2	0	96	96	96	1	755	1	755	755	755	755	hypothetical protein FPOA_00308 [Fusarium poae]
454	KPA46077.1	134.42	4e-29	91	91	91	1	72	1	72	72	72	72	mitochondrial atp synthase epsilon chain protein [Fusarium langsethiae]
455	OBS26369.1	1273.07	0	97	95	97	1	639	1	638	652	638	639	hypothetical protein FPOA_00310 [Fusarium poae]
456	OBS26370.1	555.06	5.4e-155	88	89	88	1	311	1	313	311	313	313	hypothetical protein FPOA_00311 [Fusarium poae]
457	XP_009260181.1	879.01	3e-252	92	92	93	1	452	1	449	452	449	452	hypothetical protein FPSE_08788 [Fusarium pseudograminearum CS3096]
459	OBS26372.1	744.58	6.7e-212	96	96	96	1	377	1	380	377	380	380	hypothetical protein FPOA_00313 [Fusarium poae]
460	OBS26373.1	789.64	2.1e-225	95	95	95	1	422	1	421	422	421	423	hypothetical protein FPOA_00314 [Fusarium poae]
461	OBS26374.1	984.94	4.7e-284	95	95	95	1	516	1	515	516	515	516	hypothetical protein FPOA_00315 [Fusarium poae]
462	KPA46083.1	487.65	5.6e-135	99	99	99	1	242	1	242	242	242	242	cap-gly protein [Fusarium langsethiae]
466	OBS26376.1	811.6	6.1e-232	96	85	91	57	463	27	435	463	435	409	hypothetical protein FPOA_00317 [Fusarium poae]
467	OBS26377.1	569.7	1.8e-159	97	97	97	1	284	1	284	284	284	284	hypothetical protein FPOA_00318 [Fusarium poae]
468	OBS26378.1	778.09	5.7e-222	97	97	97	1	391	1	391	391	391	391	hypothetical protein FPOA_00319 [Fusarium poae]
469	OBS26379.1	510.76	1.1e-141	83	83	83	1	300	1	300	300	300	300	hypothetical protein FPOA_00320 [Fusarium poae]
470	KPA46088.1	482.64	5.1e-133	65	63	65	10	390	3	384	394	384	384	hypothetical protein FLAG1_00944 [Fusarium langsethiae]
471	OBS26381.1	719.54	2.1e-204	98	98	98	1	358	1	358	358	358	358	hypothetical protein FPOA_00322 [Fusarium poae]
472	OBS26382.1	4195.58	0	92	92	92	26	2204	24	2208	2204	2208	2199	hypothetical protein FPOA_00323 [Fusarium poae]
473	OBS26383.1	207.99	3.2e-51	98	98	98	1	106	1	106	106	106	106	hypothetical protein FPOA_00324 [Fusarium poae]
474	OBS26384.1	637.49	3.9e-179	61	38	40	1	581	1	563	945	903	592	hypothetical protein FPOA_00325 [Fusarium poae]
475	OBS26385.1	2019.59	0	96	96	96	4	1049	2	1047	1049	1047	1046	hypothetical protein FPOA_00326 [Fusarium poae]
476	OBS26386.1	496.12	1.9e-137	97	97	97	1	252	1	252	252	252	252	hypothetical protein FPOA_00327 [Fusarium poae]
477	OBS26387.1	689.49	2.3e-195	99	99	99	1	352	1	352	352	352	352	hypothetical protein FPOA_00328 [Fusarium poae]
478	OBS26388.1	1445.25	0	98	98	98	1	719	1	719	719	719	719	hypothetical protein FPOA_00329 [Fusarium poae]
479	OBS26389.1	1589.7	0	97	97	97	1	776	1	777	776	777	777	hypothetical protein FPOA_00330 [Fusarium poae]
480	OBS26390.1	228.41	2.3e-57	92	84	87	1	122	1	122	134	129	122	hypothetical protein FPOA_00331 [Fusarium poae]
481	OBS26391.1	1247.26	0	96	96	96	1	637	1	637	637	637	638	hypothetical protein FPOA_00332 [Fusarium poae]
482	OBS26392.1	698.35	5.1e-198	98	98	98	1	360	1	360	360	360	360	hypothetical protein FPOA_00333 [Fusarium poae]
483	OBS26393.1	1121.69	0	96	96	96	1	569	1	570	569	570	570	hypothetical protein FPOA_00334 [Fusarium poae]
484	KPA46102.1	1564.67	0	92	92	92	1	844	1	851	844	851	851	hypothetical protein FLAG1_00958 [Fusarium langsethiae]
485	OBS26395.1	376.33	9.5e-102	96	96	96	1	193	1	193	193	193	193	hypothetical protein FPOA_00336 [Fusarium poae]
486	KPM36973.1	731.09	9.1e-208	85	86	87	1	417	1	414	423	419	427	Calcium/calmodulin-dependent protein kinase type I [Neonectria ditissima]
487	OBS26397.1	949.12	2.4e-273	99	99	99	1	453	1	453	453	453	453	hypothetical protein FPOA_00338 [Fusarium poae]
489	OBS26398.1	1146.34	0	88	91	90	1	657	1	667	657	667	676	hypothetical protein FPOA_00339 [Fusarium poae]
490	OBS26399.1	1351.65	0	94	94	94	1	717	1	717	720	719	717	hypothetical protein FPOA_00340 [Fusarium poae]
492	OBS26400.1	1284.24	0	91	92	85	1	672	52	731	672	731	680	hypothetical protein FPOA_00341 [Fusarium poae]
493	OBS26401.1	162.15	1.8e-37	86	86	86	1	90	1	90	90	90	90	hypothetical protein FPOA_00342 [Fusarium poae]
494	OBS26402.1	435.26	2.2e-119	96	96	96	1	207	1	207	207	207	207	hypothetical protein FPOA_00343 [Fusarium poae]
495	KPA46111.1	1935.61	0	97	97	97	1	984	1	984	984	984	984	lethal giant larvae protein sro77 [Fusarium langsethiae]
496	OBS26404.1	300.83	8.3e-79	67	67	68	1	227	1	223	227	223	227	hypothetical protein FPOA_00345 [Fusarium poae]
497	OBS26405.1	1043.11	1.5e-301	97	97	97	1	525	1	525	525	525	525	hypothetical protein FPOA_00346 [Fusarium poae]
498	OBS26407.1	880.17	1.3e-252	98	98	98	1	450	1	450	450	450	450	hypothetical protein FPOA_00348 [Fusarium poae]
499	KPA46115.1	692.57	3e-196	86	87	87	1	373	1	375	373	375	380	collagen alpha-5 chain [Fusarium langsethiae]
500	OBS26409.1	1937.54	0	95	95	95	1	984	1	983	984	983	984	hypothetical protein FPOA_00350 [Fusarium poae]
501	OBS26410.1	1929.07	0	95	92	96	36	1030	1	992	1030	992	995	hypothetical protein FPOA_00351 [Fusarium poae]
503	OBS26411.1	537.34	9.3e-150	97	97	97	1	279	1	278	279	278	279	hypothetical protein FPOA_00352 [Fusarium poae]
504	CEF72267.1	1318.91	0	87	88	87	1	752	1	756	752	756	758	unnamed protein product [Fusarium graminearum]
505	KPA46120.1	587.8	7.2e-165	95	96	75	1	305	85	390	305	390	307	nuclear transcription factor alpha [Fusarium langsethiae]
506	OBS26414.1	371.32	2.8e-100	98	98	98	1	188	1	188	188	188	188	hypothetical protein FPOA_00355 [Fusarium poae]
507	OBS26415.1	127.49	5.6e-27	73	44	33	1	82	1	82	136	179	82	hypothetical protein FPOA_00356 [Fusarium poae]
508	OBS26416.1	1511.89	0	99	98	67	4	779	1	776	779	1139	776	hypothetical protein FPOA_00357 [Fusarium poae]
509	OBS26416.1	736.49	1.7e-209	98	97	31	3	367	775	1139	367	1139	365	hypothetical protein FPOA_00357 [Fusarium poae]
510	OBS26417.1	1474.53	0	98	98	98	1	745	1	745	746	746	745	hypothetical protein FPOA_00358 [Fusarium poae]
511	OBS26418.1	496.89	1.2e-137	95	95	89	1	254	18	271	254	271	254	hypothetical protein FPOA_00359 [Fusarium poae]
512	KPA46125.1	253.06	8.8e-65	100	100	100	1	125	1	125	125	125	125	small nuclear ribonucleoprotein sm d1 [Fusarium langsethiae]
513	OBS26420.1	1597.02	0	97	97	97	1	830	1	830	830	830	830	hypothetical protein FPOA_00361 [Fusarium poae]
514	XP_009251413.1	191.43	2.7e-46	100	100	100	1	98	1	98	98	98	98	hypothetical protein FPSE_00018 [Fusarium pseudograminearum CS3096]
515	OBS26422.1	1646.33	0	95	95	95	1	844	1	844	844	844	844	hypothetical protein FPOA_00363 [Fusarium poae]
516	OBS26423.1	324.32	3.6e-86	93	93	93	1	167	1	167	167	167	167	hypothetical protein FPOA_00364 [Fusarium poae]
517	OBS26424.1	1664.05	0	97	97	97	1	836	1	836	836	836	836	hypothetical protein FPOA_00365 [Fusarium poae]
518	OBS26425.1	1784.23	0	93	93	93	1	988	1	988	988	988	988	hypothetical protein FPOA_00366 [Fusarium poae]
519	OBS26426.1	854.36	7.4e-245	96	97	96	1	433	1	438	433	438	438	hypothetical protein FPOA_00367 [Fusarium poae]
520	EYB30671.1	766.15	2.2e-218	98	98	98	1	381	1	381	381	381	381	hypothetical protein FG05_00365 [Fusarium graminearum]
521	XP_009251420.1	122.09	1.8e-25	91	91	91	1	60	1	60	60	60	60	hypothetical protein FPSE_00025 [Fusarium pseudograminearum CS3096]
522	OBS26428.1	2778.05	0	95	95	95	12	1476	1	1466	1476	1466	1470	hypothetical protein FPOA_00369 [Fusarium poae]
523	OBS26429.1	539.65	1.8e-150	98	98	98	1	270	1	270	270	270	270	hypothetical protein FPOA_00370 [Fusarium poae]
524	KPA46136.1	1384.01	0	94	94	94	1	734	1	734	734	734	737	hypothetical protein FLAG1_00992 [Fusarium langsethiae]
527	OBS26431.1	904.05	8.5e-260	98	97	98	1	439	1	439	445	439	439	hypothetical protein FPOA_00372 [Fusarium poae]
528	OBS26432.1	567.38	9.4e-159	95	95	95	1	294	1	294	294	294	294	hypothetical protein FPOA_00373 [Fusarium poae]
529	OBS26433.1	1634.77	0	96	96	96	1	833	1	833	833	833	833	hypothetical protein FPOA_00374 [Fusarium poae]
530	OBS26434.1	1039.25	2.2e-300	95	95	94	1	544	1	544	544	545	544	hypothetical protein FPOA_00375 [Fusarium poae]
531	OBS26435.1	454.52	5.3e-125	100	100	100	1	242	1	242	242	242	242	hypothetical protein FPOA_00376 [Fusarium poae]
532	KPA46142.1	1310.43	0	94	94	94	1	686	1	686	686	686	686	inner nuclear membrane protein src1 [Fusarium langsethiae]
533	OBS26438.1	950.66	9e-274	97	97	97	1	487	1	487	487	487	487	hypothetical protein FPOA_00379 [Fusarium poae]
534	OBS26439.1	953.35	1.3e-274	99	99	99	1	468	1	468	468	468	468	hypothetical protein FPOA_00380 [Fusarium poae]
535	OBS26440.1	404.45	4.1e-110	91	91	75	1	207	45	251	207	251	207	hypothetical protein FPOA_00381 [Fusarium poae]
536	OBS26441.1	1363.98	0	91	91	92	1	745	1	739	745	739	748	hypothetical protein FPOA_00382 [Fusarium poae]
538	OBS26442.1	925.62	2.8e-266	98	98	98	1	454	1	454	454	454	454	hypothetical protein FPOA_00383 [Fusarium poae]
540	OBS26443.1	1210.28	0	97	97	97	1	623	1	623	623	623	623	hypothetical protein FPOA_00384 [Fusarium poae]
541	KLO96361.1	494.58	9.3e-137	74	73	71	1	319	9	327	323	331	320	uncharacterized protein LW93_2353 [Fusarium fujikuroi]
542	OBS26444.1	457.22	1.7e-125	68	69	69	1	334	1	337	336	337	338	hypothetical protein FPOA_00385 [Fusarium poae]
543	XP_009251440.1	2629.74	0	95	93	93	29	1430	24	1429	1430	1429	1406	hypothetical protein FPSE_00045 [Fusarium pseudograminearum CS3096]
544	OBS26446.1	415.23	3.2e-113	91	91	91	1	234	1	233	234	233	234	hypothetical protein FPOA_00387 [Fusarium poae]
545	XP_011316046.1	110.92	5.3e-22	90	44	24	69	127	167	228	127	228	62	hypothetical protein FGSG_00384 [Fusarium graminearum PH-1]
546	XP_009251442.1	196.05	1.1e-47	97	97	98	1	102	1	101	102	101	102	hypothetical protein FPSE_00047 [Fusarium pseudograminearum CS3096]
547	OBS26447.1	975.31	3.3e-281	99	99	99	1	478	1	478	478	478	478	hypothetical protein FPOA_00389 [Fusarium poae]
548	KPA46154.1	1116.68	0	100	100	100	1	553	1	553	553	553	553	phosphoglucomutase [Fusarium langsethiae]
549	KPA46155.1	432.18	2.1e-118	97	97	97	1	215	1	215	215	215	215	rex2- 3`-5` exonuclease [Fusarium langsethiae]
550	XP_009251446.1	1073.92	8.2e-311	94	94	94	1	536	1	536	537	537	536	hypothetical protein FPSE_00051 [Fusarium pseudograminearum CS3096]
551	OBS26451.1	817.38	9.3e-234	94	95	94	1	413	1	414	413	414	415	hypothetical protein FPOA_00393 [Fusarium poae]
553	OBS26452.1	633.25	2.1e-178	83	82	83	1	367	1	363	368	364	367	hypothetical protein FPOA_00394 [Fusarium poae]
554	XP_009251449.1	222.25	1.6e-55	97	98	97	1	109	1	110	109	110	110	hypothetical protein FPSE_00054 [Fusarium pseudograminearum CS3096]
556	OBS26455.1	327.02	5.5e-87	98	98	98	1	165	1	165	165	165	165	hypothetical protein FPOA_00397 [Fusarium poae]
558	KIL94926.1	125.18	8.7e-26	41	28	21	56	226	141	310	249	336	174	hypothetical protein FAVG1_01857 [Fusarium avenaceum]
559	XP_009251452.1	301.21	3.2e-79	99	99	99	1	152	1	152	152	152	152	hypothetical protein FPSE_00057 [Fusarium pseudograminearum CS3096]
560	OBS26457.1	721.85	4.4e-205	95	95	70	1	368	127	496	368	496	370	hypothetical protein FPOA_00400 [Fusarium poae]
561	OBS26458.1	922.54	2.4e-265	99	99	99	1	453	1	453	453	453	453	hypothetical protein FPOA_00401 [Fusarium poae]
562	OBS26459.1	1050.43	1e-303	96	96	96	1	560	1	556	562	557	561	hypothetical protein FPOA_00402 [Fusarium poae]
563	OBS26460.1	1238.4	0	95	95	95	1	645	1	645	645	645	645	hypothetical protein FPOA_00403 [Fusarium poae]
564	KPA39129.1	149.44	1.2e-33	97	71	97	1	73	1	73	100	73	73	cytochrome oxidase assembly protein mitochondrial [Fusarium langsethiae]
565	OBS26462.1	1287.32	0	95	87	90	1	676	1	676	737	717	676	hypothetical protein FPOA_00405 [Fusarium poae]
566	OBS26463.1	797.73	7.8e-228	98	98	98	1	416	1	416	416	416	416	hypothetical protein FPOA_00406 [Fusarium poae]
567	OBS26464.1	855.51	8.9e-245	85	44	45	1	478	1	482	922	914	482	hypothetical protein FPOA_00407 [Fusarium poae]
568	OBS26465.1	1377.07	0	95	95	95	1	701	1	701	701	701	701	hypothetical protein FPOA_00408 [Fusarium poae]
569	OBS26466.1	1140.95	0	97	97	97	1	572	1	572	572	572	572	hypothetical protein FPOA_00409 [Fusarium poae]
570	OBS26467.1	898.66	3.9e-258	95	95	95	1	473	1	473	473	473	473	hypothetical protein FPOA_00410 [Fusarium poae]
571	OBS26468.1	585.87	2.8e-164	96	96	96	1	307	1	307	307	307	307	hypothetical protein FPOA_00411 [Fusarium poae]
572	XP_011316072.1	65.08	3.4e-08	72	27	19	1	45	74	120	125	176	47	hypothetical protein FGSG_11763 [Fusarium graminearum PH-1]
574	OBS26470.1	2650.93	0	98	98	98	1	1341	1	1341	1341	1341	1341	hypothetical protein FPOA_00413 [Fusarium poae]
575	OBS26471.1	322.4	1.4e-85	95	95	95	1	165	1	165	165	165	165	hypothetical protein FPOA_00414 [Fusarium poae]
576	OBS26472.1	669.08	3e-189	98	98	98	1	341	1	341	341	341	341	hypothetical protein FPOA_00415 [Fusarium poae]
577	XP_009251468.1	917.15	1.3e-263	83	83	85	1	535	1	524	535	524	535	hypothetical protein FPSE_00073 [Fusarium pseudograminearum CS3096]
578	OBS26474.1	480.71	2.4e-132	72	52	67	122	453	25	356	453	356	332	hypothetical protein FPOA_00417 [Fusarium poae]
579	XP_018232789.1	711.83	9e-202	61	61	61	17	580	9	578	581	579	576	hypothetical protein FOXG_00638 [Fusarium oxysporum f. sp. lycopersici 4287]
580	OBS26476.1	942.18	3.2e-271	96	96	96	1	488	1	488	488	488	488	hypothetical protein FPOA_00419 [Fusarium poae]
581	XP_011316081.1	530.41	1.1e-147	93	93	94	1	277	1	276	277	276	278	hypothetical protein FGSG_00415 [Fusarium graminearum PH-1]
582	OBS26478.1	1041.95	3.2e-301	97	97	97	1	515	1	515	515	515	515	hypothetical protein FPOA_00421 [Fusarium poae]
583	OBS26479.1	676.4	1.9e-191	99	99	84	1	338	60	397	338	397	338	hypothetical protein FPOA_00422 [Fusarium poae]
584	OBS26480.1	1681.38	0	94	94	94	1	895	1	895	895	895	895	hypothetical protein FPOA_00423 [Fusarium poae]
585	KPA42558.1	338.96	1.4e-90	93	93	93	1	178	1	178	178	178	178	hypothetical protein FLAG1_04563 [Fusarium langsethiae]
586	OBS26482.1	588.96	3.1e-165	98	98	98	1	300	1	300	300	300	300	hypothetical protein FPOA_00425 [Fusarium poae]
587	OBS26483.1	805.44	3.5e-230	99	99	99	1	402	1	402	402	402	402	hypothetical protein FPOA_00426 [Fusarium poae]
588	OBS26484.1	392.12	2.5e-106	89	89	89	1	219	1	219	219	219	219	hypothetical protein FPOA_00427 [Fusarium poae]
589	OBS26485.1	926.78	1.3e-266	97	97	97	1	463	1	462	463	462	463	hypothetical protein FPOA_00428 [Fusarium poae]
590	OBS26486.1	841.26	6.6e-241	96	96	96	1	438	1	438	438	438	438	hypothetical protein FPOA_00429 [Fusarium poae]
591	OBS26487.1	1102.43	0	94	94	94	1	573	1	573	573	573	573	hypothetical protein FPOA_00430 [Fusarium poae]
592	OBS26488.1	573.93	1.2e-160	87	87	87	1	317	1	317	317	317	317	hypothetical protein FPOA_00431 [Fusarium poae]
593	OBS26489.1	624.78	6.1e-176	94	94	94	1	329	1	329	329	329	329	hypothetical protein FPOA_00432 [Fusarium poae]
594	OBS26490.1	1359.36	0	98	98	98	1	693	1	690	693	690	693	hypothetical protein FPOA_00433 [Fusarium poae]
595	OBS26491.1	181.8	2.2e-43	100	100	100	1	90	1	90	90	90	90	hypothetical protein FPOA_00434 [Fusarium poae]
596	XP_011316097.1	1464.9	0	97	97	97	1	740	1	740	741	741	740	hypothetical protein FGSG_00430 [Fusarium graminearum PH-1]
597	OBS26493.1	1559.27	0	84	73	76	1	898	1	895	1049	999	902	hypothetical protein FPOA_00436 [Fusarium poae]
598	OBS26494.1	2281.91	0	94	94	94	1	1195	1	1196	1195	1196	1199	hypothetical protein FPOA_00437 [Fusarium poae]
599	KPA42543.1	2650.54	0	94	95	94	1	1366	10	1386	1366	1386	1379	hypothetical protein FLAG1_04548 [Fusarium langsethiae]
600	OBS26497.1	74.33	5.7e-11	100	26	32	85	119	32	66	131	107	35	hypothetical protein FPOA_00440 [Fusarium poae]
601	OBS26498.1	779.24	2.5e-222	98	98	98	1	381	1	381	381	381	381	hypothetical protein FPOA_00441 [Fusarium poae]
602	OBS26499.1	531.18	7e-148	94	94	94	1	284	1	282	285	283	284	hypothetical protein FPOA_00442 [Fusarium poae]
603	OBS26500.1	2204.48	0	94	94	94	1	1167	1	1167	1167	1167	1167	hypothetical protein FPOA_00443 [Fusarium poae]
604	OBS26501.1	602.05	5.6e-169	83	79	75	26	391	39	408	391	408	370	hypothetical protein FPOA_00444 [Fusarium poae]
605	OBS26502.1	324.32	5.5e-86	99	77	82	48	209	34	195	209	195	162	hypothetical protein FPOA_00445 [Fusarium poae]
606	OBS26503.1	584.72	6.5e-164	95	96	95	1	315	1	320	315	320	320	hypothetical protein FPOA_00446 [Fusarium poae]
607	XP_009253438.1	413.3	3.9e-112	55	55	42	3	400	120	517	400	517	398	hypothetical protein FPSE_02044 [Fusarium pseudograminearum CS3096]
608	EYB30746.1	367.08	4.8e-99	94	97	94	1	175	1	180	175	180	180	hypothetical protein FG05_00442 [Fusarium graminearum]
609	XP_009253436.1	402.13	1.9e-109	95	95	95	1	202	1	202	202	202	202	hypothetical protein FPSE_02042 [Fusarium pseudograminearum CS3096]
610	XP_009253435.1	592.42	2.6e-166	98	99	98	1	285	1	286	285	286	286	hypothetical protein FPSE_02041 [Fusarium pseudograminearum CS3096]
612	CEF72379.1	938.72	3.3e-270	97	97	97	1	460	1	460	460	460	460	unnamed protein product [Fusarium graminearum]
613	XP_011316115.1	619.39	2.9e-174	89	90	89	1	349	1	352	349	352	352	hypothetical protein FGSG_00446 [Fusarium graminearum PH-1]
614	KPA39610.1	180.64	4.9e-43	97	97	97	1	91	1	91	91	91	91	acylphosphatase [Fusarium langsethiae]
615	OBS26511.1	1909.03	0	97	97	97	1	974	1	972	974	972	974	hypothetical protein FPOA_00454 [Fusarium poae]
616	OBS26512.1	1081.63	0	97	97	97	1	542	1	541	542	541	542	hypothetical protein FPOA_00455 [Fusarium poae]
618	OBS26513.1	582.79	2.3e-163	95	95	95	1	302	1	302	302	302	302	hypothetical protein FPOA_00456 [Fusarium poae]
620	EYB30755.1	478.79	4.1e-132	85	82	69	1	274	65	338	284	340	274	hypothetical protein FG05_00451 [Fusarium graminearum]
621	KPA39605.1	524.63	5.8e-146	95	95	95	1	269	1	269	269	269	269	polysaccharide deacetylase [Fusarium langsethiae]
622	OBS26516.1	432.18	2e-118	96	96	96	1	212	1	212	212	212	212	hypothetical protein FPOA_00459 [Fusarium poae]
623	KPA39603.1	813.53	1.4e-232	95	95	95	1	421	1	421	421	421	421	cystathionine beta-lyase [Fusarium langsethiae]
624	OBS26518.1	483.41	1.2e-133	97	97	97	1	246	1	245	246	245	246	hypothetical protein FPOA_00461 [Fusarium poae]
625	KPA39601.1	325.48	1.6e-86	88	88	82	1	181	1	181	181	194	181	hypothetical protein FLAG1_07535 [Fusarium langsethiae]
626	XP_011316126.1	558.91	3.1e-156	94	94	94	1	282	1	282	282	282	282	hypothetical protein FGSG_00457 [Fusarium graminearum PH-1]
627	XP_011316127.1	166.78	7.3e-39	100	98	100	1	82	1	82	83	82	82	hypothetical protein FGSG_00458 [Fusarium graminearum PH-1]
628	XP_009253420.1	801.59	7e-229	80	81	80	1	499	1	504	499	504	506	hypothetical protein FPSE_02026 [Fusarium pseudograminearum CS3096]
629	KPA39597.1	1020.76	9.4e-295	88	87	86	1	590	1	584	600	609	595	sir2 family histone deacetylase hst4 [Fusarium langsethiae]
630	OBS26523.1	1050.04	1.3e-303	94	94	95	1	556	1	555	556	555	556	hypothetical protein FPOA_00466 [Fusarium poae]
631	OBS26524.1	384.8	3.2e-104	95	95	97	1	204	1	200	204	200	204	hypothetical protein FPOA_00467 [Fusarium poae]
632	OBS26525.1	779.24	2.7e-222	97	97	98	1	402	1	400	402	400	402	hypothetical protein FPOA_00468 [Fusarium poae]
633	OBS26526.1	767.3	1.1e-218	97	98	97	1	404	1	407	404	407	407	hypothetical protein FPOA_00469 [Fusarium poae]
634	OBS26527.1	857.05	1.1e-245	96	96	96	1	431	1	431	431	431	431	hypothetical protein FPOA_00470 [Fusarium poae]
635	XP_009253413.1	224.94	2.9e-56	99	74	94	1	113	1	113	151	118	113	hypothetical protein FPSE_02019 [Fusarium pseudograminearum CS3096]
636	EYB30771.1	874.39	7e-251	97	97	97	1	438	1	438	438	438	438	hypothetical protein FG05_00467 [Fusarium graminearum]
637	OBS26530.1	1050.81	7e-304	99	99	99	1	518	1	518	518	518	518	hypothetical protein FPOA_00473 [Fusarium poae]
638	OBS26531.1	188.35	2.4e-45	96	94	18	1	97	1	97	99	512	97	hypothetical protein FPOA_00474 [Fusarium poae]
639	OBS26533.1	757.29	1e-215	96	96	96	1	387	1	387	387	387	387	hypothetical protein FPOA_00476 [Fusarium poae]
640	OBS26534.1	247.28	4.9e-63	97	97	97	1	129	1	129	129	129	129	hypothetical protein FPOA_00477 [Fusarium poae]
641	OBS26535.1	1795.4	0	98	98	98	1	896	1	896	896	896	896	hypothetical protein FPOA_00478 [Fusarium poae]
643	OBS26536.1	133.26	8.9e-29	90	75	90	15	84	1	70	84	70	70	hypothetical protein FPOA_00479 [Fusarium poae]
644	KPA39586.1	543.5	1.3e-151	93	93	93	1	280	1	280	280	280	280	hypothetical protein FLAG1_07555 [Fusarium langsethiae]
645	OBS26538.1	1126.69	0	97	97	97	1	575	1	575	575	575	575	hypothetical protein FPOA_00481 [Fusarium poae]
646	OBS26539.1	338.96	1.4e-90	96	96	96	1	172	1	172	172	172	172	hypothetical protein FPOA_00482 [Fusarium poae]
647	OBS26540.1	753.05	1.8e-214	97	98	97	1	369	1	372	369	372	372	hypothetical protein FPOA_00483 [Fusarium poae]
648	XP_009253399.1	741.88	4.3e-211	99	99	99	1	375	1	375	375	375	375	hypothetical protein FPSE_02005 [Fusarium pseudograminearum CS3096]
649	OBS26542.1	1244.18	0	98	98	98	1	621	1	621	621	621	621	hypothetical protein FPOA_00485 [Fusarium poae]
650	OBS26543.1	471.86	3e-130	97	97	97	1	235	1	235	235	235	235	hypothetical protein FPOA_00486 [Fusarium poae]
651	OBS26544.1	432.56	1.7e-118	97	97	97	1	222	1	222	222	222	222	hypothetical protein FPOA_00487 [Fusarium poae]
652	XP_009252743.1	2082.76	0	86	86	86	1	1201	1	1200	1201	1200	1201	hypothetical protein FPSE_01348 [Fusarium pseudograminearum CS3096]
653	OBS26546.1	245.74	1.4e-62	82	82	79	1	143	1	143	143	148	143	hypothetical protein FPOA_00489 [Fusarium poae]
654	OBS26547.1	1144.41	0	96	96	96	1	581	1	581	581	581	581	hypothetical protein FPOA_00490 [Fusarium poae]
655	KPA45295.1	1488.78	0	97	97	97	1	778	1	780	778	780	780	hypothetical protein FLAG1_01790 [Fusarium langsethiae]
656	KPA45294.1	469.54	1.8e-129	91	91	90	1	247	1	247	247	250	247	hypothetical protein FLAG1_01789 [Fusarium langsethiae]
657	OBS26550.1	741.49	5.7e-211	97	97	97	1	380	1	380	380	380	380	hypothetical protein FPOA_00493 [Fusarium poae]
658	KPA45292.1	1331.62	0	99	98	99	1	658	1	658	660	658	658	fad-containing protein [Fusarium langsethiae]
660	KPA45291.1	1113.6	0	99	99	99	1	567	1	567	567	567	567	methylmalonate-semialdehyde dehydrogenase [Fusarium langsethiae]
661	OBS26553.1	1155.58	0	98	98	98	1	562	1	562	562	562	562	hypothetical protein FPOA_00496 [Fusarium poae]
662	OBS26554.1	376.71	8.2e-102	96	96	97	1	199	1	197	199	197	199	hypothetical protein FPOA_00497 [Fusarium poae]
663	OBS26555.1	532.72	1.9e-148	98	98	98	1	256	1	256	256	256	256	hypothetical protein FPOA_00498 [Fusarium poae]
664	XP_009252756.1	734.18	9.2e-209	96	96	96	1	384	1	385	384	385	385	hypothetical protein FPSE_01361 [Fusarium pseudograminearum CS3096]
665	KIL95024.1	191.43	2.7e-46	95	95	95	1	97	1	97	97	97	97	ribosomal protein l44 [Fusarium avenaceum]
666	SCB64065.1	773.47	1.5e-220	95	94	96	4	404	1	397	404	397	401	unnamed protein product [Fusarium graminearum]
668	KPA45284.1	621.7	5.4e-175	93	93	93	1	339	1	339	339	339	339	sphingolipid long chain base-responsive protein lsp1 [Fusarium langsethiae]
669	EYB28082.1	155.99	1.3e-35	98	98	98	1	69	1	69	69	69	69	hypothetical protein FG05_30288 [Fusarium graminearum]
670	KPA45283.1	967.99	5.6e-279	97	97	97	1	493	1	493	493	493	493	oligosaccharyl transferase complex subunit ost4 [Fusarium langsethiae]
671	SCB64066.1	85.89	1.6e-14	70	60	44	1	60	30	89	71	96	61	unnamed protein product [Fusarium graminearum]
672	OBS26560.1	974.54	5.7e-281	99	99	97	3	481	14	492	481	492	479	hypothetical protein FPOA_00503 [Fusarium poae]
673	OBS26561.1	838.18	5.8e-240	95	89	93	1	420	1	420	451	431	420	hypothetical protein FPOA_00504 [Fusarium poae]
674	XP_011316176.1	1573.53	0	94	94	94	1	812	1	812	812	812	812	vacuolar transporter chaperone 4 [Fusarium graminearum PH-1]
675	OBS26563.1	1038.48	3.9e-300	91	91	91	1	549	1	549	549	549	549	hypothetical protein FPOA_00506 [Fusarium poae]
676	KPA39249.1	1969.9	0	97	97	97	1	1016	1	1022	1016	1022	1022	minichromosome maintenance protein 4 [Fusarium langsethiae]
677	OBS26565.1	382.87	1.1e-103	99	99	99	1	197	1	197	197	197	197	hypothetical protein FPOA_00508 [Fusarium poae]
678	OBS26566.1	842.8	2.2e-241	96	96	96	1	432	1	432	433	433	432	hypothetical protein FPOA_00509 [Fusarium poae]
679	OBS26567.1	1554.27	0	99	99	99	1	802	1	802	802	802	802	hypothetical protein FPOA_00510 [Fusarium poae]
680	OBS26568.1	2079.68	0	98	98	98	1	1070	1	1070	1070	1070	1070	hypothetical protein FPOA_00511 [Fusarium poae]
681	OBS26569.1	1239.17	0	99	99	99	1	623	1	623	623	623	623	hypothetical protein FPOA_00512 [Fusarium poae]
682	XP_011316184.1	212.23	1.7e-52	93	93	93	1	119	1	119	119	119	119	hypothetical protein FGSG_00510 [Fusarium graminearum PH-1]
683	OBS26571.1	674.47	7.5e-191	95	95	95	1	350	1	350	350	350	350	hypothetical protein FPOA_00514 [Fusarium poae]
684	OBS26572.1	813.14	1.9e-232	96	88	92	34	434	17	417	434	417	401	hypothetical protein FPOA_00515 [Fusarium poae]
685	OBS26573.1	683.72	1.8e-193	99	77	95	1	343	1	343	439	358	343	hypothetical protein FPOA_00516 [Fusarium poae]
686	XP_011316189.1	1186.4	0	98	98	98	1	598	1	598	598	598	598	hypothetical protein FGSG_00515 [Fusarium graminearum PH-1]
687	OBS26575.1	345.12	2.1e-92	97	91	97	1	174	1	174	186	174	174	hypothetical protein FPOA_00518 [Fusarium poae]
688	XP_009255816.1	706.83	1.3e-200	97	97	97	1	344	1	344	344	344	344	hypothetical protein FPSE_04423 [Fusarium pseudograminearum CS3096]
689	OBS26577.1	815.84	2.7e-233	98	98	98	1	409	1	409	409	409	409	hypothetical protein FPOA_00520 [Fusarium poae]
691	XP_011316196.1	1100.5	0	98	98	98	1	562	1	562	562	562	562	hypothetical protein FGSG_00520 [Fusarium graminearum PH-1]
692	OBS26580.1	335.11	2.1e-89	87	90	87	1	186	1	193	186	193	193	hypothetical protein FPOA_00523 [Fusarium poae]
693	OBS26581.1	402.9	1.2e-109	96	97	96	1	208	1	210	208	210	210	hypothetical protein FPOA_00524 [Fusarium poae]
694	EGU76002.1	1028.85	2.9e-297	97	97	97	1	531	1	531	531	531	531	hypothetical protein FOXB_13474 [Fusarium oxysporum Fo5176]
695	OBS26584.1	462.61	1.6e-127	96	96	96	1	224	1	224	224	224	224	hypothetical protein FPOA_00527 [Fusarium poae]
696	OBS26585.1	586.64	1.7e-164	98	98	98	1	311	1	311	311	311	311	hypothetical protein FPOA_00528 [Fusarium poae]
697	OBS26586.1	975.31	3.7e-281	97	91	96	1	483	1	483	519	488	483	hypothetical protein FPOA_00529 [Fusarium poae]
698	OBS26587.1	993.42	1.3e-286	93	94	93	1	502	1	504	502	504	504	hypothetical protein FPOA_00530 [Fusarium poae]
699	OBS26588.1	1441.02	0	91	87	92	43	805	1	761	805	761	763	hypothetical protein FPOA_00531 [Fusarium poae]
700	OBS26589.1	1050.81	6.9e-304	98	98	98	1	513	1	513	513	513	513	hypothetical protein FPOA_00532 [Fusarium poae]
701	OBS26590.1	1188.71	0	96	96	96	1	593	1	592	593	592	593	hypothetical protein FPOA_00533 [Fusarium poae]
703	OBS26591.1	749.97	1.6e-213	96	96	96	1	378	1	378	378	378	378	hypothetical protein FPOA_00534 [Fusarium poae]
704	OBS26592.1	1405.58	0	98	98	88	1	684	82	765	684	765	684	hypothetical protein FPOA_00535 [Fusarium poae]
706	OBS26593.1	1143.64	0	96	96	96	1	575	1	575	575	575	575	hypothetical protein FPOA_00536 [Fusarium poae]
707	OBS26594.1	864.76	6.1e-248	92	92	89	1	469	13	481	469	481	469	hypothetical protein FPOA_00537 [Fusarium poae]
708	OBS26595.1	339.35	1.1e-90	98	98	98	1	173	1	173	173	173	173	hypothetical protein FPOA_00538 [Fusarium poae]
709	OBS26596.1	950.27	1.2e-273	91	91	91	1	502	1	502	504	502	502	hypothetical protein FPOA_00539 [Fusarium poae]
710	KPA46810.1	604.75	5.6e-170	100	100	100	1	302	1	302	302	302	302	surf4 family protein [Fusarium langsethiae]
711	OBS26598.1	1205.66	0	98	98	98	1	609	1	609	609	609	609	hypothetical protein FPOA_00541 [Fusarium poae]
712	OBS26599.1	400.59	4.8e-109	97	97	97	1	194	1	194	194	194	194	hypothetical protein FPOA_00542 [Fusarium poae]
713	OBS26600.1	2538.45	0	97	97	97	1	1348	1	1347	1348	1347	1348	hypothetical protein FPOA_00543 [Fusarium poae]
714	OBS26601.1	1090.1	0	96	96	96	1	562	1	562	562	562	562	hypothetical protein FPOA_00544 [Fusarium poae]
715	OBS26602.1	1289.25	0	99	99	99	1	634	1	634	634	634	634	hypothetical protein FPOA_00545 [Fusarium poae]
716	XP_009252634.1	199.13	1.5e-48	88	87	87	1	120	1	119	121	121	120	hypothetical protein FPSE_01239 [Fusarium pseudograminearum CS3096]
717	OBS26604.1	1222.22	0	94	93	94	1	656	1	650	657	650	656	hypothetical protein FPOA_00547 [Fusarium poae]
719	OBS26605.1	1535.39	0	96	97	96	1	788	1	791	788	791	791	hypothetical protein FPOA_00548 [Fusarium poae]
720	OBS26606.1	1225.69	0	94	95	94	1	652	1	658	652	658	658	hypothetical protein FPOA_00549 [Fusarium poae]
721	OBS26607.1	2070.43	0	95	95	95	1	1091	1	1092	1091	1092	1092	hypothetical protein FPOA_00550 [Fusarium poae]
722	OBS26608.1	362.84	1.2e-97	97	97	97	1	196	1	196	196	196	196	hypothetical protein FPOA_00551 [Fusarium poae]
723	OBS26609.1	3505.69	0	95	95	95	1	1834	1	1831	1834	1831	1835	hypothetical protein FPOA_00552 [Fusarium poae]
724	OBS26610.1	3148.99	0	94	95	94	1	1666	1	1672	1666	1672	1675	hypothetical protein FPOA_00553 [Fusarium poae]
725	OBS26611.1	2055.03	0	96	97	96	1	1078	1	1082	1078	1082	1082	hypothetical protein FPOA_00554 [Fusarium poae]
726	OBS26612.1	1063.14	1.4e-307	97	97	97	1	533	1	533	533	533	533	hypothetical protein FPOA_00555 [Fusarium poae]
727	OBS26613.1	705.29	3.7e-200	95	97	95	1	336	1	342	336	342	342	hypothetical protein FPOA_00556 [Fusarium poae]
728	XP_011316236.1	652.13	3.6e-184	92	92	92	1	332	1	332	333	333	332	hypothetical protein FGSG_00555 [Fusarium graminearum PH-1]
729	KPA46791.1	159.07	1.5e-36	100	100	100	1	76	1	76	76	76	76	cytochrome c oxidase assembly protein subunit 17 [Fusarium langsethiae]
730	OBS26616.1	212.62	1.3e-52	90	89	90	1	122	1	122	123	122	122	hypothetical protein FPOA_00559 [Fusarium poae]
731	OBS26617.1	1013.06	1.7e-292	99	99	99	1	537	1	537	537	537	537	hypothetical protein FPOA_00560 [Fusarium poae]
732	KIL95081.1	872.85	2.1e-250	99	99	99	1	440	1	440	440	440	440	hypothetical protein FAVG1_02013 [Fusarium avenaceum]
733	OBS26619.1	435.65	1.9e-119	92	92	92	1	219	1	219	219	219	219	hypothetical protein FPOA_00562 [Fusarium poae]
734	OBS26620.1	659.83	1.7e-186	99	99	99	1	322	1	322	322	322	322	hypothetical protein FPOA_00563 [Fusarium poae]
735	KPA46785.1	796.58	1.8e-227	96	96	98	1	426	1	419	426	419	426	ran gtpase activating protein 1 [Fusarium langsethiae]
736	OBS26622.1	519.62	1.7e-144	98	98	98	1	259	1	259	259	259	259	hypothetical protein FPOA_00565 [Fusarium poae]
737	OBS26623.1	595.5	3.3e-167	98	98	98	1	296	1	296	296	296	296	hypothetical protein FPOA_00566 [Fusarium poae]
738	OBS26624.1	1936	0	96	96	97	1	1027	1	1023	1027	1023	1027	hypothetical protein FPOA_00567 [Fusarium poae]
740	OBS26625.1	1123.61	0	98	98	98	1	562	1	563	562	563	563	hypothetical protein FPOA_00568 [Fusarium poae]
741	OBS26626.1	1065.06	3.9e-308	94	94	94	1	553	1	553	553	553	553	hypothetical protein FPOA_00569 [Fusarium poae]
742	OBS26627.1	5011.05	0	97	97	97	1	2624	1	2626	2624	2626	2626	hypothetical protein FPOA_00570 [Fusarium poae]
743	OBS26628.1	354.37	3.3e-95	92	93	92	1	182	1	184	182	184	184	hypothetical protein FPOA_00571 [Fusarium poae]
744	OBS26629.1	301.21	5.1e-79	69	75	69	1	210	1	226	210	226	228	hypothetical protein FPOA_00572 [Fusarium poae]
745	OBS26630.1	1192.56	0	99	99	99	1	581	1	581	581	581	581	hypothetical protein FPOA_00573 [Fusarium poae]
746	AAX60001.1	1066.99	0	98	98	99	1	510	1	507	510	507	510	exoglucanase type C precursor [Fusarium venenatum]
747	OBS26632.1	1017.3	8.3e-294	98	98	98	1	505	1	505	505	505	505	hypothetical protein FPOA_00575 [Fusarium poae]
748	KPA46774.1	1295.03	0	95	95	95	1	665	1	665	665	665	665	positive regulator of purine utilization [Fusarium langsethiae]
749	OBS26634.1	1885.92	0	97	97	97	1	936	1	936	936	936	936	hypothetical protein FPOA_00577 [Fusarium poae]
750	OBS26635.1	1431	0	94	94	94	1	759	1	758	759	758	761	hypothetical protein FPOA_00578 [Fusarium poae]
751	OBS26636.1	978.78	3.2e-282	95	95	89	1	495	38	532	495	532	495	hypothetical protein FPOA_00579 [Fusarium poae]
752	OBS26638.1	518.46	3.8e-144	96	96	96	1	257	1	257	257	257	257	hypothetical protein FPOA_00580 [Fusarium poae]
753	OBS26639.1	164.85	2.7e-38	91	91	91	1	87	1	87	87	87	87	hypothetical protein FPOA_00581 [Fusarium poae]
754	OBS26640.1	599.36	2.3e-168	99	99	99	1	298	1	298	298	298	298	hypothetical protein FPOA_00582 [Fusarium poae]
755	OBS26641.1	1140.56	0	95	95	95	1	586	1	586	586	586	586	hypothetical protein FPOA_00583 [Fusarium poae]
756	OBS26642.1	377.48	5.6e-102	88	88	87	1	210	1	210	210	211	210	hypothetical protein FPOA_00584 [Fusarium poae]
757	KPA46766.1	1572.76	0	95	93	92	23	839	30	847	839	847	818	vacuolar protein sorting-associated protein 9a [Fusarium langsethiae]
758	OBS26644.1	701.82	4.8e-199	94	94	94	1	370	1	370	370	370	370	hypothetical protein FPOA_00586 [Fusarium poae]
759	OBS26645.1	1474.92	0	96	96	96	1	761	1	758	761	758	761	hypothetical protein FPOA_00587 [Fusarium poae]
760	OBS26646.1	2265.73	0	96	96	96	1	1149	1	1144	1149	1144	1149	hypothetical protein FPOA_00588 [Fusarium poae]
761	OBS26647.1	260	7.2e-67	97	97	97	1	136	1	136	136	136	136	hypothetical protein FPOA_00589 [Fusarium poae]
762	XP_011316271.1	864.37	7.8e-248	90	90	90	1	459	1	460	459	460	460	hypothetical protein FGSG_00586 [Fusarium graminearum PH-1]
763	OBS26649.1	788.1	5.8e-225	98	98	88	1	398	1	398	400	442	398	hypothetical protein FPOA_00591 [Fusarium poae]
764	KPA46759.1	277.71	3.7e-72	89	92	89	1	154	1	159	154	159	159	cell wall protein [Fusarium langsethiae]
765	XP_011316276.1	502.67	2e-139	98	98	98	1	250	1	250	250	250	250	ribulose-phosphate 3-epimerase [Fusarium graminearum PH-1]
766	OBS26652.1	1184.86	0	93	85	91	60	681	1	625	687	645	627	hypothetical protein FPOA_00594 [Fusarium poae]
767	OBS26653.1	771.54	5.7e-220	96	96	96	1	403	1	403	403	403	403	hypothetical protein FPOA_00595 [Fusarium poae]
768	EYB25649.1	1833.92	0	95	96	95	1	936	1	941	937	942	943	hypothetical protein FG05_00592 [Fusarium graminearum]
769	OBS26655.1	1145.18	0	96	96	96	1	590	1	590	590	590	590	hypothetical protein FPOA_00597 [Fusarium poae]
770	OBS26656.1	736.87	1.6e-209	88	88	88	1	417	1	417	417	417	417	hypothetical protein FPOA_00598 [Fusarium poae]
771	OBS26657.1	2843.14	0	98	98	98	1	1440	1	1440	1440	1440	1440	hypothetical protein FPOA_00599 [Fusarium poae]
772	OBS26658.1	865.91	2.6e-248	97	97	97	2	449	1	448	449	448	448	hypothetical protein FPOA_00600 [Fusarium poae]
773	OBS26659.1	701.43	5.7e-199	99	99	99	2	350	1	349	350	349	349	hypothetical protein FPOA_00601 [Fusarium poae]
774	OBS26660.1	810.83	8.7e-232	98	97	97	1	410	1	410	411	411	410	hypothetical protein FPOA_00602 [Fusarium poae]
775	XP_011316287.1	294.28	3.9e-77	92	93	92	1	161	1	162	161	162	163	hypothetical protein FGSG_00599 [Fusarium graminearum PH-1]
776	OBS26662.1	878.24	4.9e-252	98	98	98	1	441	1	440	441	440	441	hypothetical protein FPOA_00604 [Fusarium poae]
777	OBS26663.1	743.04	2.2e-211	88	88	88	1	414	2	415	414	415	414	hypothetical protein FPOA_00605 [Fusarium poae]
778	XP_011316290.1	608.99	3e-171	98	98	98	1	305	1	305	305	305	305	hypothetical protein FGSG_00602 [Fusarium graminearum PH-1]
779	KPA41620.1	550.44	1.1e-153	93	95	93	1	286	1	291	286	291	291	hypothetical protein FLAG1_05516 [Fusarium langsethiae]
780	OBS26666.1	1036.94	1.1e-299	95	95	95	1	540	1	540	540	540	540	hypothetical protein FPOA_00608 [Fusarium poae]
781	OBS26667.1	1471.45	0	96	96	96	1	739	1	739	739	739	739	hypothetical protein FPOA_00609 [Fusarium poae]
782	OBS26668.1	276.17	4.3e-71	75	48	52	1	185	1	188	294	275	190	hypothetical protein FPOA_00610 [Fusarium poae]
783	OBS26669.1	270.4	2e-69	70	51	44	79	268	113	309	268	309	197	hypothetical protein FPOA_00611 [Fusarium poae]
784	OBS26670.1	831.25	6.1e-238	97	97	97	1	408	1	408	408	408	408	hypothetical protein FPOA_00612 [Fusarium poae]
785	OBS26671.1	1592.02	0	99	99	99	1	770	1	770	770	770	770	hypothetical protein FPOA_00613 [Fusarium poae]
786	KPA41613.1	320.09	6.7e-85	97	97	97	1	168	1	168	168	168	168	hypothetical protein FLAG1_05509 [Fusarium langsethiae]
787	KPA41612.1	736.49	1.7e-209	98	98	98	1	363	1	363	363	363	363	actin 2 3 subunit 1a 1b [Fusarium langsethiae]
788	XP_011316301.1	389.04	1.7e-105	97	97	97	1	203	1	202	203	202	203	hypothetical protein FGSG_11793 [Fusarium graminearum PH-1]
789	KPA41610.1	273.86	1.6e-70	98	49	54	129	257	107	235	257	235	129	hypothetical protein FLAG1_05506 [Fusarium langsethiae]
790	XP_009255982.1	1359.74	0	94	94	94	1	688	1	687	688	687	688	hypothetical protein FPSE_04589 [Fusarium pseudograminearum CS3096]
791	OBS26678.1	1207.2	0	99	99	99	1	603	1	603	603	603	603	hypothetical protein FPOA_00620 [Fusarium poae]
792	KPA41607.1	1311.98	0	89	90	89	1	703	1	705	703	705	706	hypothetical protein FLAG1_05503 [Fusarium langsethiae]
793	OBS26680.1	3082.74	0	97	97	97	1	1511	1	1511	1511	1511	1511	hypothetical protein FPOA_00622 [Fusarium poae]
794	OBS26681.1	1545.02	0	96	96	96	1	783	1	783	783	783	783	hypothetical protein FPOA_00623 [Fusarium poae]
795	OBS26682.1	1848.56	0	96	96	96	1	952	1	954	952	954	954	hypothetical protein FPOA_00624 [Fusarium poae]
796	KPA41603.1	2155.18	0	95	95	95	1	1168	1	1166	1168	1166	1168	intracellular protein transport protein [Fusarium langsethiae]
797	OBS26684.1	577.79	1.3e-161	83	66	77	13	351	1	339	427	362	339	hypothetical protein FPOA_00626 [Fusarium poae]
798	SCB64092.1	1106.28	0	98	98	98	1	544	1	544	544	544	544	unnamed protein product [Fusarium graminearum]
799	OBS26686.1	1429.85	0	88	88	88	1	818	1	812	818	812	818	hypothetical protein FPOA_00628 [Fusarium poae]
800	OBS26687.1	338.96	3.7e-90	99	67	73	80	247	60	227	247	227	168	hypothetical protein FPOA_00629 [Fusarium poae]
801	OBS26688.1	796.58	1.8e-227	98	95	97	1	419	1	419	430	420	419	hypothetical protein FPOA_00630 [Fusarium poae]
802	OBS26689.1	495.74	3.1e-137	91	81	71	1	244	1	243	276	314	244	hypothetical protein FPOA_00631 [Fusarium poae]
803	KPA41596.1	1316.98	0	86	86	86	1	756	1	757	756	757	759	transcription factor [Fusarium langsethiae]
804	KPA41595.1	979.16	2.3e-282	98	98	98	1	483	1	483	483	483	483	atp-dependent dna helicase recq [Fusarium langsethiae]
805	OBS26692.1	1905.18	0	98	98	98	1	979	1	979	979	979	979	hypothetical protein FPOA_00634 [Fusarium poae]
806	CRJ80525.1	83.96	1.8e-13	39	22	3	37	167	361	495	238	1426	136	hypothetical protein BN1708_000286 [Verticillium longisporum]
807	OBS26693.1	502.67	2.4e-139	96	97	96	1	269	1	271	269	271	271	hypothetical protein FPOA_00635 [Fusarium poae]
808	OBS26694.1	618.23	5.1e-174	98	98	98	1	308	1	308	308	308	308	hypothetical protein FPOA_00636 [Fusarium poae]
809	OBS26695.1	1308.12	0	83	84	85	1	766	1	761	766	761	779	hypothetical protein FPOA_00637 [Fusarium poae]
810	KPA45250.1	409.84	9.7e-112	100	100	20	1	206	796	1001	206	1001	206	40s ribosomal protein s8 [Fusarium langsethiae]
811	OBS26697.1	1882.84	0	95	96	95	1	994	1	1000	994	1000	1002	hypothetical protein FPOA_00639 [Fusarium poae]
813	OBS26698.1	7594.2	0	96	96	96	1	3989	1	3989	3989	3989	3991	hypothetical protein FPOA_00640 [Fusarium poae]
814	KPA45253.1	473.78	8.1e-131	99	99	99	1	239	1	239	239	239	239	40s ribosomal protein s6-b [Fusarium langsethiae]
815	OBS26700.1	287.34	4.2e-75	97	97	97	1	146	1	146	146	146	146	hypothetical protein FPOA_00642 [Fusarium poae]
816	OBS26701.1	904.05	9e-260	98	98	98	1	461	1	462	461	462	462	hypothetical protein FPOA_00643 [Fusarium poae]
817	XP_011316329.1	1003.05	1.6e-289	99	99	99	1	511	1	511	511	511	511	vacuolar ATP synthase subunit B [Fusarium graminearum PH-1]
818	OBS26703.1	726.47	1.9e-206	96	96	96	1	379	1	379	379	379	379	hypothetical protein FPOA_00645 [Fusarium poae]
819	XP_009257790.1	924.85	4.7e-266	100	100	100	1	449	1	449	449	449	449	hypothetical protein FPSE_06397 [Fusarium pseudograminearum CS3096]
820	OBS26705.1	435.26	3.3e-119	91	91	91	1	241	1	241	242	242	241	hypothetical protein FPOA_00647 [Fusarium poae]
821	OBS26706.1	981.09	6.6e-283	88	92	91	1	509	1	511	509	511	532	hypothetical protein FPOA_00648 [Fusarium poae]
822	EYB24301.1	829.71	2e-237	87	91	87	1	445	1	465	445	465	465	hypothetical protein FG05_00642 [Fusarium graminearum]
823	OBS26708.1	1856.65	0	97	97	97	1	922	1	920	922	920	922	hypothetical protein FPOA_00650 [Fusarium poae]
825	KPA45263.1	884.79	5.8e-254	96	96	90	1	474	32	505	474	505	474	ubiquinol-cytochrome c reductase core subunit 2 [Fusarium langsethiae]
826	OBS26710.1	1222.22	0	96	96	96	1	634	1	633	634	633	634	hypothetical protein FPOA_00652 [Fusarium poae]
827	OBS26711.1	593.96	1.1e-166	98	93	98	1	301	1	301	318	301	301	hypothetical protein FPOA_00653 [Fusarium poae]
828	OBS26712.1	4499.89	0	97	97	97	1	2410	1	2414	2410	2414	2414	hypothetical protein FPOA_00654 [Fusarium poae]
829	XP_009256116.1	178.33	2.4e-42	98	98	98	1	91	1	91	91	91	91	hypothetical protein FPSE_04723 [Fusarium pseudograminearum CS3096]
830	OBS26714.1	996.5	1.5e-287	98	98	98	1	504	1	504	504	504	504	hypothetical protein FPOA_00656 [Fusarium poae]
831	XP_009256114.1	154.45	3.8e-35	97	97	97	1	79	1	79	79	79	79	hypothetical protein FPSE_04721 [Fusarium pseudograminearum CS3096]
832	OBS26715.1	702.98	2.9e-199	80	79	80	1	447	1	448	449	448	448	hypothetical protein FPOA_00657 [Fusarium poae]
833	KPA45271.1	1858.96	0	97	97	97	1	951	1	951	951	951	951	hypothetical protein FLAG1_01766 [Fusarium langsethiae]
834	OBS26717.1	784.25	9.4e-224	90	91	90	1	432	1	434	432	434	434	hypothetical protein FPOA_00659 [Fusarium poae]
835	OBS26718.1	464.54	4.8e-128	94	94	94	1	237	1	237	237	237	237	hypothetical protein FPOA_00660 [Fusarium poae]
836	XP_011316346.1	588.57	4.2e-165	98	97	98	1	304	1	304	305	304	304	hypothetical protein FGSG_00654 [Fusarium graminearum PH-1]
837	KPA45275.1	758.44	4.4e-216	99	99	99	1	375	1	375	375	375	375	l-iditol 2-dehydrogenase [Fusarium langsethiae]
838	OBS26721.1	355.53	1.5e-95	98	98	98	1	186	1	186	186	186	186	hypothetical protein FPOA_00663 [Fusarium poae]
839	AMD39008.1	626.32	2e-176	92	92	92	1	316	1	316	316	316	316	methyl transferase [Fusarium poae]
843	XP_009256106.1	776.55	1.9e-221	96	88	93	1	393	1	398	431	410	398	hypothetical protein FPSE_04713 [Fusarium pseudograminearum CS3096]
845	OBS26723.1	1225.69	0	97	97	97	1	607	1	607	607	607	607	hypothetical protein FPOA_00665 [Fusarium poae]
846	OBS26724.1	1191.41	0	99	99	99	1	598	1	599	598	599	599	hypothetical protein FPOA_00666 [Fusarium poae]
847	KPA45281.1	1506.89	0	96	96	96	1	751	1	751	751	751	751	hypothetical protein FLAG1_01776 [Fusarium langsethiae]
848	OBS26726.1	1427.15	0	98	98	98	1	698	1	698	698	698	698	hypothetical protein FPOA_00668 [Fusarium poae]
850	OBS26727.1	450.28	8.9e-124	96	96	96	1	232	1	232	232	232	232	hypothetical protein FPOA_00669 [Fusarium poae]
851	OBS26728.1	1041.95	3.2e-301	98	98	99	1	518	1	514	518	514	518	hypothetical protein FPOA_00670 [Fusarium poae]
852	OBS26729.1	1539.24	0	97	97	97	1	767	1	767	767	767	767	hypothetical protein FPOA_00671 [Fusarium poae]
853	XP_009252033.1	808.52	4.4e-231	96	96	96	1	414	1	414	414	414	415	hypothetical protein FPSE_00638 [Fusarium pseudograminearum CS3096]
854	OBS26731.1	197.21	5.7e-48	85	72	25	21	137	117	233	137	386	117	hypothetical protein FPOA_00673 [Fusarium poae]
855	OBS26732.1	1426.38	0	98	98	98	1	711	1	711	711	711	711	hypothetical protein FPOA_00674 [Fusarium poae]
856	OBS26733.1	2939.83	0	95	96	95	1	1547	1	1549	1547	1549	1549	hypothetical protein FPOA_00675 [Fusarium poae]
857	OBS26734.1	587.8	7.2e-165	93	93	93	1	306	1	306	306	306	306	hypothetical protein FPOA_00676 [Fusarium poae]
858	KIL84538.1	320.47	5.1e-85	100	100	86	1	157	25	181	157	181	157	40s ribosomal protein s11 [Fusarium avenaceum]
859	OBS26736.1	2685.6	0	92	92	92	1	1468	1	1469	1468	1469	1469	hypothetical protein FPOA_00678 [Fusarium poae]
860	XP_009252039.1	1198.73	0	68	73	69	1	877	1	925	877	927	943	hypothetical protein FPSE_00644 [Fusarium pseudograminearum CS3096]
861	KPA39633.1	886.72	1.5e-254	96	96	96	1	457	1	457	457	457	457	hypothetical protein FLAG1_07500 [Fusarium langsethiae]
862	OBS26739.1	305.83	1.3e-80	94	94	94	1	158	1	158	158	158	158	hypothetical protein FPOA_00681 [Fusarium poae]
863	KPA39635.1	334.34	3.5e-89	90	90	90	1	176	1	176	176	176	176	hypothetical protein FLAG1_07502 [Fusarium langsethiae]
864	KPA39636.1	697.97	6e-198	100	100	100	1	340	1	340	340	340	340	cmgc ck2 protein kinase [Fusarium langsethiae]
865	OBS26742.1	1641.32	0	81	82	81	1	1010	1	1018	1010	1018	1019	hypothetical protein FPOA_00684 [Fusarium poae]
866	XP_011316376.1	949.89	1.6e-273	96	95	96	1	487	1	487	490	487	487	hypothetical protein FGSG_11805 [Fusarium graminearum PH-1]
867	OBS26744.1	463.77	1.5e-127	89	74	71	49	298	62	311	298	311	250	hypothetical protein FPOA_00686 [Fusarium poae]
868	OBS26745.1	1662.12	0	95	95	95	1	841	1	840	841	840	841	hypothetical protein FPOA_00687 [Fusarium poae]
869	XP_009252049.1	127.49	4.4e-27	98	98	98	1	57	1	57	57	57	57	hypothetical protein FPSE_00654 [Fusarium pseudograminearum CS3096]
870	OBS26746.1	1094.72	0	92	92	92	1	599	1	599	599	599	599	hypothetical protein FPOA_00688 [Fusarium poae]
871	OBS26747.1	716.07	2.3e-203	94	94	94	1	356	1	355	356	355	356	hypothetical protein FPOA_00689 [Fusarium poae]
872	XP_011316383.1	654.83	1e-184	93	67	65	1	344	1	344	482	490	344	folylpolyglutamate synthase [Fusarium graminearum PH-1]
873	OBS26749.1	909.83	1.8e-261	93	93	93	1	492	1	492	492	492	492	hypothetical protein FPOA_00691 [Fusarium poae]
874	OBS26750.1	1205.28	0	97	98	98	1	630	1	630	630	630	632	hypothetical protein FPOA_00692 [Fusarium poae]
875	XP_009252055.1	433.72	2.1e-118	100	65	100	116	335	1	220	335	220	220	hypothetical protein FPSE_00660 [Fusarium pseudograminearum CS3096]
876	OBS26752.1	1415.21	0	98	98	98	1	709	1	709	709	709	709	hypothetical protein FPOA_00694 [Fusarium poae]
877	KPA40687.1	2284.22	0	93	93	93	1	1214	1	1214	1214	1214	1214	hypothetical protein FLAG1_06426 [Fusarium langsethiae]
878	KPA40688.1	1865.51	0	96	96	96	1	947	1	947	948	948	947	isoleucyl-trna synthetase [Fusarium langsethiae]
879	OBS26754.1	521.16	7e-145	95	95	95	1	280	1	281	281	282	281	hypothetical protein FPOA_00696 [Fusarium poae]
881	XP_011316392.1	102.83	1.7e-19	66	43	23	8	102	1	96	149	274	98	hypothetical protein FGSG_00692 [Fusarium graminearum PH-1]
885	EYB33607.1	107.07	6.3e-21	74	84	74	1	63	1	71	63	71	71	hypothetical protein FG05_30048 [Fusarium graminearum]
887	OBS26755.1	835.87	2.7e-239	96	96	96	1	427	1	427	427	427	427	hypothetical protein FPOA_00697 [Fusarium poae]
888	OBS26756.1	821.23	6.6e-235	98	98	97	1	421	5	425	421	425	421	hypothetical protein FPOA_00698 [Fusarium poae]
889	OBS26757.1	1294.26	0	98	98	98	1	654	1	654	654	654	654	hypothetical protein FPOA_00699 [Fusarium poae]
890	OBS26758.1	1202.96	0	95	95	95	1	629	1	629	629	629	629	hypothetical protein FPOA_00700 [Fusarium poae]
891	KPA40694.1	2206.79	0	96	95	95	7	1186	4	1184	1186	1184	1181	kinesin family member 11 [Fusarium langsethiae]
892	XP_011316399.1	840.88	9.2e-241	92	92	92	1	455	1	456	456	456	456	hypothetical protein FGSG_11810 [Fusarium graminearum PH-1]
893	XP_009251702.1	850.12	1.3e-243	94	94	94	1	410	1	410	410	410	410	hypothetical protein FPSE_00307 [Fusarium pseudograminearum CS3096]
894	OBS26762.1	1357.43	0	95	96	95	1	730	1	737	731	738	737	hypothetical protein FPOA_00704 [Fusarium poae]
895	OBS26763.1	2185.99	0	98	98	97	2	1101	3	1106	1101	1106	1104	hypothetical protein FPOA_00705 [Fusarium poae]
896	OBS26764.1	948.73	3.5e-273	97	97	97	1	499	1	499	499	499	499	hypothetical protein FPOA_00706 [Fusarium poae]
897	OBS26765.1	707.6	9.4e-201	90	90	90	1	388	1	388	388	388	388	hypothetical protein FPOA_00707 [Fusarium poae]
899	OBS26766.1	1097.8	0	98	98	98	1	526	1	526	526	526	526	hypothetical protein FPOA_00708 [Fusarium poae]
900	CEF72688.1	140.97	4.2e-31	93	93	93	1	73	1	73	73	73	73	unnamed protein product [Fusarium graminearum]
901	OBS27178.1	924.08	8.6e-266	98	98	98	1	472	1	474	472	474	474	hypothetical protein FPOA_01119 [Fusarium poae]
902	XP_009251711.1	599.36	2.3e-168	98	98	98	1	302	1	302	302	302	302	hypothetical protein FPSE_00316 [Fusarium pseudograminearum CS3096]
903	OBS27176.1	1296.95	0	94	94	94	1	677	1	677	677	677	677	hypothetical protein FPOA_01117 [Fusarium poae]
904	OBS27175.1	1234.17	0	98	98	98	1	615	1	615	615	615	615	hypothetical protein FPOA_01116 [Fusarium poae]
905	XP_018742655.1	67.4	6.9e-09	31	22	25	2	102	3	103	143	127	101	hypothetical protein FVEG_14671 [Fusarium verticillioides 7600]
906	OBS27174.1	1016.14	1.9e-293	97	97	97	1	511	1	508	511	508	511	hypothetical protein FPOA_01114 [Fusarium poae]
907	OBS27173.1	1186.79	0	96	96	96	1	591	1	591	591	591	591	hypothetical protein FPOA_01113 [Fusarium poae]
908	OBS27172.1	451.05	5.5e-124	90	97	90	1	237	1	254	237	254	255	hypothetical protein FPOA_01112 [Fusarium poae]
909	OBS27171.1	958.75	3.2e-276	97	97	97	1	481	1	481	481	481	481	hypothetical protein FPOA_01111 [Fusarium poae]
910	OBS27170.1	2487.99	0	97	97	97	1	1307	1	1307	1307	1307	1307	hypothetical protein FPOA_01110 [Fusarium poae]
911	OBS27169.1	1155.58	0	95	95	95	1	604	1	604	604	604	604	hypothetical protein FPOA_01109 [Fusarium poae]
912	KPA44342.1	957.59	7.4e-276	95	95	95	1	489	1	489	489	489	489	thiol-specific monooxygenase [Fusarium langsethiae]
913	OBS27167.1	1387.09	0	94	94	94	1	742	1	739	742	739	742	hypothetical protein FPOA_01107 [Fusarium poae]
914	OBS27166.1	858.21	5.1e-246	100	99	100	4	430	1	427	430	427	427	hypothetical protein FPOA_01106 [Fusarium poae]
915	OBS27165.1	851.66	4.8e-244	96	96	96	1	436	1	433	436	433	436	hypothetical protein FPOA_01105 [Fusarium poae]
916	OBS27164.1	1748.41	0	96	96	96	1	896	1	896	896	896	896	hypothetical protein FPOA_01104 [Fusarium poae]
917	OBS27163.1	191.04	3.6e-46	97	97	97	1	95	1	95	95	95	95	hypothetical protein FPOA_01103 [Fusarium poae]
918	OBS27162.1	914.83	5.3e-263	97	97	97	1	477	1	477	477	477	477	hypothetical protein FPOA_01102 [Fusarium poae]
919	OBS27161.1	90.51	6.8e-16	91	47	62	1	46	1	46	88	67	46	hypothetical protein FPOA_01101 [Fusarium poae]
920	SCB64109.1	1516.52	0	99	89	99	84	832	1	749	832	749	749	unnamed protein product [Fusarium graminearum]
921	KPA44351.1	985.71	2.7e-284	90	90	90	3	513	1	511	513	511	511	hypothetical protein FLAG1_02699 [Fusarium langsethiae]
922	OBS27158.1	2071.59	0	96	96	96	1	1034	1	1034	1034	1034	1034	hypothetical protein FPOA_01098 [Fusarium poae]
923	OBS27157.1	415.23	2.6e-113	98	98	98	1	215	1	215	215	215	215	hypothetical protein FPOA_01097 [Fusarium poae]
925	XP_009251732.1	1216.83	0	97	97	97	1	605	1	605	605	605	605	hypothetical protein FPSE_00337 [Fusarium pseudograminearum CS3096]
926	XP_011316431.1	879.4	2.2e-252	97	97	97	1	439	1	439	439	439	439	peroxisomal biogenesis factor 2 [Fusarium graminearum PH-1]
927	OBS27154.1	692.57	5.7e-196	89	57	57	1	376	1	376	587	582	376	hypothetical protein FPOA_01094 [Fusarium poae]
928	OBS27153.1	1142.49	0	97	97	97	1	593	1	593	593	593	593	hypothetical protein FPOA_01093 [Fusarium poae]
929	EYB33553.1	1104.74	0	92	92	93	1	584	1	583	584	583	585	hypothetical protein FG05_00727 [Fusarium graminearum]
930	SCB64113.1	1691.78	0	95	95	95	1	880	1	875	880	875	881	unnamed protein product [Fusarium graminearum]
931	OBS27149.1	672.16	7.2e-190	98	61	96	1	340	1	341	545	348	341	hypothetical protein FPOA_01090 [Fusarium poae]
932	OBS27147.1	643.27	1.7e-181	99	99	99	1	333	1	333	333	333	333	hypothetical protein FPOA_01088 [Fusarium poae]
933	KPA44363.1	2065.43	0	98	98	98	1	1067	1	1067	1067	1067	1067	trna cytidine acetyltransferase [Fusarium langsethiae]
934	KPA44364.1	284.26	4.1e-74	75	76	75	1	174	1	177	174	177	177	hypothetical protein FLAG1_02712 [Fusarium langsethiae]
935	XP_009252790.1	161.77	2.7e-37	55	54	44	1	143	29	170	147	180	143	hypothetical protein FPSE_01395 [Fusarium pseudograminearum CS3096]
936	XP_011316442.1	66.24	1.3e-08	63	42	10	1	46	1	46	69	268	46	hypothetical protein FGSG_00734 [Fusarium graminearum PH-1]
937	OBS27144.1	521.55	5.1e-145	94	94	94	1	274	1	274	274	274	274	hypothetical protein FPOA_01085 [Fusarium poae]
938	OBS27143.1	797.73	7.5e-228	95	95	95	1	407	1	407	407	407	407	hypothetical protein FPOA_01084 [Fusarium poae]
939	XP_011316445.1	129.03	1.9e-27	75	50	26	16	94	160	242	125	242	83	hypothetical protein FGSG_11819 [Fusarium graminearum PH-1]
940	XP_011316445.1	67.4	6.9e-09	63	32	16	49	102	90	146	122	242	63	hypothetical protein FGSG_11819 [Fusarium graminearum PH-1]
941	OBS27142.1	2691.38	0	97	97	97	1	1368	1	1367	1368	1367	1368	hypothetical protein FPOA_01083 [Fusarium poae]
942	OBS27141.1	2388.22	0	96	96	96	1	1227	1	1227	1227	1227	1227	hypothetical protein FPOA_01082 [Fusarium poae]
943	OBS27140.1	1167.91	0	99	99	99	1	557	1	557	557	557	557	hypothetical protein FPOA_01081 [Fusarium poae]
944	OBS27139.1	1675.99	0	98	98	98	1	836	1	836	836	836	836	hypothetical protein FPOA_01080 [Fusarium poae]
945	OBS27138.1	1280.39	0	98	98	98	1	638	1	638	638	638	638	hypothetical protein FPOA_01079 [Fusarium poae]
946	KPA44372.1	1660.58	0	97	97	96	1	833	8	840	833	840	833	s-adenosylmethionine:diacylglycerol 3-amino-3-carboxypropyl transferase [Fusarium langsethiae]
947	KPA44373.1	357.07	5e-96	97	97	97	1	182	1	182	182	182	182	succinate dehydrogenase membrane anchor subunit [Fusarium langsethiae]
948	OBS27135.1	1215.29	0	97	97	97	1	610	1	610	610	610	610	hypothetical protein FPOA_01076 [Fusarium poae]
949	OBS27134.1	845.11	4.2e-242	99	99	99	1	411	1	411	411	411	411	hypothetical protein FPOA_01075 [Fusarium poae]
950	OBS27133.1	891.34	5.8e-256	97	97	97	1	449	1	449	449	449	449	hypothetical protein FPOA_01074 [Fusarium poae]
951	OBS27132.1	665.23	4.2e-188	97	97	97	1	336	1	336	336	336	336	hypothetical protein FPOA_01073 [Fusarium poae]
952	XP_011316457.1	2021.9	0	98	98	98	1	1049	1	1043	1049	1043	1049	hypothetical protein FGSG_00748 [Fusarium graminearum PH-1]
953	KPA44379.1	992.65	2.1e-286	96	96	96	1	499	1	499	499	499	499	threonyl-trna synthetase [Fusarium langsethiae]
954	KPA44380.1	218.78	1.8e-54	93	97	93	1	116	1	121	116	121	121	transcription factor [Fusarium langsethiae]
955	OBS27128.1	531.18	6.2e-148	98	98	98	1	269	1	269	269	269	269	hypothetical protein FPOA_01069 [Fusarium poae]
956	KPA44382.1	1280.77	0	93	93	93	1	685	1	681	685	681	685	hypothetical protein FLAG1_02730 [Fusarium langsethiae]
957	EYB33579.1	846.65	1.6e-242	91	91	91	1	447	1	446	447	446	447	hypothetical protein FG05_00753 [Fusarium graminearum]
958	XP_009252668.1	707.98	6.7e-201	93	93	93	1	371	1	371	371	371	371	hypothetical protein FPSE_01273 [Fusarium pseudograminearum CS3096]
959	EYB33603.1	1320.45	0	91	91	91	1	713	2	714	713	714	713	hypothetical protein FG05_30044 [Fusarium graminearum]
960	OBS27122.1	708.37	9e-201	94	63	53	9	369	34	394	541	638	361	hypothetical protein FPOA_01063 [Fusarium poae]
961	OBS27121.1	1196.8	0	93	93	93	1	635	1	635	635	635	635	hypothetical protein FPOA_01062 [Fusarium poae]
962	OBS27120.1	327.79	3.2e-87	96	96	96	1	159	1	159	159	159	159	hypothetical protein FPOA_01061 [Fusarium poae]
963	XP_009252672.1	162.15	1.8e-37	97	97	97	1	84	1	84	84	84	84	hypothetical protein FPSE_01277 [Fusarium pseudograminearum CS3096]
964	OBS27118.1	860.91	8.7e-247	94	94	93	1	463	1	465	463	466	465	hypothetical protein FPOA_01059 [Fusarium poae]
965	OBS27117.1	989.18	2.3e-285	96	96	96	1	492	1	492	492	492	492	hypothetical protein FPOA_01058 [Fusarium poae]
966	KPA44391.1	548.12	5.4e-153	92	92	92	1	282	1	282	282	282	282	rna recognition protein [Fusarium langsethiae]
967	OBS27115.1	503.83	9.8e-140	93	93	93	1	256	1	256	258	257	256	hypothetical protein FPOA_01056 [Fusarium poae]
968	OBS27114.1	496.89	9e-138	98	98	98	1	239	1	239	239	239	239	hypothetical protein FPOA_01055 [Fusarium poae]
969	KPA44394.1	847.04	1.5e-242	82	82	82	1	510	1	510	510	510	510	hypothetical protein FLAG1_02742 [Fusarium langsethiae]
970	OBS27112.1	312.77	1.9e-82	94	69	94	62	217	1	159	217	159	159	hypothetical protein FPOA_01053 [Fusarium poae]
971	OBS27111.1	928.7	3.4e-267	99	99	99	1	457	1	457	457	457	457	hypothetical protein FPOA_01052 [Fusarium poae]
972	OBS27110.1	1142.1	0	98	98	98	1	576	1	576	576	576	576	hypothetical protein FPOA_01051 [Fusarium poae]
973	KPA44397.1	1641.71	0	96	96	96	1	834	1	834	834	834	834	beta-glucosidase b [Fusarium langsethiae]
974	KPA44398.1	874	9.4e-251	97	97	97	1	446	1	446	446	446	446	zinc-regulated transporter 2 [Fusarium langsethiae]
975	OBS27107.1	602.82	2e-169	97	97	97	1	295	1	295	295	295	295	hypothetical protein FPOA_01048 [Fusarium poae]
978	KPA44400.1	502.29	2.9e-139	94	94	94	1	262	1	262	263	263	262	nad dependent epimerase dehydratase family protein [Fusarium langsethiae]
979	XP_009260635.1	105.92	1.7e-20	44	43	42	13	136	8	140	136	140	133	hypothetical protein FPSE_09243 [Fusarium pseudograminearum CS3096]
980	OBS27105.1	376.71	7e-102	95	95	88	1	190	16	205	190	205	190	hypothetical protein FPOA_01046 [Fusarium poae]
981	OBS27104.1	1230.31	0	98	98	98	1	610	1	609	610	609	610	hypothetical protein FPOA_01045 [Fusarium poae]
982	XP_009260632.1	599.36	2.3e-168	95	95	95	1	301	1	301	301	301	301	hypothetical protein FPSE_09240 [Fusarium pseudograminearum CS3096]
983	OBS27102.1	1070.84	7.1e-310	97	97	97	1	549	1	549	549	549	549	hypothetical protein FPOA_01043 [Fusarium poae]
984	EGU83851.1	421.01	5.3e-115	91	91	91	1	224	1	224	224	224	224	hypothetical protein FOXB_05633 [Fusarium oxysporum Fo5176]
985	OBS27100.1	759.98	1.6e-216	96	96	96	1	383	1	383	383	383	383	hypothetical protein FPOA_01041 [Fusarium poae]
986	OBS27099.1	145.59	1.8e-32	81	80	55	1	87	1	87	88	129	87	hypothetical protein FPOA_01040 [Fusarium poae]
987	OBS27098.1	1164.06	0	96	83	86	90	673	66	650	673	650	585	hypothetical protein FPOA_01039 [Fusarium poae]
988	OBS27097.1	677.55	8.3e-192	99	99	99	1	337	1	337	337	337	337	hypothetical protein FPOA_01038 [Fusarium poae]
989	OBS27096.1	723.01	2e-205	95	95	95	1	364	1	366	365	367	367	hypothetical protein FPOA_01037 [Fusarium poae]
990	OBS27095.1	447.2	7.4e-123	95	95	94	1	229	1	229	230	232	229	hypothetical protein FPOA_01036 [Fusarium poae]
991	OBS27094.1	292.74	1.1e-76	90	89	61	3	157	75	228	157	228	155	hypothetical protein FPOA_01035 [Fusarium poae]
992	OBS27092.1	153.68	6.4e-35	80	67	39	8	94	41	128	105	181	88	hypothetical protein FPOA_01033 [Fusarium poae]
993	EYB22562.1	1137.87	0	97	97	97	1	582	1	581	582	581	583	hypothetical protein FG05_00786 [Fusarium graminearum]
994	OBS27090.1	995.34	3.2e-287	99	99	98	1	491	4	494	491	494	491	hypothetical protein FPOA_01031 [Fusarium poae]
995	OBS27089.1	536.95	1.2e-149	97	97	97	1	274	1	274	274	274	274	hypothetical protein FPOA_01030 [Fusarium poae]
996	OBS27088.1	694.89	5.3e-197	99	94	99	19	348	1	330	348	330	330	hypothetical protein FPOA_01029 [Fusarium poae]
997	OBS27087.1	633.25	1.8e-178	92	93	92	1	337	1	339	337	339	339	hypothetical protein FPOA_01028 [Fusarium poae]
998	XP_011316502.1	1234.55	0	92	92	91	1	647	1	647	647	649	647	hypothetical protein FGSG_11824 [Fusarium graminearum PH-1]
999	KPA43169.1	787.72	7.6e-225	96	96	96	1	401	1	401	401	401	401	hypothetical protein FLAG1_03936 [Fusarium langsethiae]
1000	OBS27084.1	1231.47	0	98	98	98	1	622	1	622	622	622	622	hypothetical protein FPOA_01025 [Fusarium poae]
1001	OBS27083.1	444.12	5.8e-122	97	97	97	1	223	1	223	223	223	223	hypothetical protein FPOA_01024 [Fusarium poae]
1002	XP_011316506.1	1021.54	4.8e-295	93	93	93	1	538	1	539	538	539	539	hypothetical protein FGSG_00794 [Fusarium graminearum PH-1]
1003	OBS27082.1	1184.47	0	93	93	47	1	599	591	1186	599	1186	599	hypothetical protein FPOA_01023 [Fusarium poae]
1004	OBS27081.1	955.28	4.2e-275	90	90	90	1	538	1	539	538	539	542	hypothetical protein FPOA_01022 [Fusarium poae]
1005	XP_011316510.1	1219.53	0	93	89	93	29	661	1	633	661	633	633	deoxyribodipyrimidine photo-lyase [Fusarium graminearum PH-1]
1006	XP_009263410.1	177.18	5.3e-42	98	98	98	1	87	1	87	87	87	87	hypothetical protein FPSE_12018 [Fusarium pseudograminearum CS3096]
1007	OBS27078.1	1604.34	0	90	91	90	1	885	1	888	885	888	888	hypothetical protein FPOA_01019 [Fusarium poae]
1008	OBS27077.1	1896.71	0	97	97	95	1	954	1	958	956	969	958	hypothetical protein FPOA_01018 [Fusarium poae]
1009	XP_009263413.1	722.24	3.6e-205	94	92	67	1	375	116	490	382	524	375	hypothetical protein FPSE_12021 [Fusarium pseudograminearum CS3096]
1010	XP_009261336.1	280.41	5.2e-73	100	100	100	1	139	1	139	139	139	139	hypothetical protein FPSE_09944 [Fusarium pseudograminearum CS3096]
1012	OBS27074.1	2491.07	0	86	84	86	57	1468	33	1440	1468	1440	1428	hypothetical protein FPOA_01015 [Fusarium poae]
1013	OBS27073.1	1001.89	3.6e-289	98	98	98	1	504	1	504	504	504	504	hypothetical protein FPOA_01014 [Fusarium poae]
1014	OBS27072.1	1209.13	0	96	97	93	1	618	23	645	618	645	623	hypothetical protein FPOA_01013 [Fusarium poae]
1015	OBS27071.1	807.36	9.7e-231	98	98	98	1	413	1	413	413	413	413	hypothetical protein FPOA_01012 [Fusarium poae]
1016	OBS27070.1	1711.81	0	95	95	93	1	855	23	877	855	877	855	hypothetical protein FPOA_01011 [Fusarium poae]
1017	OBS27069.1	585.49	4.6e-164	98	83	86	55	351	43	339	351	339	297	hypothetical protein FPOA_01010 [Fusarium poae]
1018	OBS27068.1	498.43	4.2e-138	98	98	98	1	262	1	262	262	262	262	hypothetical protein FPOA_01009 [Fusarium poae]
1019	XP_011316523.1	683.72	1.3e-193	95	95	95	1	360	1	360	360	360	360	hypothetical protein FGSG_00810 [Fusarium graminearum PH-1]
1020	OBS27065.1	623.62	1.3e-175	96	96	96	1	319	1	319	319	319	319	hypothetical protein FPOA_01006 [Fusarium poae]
1021	OBS27064.1	386.73	7.5e-105	93	92	93	1	193	1	193	196	194	193	hypothetical protein FPOA_01005 [Fusarium poae]
1022	OBS27063.1	1314.29	0	99	79	92	62	697	46	681	790	682	636	hypothetical protein FPOA_01004 [Fusarium poae]
1023	OBS27062.1	588.57	3.9e-165	97	97	97	1	293	1	293	293	293	293	hypothetical protein FPOA_01003 [Fusarium poae]
1024	XP_009261349.1	436.8	7.4e-120	98	98	98	1	206	1	206	206	206	206	hypothetical protein FPSE_09957 [Fusarium pseudograminearum CS3096]
1025	KPA43144.1	669.85	1.8e-189	98	98	24	1	346	1028	1373	346	1373	346	cyclic nucleotide--containing protein [Fusarium langsethiae]
1026	XP_009261351.1	1950.25	0	98	98	98	1	992	1	992	992	992	992	hypothetical protein FPSE_09959 [Fusarium pseudograminearum CS3096]
1027	OBS27057.1	1218.37	0	99	98	40	1	615	1	615	620	1509	615	hypothetical protein FPOA_00998 [Fusarium poae]
1028	OBS27057.1	1773.83	0	97	97	58	4	901	612	1509	901	1509	898	hypothetical protein FPOA_00998 [Fusarium poae]
1029	OBS27056.1	1650.57	0	99	99	99	1	832	1	832	832	832	832	hypothetical protein FPOA_00997 [Fusarium poae]
1030	KPA43141.1	1286.94	0	97	97	97	1	648	1	648	648	648	648	tpa inducible protein [Fusarium langsethiae]
1031	OBS27055.1	593.96	1e-166	95	95	29	1	305	674	978	305	978	305	hypothetical protein FPOA_00996 [Fusarium poae]
1032	XP_011316536.1	129.41	1.7e-27	82	40	34	86	161	109	188	165	189	80	hypothetical protein FGSG_11830 [Fusarium graminearum PH-1]
1034	OBS27054.1	400.21	7.2e-109	99	99	75	1	202	65	266	202	266	202	hypothetical protein FPOA_00995 [Fusarium poae]
1035	OBS27053.1	696.43	1.9e-197	97	97	97	1	360	1	358	360	358	360	hypothetical protein FPOA_00994 [Fusarium poae]
1036	OBS27052.1	1955.64	0	99	99	99	1	987	1	987	987	987	987	hypothetical protein FPOA_00993 [Fusarium poae]
1037	XP_011316540.1	493.04	1.8e-136	95	95	95	1	263	1	263	263	263	263	hypothetical protein FGSG_00825 [Fusarium graminearum PH-1]
1038	KPA45744.1	703.36	1.7e-199	97	97	97	1	375	1	375	375	375	375	hypothetical protein FLAG1_01266 [Fusarium langsethiae]
1039	OBS27049.1	1070.07	0	97	97	97	1	545	1	545	545	545	545	hypothetical protein FPOA_00990 [Fusarium poae]
1040	OBS27048.1	565.46	3.3e-158	97	97	97	1	282	1	282	282	282	282	hypothetical protein FPOA_00989 [Fusarium poae]
1041	KPA45741.1	1293.49	0	93	93	93	1	670	1	672	671	673	672	hypothetical protein FLAG1_01263 [Fusarium langsethiae]
1042	OBS27046.1	1308.51	0	97	97	98	1	657	1	653	657	653	657	hypothetical protein FPOA_00987 [Fusarium poae]
1043	OBS27044.1	1769.98	0	98	98	98	1	903	1	903	903	903	903	hypothetical protein FPOA_00985 [Fusarium poae]
1044	OBS27043.1	574.7	5.4e-161	98	98	98	1	283	1	283	283	283	283	hypothetical protein FPOA_00984 [Fusarium poae]
1045	OBS27042.1	1700.64	0	99	99	99	1	860	1	860	860	860	860	hypothetical protein FPOA_00983 [Fusarium poae]
1046	OBS27041.1	673.7	1.2e-190	97	97	97	1	338	1	338	338	338	338	hypothetical protein FPOA_00982 [Fusarium poae]
1047	OBS27040.1	1239.56	0	91	91	91	1	675	1	671	675	671	676	hypothetical protein FPOA_00981 [Fusarium poae]
1048	OBS27039.1	1657.5	0	97	97	97	1	868	1	869	868	869	870	hypothetical protein FPOA_00980 [Fusarium poae]
1049	XP_011316554.1	403.67	7.4e-110	91	90	91	1	210	1	209	211	210	210	hypothetical protein FGSG_00837 [Fusarium graminearum PH-1]
1050	KLP04535.1	868.61	1.3e-248	88	39	46	630	1135	463	963	1135	963	506	putative heat shock protein 70 (hsp70) [Fusarium fujikuroi]
1051	XP_011316556.1	528.09	5.4e-147	94	94	94	1	271	1	271	271	271	271	hypothetical protein FGSG_11835 [Fusarium graminearum PH-1]
1052	OBS27035.1	1207.59	0	96	96	93	1	616	1	616	616	639	616	hypothetical protein FPOA_00976 [Fusarium poae]
1053	OBS27034.1	1697.56	0	98	98	83	4	854	159	1009	854	1009	851	hypothetical protein FPOA_00975 [Fusarium poae]
1054	EXM11829.1	1288.48	0	81	84	81	1	760	1	792	760	792	793	hypothetical protein FOIG_01339 [Fusarium oxysporum f. sp. cubense tropical race 4 54006]
1055	KPA45727.1	476.09	1.6e-131	98	98	98	1	237	1	237	237	237	237	hypothetical protein FLAG1_01249 [Fusarium langsethiae]
1057	OBS27032.1	2311.57	0	98	98	99	1	1163	1	1157	1163	1157	1163	hypothetical protein FPOA_00973 [Fusarium poae]
1058	OBS27031.1	858.98	3.1e-246	97	97	97	1	445	1	445	445	445	445	hypothetical protein FPOA_00972 [Fusarium poae]
1059	XP_009263009.1	418.31	2.6e-114	99	99	99	1	203	1	203	203	203	203	hypothetical protein FPSE_11617 [Fusarium pseudograminearum CS3096]
1060	OBS27030.1	406.76	1.8e-110	83	75	41	22	265	5	249	270	492	245	hypothetical protein FPOA_00971 [Fusarium poae]
1061	OBS27029.1	918.69	8.6e-264	90	50	51	1	517	1	516	923	908	519	hypothetical protein FPOA_00970 [Fusarium poae]
1063	XP_009263012.1	124.79	2.9e-26	92	92	92	1	64	1	64	64	64	64	hypothetical protein FPSE_11620 [Fusarium pseudograminearum CS3096]
1064	EYB26477.1	2058.11	0	93	93	92	2	1092	11	1101	1092	1101	1091	hypothetical protein FG05_00848 [Fusarium graminearum]
1065	OBS27026.1	685.26	4.1e-194	99	99	99	1	342	1	342	342	342	342	hypothetical protein FPOA_00967 [Fusarium poae]
1066	OBS27025.1	257.3	3.3e-65	87	34	22	28	177	78	227	385	587	150	hypothetical protein FPOA_00966 [Fusarium poae]
1067	KPA45753.1	444.89	1.1e-121	61	59	50	6	379	16	382	387	453	375	hypothetical protein FLAG1_01276 [Fusarium langsethiae]
1068	OBS27024.1	1070.07	0	98	98	52	1	534	469	1002	534	1002	534	hypothetical protein FPOA_00965 [Fusarium poae]
1069	OBS27023.1	659.06	3.1e-186	95	96	95	1	342	1	344	342	344	344	hypothetical protein FPOA_00964 [Fusarium poae]
1070	OBS27022.1	522.32	2.9e-145	97	97	97	1	271	1	271	271	271	271	hypothetical protein FPOA_00963 [Fusarium poae]
1071	EYB26523.1	1038.48	3.7e-300	97	97	97	1	528	1	528	528	528	528	hypothetical protein FG05_11843 [Fusarium graminearum]
1072	OBS27020.1	593.19	1.5e-166	97	97	97	2	288	1	287	288	287	287	hypothetical protein FPOA_00961 [Fusarium poae]
1074	OBS27019.1	2957.55	0	97	97	97	1	1518	1	1518	1518	1518	1519	hypothetical protein FPOA_00960 [Fusarium poae]
1075	XP_011316581.1	1048.88	2.9e-303	95	95	95	1	559	1	559	559	559	559	hypothetical protein FGSG_00857 [Fusarium graminearum PH-1]
1079	OBS27017.1	1286.55	0	84	82	81	16	760	31	767	760	767	745	hypothetical protein FPOA_00958 [Fusarium poae]
1080	XP_011316584.1	203.76	5.5e-50	98	98	98	1	99	1	99	99	99	99	hypothetical protein FGSG_11845 [Fusarium graminearum PH-1]
1081	XP_009263027.1	201.06	3.5e-49	96	96	96	1	103	1	103	103	103	103	hypothetical protein FPSE_11635 [Fusarium pseudograminearum CS3096]
1082	XP_011316586.1	446.43	1.7e-122	88	88	91	1	247	1	240	247	240	247	hypothetical protein FGSG_11846 [Fusarium graminearum PH-1]
1083	XP_011316587.1	449.51	1.2e-123	97	97	97	1	210	1	209	210	209	210	hypothetical protein FGSG_00860 [Fusarium graminearum PH-1]
1084	OBS27012.1	1037.33	8.3e-300	99	99	99	1	532	1	532	532	532	532	hypothetical protein FPOA_00953 [Fusarium poae]
1085	OBS27011.1	1729.15	0	94	93	94	1	892	1	892	897	892	892	hypothetical protein FPOA_00952 [Fusarium poae]
1086	OBS27010.1	941.41	5.2e-271	100	100	100	1	474	1	474	474	474	474	hypothetical protein FPOA_00951 [Fusarium poae]
1087	KPA45766.1	498.05	5.2e-138	98	98	98	1	254	1	254	254	254	254	transcription factor [Fusarium langsethiae]
1088	OBS27008.1	1621.68	0	97	97	97	1	854	1	854	854	854	854	hypothetical protein FPOA_00949 [Fusarium poae]
1089	XP_011316593.1	1518.44	0	96	96	96	1	786	1	784	786	784	787	nuclear elongation and deformation protein 1 [Fusarium graminearum PH-1]
1090	XP_011316595.1	274.63	5.3e-71	76	65	75	33	212	1	183	213	185	183	hypothetical protein FGSG_00868 [Fusarium graminearum PH-1]
1091	KPA45769.1	2239.15	0	98	98	98	1	1135	1	1135	1135	1135	1135	hypothetical protein FLAG1_01292 [Fusarium langsethiae]
1092	OBS27005.1	1604.34	0	99	99	99	1	827	1	827	827	827	827	hypothetical protein FPOA_00946 [Fusarium poae]
1093	OBS27004.1	656.75	1.5e-185	98	98	98	1	330	1	330	330	330	330	hypothetical protein FPOA_00945 [Fusarium poae]
1094	OBS27003.1	998.04	5.7e-288	99	91	99	44	543	1	500	543	500	500	hypothetical protein FPOA_00944 [Fusarium poae]
1095	OBS27002.1	609.76	1.9e-171	94	94	94	1	317	1	314	317	315	317	hypothetical protein FPOA_00943 [Fusarium poae]
1096	KPA45774.1	957.21	9.2e-276	99	99	99	1	471	1	471	471	471	471	actin 4 [Fusarium langsethiae]
1097	SCB64133.1	1122.84	0	91	89	90	12	639	9	632	641	635	630	unnamed protein product [Fusarium graminearum]
1098	OBS26999.1	888.64	3.8e-255	95	95	95	1	450	1	449	450	449	450	hypothetical protein FPOA_00940 [Fusarium poae]
1099	OBS26997.1	1338.17	0	98	98	98	1	694	1	694	694	694	694	hypothetical protein FPOA_00938 [Fusarium poae]
1100	OBS26996.1	424.86	3e-116	99	99	99	1	208	1	208	208	208	208	hypothetical protein FPOA_00937 [Fusarium poae]
1101	OBS26995.1	163.31	5.2e-37	61	27	13	32	182	239	390	336	693	152	hypothetical protein FPOA_00936 [Fusarium poae]
1102	XP_009263048.1	650.97	2.1e-183	69	54	51	8	472	5	483	620	651	480	hypothetical protein FPSE_11656 [Fusarium pseudograminearum CS3096]
1103	OBS26993.1	1034.63	5.2e-299	96	96	96	1	523	1	523	523	523	523	hypothetical protein FPOA_00934 [Fusarium poae]
1104	XP_011316608.1	479.17	1.9e-132	99	99	99	1	236	1	236	236	236	236	hypothetical protein FGSG_11847 [Fusarium graminearum PH-1]
1105	XP_011316609.1	3101.23	0	97	97	97	1	1592	1	1594	1592	1594	1594	hypothetical protein FGSG_11848 [Fusarium graminearum PH-1]
1106	OBS26990.1	599.74	1.9e-168	95	95	95	1	311	1	310	311	310	311	hypothetical protein FPOA_00931 [Fusarium poae]
1107	OBS26989.1	883.63	1.2e-253	96	96	96	1	447	1	447	447	447	447	hypothetical protein FPOA_00930 [Fusarium poae]
1108	OBS26988.1	384.03	3.8e-104	99	99	99	1	182	1	182	182	182	182	hypothetical protein FPOA_00929 [Fusarium poae]
1109	OBS26987.1	1027.31	8.3e-297	94	95	94	1	522	1	528	522	528	528	hypothetical protein FPOA_00928 [Fusarium poae]
1110	OBS26986.1	1745.71	0	97	97	97	1	858	1	858	858	858	859	hypothetical protein FPOA_00927 [Fusarium poae]
1111	OBS26985.1	1631.31	0	98	98	98	1	854	1	853	855	854	854	hypothetical protein FPOA_00926 [Fusarium poae]
1112	KIL94756.1	214.54	3.1e-53	100	100	100	1	103	1	103	103	103	103	hypothetical protein FAVG1_01687 [Fusarium avenaceum]
1113	CEF72914.1	65.08	2.6e-08	83	50	41	25	61	34	70	62	75	37	unnamed protein product [Fusarium graminearum]
1115	OBS26983.1	1264.98	0	97	97	97	1	662	1	662	662	662	662	hypothetical protein FPOA_00924 [Fusarium poae]
1116	OBS26982.1	457.99	6.7e-126	82	83	83	1	269	1	269	269	269	271	hypothetical protein FPOA_00923 [Fusarium poae]
1117	OBS26981.1	704.9	5.3e-200	98	98	98	1	354	1	354	354	354	354	hypothetical protein FPOA_00922 [Fusarium poae]
1118	KPA45792.1	578.56	6.3e-162	77	78	78	1	376	1	378	376	378	381	hypothetical protein FLAG1_01316 [Fusarium langsethiae]
1119	OBS26978.1	1375.15	0	98	98	98	1	704	1	705	704	705	705	hypothetical protein FPOA_00919 [Fusarium poae]
1120	KPA45794.1	168.32	2.5e-39	100	100	100	1	79	1	79	79	79	79	dna-directed rna polymerase and iii subunit rpabc5 [Fusarium langsethiae]
1121	KPA45795.1	1810.81	0	95	95	95	1	958	1	958	959	958	958	hypothetical protein FLAG1_01319 [Fusarium langsethiae]
1122	OBS26975.1	755.75	3e-215	97	97	97	1	389	1	389	389	389	389	hypothetical protein FPOA_00916 [Fusarium poae]
1123	OBS26974.1	152.52	1.4e-34	100	100	100	1	73	1	73	73	73	73	hypothetical protein FPOA_00915 [Fusarium poae]
1124	OBS26973.1	947.96	5.7e-273	96	96	96	1	480	1	480	480	480	480	hypothetical protein FPOA_00914 [Fusarium poae]
1125	OBS26972.1	481.1	7.1e-133	91	91	91	1	265	1	265	265	265	265	hypothetical protein FPOA_00913 [Fusarium poae]
1126	OBS26971.1	951.81	3.9e-274	95	95	95	1	478	1	478	478	478	478	hypothetical protein FPOA_00912 [Fusarium poae]
1127	XP_009263072.1	404.45	4.7e-110	95	95	97	1	216	1	213	216	213	216	hypothetical protein FPSE_11680 [Fusarium pseudograminearum CS3096]
1128	OBS26969.1	2233.37	0	94	94	94	1	1158	1	1162	1158	1162	1163	hypothetical protein FPOA_00910 [Fusarium poae]
1129	OBS26968.1	692.19	3.5e-196	99	99	99	1	352	1	352	352	352	352	hypothetical protein FPOA_00909 [Fusarium poae]
1130	XP_009263075.1	207.61	4.2e-51	94	94	94	1	106	1	106	106	106	106	hypothetical protein FPSE_11683 [Fusarium pseudograminearum CS3096]
1131	OBS26966.1	2267.27	0	93	93	94	1	1222	1	1216	1222	1216	1222	hypothetical protein FPOA_00907 [Fusarium poae]
1132	OBS26965.1	598.2	5.4e-168	98	98	98	1	307	1	307	307	307	307	hypothetical protein FPOA_00906 [Fusarium poae]
1133	OBS26964.1	878.63	3.8e-252	98	98	98	1	445	1	445	445	445	445	hypothetical protein FPOA_00905 [Fusarium poae]
1134	XP_011316640.1	956.82	1.2e-275	96	96	96	1	482	1	482	482	482	482	hypothetical protein FGSG_00905 [Fusarium graminearum PH-1]
1135	OBS26962.1	1909.81	0	99	90	99	89	1045	1	957	1045	957	957	hypothetical protein FPOA_00903 [Fusarium poae]
1136	OBS26961.1	414.08	6e-113	95	95	95	1	219	1	220	219	220	220	hypothetical protein FPOA_00902 [Fusarium poae]
1137	OBS26960.1	372.86	8.9e-101	97	97	97	1	172	1	172	172	172	172	hypothetical protein FPOA_00901 [Fusarium poae]
1138	OBS26959.1	1637.47	0	98	98	98	1	821	1	821	821	821	821	hypothetical protein FPOA_00900 [Fusarium poae]
1139	OBS26958.1	2080.83	0	97	97	97	1	1051	1	1052	1051	1052	1052	hypothetical protein FPOA_00899 [Fusarium poae]
1140	OBS26957.1	740.34	1.2e-210	98	98	98	1	371	1	371	371	371	371	hypothetical protein FPOA_00898 [Fusarium poae]
1141	OBS26956.1	1548.49	0	95	95	95	1	813	1	812	813	812	813	hypothetical protein FPOA_00897 [Fusarium poae]
1142	XP_011316648.1	421.01	5.1e-115	95	95	95	1	221	1	221	221	221	221	hypothetical protein FGSG_00913 [Fusarium graminearum PH-1]
1143	OBS26954.1	589.34	2.2e-165	98	98	98	1	288	1	288	288	288	288	hypothetical protein FPOA_00895 [Fusarium poae]
1144	KPA45818.1	938.33	4.3e-270	99	99	99	1	463	1	463	463	463	463	wd protein [Fusarium langsethiae]
1145	AMD38928.1	3509.92	0	99	99	99	1	1757	1	1757	1757	1757	1757	RNA polymerase largest subunit [Fusarium poae]
1146	XP_009263447.1	186.04	1.2e-44	93	93	93	1	92	1	92	92	92	92	hypothetical protein FPSE_12055 [Fusarium pseudograminearum CS3096]
1147	KPA40955.1	499.97	1.4e-138	92	92	92	1	255	1	255	255	255	255	hypothetical protein FLAG1_06148 [Fusarium langsethiae]
1149	OBS26949.1	83.57	9.4e-14	94	27	46	77	114	40	77	130	78	38	hypothetical protein FPOA_00890 [Fusarium poae]
1150	OBS26948.1	660.99	8.6e-187	93	92	90	8	350	12	354	350	354	343	hypothetical protein FPOA_00889 [Fusarium poae]
1151	OBS26947.1	1186.4	0	100	100	100	1	614	1	614	614	614	614	hypothetical protein FPOA_00888 [Fusarium poae]
1152	KPA40959.1	92.82	2.6e-16	72	21	7	4	64	141	201	205	589	61	hypothetical protein FLAG1_06152 [Fusarium langsethiae]
1154	XP_009263439.1	231.88	1.1e-57	46	44	34	1	278	1	282	314	409	298	hypothetical protein FPSE_12047 [Fusarium pseudograminearum CS3096]
1155	OBS26945.1	1541.17	0	93	93	93	1	809	1	809	809	809	809	hypothetical protein FPOA_00886 [Fusarium poae]
1156	CEG05169.1	63.54	2e-07	43	20	15	112	211	61	159	216	290	103	unnamed protein product [Fusarium sp. FIESC_5 CS3069]
1157	OBS26944.1	1231.47	0	96	96	96	1	622	1	621	622	621	622	hypothetical protein FPOA_00885 [Fusarium poae]
1158	OBS26943.1	1064.29	6.2e-308	97	97	97	1	524	1	524	524	524	524	hypothetical protein FPOA_00884 [Fusarium poae]
1159	OBS26942.1	1035.79	2.6e-299	96	91	93	26	560	18	552	560	552	535	hypothetical protein FPOA_00883 [Fusarium poae]
1160	OBS26941.1	1624.76	0	97	97	97	1	800	1	800	800	800	800	hypothetical protein FPOA_00882 [Fusarium poae]
1161	OBS26940.1	666	2.4e-188	97	97	97	1	331	1	331	331	331	331	hypothetical protein FPOA_00881 [Fusarium poae]
1162	KPA40966.1	1030.01	1.2e-297	98	98	98	1	499	1	499	503	500	499	hypothetical protein FLAG1_06159 [Fusarium langsethiae]
1163	OBS26938.1	529.25	2.1e-147	99	99	99	1	255	1	255	255	255	255	hypothetical protein FPOA_00879 [Fusarium poae]
1164	OBS26937.1	957.21	1e-275	92	92	92	1	504	1	504	505	505	504	hypothetical protein FPOA_00878 [Fusarium poae]
1165	OBS26936.1	1809.65	0	98	98	98	1	922	1	922	922	922	922	hypothetical protein FPOA_00877 [Fusarium poae]
1166	CEF72977.1	1067.37	0	94	94	94	1	552	1	552	552	552	552	unnamed protein product [Fusarium graminearum]
1167	OBS26934.1	980.32	1.1e-282	97	97	97	1	492	1	490	492	490	492	hypothetical protein FPOA_00875 [Fusarium poae]
1168	OBS26933.1	727.63	8.4e-207	94	92	94	1	368	1	368	377	370	368	hypothetical protein FPOA_00874 [Fusarium poae]
1169	OBS26928.1	98.21	4.1e-18	41	34	11	26	150	33	158	152	460	126	hypothetical protein FPOA_00869 [Fusarium poae]
1170	OBS26931.1	342.43	3.9e-91	85	64	57	66	263	78	275	263	294	198	hypothetical protein FPOA_00872 [Fusarium poae]
1171	OBS26932.1	254.99	1.5e-64	52	36	34	115	368	141	391	368	393	257	hypothetical protein FPOA_00873 [Fusarium poae]
1172	OBS26930.1	1438.71	0	92	93	94	1	769	1	759	769	759	774	hypothetical protein FPOA_00871 [Fusarium poae]
1173	OBS26929.1	1033.48	1.3e-298	94	94	95	1	556	1	549	556	549	556	hypothetical protein FPOA_00870 [Fusarium poae]
1174	OBS26928.1	290.43	2.7e-75	59	46	33	1	252	1	255	329	460	257	hypothetical protein FPOA_00869 [Fusarium poae]
1175	XP_009252831.1	141.35	3.7e-31	74	65	40	1	93	1	93	106	172	93	hypothetical protein FPSE_01436 [Fusarium pseudograminearum CS3096]
1178	XP_011316684.1	117.47	1.2e-23	56	32	33	66	184	47	164	219	214	127	hypothetical protein FGSG_00942 [Fusarium graminearum PH-1]
1179	OBS26926.1	140.58	6.4e-31	86	53	31	1	75	1	75	121	206	75	hypothetical protein FPOA_00867 [Fusarium poae]
1180	XP_009252829.1	811.99	3.7e-232	98	98	98	1	401	1	401	401	401	401	hypothetical protein FPSE_01434 [Fusarium pseudograminearum CS3096]
1181	CEF72986.1	112.08	2.1e-22	83	51	53	39	98	35	94	98	94	60	unnamed protein product [Fusarium graminearum]
1183	KIL96258.1	65.85	1e-07	38	9	9	220	295	188	263	317	307	76	hypothetical protein FAVG1_01002 [Fusarium avenaceum]
1184	OBS26924.1	347.05	5.1e-93	99	99	99	1	167	1	167	167	167	167	hypothetical protein FPOA_00865 [Fusarium poae]
1185	OBS26923.1	1679.46	0	96	96	96	1	874	1	874	874	874	874	hypothetical protein FPOA_00864 [Fusarium poae]
1186	XP_018233323.1	1055.43	3.2e-305	89	90	90	1	573	1	577	573	577	580	CDF family cation efflux system protein [Fusarium oxysporum f. sp. lycopersici 4287]
1187	EXA52064.1	984.94	6.7e-284	68	68	68	1	679	1	679	680	680	679	hypothetical protein FOVG_00506 [Fusarium oxysporum f. sp. pisi HDV247]
1188	XP_011316691.1	557.37	1.2e-155	83	82	82	4	324	3	323	324	323	321	hypothetical protein FGSG_00949 [Fusarium graminearum PH-1]
1189	KPA46656.1	702.98	2.4e-199	96	93	94	21	393	11	389	393	389	379	syntaxin 1b 2 3 [Fusarium langsethiae]
1190	OBS26918.1	456.83	9.9e-126	96	96	96	1	236	1	236	236	236	236	hypothetical protein FPOA_00859 [Fusarium poae]
1191	XP_009252839.1	719.54	2e-204	99	99	97	1	351	9	359	351	359	351	hypothetical protein FPSE_01444 [Fusarium pseudograminearum CS3096]
1192	XP_009252840.1	637.11	1.3e-179	87	88	87	1	348	1	354	348	354	354	hypothetical protein FPSE_01445 [Fusarium pseudograminearum CS3096]
1193	OBS26915.1	558.14	4.2e-156	98	98	98	1	255	1	255	255	255	255	hypothetical protein FPOA_00856 [Fusarium poae]
1194	KPA46651.1	985.71	2.6e-284	99	99	99	1	496	1	496	496	496	496	duf1776 family protein [Fusarium langsethiae]
1196	OBS26913.1	788.49	4.7e-225	91	92	93	1	417	1	415	417	415	421	hypothetical protein FPOA_00854 [Fusarium poae]
1198	XP_009261895.1	75.1	1.1e-10	29	18	17	94	261	46	208	262	275	168	hypothetical protein FPSE_10503 [Fusarium pseudograminearum CS3096]
1199	OBS26908.1	1613.97	0	98	98	98	1	827	1	828	827	828	828	hypothetical protein FPOA_00849 [Fusarium poae]
1200	OBS26907.1	2009.57	0	98	98	98	1	1018	1	1018	1018	1018	1018	hypothetical protein FPOA_00848 [Fusarium poae]
1201	OBS26906.1	1943.32	0	93	94	93	1	1025	1	1030	1025	1030	1037	hypothetical protein FPOA_00847 [Fusarium poae]
1202	OBS26905.1	1014.22	6.9e-293	99	99	99	1	501	1	501	501	501	501	hypothetical protein FPOA_00846 [Fusarium poae]
1203	OBS26904.1	1642.48	0	92	92	93	1	910	1	900	910	900	910	hypothetical protein FPOA_00845 [Fusarium poae]
1204	OBS26903.1	516.92	1.3e-143	93	93	93	1	275	1	275	275	275	275	hypothetical protein FPOA_00844 [Fusarium poae]
1205	SCB64151.1	1029.62	1.9e-297	87	87	87	1	575	1	573	575	576	575	unnamed protein product [Fusarium graminearum]
1206	KPA46641.1	450.67	5.9e-124	95	95	95	1	220	1	220	220	220	220	integral membrane [Fusarium langsethiae]
1207	EYB33664.1	105.15	2.4e-20	78	78	8	1	65	1	65	65	579	65	hypothetical protein FG05_00965 [Fusarium graminearum]
1208	KPA46640.1	728.4	7.7e-207	72	73	64	1	504	71	579	507	579	511	hypothetical protein FLAG1_00503 [Fusarium langsethiae]
1209	OBS26898.1	828.16	7.3e-237	92	79	86	73	514	34	475	514	475	442	hypothetical protein FPOA_00841 [Fusarium poae]
1210	KPA46638.1	1655.57	0	98	98	98	1	816	1	816	816	816	816	c6 zinc finger containing protein [Fusarium langsethiae]
1211	OBS26896.1	500.75	7.3e-139	97	97	97	1	245	1	245	245	245	245	hypothetical protein FPOA_00839 [Fusarium poae]
1212	OBS26895.1	1168.3	0	98	98	98	1	595	1	595	595	595	595	hypothetical protein FPOA_00838 [Fusarium poae]
1213	OBS26894.1	1623.22	0	95	96	62	1	860	457	1317	860	1317	861	hypothetical protein FPOA_00837 [Fusarium poae]
1214	OBS26894.1	823.93	9.8e-236	97	96	29	1	404	1	404	407	1317	404	hypothetical protein FPOA_00837 [Fusarium poae]
1215	KPA46632.1	749.58	2.2e-213	94	94	91	1	387	13	399	387	399	387	hypothetical protein FLAG1_00495 [Fusarium langsethiae]
1216	XP_009252860.1	865.91	3.2e-248	87	81	82	39	525	36	522	525	522	491	hypothetical protein FPSE_01465 [Fusarium pseudograminearum CS3096]
1218	OBS26891.1	2254.94	0	97	97	97	1	1142	1	1141	1142	1141	1142	hypothetical protein FPOA_00834 [Fusarium poae]
1219	OBS26890.1	1455.27	0	96	96	83	1	748	114	861	748	861	748	hypothetical protein FPOA_00833 [Fusarium poae]
1220	OBS26890.1	142.12	1.9e-31	85	82	7	3	82	1	76	82	861	80	hypothetical protein FPOA_00833 [Fusarium poae]
1221	OBS26889.1	2114.35	0	91	91	91	1	1145	1	1145	1145	1146	1145	hypothetical protein FPOA_00832 [Fusarium poae]
1222	OBS26888.1	72.79	9.7e-10	72	10	18	1	51	1	51	345	203	51	hypothetical protein FPOA_00831 [Fusarium poae]
1223	OBS26887.1	176.41	9.2e-42	97	97	64	1	83	43	125	83	125	83	hypothetical protein FPOA_00830 [Fusarium poae]
1224	OBS26886.1	929.47	2.1e-267	94	94	94	1	479	5	483	479	483	479	hypothetical protein FPOA_00829 [Fusarium poae]
1225	OBS26885.1	1069.3	0	97	97	97	1	547	1	547	547	547	547	hypothetical protein FPOA_00828 [Fusarium poae]
1226	OBS26884.1	650.2	1.5e-183	92	92	92	1	347	1	347	347	347	347	hypothetical protein FPOA_00827 [Fusarium poae]
1227	EXA30893.1	404.45	6.1e-110	82	80	79	5	237	4	236	239	244	233	hypothetical protein FOVG_17769 [Fusarium oxysporum f. sp. pisi HDV247]
1228	OBS26882.1	546.58	1.6e-152	97	93	97	13	285	1	273	285	273	273	hypothetical protein FPOA_00825 [Fusarium poae]
1229	OBS26881.1	858.21	5.9e-246	90	90	88	1	478	1	478	478	488	478	hypothetical protein FPOA_00824 [Fusarium poae]
1230	OBS26880.1	1358.2	0	96	96	96	1	684	1	684	686	686	684	hypothetical protein FPOA_00823 [Fusarium poae]
1231	OBS26879.1	226.87	1.3e-56	63	55	20	6	188	385	567	212	575	183	hypothetical protein FPOA_00822 [Fusarium poae]
1232	XP_018233349.1	196.44	5.3e-47	37	40	38	1	326	1	336	326	336	346	hypothetical protein FOXG_17985 [Fusarium oxysporum f. sp. lycopersici 4287]
1233	CEG05683.1	82.03	3.1e-13	57	22	8	5	70	315	380	172	437	66	unnamed protein product [Fusarium sp. FIESC_5 CS3069]
1234	KIL83800.1	83.96	2.9e-13	58	15	8	19	92	412	478	283	488	74	hypothetical protein FAVG1_12949 [Fusarium avenaceum]
1235	XP_011316724.1	75.48	2.5e-11	78	37	29	4	58	23	71	114	145	55	hypothetical protein FGSG_11871 [Fusarium graminearum PH-1]
1236	OBS26875.1	988.41	4e-285	99	99	99	1	492	1	492	492	492	492	hypothetical protein FPOA_00818 [Fusarium poae]
1237	XP_011316722.1	244.2	8.5e-61	37	16	36	253	612	8	359	841	374	361	hypothetical protein FGSG_11869 [Fusarium graminearum PH-1]
1239	CEF73029.1	77.03	7.6e-12	62	57	5	7	70	143	206	70	755	64	unnamed protein product [Fusarium graminearum]
1240	OBS26873.1	1208.36	0	95	95	95	1	612	1	612	612	612	612	hypothetical protein FPOA_00816 [Fusarium poae]
1241	OBS26872.1	1099.35	0	94	93	94	6	591	1	586	592	587	586	hypothetical protein FPOA_00815 [Fusarium poae]
1243	OBS26871.1	1222.22	0	96	96	96	1	628	1	628	628	628	628	hypothetical protein FPOA_00814 [Fusarium poae]
1244	OBS26870.1	733.41	1.5e-208	97	97	97	1	367	1	367	367	367	367	hypothetical protein FPOA_00813 [Fusarium poae]
1245	OBS26869.1	1179.47	0	86	82	87	37	706	1	669	706	669	674	hypothetical protein FPOA_00812 [Fusarium poae]
1246	OBS26868.1	750.74	1.3e-213	97	74	77	1	358	1	358	470	453	358	hypothetical protein FPOA_00811 [Fusarium poae]
1247	OBS26867.1	594.35	9.2e-167	87	87	87	1	337	1	336	337	336	339	hypothetical protein FPOA_00810 [Fusarium poae]
1248	OBS26866.1	151.37	3.2e-34	94	94	71	1	78	26	103	78	103	78	hypothetical protein FPOA_00809 [Fusarium poae]
1249	OBS26865.1	176.41	1.2e-41	80	41	53	89	183	47	141	183	141	95	hypothetical protein FPOA_00808 [Fusarium poae]
1250	OBS26864.1	1063.14	1.4e-307	97	97	97	1	540	1	540	540	540	540	hypothetical protein FPOA_00807 [Fusarium poae]
1251	OBS26863.1	649.82	1.9e-183	92	92	92	1	345	1	345	345	345	345	hypothetical protein FPOA_00806 [Fusarium poae]
1252	OBS26862.1	1311.21	0	94	94	94	4	688	1	686	688	686	688	hypothetical protein FPOA_00805 [Fusarium poae]
1253	OBS26861.1	563.53	1.5e-157	89	88	88	1	304	1	304	305	307	304	hypothetical protein FPOA_00804 [Fusarium poae]
1254	OBS26860.1	594.35	7.5e-167	93	93	93	1	302	1	302	302	302	302	hypothetical protein FPOA_00803 [Fusarium poae]
1255	OBS26859.1	692.19	3.6e-196	94	96	94	1	359	1	365	359	365	365	hypothetical protein FPOA_00802 [Fusarium poae]
1256	OBS26858.1	796.58	1.7e-227	97	97	97	1	412	1	412	412	412	412	hypothetical protein FPOA_00801 [Fusarium poae]
1257	OBS26857.1	865.53	3.1e-248	97	97	97	1	418	1	418	418	418	418	hypothetical protein FPOA_00800 [Fusarium poae]
1258	OBS26856.1	381.72	9.7e-103	96	54	96	151	343	1	193	343	193	193	hypothetical protein FPOA_00799 [Fusarium poae]
1259	OBS26854.1	929.47	2.3e-267	95	96	96	1	503	1	504	503	504	508	hypothetical protein FPOA_00797 [Fusarium poae]
1261	OBS26853.1	766.92	1.4e-218	95	96	95	1	404	1	406	404	406	406	hypothetical protein FPOA_00796 [Fusarium poae]
1262	OBS26852.1	1068.91	0	99	99	99	1	526	1	526	526	526	526	hypothetical protein FPOA_00795 [Fusarium poae]
1263	OBS26851.1	617.46	8.9e-174	97	97	97	1	313	1	313	313	313	313	hypothetical protein FPOA_00794 [Fusarium poae]
1264	OBS26850.1	922.92	1.9e-265	95	97	95	1	476	1	483	476	483	483	hypothetical protein FPOA_00793 [Fusarium poae]
1265	OBS26849.1	540.42	1.5e-150	83	83	83	1	327	1	327	327	327	327	hypothetical protein FPOA_00792 [Fusarium poae]
1266	OBS26848.1	1237.63	0	98	98	98	1	611	1	611	611	611	611	hypothetical protein FPOA_00791 [Fusarium poae]
1267	OBS26847.1	1831.22	0	98	98	98	1	958	1	958	958	958	958	hypothetical protein FPOA_00790 [Fusarium poae]
1268	OBS26846.1	704.52	7.2e-200	95	95	95	1	364	1	364	364	364	364	hypothetical protein FPOA_00789 [Fusarium poae]
1269	KPA46594.1	2109.34	0	98	98	98	1	1081	1	1079	1081	1079	1081	sulfate transporter [Fusarium langsethiae]
1270	OBS26844.1	420.24	7.9e-115	98	98	98	1	213	1	213	213	213	213	hypothetical protein FPOA_00787 [Fusarium poae]
1271	OBS26843.1	451.44	4.1e-124	97	98	97	1	235	1	236	235	236	236	hypothetical protein FPOA_00786 [Fusarium poae]
1272	OBS26842.1	755.75	3e-215	97	97	97	1	389	1	389	389	389	389	hypothetical protein FPOA_00785 [Fusarium poae]
1273	OBS26841.1	754.21	8.4e-215	98	98	98	1	376	1	376	376	376	376	hypothetical protein FPOA_00784 [Fusarium poae]
1274	OBS26840.1	539.65	2.5e-150	94	79	86	1	275	1	275	324	300	275	hypothetical protein FPOA_00783 [Fusarium poae]
1275	OBS26839.1	2033.45	0	96	96	96	1	1002	1	1002	1002	1002	1002	hypothetical protein FPOA_00782 [Fusarium poae]
1276	KPA46587.1	418.7	2e-114	99	99	99	1	203	1	203	203	203	203	endosomal protein p24b [Fusarium langsethiae]
1277	XP_003054231.1	371.7	2e-100	100	100	100	1	183	1	183	183	183	183	predicted protein [Nectria haematococca mpVI 77-13-4]
1278	OBS26835.1	1507.27	0	98	98	98	1	789	1	789	789	789	789	hypothetical protein FPOA_00778 [Fusarium poae]
1279	OBS26834.1	390.58	5.5e-106	100	100	100	1	199	1	199	199	199	199	hypothetical protein FPOA_00777 [Fusarium poae]
1280	KFH45004.1	1243.8	0	85	85	79	1	704	55	758	704	758	704	dipeptidyl peptidase-like protein [Acremonium chrysogenum ATCC 11550]
1281	KPA46582.1	446.43	1.2e-122	98	98	94	1	223	10	232	223	232	223	gluconokinase [Fusarium langsethiae]
1282	OBS26831.1	939.49	2.1e-270	96	96	96	1	492	1	492	492	492	492	hypothetical protein FPOA_00774 [Fusarium poae]
1283	OBS26830.1	696.81	1.4e-197	98	98	98	1	346	1	346	346	346	346	hypothetical protein FPOA_00773 [Fusarium poae]
1284	OBS26829.1	431.41	4.1e-118	97	97	97	1	228	1	228	228	228	228	hypothetical protein FPOA_00772 [Fusarium poae]
1285	OBS26828.1	240.74	4.5e-61	100	100	100	1	124	1	124	124	124	124	hypothetical protein FPOA_00771 [Fusarium poae]
1286	OBS26827.1	1308.51	0	95	95	96	1	637	1	632	637	632	637	hypothetical protein FPOA_00770 [Fusarium poae]
1288	XP_009259978.1	233.03	9.5e-59	95	95	95	1	122	1	122	122	122	122	hypothetical protein FPSE_08585 [Fusarium pseudograminearum CS3096]
1289	EMT62105.1	2061.19	0	85	86	86	1	1221	1	1230	1221	1230	1244	Pre-mRNA-processing ATP-dependent RNA helicase PRP5 [Fusarium oxysporum f. sp. cubense race 4]
1290	OBS26824.1	477.63	7.3e-132	91	91	91	1	255	1	255	255	255	255	hypothetical protein FPOA_00767 [Fusarium poae]
1291	OBS26823.1	681.79	4.5e-193	98	98	98	1	340	1	340	340	340	340	hypothetical protein FPOA_00766 [Fusarium poae]
1292	OBS26822.1	977.62	6.9e-282	98	98	98	1	488	1	488	488	488	488	hypothetical protein FPOA_00765 [Fusarium poae]
1293	OBS26821.1	490.73	8.7e-136	95	95	95	1	261	1	261	261	261	261	hypothetical protein FPOA_00764 [Fusarium poae]
1294	KPA46570.1	1600.88	0	95	95	95	9	856	1	852	856	852	852	ph-response regulator protein palf rim8 [Fusarium langsethiae]
1295	XP_011316784.1	1140.95	0	94	94	94	1	609	1	609	609	609	609	hypothetical protein FGSG_01030 [Fusarium graminearum PH-1]
1296	OBS26818.1	379.79	7.6e-103	98	98	98	1	186	1	186	186	186	186	hypothetical protein FPOA_00761 [Fusarium poae]
1297	OBS26817.1	663.3	1.6e-187	99	99	99	1	331	1	331	331	331	331	hypothetical protein FPOA_00760 [Fusarium poae]
1298	OBS26816.1	662.91	2e-187	97	97	97	1	325	1	325	325	325	325	hypothetical protein FPOA_00759 [Fusarium poae]
1299	KPA46565.1	441.04	4.8e-121	99	99	99	1	222	1	222	222	222	222	er membrane protein sh3 [Fusarium langsethiae]
1300	OBS26814.1	311.61	2.4e-82	88	88	88	1	172	1	172	172	172	172	hypothetical protein FPOA_00757 [Fusarium poae]
1301	OBS26813.1	2103.18	0	92	92	92	1	1141	1	1140	1141	1140	1141	hypothetical protein FPOA_00756 [Fusarium poae]
1302	OBS26812.1	981.86	4.2e-283	92	93	93	1	540	1	542	540	542	544	hypothetical protein FPOA_00755 [Fusarium poae]
1303	OBS26811.1	743.81	1.1e-211	98	98	98	1	375	1	375	376	376	375	hypothetical protein FPOA_00754 [Fusarium poae]
1304	KPA46560.1	631.33	6.3e-178	96	96	96	1	323	1	323	323	323	323	tpc1-mitochondrial transport protein [Fusarium langsethiae]
1305	OBS26809.1	756.9	1.4e-215	94	94	94	1	400	1	400	400	400	400	hypothetical protein FPOA_00752 [Fusarium poae]
1306	OBS26808.1	919.84	1.7e-264	93	93	93	1	479	1	479	479	479	479	hypothetical protein FPOA_00751 [Fusarium poae]
1307	OBS26807.1	1079.32	3.2e-312	93	93	93	1	541	1	542	541	542	542	hypothetical protein FPOA_00750 [Fusarium poae]
1308	OBS26806.1	2102.79	0	91	91	91	1	1139	2	1140	1144	1140	1139	hypothetical protein FPOA_00749 [Fusarium poae]
1309	KPA46555.1	3842.35	0	95	95	95	1	2000	1	2008	2000	2008	2009	rho guanine nucleotide exchange factor gef1 [Fusarium langsethiae]
1310	OBS26804.1	1375.53	0	95	95	95	1	718	1	719	718	719	719	hypothetical protein FPOA_00747 [Fusarium poae]
1311	OBS26803.1	331.26	2.9e-88	99	99	99	1	165	1	165	165	165	165	hypothetical protein FPOA_00746 [Fusarium poae]
1312	CEF73108.1	96.67	8.4e-18	76	76	76	1	64	1	64	64	64	64	unnamed protein product [Fusarium graminearum]
1313	CEF73109.1	861.29	6.3e-247	94	95	94	1	446	1	447	446	447	447	unnamed protein product [Fusarium graminearum]
1314	OBS26801.1	1651.72	0	95	95	95	1	868	1	868	868	868	868	hypothetical protein FPOA_00744 [Fusarium poae]
1316	KPA46551.1	1107.43	0	88	89	88	1	589	1	594	589	594	594	ring-finger containing protein [Fusarium langsethiae]
1317	OBS26799.1	1090.87	0	97	97	90	1	548	40	587	548	587	548	hypothetical protein FPOA_00742 [Fusarium poae]
1318	XP_009262107.1	10843.7	0	75	77	76	1	7411	1	7453	7411	7453	7552	hypothetical protein FPSE_10715 [Fusarium pseudograminearum CS3096]
1319	OBS26797.1	1288.86	0	88	89	89	1	714	1	708	714	708	716	hypothetical protein FPOA_00740 [Fusarium poae]
1320	KPA46548.1	1204.5	0	96	96	96	1	641	1	641	641	641	641	proliferating cell nuclear antigen [Fusarium langsethiae]
1321	OBS26796.1	504.21	7.6e-140	97	97	28	1	259	615	873	259	873	259	hypothetical protein FPOA_00739 [Fusarium poae]
1322	KPA46546.1	669.08	3.2e-189	95	95	95	2	350	6	352	350	352	349	pyridoxine kinase [Fusarium langsethiae]
1323	XP_011316811.1	563.15	2e-157	92	92	92	1	316	1	316	316	316	316	hypothetical protein FGSG_01054 [Fusarium graminearum PH-1]
1324	XP_009262113.1	933.71	1.1e-268	97	97	97	1	474	1	474	474	474	474	hypothetical protein FPSE_10721 [Fusarium pseudograminearum CS3096]
1325	OBS26792.1	428.33	4.9e-117	96	82	96	38	251	1	214	251	214	214	hypothetical protein FPOA_00735 [Fusarium poae]
1326	OBS26791.1	1093.57	0	97	97	97	1	540	1	540	540	540	540	hypothetical protein FPOA_00734 [Fusarium poae]
1327	OBS26790.1	493.04	1.5e-136	97	95	18	4	245	1050	1291	246	1292	242	hypothetical protein FPOA_00733 [Fusarium poae]
1328	OBS26790.1	1069.3	0	94	94	41	1	569	469	1041	571	1292	573	hypothetical protein FPOA_00733 [Fusarium poae]
1329	OBS26790.1	910.21	1.3e-261	97	97	35	1	470	1	466	471	1292	470	hypothetical protein FPOA_00733 [Fusarium poae]
1331	XP_011316817.1	475.32	3.6e-131	88	88	88	2	254	3	255	254	255	253	hypothetical protein FGSG_01060 [Fusarium graminearum PH-1]
1332	EYB33754.1	714.53	6.9e-203	94	94	62	1	363	191	553	363	553	363	hypothetical protein FG05_01061 [Fusarium graminearum]
1333	OBS26788.1	523.09	1.7e-145	96	95	41	1	268	1	268	270	627	268	hypothetical protein FPOA_00731 [Fusarium poae]
1334	KPA38993.1	414.08	5.5e-113	98	98	98	1	211	1	211	211	211	211	fms interacting protein [Fusarium langsethiae]
1335	KPA38994.1	998.42	3.9e-288	98	98	98	1	497	1	497	497	497	497	hemolysin-iii family protein [Fusarium langsethiae]
1336	OBS26785.1	951.81	4.1e-274	98	98	99	1	492	1	487	492	487	492	hypothetical protein FPOA_00728 [Fusarium poae]
1337	OBS26784.1	1540.01	0	94	94	94	1	811	1	813	811	813	813	hypothetical protein FPOA_00727 [Fusarium poae]
1338	OBS26783.1	896.35	2e-257	89	89	89	1	488	1	488	489	489	488	hypothetical protein FPOA_00726 [Fusarium poae]
1339	XP_009262125.1	556.21	2.1e-155	95	95	94	1	290	1	290	291	293	290	hypothetical protein FPSE_10733 [Fusarium pseudograminearum CS3096]
1340	OBS26781.1	682.56	2.8e-193	98	98	98	1	350	1	350	350	350	350	hypothetical protein FPOA_00724 [Fusarium poae]
1341	OBS26780.1	460.3	7.2e-127	98	98	98	1	216	1	215	216	215	216	hypothetical protein FPOA_00723 [Fusarium poae]
1342	CEG02379.1	2726.04	0	90	91	91	1	1519	1	1520	1519	1520	1531	unnamed protein product [Fusarium pseudograminearum CS3427]
1343	OBS26774.1	1796.94	0	96	97	94	1	915	26	942	915	942	917	hypothetical protein FPOA_00717 [Fusarium poae]
1344	XP_011316832.1	331.26	3e-88	98	98	98	1	171	1	171	171	171	171	hypothetical protein FGSG_01072 [Fusarium graminearum PH-1]
1345	OBS26777.1	764.99	5.4e-218	92	92	92	1	409	1	408	409	408	409	hypothetical protein FPOA_00720 [Fusarium poae]
1346	OBS26768.1	622.85	2.2e-175	98	98	98	1	320	1	320	320	320	320	hypothetical protein FPOA_00710 [Fusarium poae]
1347	XP_011316844.1	1020.76	7.9e-295	96	96	96	1	526	1	526	526	526	528	hypothetical protein FGSG_01084 [Fusarium graminearum PH-1]
1348	OBS26770.1	474.55	4.6e-131	98	98	98	1	235	1	235	235	235	235	hypothetical protein FPOA_00713 [Fusarium poae]
1349	OBS26771.1	442.58	1.4e-121	100	100	100	1	210	1	210	210	210	210	hypothetical protein FPOA_00714 [Fusarium poae]
1350	XP_009261766.1	347.05	5.2e-93	100	100	100	1	173	1	173	173	173	173	hypothetical protein FPSE_10374 [Fusarium pseudograminearum CS3096]
1351	OBS26773.1	1065.45	3e-308	100	100	100	1	552	1	552	552	552	552	hypothetical protein FPOA_00716 [Fusarium poae]
1352	OBS27179.1	907.52	2e-260	50	50	49	6	910	5	916	926	944	925	hypothetical protein FPOA_01120 [Fusarium poae]
1353	XP_009261773.1	131.72	1.4e-27	57	20	16	195	304	275	384	304	392	110	hypothetical protein FPSE_10381 [Fusarium pseudograminearum CS3096]
1354	SCB64181.1	121.32	6.1e-24	52	9	51	164	282	2	120	659	120	119	unnamed protein product [Fusarium graminearum]
1355	XP_011316837.1	69.71	1.2e-09	57	44	17	15	71	50	106	74	184	57	hypothetical protein FGSG_01076 [Fusarium graminearum PH-1]
1356	OBS27180.1	369.78	4.7e-99	50	51	52	1	387	1	382	388	382	394	hypothetical protein FPOA_01121 [Fusarium poae]
1357	OBS27179.1	205.68	2e-50	73	54	10	50	188	619	757	188	944	139	hypothetical protein FPOA_01120 [Fusarium poae]
1358	OBS27181.1	1348.57	0	99	99	99	1	682	1	682	682	682	682	hypothetical protein FPOA_01122 [Fusarium poae]
1359	OBS27182.1	995.34	3.8e-287	91	91	83	1	551	52	601	551	601	551	hypothetical protein FPOA_01123 [Fusarium poae]
1360	OBS27183.1	342.43	2.7e-91	71	71	71	1	234	1	235	234	235	236	hypothetical protein FPOA_01124 [Fusarium poae]
1361	OBS27184.1	1326.61	0	97	97	97	1	691	1	687	691	687	693	hypothetical protein FPOA_01125 [Fusarium poae]
1362	OBS27185.1	476.86	1.2e-131	97	97	97	1	250	1	250	250	250	250	hypothetical protein FPOA_01126 [Fusarium poae]
1363	OBS27186.1	865.14	4.2e-248	95	95	95	1	432	1	432	432	432	432	hypothetical protein FPOA_01127 [Fusarium poae]
1364	OBS27187.1	1144.03	0	97	97	97	1	585	1	585	585	585	585	hypothetical protein FPOA_01128 [Fusarium poae]
1365	XP_003053481.1	447.2	6.3e-123	100	100	100	1	216	1	216	216	216	216	predicted protein [Nectria haematococca mpVI 77-13-4]
1366	XP_011316861.1	429.87	1.2e-117	92	92	92	1	229	1	229	229	229	229	hypothetical protein FGSG_01098 [Fusarium graminearum PH-1]
1367	XP_011316860.1	781.56	6e-223	93	93	93	1	427	1	424	427	424	427	hypothetical protein FGSG_01097 [Fusarium graminearum PH-1]
1368	OBS27191.1	358.99	1.3e-96	100	100	100	1	180	1	180	180	180	180	hypothetical protein FPOA_01132 [Fusarium poae]
1369	OBS27192.1	1427.54	0	97	97	97	1	701	1	701	701	701	701	hypothetical protein FPOA_01133 [Fusarium poae]
1370	XP_009260444.1	466.08	1.6e-128	96	96	96	1	233	1	233	233	233	233	hypothetical protein FPSE_09052 [Fusarium pseudograminearum CS3096]
1371	XP_009260441.1	266.54	6.1e-68	58	33	29	13	236	79	301	409	455	232	hypothetical protein FPSE_09049 [Fusarium pseudograminearum CS3096]
1372	OBS27194.1	1571.6	0	95	95	95	1	820	1	820	820	820	820	hypothetical protein FPOA_01135 [Fusarium poae]
1373	OBS27195.1	790.8	9e-226	99	99	99	1	404	1	404	404	404	404	hypothetical protein FPOA_01136 [Fusarium poae]
1374	OBS27196.1	682.94	2.1e-193	97	97	96	1	355	1	355	355	356	355	hypothetical protein FPOA_01137 [Fusarium poae]
1375	OBS27197.1	1015.37	3.2e-293	99	99	99	1	511	1	511	511	511	511	hypothetical protein FPOA_01138 [Fusarium poae]
1376	XP_009260453.1	147.52	4.5e-33	100	100	100	1	72	1	72	72	72	72	hypothetical protein FPSE_09061 [Fusarium pseudograminearum CS3096]
1377	KPA44189.1	667.92	7.2e-189	95	96	95	1	357	1	359	357	359	359	pin2-interacting protein x1 [Fusarium langsethiae]
1378	OBS27200.1	1761.12	0	97	97	98	1	867	1	864	867	864	867	hypothetical protein FPOA_01141 [Fusarium poae]
1379	OBS27201.1	1560.04	0	91	91	91	1	829	1	829	830	830	829	hypothetical protein FPOA_01142 [Fusarium poae]
1380	OBS27202.1	1376.69	0	98	98	98	1	675	1	675	675	675	675	hypothetical protein FPOA_01143 [Fusarium poae]
1381	OBS27203.1	1179.08	0	95	95	95	1	625	1	625	625	625	625	hypothetical protein FPOA_01144 [Fusarium poae]
1382	KPA44184.1	697.58	8.3e-198	96	96	96	1	350	1	350	350	350	350	hypothetical protein FLAG1_02938 [Fusarium langsethiae]
1383	OBS27205.1	991.87	3.6e-286	99	99	99	1	492	1	492	492	492	492	hypothetical protein FPOA_01146 [Fusarium poae]
1384	OBS27206.1	1409.05	0	97	97	97	1	706	1	706	706	706	706	hypothetical protein FPOA_01147 [Fusarium poae]
1385	EXK89935.1	887.87	1.1e-254	65	66	63	1	676	42	704	677	706	687	hypothetical protein FOQG_07398 [Fusarium oxysporum f. sp. raphani 54005]
1386	OBS27207.1	1298.49	0	98	98	98	1	641	1	641	641	641	641	hypothetical protein FPOA_01149 [Fusarium poae]
1387	OBS27208.1	252.68	1.2e-64	87	87	88	1	141	1	140	141	140	141	hypothetical protein FPOA_01150 [Fusarium poae]
1388	KPA44179.1	519.23	2.5e-144	93	93	93	1	272	1	272	272	272	272	hypothetical protein FLAG1_02932 [Fusarium langsethiae]
1389	KPA44178.1	730.71	9.4e-208	98	98	98	1	364	1	364	364	364	364	transcription factor [Fusarium langsethiae]
1390	OBS27211.1	699.51	2.4e-198	94	94	94	1	376	1	373	376	373	376	hypothetical protein FPOA_01153 [Fusarium poae]
1391	OBS27213.1	590.11	1.4e-165	100	100	100	1	305	1	305	305	305	305	hypothetical protein FPOA_01155 [Fusarium poae]
1392	OBS27214.1	1976.06	0	98	98	98	1	987	1	987	987	987	987	hypothetical protein FPOA_01156 [Fusarium poae]
1393	OBS27215.1	387.11	5.5e-105	100	100	100	1	194	1	194	194	194	194	hypothetical protein FPOA_01157 [Fusarium poae]
1394	KPA44172.1	670.23	1.5e-189	96	96	96	1	361	1	361	361	361	361	nbl1 borealin protein [Fusarium langsethiae]
1395	KPA44171.1	560.07	1.4e-156	99	99	99	1	288	1	288	288	288	288	26s proteasome regulatory subunit n10 [Fusarium langsethiae]
1396	KPA44170.1	239.58	1e-60	93	93	93	1	125	1	125	125	125	125	sybindin family protein [Fusarium langsethiae]
1397	KPA44169.1	302.37	1.4e-79	96	96	97	1	159	1	158	159	158	159	dna-directed rna polymerase ii subunit rpb4 [Fusarium langsethiae]
1398	OBS27220.1	1177.54	0	97	97	97	1	581	1	581	581	581	581	hypothetical protein FPOA_01162 [Fusarium poae]
1399	KPA44167.1	680.25	1.7e-192	85	86	85	1	394	1	393	394	395	395	fatty-acid amide hydrolase [Fusarium langsethiae]
1400	OBS27222.1	1296.95	0	96	96	96	1	681	1	681	681	681	681	hypothetical protein FPOA_01164 [Fusarium poae]
1401	XP_009252429.1	445.28	2.8e-122	96	96	96	1	228	1	228	228	228	228	hypothetical protein FPSE_01034 [Fusarium pseudograminearum CS3096]
1402	OBS27224.1	739.95	1.6e-210	97	98	97	1	374	1	376	374	376	376	hypothetical protein FPOA_01166 [Fusarium poae]
1403	OBS27225.1	459.14	2e-126	98	98	98	1	234	1	234	234	234	234	hypothetical protein FPOA_01167 [Fusarium poae]
1404	XP_009252426.1	1129.39	0	96	96	96	1	581	1	581	581	581	581	hypothetical protein FPSE_01031 [Fusarium pseudograminearum CS3096]
1405	OBS27227.1	1074.31	6.3e-311	99	99	99	1	537	1	537	537	537	537	hypothetical protein FPOA_01169 [Fusarium poae]
1406	OBS27228.1	698.74	3.6e-198	99	99	99	1	345	1	345	345	345	345	hypothetical protein FPOA_01170 [Fusarium poae]
1407	OBS27229.1	522.32	2.8e-145	99	96	99	7	266	1	260	266	260	260	hypothetical protein FPOA_01171 [Fusarium poae]
1408	OBS27230.1	417.16	6.2e-114	99	99	99	1	207	1	207	207	207	207	hypothetical protein FPOA_01172 [Fusarium poae]
1409	OBS27231.1	1741.09	0	97	97	97	1	885	1	886	885	886	886	hypothetical protein FPOA_01173 [Fusarium poae]
1410	OBS27232.1	685.26	3.8e-194	96	96	96	1	331	1	331	331	331	331	hypothetical protein FPOA_01174 [Fusarium poae]
1411	OBS27233.1	790.03	1.6e-225	98	98	98	1	407	1	407	407	407	407	hypothetical protein FPOA_01175 [Fusarium poae]
1412	XP_009252419.1	111.31	3.6e-22	81	77	56	1	66	1	69	72	100	69	hypothetical protein FPSE_01024 [Fusarium pseudograminearum CS3096]
1414	OBS27234.1	1142.87	0	99	99	99	1	576	1	576	576	576	576	hypothetical protein FPOA_01176 [Fusarium poae]
1415	XP_011316909.1	1596.64	0	95	95	96	1	801	1	793	801	793	801	hypothetical protein FGSG_01142 [Fusarium graminearum PH-1]
1417	OBS27236.1	2398.62	0	97	97	97	1	1226	1	1225	1226	1225	1228	hypothetical protein FPOA_01178 [Fusarium poae]
1418	OBS27237.1	442.19	2.1e-121	95	95	95	1	219	1	219	219	219	219	hypothetical protein FPOA_01179 [Fusarium poae]
1419	KPA44150.1	184.11	4.5e-44	90	90	13	1	99	593	691	100	692	99	hypothetical protein FLAG1_02903 [Fusarium langsethiae]
1420	KPA44150.1	768.46	7.9e-219	69	68	57	1	570	1	571	574	692	571	hypothetical protein FLAG1_02903 [Fusarium langsethiae]
1421	OBS27240.1	1066.99	0	95	95	83	1	539	1	536	539	622	539	hypothetical protein FPOA_01182 [Fusarium poae]
1422	OBS27241.1	1622.06	0	96	96	96	1	808	1	810	808	810	810	hypothetical protein FPOA_01183 [Fusarium poae]
1423	XP_011316918.1	1371.3	0	91	93	92	1	712	1	723	712	723	727	endopolyphosphatase [Fusarium graminearum PH-1]
1425	OBS27243.1	869.77	1.7e-249	97	97	97	1	440	1	440	440	440	440	hypothetical protein FPOA_01185 [Fusarium poae]
1426	OBS27244.1	945.27	4.6e-272	99	84	99	86	564	1	479	564	479	479	hypothetical protein FPOA_01186 [Fusarium poae]
1427	OBS27245.1	831.63	4.7e-238	98	98	98	1	407	1	407	407	407	407	hypothetical protein FPOA_01187 [Fusarium poae]
1428	XP_011316922.1	377.48	4.3e-102	100	100	100	1	193	1	193	193	193	193	60S ribosomal protein L9-B [Fusarium graminearum PH-1]
1429	XP_009257028.1	635.95	2.5e-179	100	100	100	1	318	1	318	318	318	318	hypothetical protein FPSE_05635 [Fusarium pseudograminearum CS3096]
1430	EYB33839.1	2269.2	0	95	95	95	1	1178	1	1178	1178	1178	1178	hypothetical protein FG05_01156 [Fusarium graminearum]
1431	KPA44140.1	689.49	2.2e-195	99	99	99	1	348	1	348	348	348	348	dna repair protein rhp51 [Fusarium langsethiae]
1432	KPA44139.1	417.54	5.1e-114	94	94	74	1	213	59	271	213	271	213	30 kda heat shock protein [Fusarium langsethiae]
1433	SCB64195.1	1192.56	0	90	90	90	1	641	1	641	641	641	641	unnamed protein product [Fusarium graminearum]
1434	OBS27252.1	538.11	4.9e-150	100	100	100	1	264	1	264	264	264	264	hypothetical protein FPOA_01194 [Fusarium poae]
1435	KPA44136.1	3743.36	0	98	98	98	1	1935	1	1935	1935	1935	1935	phosphatidylinositol 4-kinase [Fusarium langsethiae]
1436	OBS27254.1	1151.73	0	97	97	97	1	587	1	587	587	587	587	hypothetical protein FPOA_01196 [Fusarium poae]
1437	OBS27255.1	1793.48	0	98	98	87	5	904	105	1008	904	1008	904	hypothetical protein FPOA_01197 [Fusarium poae]
1438	OBS27256.1	386.34	9.8e-105	98	98	98	1	196	1	196	196	196	196	hypothetical protein FPOA_01198 [Fusarium poae]
1439	XP_009253988.1	1654.42	0	85	86	85	1	975	1	978	975	978	978	hypothetical protein FPSE_02594 [Fusarium pseudograminearum CS3096]
1440	OBS27259.1	2407.1	0	98	98	98	1	1209	1	1209	1209	1209	1209	hypothetical protein FPOA_01201 [Fusarium poae]
1441	XP_009253990.1	1386.7	0	93	93	93	1	716	1	716	716	716	716	hypothetical protein FPSE_02596 [Fusarium pseudograminearum CS3096]
1442	XP_009253991.1	739.18	4.5e-210	73	75	74	1	516	1	520	516	520	525	hypothetical protein FPSE_02597 [Fusarium pseudograminearum CS3096]
1443	OBS27262.1	805.05	4.9e-230	95	95	95	1	416	1	416	416	416	416	hypothetical protein FPOA_01204 [Fusarium poae]
1445	OBS27264.1	538.88	3.5e-150	95	95	96	1	289	1	286	289	286	289	hypothetical protein FPOA_01206 [Fusarium poae]
1446	OBS27265.1	590.11	1.5e-165	91	91	91	1	313	1	313	313	313	313	hypothetical protein FPOA_01207 [Fusarium poae]
1447	XP_009253995.1	176.79	7.2e-42	89	89	89	1	99	1	99	99	99	99	hypothetical protein FPSE_02601 [Fusarium pseudograminearum CS3096]
1448	OBS27267.1	715.69	3.3e-203	94	94	94	1	376	1	376	376	376	376	hypothetical protein FPOA_01209 [Fusarium poae]
1449	OBS27268.1	905.2	3.9e-260	97	98	97	1	454	1	455	454	455	455	hypothetical protein FPOA_01210 [Fusarium poae]
1450	OBS27269.1	925.62	3.1e-266	95	96	95	1	482	1	485	482	485	485	hypothetical protein FPOA_01211 [Fusarium poae]
1451	XP_009253999.1	1283.09	0	98	98	98	1	638	1	639	638	639	639	hypothetical protein FPSE_02605 [Fusarium pseudograminearum CS3096]
1452	XP_009254000.1	618.23	5.4e-174	97	97	97	1	319	1	319	319	319	319	hypothetical protein FPSE_02606 [Fusarium pseudograminearum CS3096]
1453	OBS27272.1	994.96	4.2e-287	98	98	98	1	492	1	492	492	492	492	hypothetical protein FPOA_01214 [Fusarium poae]
1454	XP_011316949.1	834.33	7.6e-239	100	99	99	1	422	1	422	423	423	422	cystathionine gamma-lyase [Fusarium graminearum PH-1]
1455	OBS27274.1	1093.57	0	97	97	97	1	540	1	540	541	541	540	hypothetical protein FPOA_01216 [Fusarium poae]
1456	OBS27275.1	392.5	1.5e-106	96	96	97	1	203	1	202	203	202	203	hypothetical protein FPOA_01217 [Fusarium poae]
1457	OBS27276.1	946.42	2.2e-272	80	81	81	1	587	1	586	587	588	590	hypothetical protein FPOA_01218 [Fusarium poae]
1458	OBS27277.1	533.87	1e-148	97	97	98	1	276	1	272	276	272	276	hypothetical protein FPOA_01219 [Fusarium poae]
1459	XP_009253225.1	543.5	1.5e-151	92	94	92	1	294	1	298	294	298	298	hypothetical protein FPSE_01831 [Fusarium pseudograminearum CS3096]
1460	XP_009253224.1	1292.72	0	99	99	99	1	636	1	636	636	636	636	hypothetical protein FPSE_01830 [Fusarium pseudograminearum CS3096]
1462	KPA43632.1	1804.26	0	96	90	96	64	1000	4	940	1000	940	937	exosome complex exonuclease dis3 [Fusarium langsethiae]
1463	OBS27281.1	1036.56	1.4e-299	98	98	98	1	538	1	538	538	538	538	hypothetical protein FPOA_01223 [Fusarium poae]
1464	OBS27282.1	822.39	3.1e-235	92	92	92	1	436	1	436	436	436	436	hypothetical protein FPOA_01224 [Fusarium poae]
1465	OBS27283.1	494.58	4.5e-137	100	100	100	1	240	1	240	240	240	240	hypothetical protein FPOA_01225 [Fusarium poae]
1466	OBS27284.1	1306.58	0	99	99	99	1	637	1	637	637	637	637	hypothetical protein FPOA_01226 [Fusarium poae]
1467	OBS27285.1	902.89	2e-259	95	95	95	1	460	1	464	460	464	464	hypothetical protein FPOA_01227 [Fusarium poae]
1468	OBS27286.1	427.94	4.7e-117	94	94	94	1	232	1	232	232	232	232	hypothetical protein FPOA_01228 [Fusarium poae]
1469	KPA43625.1	696.43	1.7e-197	99	99	99	1	333	1	333	333	333	333	cyclin [Fusarium langsethiae]
1471	KPA43622.1	1008.82	3.1e-291	95	95	95	1	521	1	522	521	522	522	chromatin structure-remodeling complex subunit rsc7 [Fusarium langsethiae]
1472	OBS27287.1	4335.41	0	98	98	98	1	2162	1	2161	2162	2161	2162	hypothetical protein FPOA_01230 [Fusarium poae]
1473	KPA43620.1	110.15	7.4e-22	100	100	4	1	49	1041	1089	49	1089	49	ca2+-transporting atpase [Fusarium langsethiae]
1474	OBS27289.1	1083.94	0	91	49	47	1	594	1	600	1101	1166	600	hypothetical protein FPOA_01232 [Fusarium poae]
1475	OBS27290.1	370.55	5e-100	98	98	98	1	191	1	191	191	191	191	hypothetical protein FPOA_01233 [Fusarium poae]
1476	XP_009253209.1	758.06	6.2e-216	100	100	100	1	391	1	391	391	391	391	hypothetical protein FPSE_01815 [Fusarium pseudograminearum CS3096]
1477	OBS27292.1	1363.98	0	99	93	99	44	740	3	699	740	699	697	hypothetical protein FPOA_01235 [Fusarium poae]
1478	OBS27293.1	519.23	2.3e-144	98	98	98	1	261	1	261	261	261	261	hypothetical protein FPOA_01236 [Fusarium poae]
1479	OBS27294.1	575.09	5.2e-161	92	92	93	1	318	1	316	318	316	318	hypothetical protein FPOA_01237 [Fusarium poae]
1480	OBS27295.1	853.2	1.8e-244	91	91	91	1	455	1	455	455	455	455	hypothetical protein FPOA_01238 [Fusarium poae]
1481	KPA43613.1	746.5	1.7e-212	98	98	98	1	373	1	373	373	373	373	sterol-4alpha-carboxylate 3-dehydrogenase [Fusarium langsethiae]
1482	OBS27297.1	2332.37	0	99	99	99	1	1148	1	1148	1148	1148	1148	hypothetical protein FPOA_01240 [Fusarium poae]
1483	OBS27298.1	1078.54	3.1e-312	99	99	99	1	534	1	534	534	534	534	hypothetical protein FPOA_01241 [Fusarium poae]
1484	KPA43610.1	303.91	5e-80	91	90	88	4	164	8	168	164	168	161	hypothetical protein FLAG1_03464 [Fusarium langsethiae]
1485	OBS27300.1	491.5	4.8e-136	94	94	94	1	253	1	253	253	253	253	hypothetical protein FPOA_01243 [Fusarium poae]
1486	OBS27301.1	882.09	3.4e-253	96	97	97	1	444	1	446	444	446	448	hypothetical protein FPOA_01244 [Fusarium poae]
1487	XP_009253197.1	734.95	5.4e-209	97	97	97	1	382	1	382	382	382	382	hypothetical protein FPSE_01803 [Fusarium pseudograminearum CS3096]
1488	OBS27303.1	941.41	5.9e-271	93	93	93	1	516	1	516	516	516	516	hypothetical protein FPOA_01246 [Fusarium poae]
1489	OBS27304.1	4355.44	0	99	99	99	1	2205	1	2206	2205	2206	2206	hypothetical protein FPOA_01247 [Fusarium poae]
1490	OBS27305.1	1009.21	2.6e-291	93	90	89	1	552	1	547	566	575	552	hypothetical protein FPOA_01248 [Fusarium poae]
1491	OBS27306.1	1261.13	0	92	92	92	1	701	1	702	701	702	702	hypothetical protein FPOA_01249 [Fusarium poae]
1492	OBS27307.1	304.68	2.6e-80	100	100	100	1	147	1	147	147	147	147	hypothetical protein FPOA_01250 [Fusarium poae]
1493	KPA43601.1	417.93	4.1e-114	98	98	98	1	215	1	215	216	216	215	preprotein translocase subunit sec66 [Fusarium langsethiae]
1494	KPA43600.1	1291.56	0	97	97	97	1	645	1	646	645	646	646	nuclear protein localization protein 4 [Fusarium langsethiae]
1496	KPA43599.1	2285.38	0	99	99	99	1	1170	1	1170	1170	1170	1170	carbamoyl-phosphate synthase arginine-specific large chain [Fusarium langsethiae]
1497	KPA43598.1	198.36	1.4e-47	73	32	73	1	133	1	141	321	141	142	hypothetical protein FLAG1_03452 [Fusarium langsethiae]
1499	OBS27312.1	299.29	1.7e-78	98	73	76	51	199	40	188	199	191	149	hypothetical protein FPOA_01255 [Fusarium poae]
1500	KPA43596.1	349.75	8.1e-94	96	96	100	1	178	1	172	178	172	178	dna-directed rna polymerase ii subunit rpb7 [Fusarium langsethiae]
1501	XP_011316995.1	357.45	4.9e-96	96	90	65	1	184	1	184	196	271	184	hypothetical protein FGSG_01221 [Fusarium graminearum PH-1]
1502	OBS27314.1	147.9	3.6e-33	97	97	27	1	76	193	268	76	268	76	hypothetical protein FPOA_01257 [Fusarium poae]
1503	XP_009253183.1	219.93	8.1e-55	96	96	96	1	108	1	108	108	108	108	hypothetical protein FPSE_01789 [Fusarium pseudograminearum CS3096]
1504	OBS27316.1	654.44	6.7e-185	98	98	98	1	316	1	316	316	316	316	hypothetical protein FPOA_01259 [Fusarium poae]
1505	OBS27317.1	572.39	3.1e-160	92	92	92	1	302	1	302	302	302	302	hypothetical protein FPOA_01260 [Fusarium poae]
1506	OBS27318.1	261.15	3.2e-67	99	99	99	1	127	1	127	127	127	127	hypothetical protein FPOA_01261 [Fusarium poae]
1507	KPA43590.1	1285.4	0	96	96	96	1	657	1	657	657	657	657	autophagy 22 [Fusarium langsethiae]
1508	OBS27320.1	874.39	7.8e-251	98	88	97	1	423	1	423	469	428	423	hypothetical protein FPOA_01263 [Fusarium poae]
1509	OBS27321.1	566.23	1.9e-158	100	100	100	1	282	1	282	282	282	282	hypothetical protein FPOA_01264 [Fusarium poae]
1510	OBS27322.1	759.98	1.5e-216	99	99	99	1	375	1	375	375	375	375	hypothetical protein FPOA_01265 [Fusarium poae]
1511	EYB24367.1	90.51	7.5e-16	63	41	62	1	78	1	82	124	83	82	hypothetical protein FG05_35400 [Fusarium graminearum]
1512	OBS27323.1	375.17	1.9e-101	98	98	98	1	186	1	186	186	186	186	hypothetical protein FPOA_01266 [Fusarium poae]
1513	XP_009253174.1	328.95	1.4e-87	98	98	98	1	168	1	168	168	168	168	hypothetical protein FPSE_01780 [Fusarium pseudograminearum CS3096]
1514	XP_009253173.1	757.29	1e-215	97	97	98	1	380	1	378	380	378	380	hypothetical protein FPSE_01779 [Fusarium pseudograminearum CS3096]
1515	XP_011317006.1	1403.27	0	96	96	96	1	719	1	719	719	719	719	hypothetical protein FGSG_01231 [Fusarium graminearum PH-1]
1516	XP_009253171.1	162.93	1e-37	100	100	100	1	83	1	83	83	83	83	hypothetical protein FPSE_01777 [Fusarium pseudograminearum CS3096]
1518	OBS27328.1	1048.88	2.9e-303	94	94	94	1	552	1	552	552	552	552	hypothetical protein FPOA_01271 [Fusarium poae]
1519	OBS27329.1	4454.82	0	98	98	98	1	2279	1	2280	2279	2280	2285	hypothetical protein FPOA_01272 [Fusarium poae]
1520	XP_011317010.1	1167.91	0	95	95	95	1	571	1	571	571	571	571	oligo-1,6-glucosidase [Fusarium graminearum PH-1]
1521	KPA40554.1	417.16	1.6e-113	100	70	100	88	292	1	205	292	205	205	proteasome component pup3 [Fusarium langsethiae]
1522	OBS27332.1	927.93	6.7e-267	92	92	92	1	508	1	508	508	508	508	hypothetical protein FPOA_01275 [Fusarium poae]
1523	XP_009259005.1	206.45	9.3e-51	100	100	100	1	106	1	106	106	106	106	hypothetical protein FPSE_07612 [Fusarium pseudograminearum CS3096]
1524	OBS27334.1	347.05	5.1e-93	96	96	96	1	169	1	169	169	169	169	hypothetical protein FPOA_01277 [Fusarium poae]
1525	KPA40558.1	805.05	4.7e-230	94	94	94	1	408	1	408	408	408	408	triacylglycerol lipase [Fusarium langsethiae]
1526	OBS27336.1	524.24	7.6e-146	98	99	98	1	269	1	273	269	273	273	hypothetical protein FPOA_01279 [Fusarium poae]
1527	OBS27337.1	323.55	6e-86	98	98	98	1	161	1	161	161	161	161	hypothetical protein FPOA_01280 [Fusarium poae]
1528	XP_009259000.1	2598.54	0	97	97	97	1	1308	1	1308	1308	1308	1308	hypothetical protein FPSE_07607 [Fusarium pseudograminearum CS3096]
1529	OBS27339.1	1183.7	0	97	97	97	1	587	1	587	587	587	587	hypothetical protein FPOA_01282 [Fusarium poae]
1530	XP_011317020.1	728.4	4.5e-207	97	97	97	1	358	1	358	358	358	358	cytochrome c peroxidase [Fusarium graminearum PH-1]
1531	OBS27341.1	811.22	6.7e-232	96	96	96	1	412	1	412	412	412	412	hypothetical protein FPOA_01284 [Fusarium poae]
1532	OBS27342.1	995.73	2.6e-287	99	99	99	1	503	1	503	503	503	503	hypothetical protein FPOA_01285 [Fusarium poae]
1533	KPA40657.1	196.44	8.7e-48	98	98	98	1	104	1	104	104	104	104	hypothetical protein FLAG1_06483 [Fusarium langsethiae]
1534	XP_009251841.1	514.61	5.6e-143	95	95	95	1	261	1	261	261	261	261	hypothetical protein FPSE_00446 [Fusarium pseudograminearum CS3096]
1535	OBS27344.1	1500.72	0	98	98	74	1	745	238	982	745	982	745	hypothetical protein FPOA_01287 [Fusarium poae]
1536	OBS27345.1	1543.87	0	92	92	92	1	807	1	810	807	810	811	hypothetical protein FPOA_01288 [Fusarium poae]
1537	OBS27346.1	1278.46	0	98	98	98	1	615	1	615	615	615	615	hypothetical protein FPOA_01289 [Fusarium poae]
1538	OBS27347.1	2016.51	0	94	95	95	1	1045	1	1048	1045	1048	1049	hypothetical protein FPOA_01290 [Fusarium poae]
1539	KPA40652.1	1172.15	0	98	98	98	1	585	1	585	585	585	585	hex2 protein [Fusarium langsethiae]
1540	XP_011317031.1	182.19	2e-43	69	65	56	15	147	12	149	147	169	138	hypothetical protein FGSG_11917 [Fusarium graminearum PH-1]
1541	OBS27349.1	934.87	4.8e-269	97	97	97	1	465	1	465	465	465	465	hypothetical protein FPOA_01292 [Fusarium poae]
1542	OBS27350.1	649.43	2.3e-183	95	95	95	1	329	1	329	329	329	329	hypothetical protein FPOA_01293 [Fusarium poae]
1543	KPA40649.1	652.9	2.1e-184	97	97	97	1	327	1	327	327	327	327	di- poly-cis-decaprenylcistransferase [Fusarium langsethiae]
1544	OBS27352.1	1647.1	0	99	99	99	1	847	1	847	847	847	847	hypothetical protein FPOA_01295 [Fusarium poae]
1545	OBS27353.1	771.54	5.3e-220	97	97	97	1	388	1	388	388	388	388	hypothetical protein FPOA_01296 [Fusarium poae]
1546	OBS27354.1	1310.05	0	90	90	90	1	706	1	705	706	705	710	hypothetical protein FPOA_01297 [Fusarium poae]
1547	OBS27356.1	660.6	2.9e-186	83	49	84	1	403	1	395	676	395	403	hypothetical protein FPOA_01299 [Fusarium poae]
1548	OBS27358.1	191.04	1.7e-45	71	37	64	142	280	18	161	280	161	145	hypothetical protein FPOA_01301 [Fusarium poae]
1549	OBS27360.1	803.13	1.9e-229	97	97	97	1	424	1	424	424	424	424	hypothetical protein FPOA_01303 [Fusarium poae]
1550	OBS27361.1	960.67	1.1e-276	86	85	87	8	565	1	555	565	555	558	hypothetical protein FPOA_01304 [Fusarium poae]
1551	OBS27362.1	1924.44	0	98	98	98	1	997	1	997	997	997	997	hypothetical protein FPOA_01305 [Fusarium poae]
1553	XP_009251820.1	1566.59	0	82	83	83	1	952	1	946	952	946	958	hypothetical protein FPSE_00425 [Fusarium pseudograminearum CS3096]
1554	OBS27365.1	231.11	3.6e-58	98	98	98	1	113	1	113	113	113	113	hypothetical protein FPOA_01308 [Fusarium poae]
1556	OBS27366.1	299.29	1.1e-78	99	99	99	1	146	1	146	146	146	146	hypothetical protein FPOA_01309 [Fusarium poae]
1557	OBS27367.1	194.51	7.1e-47	83	45	38	99	214	134	249	214	251	116	hypothetical protein FPOA_01310 [Fusarium poae]
1558	OBS27368.1	409.84	1e-111	99	98	98	1	209	1	209	210	210	209	hypothetical protein FPOA_01311 [Fusarium poae]
1559	OBS27369.1	1954.49	0	98	98	98	1	976	1	976	976	976	976	hypothetical protein FPOA_01312 [Fusarium poae]
1560	KPA42890.1	2473.35	0	98	98	98	1	1222	1	1222	1222	1222	1222	chitin synthase 4 [Fusarium langsethiae]
1562	OBS27371.1	1430.62	0	97	97	98	1	720	1	719	720	719	720	hypothetical protein FPOA_01314 [Fusarium poae]
1563	OBS27372.1	495.74	2.4e-137	96	96	96	1	249	1	249	249	249	249	hypothetical protein FPOA_01315 [Fusarium poae]
1564	OBS27373.1	1962.58	0	95	95	96	1	1020	1	1018	1020	1018	1020	hypothetical protein FPOA_01316 [Fusarium poae]
1565	XP_009251810.1	194.9	2.9e-47	86	86	94	1	122	1	112	122	112	122	hypothetical protein FPSE_00415 [Fusarium pseudograminearum CS3096]
1566	OBS27375.1	458.37	1.1e-125	94	54	35	173	402	382	611	402	611	230	hypothetical protein FPOA_01318 [Fusarium poae]
1567	XP_018231750.1	222.25	1.6e-55	100	100	100	1	109	1	109	109	109	109	60S ribosomal protein L33-A [Fusarium oxysporum f. sp. lycopersici 4287]
1569	OBS27377.1	994.57	5.7e-287	98	97	98	1	493	1	500	504	501	500	hypothetical protein FPOA_01320 [Fusarium poae]
1570	OBS27378.1	1954.87	0	95	95	95	1	1019	1	1019	1019	1019	1019	hypothetical protein FPOA_01321 [Fusarium poae]
1571	OBS27379.1	1139.02	0	94	94	94	1	601	1	602	601	602	602	hypothetical protein FPOA_01322 [Fusarium poae]
1572	XP_011317063.1	990.72	7.9e-286	95	95	95	1	487	1	488	488	489	488	hypothetical protein FGSG_01282 [Fusarium graminearum PH-1]
1573	XP_009262986.1	1257.66	0	98	98	98	1	611	1	611	611	611	611	hypothetical protein FPSE_11594 [Fusarium pseudograminearum CS3096]
1574	XP_011317065.1	1059.67	1.6e-306	95	95	95	1	533	1	533	533	533	533	hypothetical protein FGSG_01284 [Fusarium graminearum PH-1]
1575	XP_011317066.1	1113.21	0	97	97	97	1	559	1	559	559	559	559	hypothetical protein FGSG_01285 [Fusarium graminearum PH-1]
1576	XP_011317067.1	269.24	2.1e-69	69	66	61	14	210	32	225	210	225	200	hypothetical protein FGSG_11924 [Fusarium graminearum PH-1]
1577	XP_011317068.1	341.66	4.1e-91	78	78	78	1	223	1	223	224	224	223	hypothetical protein FGSG_01286 [Fusarium graminearum PH-1]
1578	KPA42876.1	2150.94	0	98	98	98	1	1086	1	1086	1086	1086	1086	hypothetical protein FLAG1_04218 [Fusarium langsethiae]
1579	EYB21652.1	531.95	3.3e-148	99	99	99	1	257	1	257	257	257	257	hypothetical protein FG05_01288 [Fusarium graminearum]
1580	OBS27388.1	941.8	4e-271	99	98	99	7	469	1	463	469	463	463	hypothetical protein FPOA_01330 [Fusarium poae]
1581	OBS27389.1	754.98	4.8e-215	98	98	98	1	372	1	372	372	372	372	hypothetical protein FPOA_01331 [Fusarium poae]
1582	CEF73401.1	900.97	7.8e-259	95	95	95	1	473	1	473	473	473	473	unnamed protein product [Fusarium graminearum]
1583	XP_011317074.1	685.64	3e-194	98	98	98	1	336	1	336	336	336	336	hypothetical protein FGSG_01292 [Fusarium graminearum PH-1]
1584	XP_011317075.1	1749.18	0	94	94	94	1	890	1	892	890	892	892	hypothetical protein FGSG_01293 [Fusarium graminearum PH-1]
1585	OBS27393.1	897.12	1.2e-257	87	88	87	1	495	1	497	495	497	498	hypothetical protein FPOA_01335 [Fusarium poae]
1586	OBS27394.1	1369.76	0	98	98	98	1	681	1	681	681	681	681	hypothetical protein FPOA_01336 [Fusarium poae]
1587	OBS27395.1	655.21	6.7e-185	97	72	69	1	324	66	389	437	456	324	hypothetical protein FPOA_01337 [Fusarium poae]
1588	KPA42867.1	804.67	6.3e-230	98	98	98	1	415	1	415	415	415	415	acetate kinase [Fusarium langsethiae]
1590	XP_011317082.1	598.2	5e-168	98	98	98	1	296	1	296	296	296	296	hypothetical protein FGSG_01298 [Fusarium graminearum PH-1]
1591	XP_011317083.1	68.94	2.1e-09	73	37	12	1	41	71	111	81	250	41	LOW QUALITY PROTEIN: hypothetical protein FGSG_11928 [Fusarium graminearum PH-1]
1593	EYB22448.1	1138.25	0	92	93	92	1	629	1	628	629	630	630	hypothetical protein FG05_01299 [Fusarium graminearum]
1594	OBS27399.1	1365.52	0	98	98	98	1	674	1	674	674	674	674	hypothetical protein FPOA_01341 [Fusarium poae]
1595	OBS27400.1	1411.74	0	98	98	98	1	714	1	714	714	714	714	hypothetical protein FPOA_01342 [Fusarium poae]
1596	OBS27401.1	1048.88	2.8e-303	96	96	96	1	534	1	534	534	534	534	hypothetical protein FPOA_01343 [Fusarium poae]
1597	XP_011317088.1	92.05	2.3e-16	66	51	32	27	102	71	144	102	164	80	hypothetical protein FGSG_01303 [Fusarium graminearum PH-1]
1598	KPA41069.1	252.29	6.9e-64	82	40	45	155	300	60	206	300	266	147	hypothetical protein FLAG1_06046 [Fusarium langsethiae]
1599	KPA45620.1	1305.04	0	84	83	86	12	779	1	758	779	758	769	la family [Fusarium langsethiae]
1601	OBS27404.1	426.02	1.5e-116	98	98	98	1	214	1	214	214	214	214	hypothetical protein FPOA_01346 [Fusarium poae]
1602	OBS27405.1	1065.06	3.6e-308	99	99	99	1	522	1	522	522	522	522	hypothetical protein FPOA_01347 [Fusarium poae]
1603	OBS27406.1	1357.81	0	98	95	96	1	687	1	687	713	705	687	hypothetical protein FPOA_01348 [Fusarium poae]
1604	KPA45625.1	850.51	1e-243	96	96	96	1	425	1	425	425	425	425	choline ethanolamine [Fusarium langsethiae]
1607	XP_011317095.1	144.44	5.1e-32	95	41	60	29	98	23	92	162	111	70	hypothetical protein FGSG_11930 [Fusarium graminearum PH-1]
1608	XP_011317096.1	2086.23	0	91	91	91	1	1103	1	1104	1105	1104	1104	hypothetical protein FGSG_01310 [Fusarium graminearum PH-1]
1609	OBS27409.1	1374.38	0	98	98	98	1	668	1	668	668	668	668	hypothetical protein FPOA_01351 [Fusarium poae]
1611	KPA45628.1	3736.42	0	97	97	97	1	1920	1	1921	1920	1921	1921	agc protein kinase [Fusarium langsethiae]
1612	OBS27411.1	63.16	1.3e-07	60	38	26	43	107	52	117	107	152	68	hypothetical protein FPOA_01353 [Fusarium poae]
1613	OBS27412.1	715.69	3.1e-203	98	98	98	1	362	1	361	362	361	362	hypothetical protein FPOA_01354 [Fusarium poae]
1614	KPA45630.1	1154.04	0	98	98	98	1	576	1	576	576	576	576	eukaryotic translation initiation factor 3 subunit d [Fusarium langsethiae]
1615	XP_009254745.1	237.27	4.9e-60	92	88	92	1	113	1	109	119	113	113	hypothetical protein FPSE_03351 [Fusarium pseudograminearum CS3096]
1616	OBS27415.1	1628.99	0	96	96	96	1	832	1	834	832	834	836	hypothetical protein FPOA_01357 [Fusarium poae]
1617	KPA45632.1	496.51	1.5e-137	97	97	97	1	253	1	253	253	253	253	monothiol glutaredoxin-4 [Fusarium langsethiae]
1618	XP_011317104.1	1674.06	0	95	95	96	1	854	1	850	854	850	854	hypothetical protein FGSG_01318 [Fusarium graminearum PH-1]
1619	OBS27418.1	2488.76	0	88	86	88	33	1389	1	1364	1403	1364	1365	hypothetical protein FPOA_01360 [Fusarium poae]
1620	KIL94473.1	1592.4	0	96	96	96	1	835	1	834	835	834	835	dynamin gtpase [Fusarium avenaceum]
1621	KPA45636.1	132.88	1.2e-28	92	92	61	1	67	35	101	67	101	67	cytochrome c oxidase assembly protein cox19 [Fusarium langsethiae]
1622	KPA45637.1	1550.8	0	94	94	94	1	791	1	792	791	792	793	hydrogen peroxide-inducible protein hic-5 [Fusarium langsethiae]
1623	OBS27422.1	197.21	5e-48	98	98	98	1	98	1	98	98	98	98	hypothetical protein FPOA_01364 [Fusarium poae]
1624	OBS27423.1	1557.35	0	97	83	74	1	797	129	925	924	1035	797	hypothetical protein FPOA_01365 [Fusarium poae]
1625	OBS27424.1	469.54	1.5e-129	96	96	96	1	238	1	238	238	238	238	hypothetical protein FPOA_01366 [Fusarium poae]
1626	OBS27425.1	713.76	1.2e-202	95	95	95	1	374	1	374	374	374	374	hypothetical protein FPOA_01367 [Fusarium poae]
1627	OBS27426.1	1021.92	3.5e-295	97	97	97	1	527	1	527	527	527	528	hypothetical protein FPOA_01368 [Fusarium poae]
1628	OBS27427.1	1149.04	0	82	82	76	1	714	55	771	714	771	717	hypothetical protein FPOA_01369 [Fusarium poae]
1629	KPA45645.1	767.3	1e-218	97	97	98	1	398	1	396	398	396	398	v-type h+-transporting atpase subunit c [Fusarium langsethiae]
1630	KPA45646.1	414.08	5.2e-113	99	99	99	1	207	1	207	207	207	207	adenylyl-sulfate kinase [Fusarium langsethiae]
1631	KPA45647.1	541.58	4.7e-151	98	98	98	1	272	1	272	272	272	272	thioesterase family protein [Fusarium langsethiae]
1632	OBS27431.1	300.44	4.9e-79	96	96	96	1	147	1	147	147	147	147	hypothetical protein FPOA_01373 [Fusarium poae]
1633	OBS27432.1	1854.34	0	95	96	95	1	978	1	984	978	984	984	hypothetical protein FPOA_01374 [Fusarium poae]
1634	XP_011317120.1	1125.54	0	93	93	93	1	604	1	604	604	604	604	hypothetical protein FGSG_01333 [Fusarium graminearum PH-1]
1635	OBS27434.1	296.59	7.8e-78	99	99	99	1	154	1	154	154	154	154	hypothetical protein FPOA_01376 [Fusarium poae]
1636	OBS27435.1	932.94	2e-268	92	92	92	1	496	1	496	496	496	496	hypothetical protein FPOA_01377 [Fusarium poae]
1637	OBS27436.1	1387.09	0	96	96	96	1	721	1	721	721	721	721	hypothetical protein FPOA_01378 [Fusarium poae]
1638	KPA45654.1	933.32	1.4e-268	99	99	99	1	457	1	457	457	457	457	pre-mrna-splicing factor prp46 [Fusarium langsethiae]
1639	OBS27438.1	248.05	6.3e-63	97	54	52	100	226	109	235	226	235	127	hypothetical protein FPOA_01380 [Fusarium poae]
1640	OBS27439.1	1553.5	0	93	93	19	1	868	3339	4208	868	4208	870	hypothetical protein FPOA_01381 [Fusarium poae]
1641	OBS27439.1	5443.63	0	87	89	69	1	3255	96	3335	3267	4208	3331	hypothetical protein FPOA_01381 [Fusarium poae]
1643	OBS27440.1	393.66	6.3e-107	99	99	99	1	197	1	197	197	197	197	hypothetical protein FPOA_01382 [Fusarium poae]
1644	OBS27441.1	1472.22	0	98	98	98	1	714	1	714	714	714	714	hypothetical protein FPOA_01383 [Fusarium poae]
1645	OBS27442.1	710.29	1.2e-201	97	97	97	1	353	1	353	353	353	353	hypothetical protein FPOA_01384 [Fusarium poae]
1646	OBS27443.1	515.38	3.6e-143	96	96	95	1	272	1	272	272	276	272	hypothetical protein FPOA_01385 [Fusarium poae]
1647	KPA45662.1	1448.34	0	95	95	95	1	742	1	742	742	742	742	mitochondrial distribution and morphology protein [Fusarium langsethiae]
1648	OBS27445.1	501.9	3.6e-139	99	99	99	1	255	1	255	255	255	255	hypothetical protein FPOA_01387 [Fusarium poae]
1649	CEF73464.1	77.8	5e-12	73	34	25	51	103	71	118	114	151	53	unnamed protein product [Fusarium graminearum]
1650	XP_009262906.1	863.99	9.5e-248	99	99	99	1	438	1	438	438	438	438	hypothetical protein FPSE_11514 [Fusarium pseudograminearum CS3096]
1651	OBS27447.1	2363.57	0	95	95	95	1	1218	1	1217	1218	1217	1218	hypothetical protein FPOA_01389 [Fusarium poae]
1652	XP_009262908.1	840.88	9.2e-241	92	92	92	1	458	1	455	458	455	458	hypothetical protein FPSE_11516 [Fusarium pseudograminearum CS3096]
1653	XP_011317140.1	976.47	1.6e-281	93	93	93	1	509	1	509	509	509	509	diacylglycerol O-acyltransferase 2A [Fusarium graminearum PH-1]
1654	OBS27450.1	1212.59	0	98	98	98	1	614	1	614	614	614	614	hypothetical protein FPOA_01392 [Fusarium poae]
1655	OBS27451.1	882.09	3.4e-253	96	96	97	1	443	1	438	443	438	443	hypothetical protein FPOA_01393 [Fusarium poae]
1656	OBS27452.1	1101.27	0	96	97	96	1	575	1	576	575	576	576	hypothetical protein FPOA_01394 [Fusarium poae]
1657	KPA45671.1	1035.79	2.2e-299	99	99	99	1	503	1	502	503	502	503	histone deacetylase phd1 [Fusarium langsethiae]
1658	OBS27454.1	888.64	3.6e-255	98	98	98	1	438	1	438	438	438	438	hypothetical protein FPOA_01396 [Fusarium poae]
1659	OBS27455.1	689.49	2.3e-195	96	96	96	1	359	1	359	359	359	359	hypothetical protein FPOA_01397 [Fusarium poae]
1660	OBS27456.1	264.23	3.9e-68	98	98	98	1	130	1	130	130	130	130	hypothetical protein FPOA_01398 [Fusarium poae]
1661	OBS27457.1	1497.64	0	97	97	97	1	781	1	781	781	781	781	hypothetical protein FPOA_01399 [Fusarium poae]
1662	XP_009262918.1	802.74	2.4e-229	94	94	94	1	413	1	413	413	413	413	hypothetical protein FPSE_11526 [Fusarium pseudograminearum CS3096]
1663	OBS27459.1	1637.08	0	95	95	95	1	868	1	868	868	868	868	hypothetical protein FPOA_01401 [Fusarium poae]
1664	XP_011317151.1	197.59	4.3e-48	97	89	82	10	108	20	118	108	118	99	hypothetical protein FGSG_01360 [Fusarium graminearum PH-1]
1665	OBS27461.1	751.51	5.2e-214	98	98	98	1	366	1	366	366	366	366	hypothetical protein FPOA_01403 [Fusarium poae]
1666	OBS27462.1	264.23	3.8e-68	97	97	97	1	133	1	133	133	133	133	hypothetical protein FPOA_01404 [Fusarium poae]
1667	OBS27463.1	929.47	2e-267	93	94	93	1	469	10	471	469	471	470	hypothetical protein FPOA_01405 [Fusarium poae]
1668	OBS27464.1	623.24	1.7e-175	99	99	99	1	325	1	325	325	325	325	hypothetical protein FPOA_01406 [Fusarium poae]
1669	XP_009262926.1	290.43	5.6e-76	93	92	92	1	150	1	150	152	152	150	hypothetical protein FPSE_11534 [Fusarium pseudograminearum CS3096]
1670	KPA42677.1	176.41	9.2e-42	98	97	97	1	93	1	93	94	94	93	calcium channel subunit cch1 [Fusarium langsethiae]
1671	OBS27466.1	4147.04	0	98	98	98	1	2104	1	2104	2104	2104	2104	hypothetical protein FPOA_01408 [Fusarium poae]
1672	OBS27467.1	1331.62	0	91	92	91	1	715	1	719	715	719	719	hypothetical protein FPOA_01409 [Fusarium poae]
1673	OBS27468.1	967.22	9.8e-279	92	91	70	1	496	1	496	505	650	496	hypothetical protein FPOA_01410 [Fusarium poae]
1674	OBS27468.1	280.41	5.1e-73	99	99	20	1	137	514	650	137	650	137	hypothetical protein FPOA_01410 [Fusarium poae]
1675	XP_009262932.1	1597.79	0	88	88	88	3	917	1	915	920	915	915	hypothetical protein FPSE_11540 [Fusarium pseudograminearum CS3096]
1676	KPA38564.1	466.46	1.3e-128	95	94	94	1	236	1	236	237	237	236	gpi-anchored protein [Fusarium langsethiae]
1677	OBS27471.1	528.48	5.6e-147	83	84	83	1	319	1	323	319	323	325	hypothetical protein FPOA_01413 [Fusarium poae]
1678	XP_009262935.1	1026.93	1e-296	99	99	99	1	505	1	505	505	505	505	hypothetical protein FPSE_11543 [Fusarium pseudograminearum CS3096]
1679	OBS27473.1	741.49	6.1e-211	96	97	96	1	396	1	397	396	397	397	hypothetical protein FPOA_01415 [Fusarium poae]
1680	OBS27474.1	1991.85	0	98	96	98	15	1004	3	992	1004	992	990	hypothetical protein FPOA_01416 [Fusarium poae]
1681	XP_009262938.1	1999.56	0	93	88	87	66	1126	89	1138	1126	1138	1062	hypothetical protein FPSE_11546 [Fusarium pseudograminearum CS3096]
1682	OBS27476.1	675.63	3e-191	98	98	98	1	330	1	330	330	330	330	hypothetical protein FPOA_01418 [Fusarium poae]
1683	OBS27477.1	795.81	3e-227	97	97	97	1	426	1	426	426	426	426	hypothetical protein FPOA_01419 [Fusarium poae]
1684	KPA38556.1	625.94	2.7e-176	98	98	98	1	330	1	330	330	330	330	solute carrier family 25 member 38 [Fusarium langsethiae]
1685	OBS27479.1	1078.93	3.3e-312	97	97	97	1	561	1	558	561	558	561	hypothetical protein FPOA_01421 [Fusarium poae]
1686	XP_011317174.1	223.02	9.6e-56	98	98	98	1	118	1	118	118	118	118	hypothetical protein FGSG_01377 [Fusarium graminearum PH-1]
1687	OBS27481.1	1882.07	0	94	94	95	1	992	1	984	993	985	998	hypothetical protein FPOA_01423 [Fusarium poae]
1688	XP_018756331.1	226.48	8.8e-57	98	98	98	1	111	1	111	111	111	111	hypothetical protein FVEG_09456 [Fusarium verticillioides 7600]
1689	OBS27483.1	180.64	5e-43	100	100	100	1	89	1	89	89	89	89	hypothetical protein FPOA_01425 [Fusarium poae]
1690	OBS27484.1	1168.68	0	99	99	99	1	599	1	599	599	599	599	hypothetical protein FPOA_01426 [Fusarium poae]
1691	OBS27485.1	354.75	2.8e-95	94	94	94	1	189	1	189	189	189	189	hypothetical protein FPOA_01427 [Fusarium poae]
1692	OBS27486.1	550.05	1.8e-153	82	83	63	1	315	94	413	316	414	320	hypothetical protein FPOA_01428 [Fusarium poae]
1693	KPA37697.1	547.35	1.2e-152	85	85	85	1	321	1	321	321	321	321	hypothetical protein FLAG1_09483 [Fusarium langsethiae]
1694	OBS27488.1	1188.33	0	95	95	96	1	628	1	621	628	621	628	hypothetical protein FPOA_01430 [Fusarium poae]
1695	OBS27489.1	546.2	2.3e-152	90	90	90	1	302	1	302	302	302	302	hypothetical protein FPOA_01431 [Fusarium poae]
1696	XP_011317184.1	2155.95	0	97	97	97	1	1076	1	1076	1076	1076	1076	hypothetical protein FGSG_01388 [Fusarium graminearum PH-1]
1697	KPA36518.1	343.2	4e-91	87	48	42	1	195	1	193	354	398	195	aspartate aminotransferase [Fusarium langsethiae]
1698	OBS27492.1	1005.36	3.1e-290	98	98	98	1	492	1	492	492	492	492	hypothetical protein FPOA_01434 [Fusarium poae]
1699	OBS27493.1	1555.42	0	99	99	99	1	786	1	786	786	786	786	hypothetical protein FPOA_01435 [Fusarium poae]
1700	KPA36521.1	683.72	1.3e-193	99	99	99	1	356	1	356	356	356	356	homoisocitrate dehydrogenase [Fusarium langsethiae]
1701	OBS27495.1	1204.12	0	89	89	91	1	705	1	686	705	686	706	hypothetical protein FPOA_01437 [Fusarium poae]
1702	KPA41498.1	323.94	4.7e-86	94	94	94	1	167	1	167	167	167	167	30s ribosomal protein s8 [Fusarium langsethiae]
1703	XP_011317191.1	1004.2	7.2e-290	97	97	97	1	503	1	503	503	503	503	hypothetical protein FGSG_01395 [Fusarium graminearum PH-1]
1704	XP_009259953.1	838.95	2.8e-240	98	98	98	1	400	1	400	400	400	400	hypothetical protein FPSE_08560 [Fusarium pseudograminearum CS3096]
1705	XP_009259952.1	285.42	1.6e-74	100	100	100	1	139	1	139	139	139	139	hypothetical protein FPSE_08559 [Fusarium pseudograminearum CS3096]
1706	KPA41502.1	1084.71	0	98	98	98	1	531	1	531	531	531	531	mrna splicing factor [Fusarium langsethiae]
1707	OBS27501.1	540.42	1.7e-150	83	75	72	34	350	48	364	351	364	317	hypothetical protein FPOA_01443 [Fusarium poae]
1708	XP_009259949.1	482.26	3.3e-133	84	84	79	1	268	1	268	268	284	268	hypothetical protein FPSE_08556 [Fusarium pseudograminearum CS3096]
1709	OBS27502.1	600.13	1.5e-168	98	98	98	1	311	1	311	311	311	311	hypothetical protein FPOA_01444 [Fusarium poae]
1710	OBS27503.1	255.76	4.8e-65	79	48	76	31	189	1	159	262	164	159	hypothetical protein FPOA_01445 [Fusarium poae]
1711	CCT61895.1	488.42	4e-135	94	95	94	1	252	1	254	252	254	254	probable 1,4-Benzoquinone reductase [Fusarium fujikuroi IMI 58289]
1712	KPA41507.1	827.39	1.1e-236	90	90	91	1	462	1	456	464	456	462	hypothetical protein FLAG1_05598 [Fusarium langsethiae]
1713	OBS27506.1	874.77	5.1e-251	96	97	96	1	423	1	424	423	424	424	hypothetical protein FPOA_01448 [Fusarium poae]
1714	OBS27507.1	1217.99	0	94	94	94	1	639	1	639	639	639	639	hypothetical protein FPOA_01449 [Fusarium poae]
1715	OBS27508.1	1496.1	0	97	97	97	1	760	1	760	760	760	760	hypothetical protein FPOA_01450 [Fusarium poae]
1716	OBS27509.1	377.87	3.4e-102	99	99	99	1	195	1	195	195	195	195	hypothetical protein FPOA_01451 [Fusarium poae]
1717	XP_009259941.1	181.8	2.2e-43	100	100	100	1	89	1	89	89	89	89	hypothetical protein FPSE_08548 [Fusarium pseudograminearum CS3096]
1718	KPA41513.1	238.81	1.7e-60	97	97	97	1	121	1	121	121	121	121	hypothetical protein FLAG1_05604 [Fusarium langsethiae]
1719	KPA41514.1	2400.16	0	98	97	98	9	1221	2	1212	1221	1212	1213	myosin-1 [Fusarium langsethiae]
1720	OBS27513.1	893.65	1.1e-256	96	96	96	1	430	1	430	430	430	430	hypothetical protein FPOA_01455 [Fusarium poae]
1721	OBS27514.1	1941.39	0	94	94	94	1	985	1	985	985	985	985	hypothetical protein FPOA_01456 [Fusarium poae]
1723	OBS27515.1	1233.78	0	97	97	98	1	633	1	627	633	627	634	hypothetical protein FPOA_01457 [Fusarium poae]
1724	KPA41518.1	1328.15	0	93	93	93	1	773	1	774	773	774	774	adventurous gliding protein z [Fusarium langsethiae]
1725	OBS27517.1	483.8	9.4e-134	96	96	96	1	247	1	247	247	247	247	hypothetical protein FPOA_01459 [Fusarium poae]
1726	OBS27518.1	676.01	2.2e-191	97	97	97	1	318	1	319	318	319	319	hypothetical protein FPOA_01460 [Fusarium poae]
1727	OBS27519.1	878.63	3.8e-252	97	97	97	1	444	1	444	444	444	444	hypothetical protein FPOA_01461 [Fusarium poae]
1728	OBS27520.1	903.28	1.5e-259	99	99	99	1	454	1	454	454	454	454	hypothetical protein FPOA_01462 [Fusarium poae]
1729	SCB64238.1	299.29	1.2e-78	96	96	96	1	158	1	158	158	158	158	unnamed protein product [Fusarium graminearum]
1731	OBS27522.1	1436.01	0	99	99	99	1	708	1	708	708	708	708	hypothetical protein FPOA_01464 [Fusarium poae]
1732	KPA41526.1	1910.58	0	85	84	87	31	1116	3	1078	1116	1078	1091	hypothetical protein FLAG1_05617 [Fusarium langsethiae]
1733	XP_011317223.1	622.47	2.8e-175	96	96	96	1	317	1	317	317	317	317	DNA replication protein YHM2 [Fusarium graminearum PH-1]
1734	KPA41528.1	943.34	1.4e-271	99	99	99	1	470	1	470	470	470	470	citrate synthase [Fusarium langsethiae]
1735	KPA38596.1	1405.96	0	97	98	97	1	701	1	705	701	705	705	hypothetical protein FLAG1_08563 [Fusarium langsethiae]
1736	XP_011317226.1	190.27	9.3e-46	75	57	26	1	143	143	284	191	413	145	hypothetical protein FGSG_11950 [Fusarium graminearum PH-1]
1737	XP_011317226.1	73.17	1.1e-10	83	40	9	36	80	88	136	101	413	49	hypothetical protein FGSG_11950 [Fusarium graminearum PH-1]
1738	XP_011317227.1	78.57	3e-12	50	40	46	1	102	1	98	134	117	107	hypothetical protein FGSG_11951 [Fusarium graminearum PH-1]
1739	KPA38597.1	1815.05	0	99	97	99	1	922	1	922	942	922	922	plasma membrane atpase [Fusarium langsethiae]
1740	XP_011317229.1	895.57	3.4e-257	88	88	88	1	485	1	485	485	485	485	hypothetical protein FGSG_01426 [Fusarium graminearum PH-1]
1741	KIL85563.1	390.96	7.3e-105	49	18	16	57	460	501	905	1060	1242	405	hypothetical protein FAVG1_11057 [Fusarium avenaceum]
1742	OBS27530.1	1204.12	0	96	96	97	1	611	1	607	611	607	615	hypothetical protein FPOA_01472 [Fusarium poae]
1743	EYB22190.1	298.52	2.8e-77	51	22	36	10	283	39	324	655	405	288	hypothetical protein FG05_11952 [Fusarium graminearum]
1744	OBS27531.1	2275.74	0	99	99	99	1	1164	1	1164	1164	1164	1165	hypothetical protein FPOA_01473 [Fusarium poae]
1745	XP_009259916.1	1232.62	0	98	98	98	1	606	1	606	606	606	606	hypothetical protein FPSE_08523 [Fusarium pseudograminearum CS3096]
1746	OBS27533.1	964.14	1.7e-277	98	52	57	1	478	1	475	893	814	478	hypothetical protein FPOA_01475 [Fusarium poae]
1747	XP_009259914.1	1486.09	0	95	95	95	1	768	1	768	768	768	768	hypothetical protein FPSE_08521 [Fusarium pseudograminearum CS3096]
1748	OBS27536.1	4259.91	0	99	97	99	34	2146	1	2113	2146	2113	2113	hypothetical protein FPOA_01478 [Fusarium poae]
1750	XP_011317238.1	163.31	8.2e-38	78	82	67	1	100	1	105	100	122	105	hypothetical protein FGSG_11954 [Fusarium graminearum PH-1]
1751	OBS27537.1	706.06	2.5e-200	94	94	95	1	366	1	362	366	362	366	hypothetical protein FPOA_01479 [Fusarium poae]
1752	OBS27538.1	344.74	2.6e-92	99	98	98	1	173	1	173	174	174	173	hypothetical protein FPOA_01480 [Fusarium poae]
1753	OBS27539.1	213	1e-52	92	97	92	1	110	1	116	110	116	116	hypothetical protein FPOA_01481 [Fusarium poae]
1754	KPA43197.1	358.99	1.5e-96	97	97	97	1	190	1	189	190	189	190	hypothetical protein FLAG1_03869 [Fusarium langsethiae]
1755	KPA43198.1	683.72	1.2e-193	96	96	96	1	353	1	353	353	353	353	phosphate system cyclin pho80 [Fusarium langsethiae]
1756	OBS27542.1	1867.82	0	96	96	96	1	999	1	998	999	998	999	hypothetical protein FPOA_01484 [Fusarium poae]
1757	OBS27543.1	584.33	7.5e-164	96	96	96	1	295	1	295	295	295	295	hypothetical protein FPOA_01485 [Fusarium poae]
1758	OBS27544.1	962.6	2.3e-277	94	95	82	1	494	82	573	494	573	496	hypothetical protein FPOA_01486 [Fusarium poae]
1759	OBS27545.1	911.37	5.9e-262	94	94	95	1	479	1	477	479	477	479	hypothetical protein FPOA_01487 [Fusarium poae]
1760	OBS27546.1	2684.83	0	95	96	95	1	1381	1	1390	1381	1390	1390	hypothetical protein FPOA_01488 [Fusarium poae]
1761	EYB27222.1	365.16	1.2e-97	57	47	45	72	391	90	413	392	414	325	hypothetical protein FG05_01443 [Fusarium graminearum]
1762	OBS27548.1	876.7	1.4e-251	98	98	91	1	428	35	462	428	462	428	hypothetical protein FPOA_01490 [Fusarium poae]
1763	OBS27549.1	1420.6	0	99	99	99	1	701	1	701	701	701	701	hypothetical protein FPOA_01491 [Fusarium poae]
1764	OBS27550.1	889.41	2.2e-255	98	98	98	1	445	1	445	445	445	445	hypothetical protein FPOA_01492 [Fusarium poae]
1765	KPA43208.1	715.69	2.8e-203	99	99	99	1	340	1	340	340	340	340	dna-directed rna polymerase ii subunit rpb3 [Fusarium langsethiae]
1766	OBS27552.1	616.31	2e-173	95	97	95	1	316	1	323	316	323	323	hypothetical protein FPOA_01494 [Fusarium poae]
1767	OBS27553.1	968.38	4.1e-279	97	97	97	1	484	1	484	484	484	484	hypothetical protein FPOA_01495 [Fusarium poae]
1768	KPA43211.1	513.84	9.2e-143	98	98	98	1	255	1	255	255	255	255	inhibitor of calcineurin [Fusarium langsethiae]
1769	OBS27555.1	936.02	2.3e-269	94	94	94	1	484	1	484	484	484	484	hypothetical protein FPOA_01497 [Fusarium poae]
1770	OBS27556.1	667.54	9.2e-189	92	92	92	1	353	2	355	353	355	354	hypothetical protein FPOA_01498 [Fusarium poae]
1771	KPA43214.1	694.5	7.1e-197	99	99	99	1	353	1	353	353	353	353	short-chain dehydrogenase reductase family [Fusarium langsethiae]
1772	OBS27558.1	1220.3	0	98	98	98	1	604	1	604	604	604	604	hypothetical protein FPOA_01500 [Fusarium poae]
1773	XP_009259889.1	275.79	1.4e-71	93	93	93	1	151	1	151	151	151	151	hypothetical protein FPSE_08496 [Fusarium pseudograminearum CS3096]
1774	OBS27560.1	300.44	5.5e-79	89	91	89	1	159	1	162	159	162	162	hypothetical protein FPOA_01502 [Fusarium poae]
1775	KPA43218.1	1819.28	0	98	98	98	1	921	1	921	921	921	921	hypothetical protein FLAG1_03890 [Fusarium langsethiae]
1776	OBS27562.1	183.34	8.5e-44	80	79	57	1	113	45	157	114	158	113	hypothetical protein FPOA_01504 [Fusarium poae]
1777	OBS27563.1	466.46	1.1e-128	99	99	99	1	227	1	227	227	227	227	hypothetical protein FPOA_01505 [Fusarium poae]
1778	XP_011317267.1	818.53	4.3e-234	96	96	96	1	423	1	423	423	423	423	hypothetical protein FGSG_01461 [Fusarium graminearum PH-1]
1779	OBS27565.1	532.72	2.1e-148	97	97	97	1	269	1	269	269	269	269	hypothetical protein FPOA_01507 [Fusarium poae]
1780	OBS27566.1	1222.22	0	91	92	91	1	670	1	671	670	671	671	hypothetical protein FPOA_01508 [Fusarium poae]
1781	OBS27567.1	693.35	2.1e-196	99	80	84	1	338	1	338	417	401	338	hypothetical protein FPOA_01509 [Fusarium poae]
1782	OBS27568.1	733.41	1.5e-208	94	93	93	1	377	1	377	378	378	377	hypothetical protein FPOA_01510 [Fusarium poae]
1783	OBS27569.1	416	1.2e-113	98	98	98	1	196	1	196	196	196	196	hypothetical protein FPOA_01511 [Fusarium poae]
1784	KPA43227.1	720.31	1.4e-204	93	93	93	1	382	1	382	382	382	382	origin recognition complex subunit 6 [Fusarium langsethiae]
1785	KPA43228.1	791.96	4.6e-226	86	89	87	1	439	1	451	439	452	455	hypothetical protein FLAG1_03900 [Fusarium langsethiae]
1786	OBS27572.1	557.75	8.3e-156	98	90	93	1	287	1	287	312	302	287	hypothetical protein FPOA_01514 [Fusarium poae]
1787	OBS27573.1	931.01	7.3e-268	94	95	95	1	484	1	483	484	483	489	hypothetical protein FPOA_01515 [Fusarium poae]
1788	OBS27574.1	322.01	1.8e-85	88	88	88	1	184	1	184	184	184	184	hypothetical protein FPOA_01516 [Fusarium poae]
1789	OBS27575.1	333.95	4.5e-89	98	98	98	1	160	1	160	160	160	160	hypothetical protein FPOA_01517 [Fusarium poae]
1790	KPA43232.1	1263.83	0	88	88	88	1	714	1	715	714	715	716	hypothetical protein FLAG1_03904 [Fusarium langsethiae]
1792	OBS27577.1	2279.98	0	97	97	97	1	1172	1	1172	1173	1173	1172	hypothetical protein FPOA_01519 [Fusarium poae]
1793	OBS27578.1	884.4	6.4e-254	98	98	98	1	419	1	419	419	419	419	hypothetical protein FPOA_01520 [Fusarium poae]
1794	SCB64251.1	1571.99	0	96	96	97	1	824	1	823	824	823	824	unnamed protein product [Fusarium graminearum]
1795	OBS27580.1	655.6	3.5e-185	95	95	95	1	342	1	342	342	342	342	hypothetical protein FPOA_01522 [Fusarium poae]
1796	OBS27581.1	815.84	2.9e-233	91	91	92	1	430	1	427	430	427	430	hypothetical protein FPOA_01523 [Fusarium poae]
1797	OBS27582.1	1226.85	0	94	93	75	8	657	165	815	657	815	651	hypothetical protein FPOA_01524 [Fusarium poae]
1798	OBS27582.1	268.08	3.1e-69	88	89	17	1	159	1	165	163	815	165	hypothetical protein FPOA_01524 [Fusarium poae]
1799	OBS27583.1	937.56	7.1e-270	97	97	97	1	453	1	453	453	453	453	hypothetical protein FPOA_01525 [Fusarium poae]
1800	XP_009256379.1	810.06	1.4e-231	100	100	100	1	403	1	403	403	403	403	hypothetical protein FPSE_04986 [Fusarium pseudograminearum CS3096]
1801	OBS27585.1	1190.64	0	89	89	89	1	652	1	652	652	652	653	hypothetical protein FPOA_01527 [Fusarium poae]
1802	OBS27586.1	1835.85	0	89	66	65	1	1005	1	1004	1357	1375	1005	hypothetical protein FPOA_01528 [Fusarium poae]
1803	OBS27587.1	1096.65	0	99	99	99	1	549	1	549	550	550	549	hypothetical protein FPOA_01529 [Fusarium poae]
1804	OBS27588.1	627.86	6.6e-177	99	99	99	1	313	1	313	313	313	313	hypothetical protein FPOA_01530 [Fusarium poae]
1805	KPA45583.1	942.95	1.8e-271	99	98	98	1	468	1	468	469	469	468	phospho-2-dehydro-3-deoxyheptonate aldolase [Fusarium langsethiae]
1806	OBS27590.1	196.44	9.6e-48	96	96	96	1	107	1	107	107	107	107	hypothetical protein FPOA_01532 [Fusarium poae]
1808	OBS27591.1	2077.37	0	91	91	93	1	1143	1	1121	1143	1121	1143	hypothetical protein FPOA_01533 [Fusarium poae]
1809	XP_009256387.1	247.67	3.6e-63	99	99	99	1	108	1	108	108	108	108	hypothetical protein FPSE_04994 [Fusarium pseudograminearum CS3096]
1810	OBS27593.1	578.56	4.3e-162	95	95	95	1	304	1	304	304	304	304	hypothetical protein FPOA_01535 [Fusarium poae]
1811	OBS27594.1	701.82	5e-199	94	96	85	5	377	40	424	377	424	385	hypothetical protein FPOA_01536 [Fusarium poae]
1813	OBS27595.1	364.38	3.2e-98	98	98	98	1	172	1	172	172	172	172	hypothetical protein FPOA_01537 [Fusarium poae]
1814	OBS27596.1	593.58	1.3e-166	95	95	95	1	306	1	306	306	306	306	hypothetical protein FPOA_01538 [Fusarium poae]
1815	OBS27597.1	503.06	1.8e-139	96	95	96	1	264	1	261	266	263	264	hypothetical protein FPOA_01539 [Fusarium poae]
1816	KPA45574.1	1134.78	0	97	97	98	1	560	1	554	560	554	560	choline-sulfatase [Fusarium langsethiae]
1817	OBS27599.1	3438.66	0	98	98	98	1	1758	1	1758	1758	1758	1758	hypothetical protein FPOA_01541 [Fusarium poae]
1818	OBS27600.1	1245.34	0	98	98	98	1	629	1	629	629	629	629	hypothetical protein FPOA_01542 [Fusarium poae]
1819	KIL85630.1	711.06	8e-202	97	97	96	1	372	1	372	372	376	372	hypothetical protein FAVG1_11124 [Fusarium avenaceum]
1820	OBS27602.1	2258.03	0	98	98	98	1	1167	1	1167	1167	1167	1167	hypothetical protein FPOA_01544 [Fusarium poae]
1821	OBS27603.1	511.92	4.2e-142	96	96	96	1	277	1	277	277	277	277	hypothetical protein FPOA_01545 [Fusarium poae]
1822	KPA45568.1	723.39	1.5e-205	100	100	100	1	363	1	363	363	363	363	rgs protein [Fusarium langsethiae]
1823	OBS27605.1	242.66	1.2e-61	97	97	61	1	123	73	195	123	195	123	hypothetical protein FPOA_01547 [Fusarium poae]
1824	KPA45566.1	355.53	1.5e-95	98	98	98	1	177	1	177	177	177	177	ubiquitin-conjugating enzyme e2 c [Fusarium langsethiae]
1825	OBS27607.1	1016.53	1.4e-293	99	97	94	10	510	27	527	510	527	501	hypothetical protein FPOA_01549 [Fusarium poae]
1826	OBS27608.1	984.94	5.1e-284	87	87	87	1	550	1	552	550	554	553	hypothetical protein FPOA_01550 [Fusarium poae]
1827	CEF73651.1	138.66	1.9e-30	93	93	93	1	63	1	63	63	63	63	unnamed protein product [Fusarium graminearum]
1828	OBS27610.1	672.93	2e-190	97	97	97	1	338	1	338	338	338	338	hypothetical protein FPOA_01552 [Fusarium poae]
1829	XP_009256405.1	509.99	1.4e-141	100	100	100	1	257	1	257	257	257	257	hypothetical protein FPSE_05012 [Fusarium pseudograminearum CS3096]
1830	OBS27612.1	3195.6	0	91	91	91	1	1776	1	1773	1776	1773	1776	hypothetical protein FPOA_01554 [Fusarium poae]
1831	OBS27613.1	883.25	1.6e-253	96	96	96	1	461	1	461	461	461	461	hypothetical protein FPOA_01555 [Fusarium poae]
1832	OBS27614.1	327.02	9.9e-87	76	71	68	15	220	25	230	220	230	206	hypothetical protein FPOA_01556 [Fusarium poae]
1833	OBS27615.1	295.82	1.4e-77	93	93	87	1	162	1	162	162	173	162	hypothetical protein FPOA_01557 [Fusarium poae]
1834	OBS27616.1	467.62	5.3e-129	95	95	95	1	230	1	230	230	230	230	hypothetical protein FPOA_01558 [Fusarium poae]
1835	OBS27617.1	1417.52	0	97	97	97	1	707	1	707	707	707	707	hypothetical protein FPOA_01559 [Fusarium poae]
1836	XP_009256412.1	351.29	2.7e-94	97	97	97	1	176	1	176	176	176	176	hypothetical protein FPSE_05019 [Fusarium pseudograminearum CS3096]
1837	OBS27619.1	909.44	2.1e-261	98	98	98	1	455	1	455	455	455	455	hypothetical protein FPOA_01561 [Fusarium poae]
1838	KPA45552.1	563.15	1.7e-157	98	98	98	1	287	1	287	287	287	287	btb poz containing protein [Fusarium langsethiae]
1839	OBS27621.1	744.96	5.6e-212	93	90	92	1	382	6	387	398	387	382	hypothetical protein FPOA_01563 [Fusarium poae]
1840	OBS27622.1	736.87	1.4e-209	98	98	98	1	378	1	378	378	378	378	hypothetical protein FPOA_01564 [Fusarium poae]
1841	OBS27623.1	662.53	2.6e-187	98	98	98	1	324	1	324	324	324	324	hypothetical protein FPOA_01565 [Fusarium poae]
1842	OBS27624.1	1370.53	0	84	84	84	1	773	1	773	773	773	773	hypothetical protein FPOA_01566 [Fusarium poae]
1843	OBS27625.1	653.28	1.8e-184	92	89	91	1	341	1	340	351	346	341	hypothetical protein FPOA_01567 [Fusarium poae]
1844	OBS27626.1	1611.28	0	99	99	99	1	810	1	810	810	810	810	hypothetical protein FPOA_01568 [Fusarium poae]
1845	EYB22772.1	68.17	3.1e-09	80	61	40	1	45	1	41	59	90	45	hypothetical protein FG05_35015 [Fusarium graminearum]
1846	OBS27627.1	966.07	2.1e-278	98	98	91	1	486	36	521	486	521	486	hypothetical protein FPOA_01569 [Fusarium poae]
1847	XP_009252202.1	216.08	1.2e-53	99	97	99	3	115	1	113	115	113	113	hypothetical protein FPSE_00807 [Fusarium pseudograminearum CS3096]
1848	OBS27629.1	105.92	4.2e-20	52	27	20	60	175	121	238	234	308	122	hypothetical protein FPOA_01571 [Fusarium poae]
1849	OBS27630.1	189.5	1.4e-45	78	54	43	55	177	100	222	177	222	123	hypothetical protein FPOA_01572 [Fusarium poae]
1850	OBS27631.1	1698.72	0	95	65	67	402	1291	369	1259	1291	1259	891	hypothetical protein FPOA_01573 [Fusarium poae]
1851	KPA45540.1	761.53	5.4e-217	98	98	98	1	383	1	383	383	383	383	fmn-dependent dehydrogenase [Fusarium langsethiae]
1852	OBS27633.1	819.31	3.2e-234	84	85	84	1	489	1	493	489	493	497	hypothetical protein FPOA_01575 [Fusarium poae]
1853	OBS27634.1	1480.69	0	97	97	97	1	760	1	760	760	760	760	hypothetical protein FPOA_01576 [Fusarium poae]
1854	KPA45537.1	516.15	1.9e-143	98	98	98	1	255	1	255	255	255	255	hypothetical protein FLAG1_01470 [Fusarium langsethiae]
1855	OBS27636.1	1545.79	0	98	98	98	1	741	1	741	741	741	741	hypothetical protein FPOA_01578 [Fusarium poae]
1856	OBS27637.1	1251.5	0	97	97	98	1	617	1	616	617	616	619	hypothetical protein FPOA_01579 [Fusarium poae]
1857	OBS27638.1	144.82	2.9e-32	98	98	98	1	73	1	73	73	73	73	hypothetical protein FPOA_01580 [Fusarium poae]
1858	OBS27639.1	505.75	2.5e-140	98	98	98	1	257	1	257	257	257	257	hypothetical protein FPOA_01581 [Fusarium poae]
1859	OBS27640.1	1946.4	0	93	94	93	1	1026	1	1027	1026	1027	1027	hypothetical protein FPOA_01582 [Fusarium poae]
1860	KPA45531.1	453.75	7.5e-125	98	98	98	1	225	1	225	225	225	225	hypothetical protein FLAG1_01464 [Fusarium langsethiae]
1861	OBS27642.1	666.77	1.4e-188	98	98	98	1	333	1	333	333	333	333	hypothetical protein FPOA_01584 [Fusarium poae]
1862	KPA45529.1	427.56	5.2e-117	95	95	95	1	216	1	216	216	216	216	cytochrome oxidase assembly [Fusarium langsethiae]
1863	OBS27644.1	473.78	8.2e-131	96	96	69	1	240	97	336	240	336	240	hypothetical protein FPOA_01586 [Fusarium poae]
1864	XP_011317354.1	1758.42	0	96	81	85	112	1037	74	1005	1101	1049	932	ankyrin repeat protein nuc-2 [Fusarium graminearum PH-1]
1865	OBS27646.1	807.75	7.6e-231	95	95	95	3	420	8	423	420	423	419	hypothetical protein FPOA_01588 [Fusarium poae]
1866	OBS27647.1	1297.34	0	97	97	97	1	678	1	678	678	678	678	hypothetical protein FPOA_01589 [Fusarium poae]
1867	XP_011317357.1	199.9	1e-48	89	66	73	1	115	1	116	158	142	117	hypothetical protein FGSG_01546 [Fusarium graminearum PH-1]
1868	EYB22766.1	1356.66	0	92	92	92	1	723	1	726	723	726	726	hypothetical protein FG05_30607 [Fusarium graminearum]
1869	OBS27649.1	895.19	4.2e-257	96	95	91	6	468	27	489	468	489	463	hypothetical protein FPOA_01591 [Fusarium poae]
1870	OBS27650.1	994.96	6.5e-287	90	74	88	115	673	1	561	681	574	561	hypothetical protein FPOA_01592 [Fusarium poae]
1872	OBS27651.1	264.23	3.8e-68	97	97	97	1	143	1	143	143	143	143	hypothetical protein FPOA_01593 [Fusarium poae]
1873	OBS27652.1	1243.02	0	93	93	93	1	676	1	676	676	676	676	hypothetical protein FPOA_01594 [Fusarium poae]
1874	XP_009252177.1	407.14	5.9e-111	99	99	99	1	202	1	202	202	202	202	hypothetical protein FPSE_00782 [Fusarium pseudograminearum CS3096]
1875	OBS27654.1	2363.96	0	97	98	98	1	1238	1	1236	1238	1236	1239	hypothetical protein FPOA_01596 [Fusarium poae]
1876	OBS27655.1	1477.23	0	93	89	92	28	804	2	778	804	778	777	hypothetical protein FPOA_01597 [Fusarium poae]
1877	OBS27656.1	1065.06	5e-308	96	82	96	97	664	1	570	664	570	570	hypothetical protein FPOA_01598 [Fusarium poae]
1878	OBS27657.1	1200.27	0	93	93	93	1	609	1	609	609	609	609	hypothetical protein FPOA_01599 [Fusarium poae]
1879	OBS27658.1	1103.97	0	91	91	91	1	586	1	585	586	585	586	hypothetical protein FPOA_01600 [Fusarium poae]
1881	OBS27659.1	2884.75	0	92	92	92	1	1512	1	1513	1512	1513	1516	hypothetical protein FPOA_01601 [Fusarium poae]
1882	XP_009252170.1	525.4	3.8e-146	88	88	88	1	284	1	284	284	284	284	hypothetical protein FPSE_00775 [Fusarium pseudograminearum CS3096]
1883	OBS27661.1	861.68	4.5e-247	98	98	98	1	426	1	426	426	426	426	hypothetical protein FPOA_01603 [Fusarium poae]
1884	OBS27662.1	2726.04	0	98	98	98	1	1368	1	1368	1368	1368	1368	hypothetical protein FPOA_01604 [Fusarium poae]
1885	OBS27663.1	1028.47	3.7e-297	95	96	95	1	522	1	524	522	524	524	hypothetical protein FPOA_01605 [Fusarium poae]
1886	XP_018249171.1	1258.05	0	68	66	47	18	930	395	1307	934	1311	913	hypothetical protein FOXG_20469 [Fusarium oxysporum f. sp. lycopersici 4287]
1887	KPA44838.1	1684.46	0	98	98	98	1	848	1	848	848	848	848	transcription factor [Fusarium langsethiae]
1889	XP_009252163.1	699.12	2.9e-198	96	96	96	1	353	1	353	353	353	353	hypothetical protein FPSE_00768 [Fusarium pseudograminearum CS3096]
1890	EYB22746.1	2053.1	0	95	93	94	26	1099	6	1079	1099	1079	1074	hypothetical protein FG05_11966 [Fusarium graminearum]
1891	OBS27670.1	1068.91	0	96	96	96	1	530	1	530	530	530	530	hypothetical protein FPOA_01612 [Fusarium poae]
1893	OBS27671.1	1783.46	0	92	92	92	1	931	1	931	931	931	932	hypothetical protein FPOA_01613 [Fusarium poae]
1894	OBS27672.1	768.07	6.6e-219	88	97	88	1	416	1	458	416	458	458	hypothetical protein FPOA_01614 [Fusarium poae]
1895	OBS27673.1	1497.64	0	97	97	97	1	751	1	751	751	751	751	hypothetical protein FPOA_01615 [Fusarium poae]
1896	OBS27674.1	1138.25	0	98	98	98	1	570	1	570	570	570	570	hypothetical protein FPOA_01616 [Fusarium poae]
1897	XP_011317386.1	872.08	3.6e-250	97	97	97	1	446	1	446	446	446	446	acetylornithine aminotransferase [Fusarium graminearum PH-1]
1898	OBS27676.1	706.44	1.8e-200	97	97	97	1	348	1	348	348	348	348	hypothetical protein FPOA_01618 [Fusarium poae]
1899	OBS27677.1	1818.51	0	88	90	90	1	1044	1	1038	1045	1040	1071	hypothetical protein FPOA_01619 [Fusarium poae]
1900	EYB22749.1	801.59	5.2e-229	96	96	96	1	409	1	409	409	409	409	hypothetical protein FG05_11970 [Fusarium graminearum]
1901	OBS27679.1	1087.02	0	98	98	98	1	551	1	551	551	551	551	hypothetical protein FPOA_01621 [Fusarium poae]
1903	KPA44825.1	714.92	5.2e-203	94	95	94	1	358	1	363	358	363	363	transcription factor [Fusarium langsethiae]
1904	OBS27681.1	1388.25	0	91	91	91	1	747	1	746	747	746	747	hypothetical protein FPOA_01623 [Fusarium poae]
1905	OBS27682.1	605.52	3.8e-170	89	89	89	1	327	1	327	327	327	327	hypothetical protein FPOA_01624 [Fusarium poae]
1907	KPA44822.1	291.2	3.4e-76	85	86	60	1	171	1	173	171	243	173	hypothetical protein FLAG1_02270 [Fusarium langsethiae]
1908	OBS27684.1	582.41	2.7e-163	99	99	99	1	290	1	290	290	290	290	hypothetical protein FPOA_01626 [Fusarium poae]
1909	OBS27688.1	181.8	8.6e-43	70	33	9	5	129	581	705	259	886	125	hypothetical protein FPOA_01630 [Fusarium poae]
1910	CEG03105.1	674.86	1.1e-190	92	60	61	191	555	189	553	556	554	365	unnamed protein product [Fusarium pseudograminearum CS5834]
1911	XP_009262392.1	946.81	1.4e-272	89	89	81	1	518	50	567	518	567	518	hypothetical protein FPSE_11000 [Fusarium pseudograminearum CS3096]
1912	KPA44819.1	2174.05	0	83	84	84	1	1279	1	1282	1279	1282	1285	rna-dependent rna polymerase 1 [Fusarium langsethiae]
1913	KPA44820.1	1073.92	8.1e-311	97	97	97	1	534	1	534	534	534	534	3-oxoadipate enol-lactonase 2 [Fusarium langsethiae]
1915	OBS27690.1	776.55	1.7e-221	94	94	94	1	398	1	398	398	398	398	hypothetical protein FPOA_01632 [Fusarium poae]
1916	OBS27689.1	863.22	1.7e-247	93	93	93	1	444	1	445	444	445	446	hypothetical protein FPOA_01631 [Fusarium poae]
1920	OBS27691.1	622.47	2.9e-175	98	98	98	1	321	1	321	321	321	321	hypothetical protein FPOA_01633 [Fusarium poae]
1921	OBS27692.1	661.76	6.9e-187	76	76	77	1	429	1	425	429	425	429	hypothetical protein FPOA_01634 [Fusarium poae]
1922	OBS27693.1	634.79	5.9e-179	96	96	96	1	329	1	329	329	329	329	hypothetical protein FPOA_01635 [Fusarium poae]
1923	OBS27694.1	1392.48	0	94	94	94	1	724	1	725	724	725	725	hypothetical protein FPOA_01636 [Fusarium poae]
1924	XP_009262385.1	1075.85	3.6e-311	78	69	78	1	682	1	681	795	707	705	hypothetical protein FPSE_10993 [Fusarium pseudograminearum CS3096]
1925	OBS27696.1	162.54	1.4e-37	93	93	93	1	82	1	82	82	82	82	hypothetical protein FPOA_01638 [Fusarium poae]
1926	XP_007706583.1	137.5	1e-29	46	30	7	2	144	279	419	214	840	143	hypothetical protein COCCADRAFT_81378 [Bipolaris zeicola 26-R-13]
1927	KPA44806.1	1415.59	0	97	98	97	1	740	1	741	740	741	741	sda1 protein [Fusarium langsethiae]
1928	KPA44805.1	924.46	6.5e-266	97	97	97	1	466	1	466	466	466	466	mfs fhs l-fucose permease [Fusarium langsethiae]
1929	OBS27699.1	1147.88	0	98	98	98	1	573	1	573	573	573	573	hypothetical protein FPOA_01641 [Fusarium poae]
1930	XP_011317418.1	1738.78	0	68	63	60	1	1163	1	1176	1332	1385	1233	hypothetical protein FGSG_01599 [Fusarium graminearum PH-1]
1931	OBS27701.1	1190.25	0	94	95	94	1	598	1	604	598	604	604	hypothetical protein FPOA_01643 [Fusarium poae]
1932	OBS27702.1	1119.38	0	98	98	98	1	566	1	566	566	566	566	hypothetical protein FPOA_01644 [Fusarium poae]
1933	XP_011317420.1	115.16	9.6e-23	35	31	25	1	221	99	315	256	316	223	hypothetical protein FGSG_11975 [Fusarium graminearum PH-1]
1934	OBS27703.1	399.05	1.3e-108	99	99	99	1	192	1	192	192	192	192	hypothetical protein FPOA_01645 [Fusarium poae]
1935	OBS27704.1	874	9.5e-251	93	93	93	1	449	1	449	449	449	449	hypothetical protein FPOA_01646 [Fusarium poae]
1936	OBS27705.1	1161.36	0	97	97	97	1	589	1	589	589	589	589	hypothetical protein FPOA_01647 [Fusarium poae]
1937	OBS27706.1	1964.5	0	98	98	98	1	981	1	981	981	981	981	hypothetical protein FPOA_01648 [Fusarium poae]
1938	KPA44796.1	1893.24	0	95	95	95	1	1020	1	1013	1020	1013	1020	hypothetical protein FLAG1_02244 [Fusarium langsethiae]
1939	OBS27708.1	1923.29	0	96	96	96	1	976	1	978	976	978	978	hypothetical protein FPOA_01650 [Fusarium poae]
1940	XP_009261390.1	759.6	2.1e-216	100	100	100	1	389	1	389	389	389	389	hypothetical protein FPSE_09998 [Fusarium pseudograminearum CS3096]
1941	OBS27710.1	2209.11	0	97	97	97	3	1120	4	1122	1120	1122	1119	hypothetical protein FPOA_01652 [Fusarium poae]
1942	OBS27711.1	759.6	2e-216	98	98	98	1	375	1	375	375	375	375	hypothetical protein FPOA_01653 [Fusarium poae]
1943	OBS27712.1	838.95	3.4e-240	89	89	89	1	453	1	455	453	455	455	hypothetical protein FPOA_01654 [Fusarium poae]
1944	OBS27713.1	683.33	2.8e-193	69	70	68	1	497	1	499	499	509	503	hypothetical protein FPOA_01655 [Fusarium poae]
1945	OBS27714.1	726.86	1.4e-206	91	94	91	1	373	1	386	373	386	387	hypothetical protein FPOA_01656 [Fusarium poae]
1946	OBS27715.1	534.64	6.1e-149	94	94	93	1	280	1	280	280	284	280	hypothetical protein FPOA_01657 [Fusarium poae]
1947	OBS27716.1	1953.33	0	98	98	98	1	981	1	981	981	983	981	hypothetical protein FPOA_01658 [Fusarium poae]
1948	XP_009258407.1	751.51	6.1e-214	97	93	97	19	403	1	385	403	385	385	hypothetical protein FPSE_07014 [Fusarium pseudograminearum CS3096]
1949	XP_009258406.1	1508.43	0	89	89	84	1	842	1	837	846	892	842	hypothetical protein FPSE_07013 [Fusarium pseudograminearum CS3096]
1950	OBS27719.1	640.57	9.9e-181	97	96	97	1	312	1	311	314	312	312	hypothetical protein FPOA_01661 [Fusarium poae]
1951	EYB22679.1	306.22	2.1e-80	66	65	40	4	231	110	337	231	372	228	hypothetical protein FG05_01616 [Fusarium graminearum]
1952	OBS27720.1	1030.39	1.4e-297	74	74	74	1	681	1	682	682	683	684	hypothetical protein FPOA_01662 [Fusarium poae]
1953	OBS27722.1	1014.6	5.4e-293	96	96	96	1	513	1	513	513	513	513	hypothetical protein FPOA_01664 [Fusarium poae]
1954	OBS27723.1	605.52	3.2e-170	96	96	98	1	298	1	293	298	293	298	hypothetical protein FPOA_01665 [Fusarium poae]
1955	OBS27724.1	1637.85	0	95	95	95	1	842	1	837	842	837	843	hypothetical protein FPOA_01666 [Fusarium poae]
1956	KPA45305.1	716.46	1.8e-203	95	95	95	1	359	1	359	359	359	359	hypothetical protein FLAG1_01800 [Fusarium langsethiae]
1957	OBS27726.1	681.79	4.3e-193	97	97	97	1	335	1	335	335	335	335	hypothetical protein FPOA_01668 [Fusarium poae]
1958	OBS27727.1	194.9	2.5e-47	100	100	100	1	91	1	91	91	91	91	hypothetical protein FPOA_01669 [Fusarium poae]
1959	OBS27728.1	384.03	4.4e-104	98	98	98	1	190	1	190	190	190	190	hypothetical protein FPOA_01670 [Fusarium poae]
1960	KPA45309.1	436.03	1.4e-119	100	100	100	1	215	1	215	215	215	215	er lumen protein retaining receptor [Fusarium langsethiae]
1962	OBS27730.1	538.11	6.2e-150	85	83	78	2	287	6	293	296	317	289	hypothetical protein FPOA_01672 [Fusarium poae]
1963	XP_009258393.1	281.57	2.3e-73	100	100	100	1	144	1	144	144	144	144	hypothetical protein FPSE_07000 [Fusarium pseudograminearum CS3096]
1964	XP_009258392.1	122.86	1.3e-25	67	65	65	1	101	1	104	108	109	105	hypothetical protein FPSE_06999 [Fusarium pseudograminearum CS3096]
1966	KPA45312.1	1251.5	0	99	99	99	1	623	1	622	623	622	623	r3h protein [Fusarium langsethiae]
1967	OBS27733.1	757.67	7.8e-216	98	98	98	1	381	1	381	381	381	381	hypothetical protein FPOA_01675 [Fusarium poae]
1968	OBS27734.1	480.33	2.2e-132	92	66	69	105	359	91	343	359	343	255	hypothetical protein FPOA_01676 [Fusarium poae]
1969	OBS27735.1	2951	0	97	92	93	1	1522	1	1518	1609	1589	1522	hypothetical protein FPOA_01677 [Fusarium poae]
1970	KPA45316.1	296.59	7e-78	97	98	97	1	144	1	145	144	145	145	hypothetical protein FLAG1_01811 [Fusarium langsethiae]
1971	OBS27736.1	1986.46	0	90	90	86	1	1129	85	1190	1129	1190	1130	hypothetical protein FPOA_01679 [Fusarium poae]
1972	OBS27737.1	191.04	2.2e-45	62	29	25	138	281	219	365	323	370	151	hypothetical protein FPOA_01680 [Fusarium poae]
1973	OBS27738.1	1095.11	0	94	94	94	1	555	1	555	555	555	555	hypothetical protein FPOA_01681 [Fusarium poae]
1975	OBS27739.1	1288.09	0	98	98	98	1	652	1	652	652	652	652	hypothetical protein FPOA_01682 [Fusarium poae]
1976	OBS27740.1	1967.97	0	97	97	97	1	982	1	982	982	982	982	hypothetical protein FPOA_01683 [Fusarium poae]
1977	EYB22701.1	550.44	1e-153	97	97	97	1	274	1	274	274	274	274	hypothetical protein FG05_01639 [Fusarium graminearum]
1978	OBS27742.1	918.3	4.7e-264	96	96	96	1	473	1	473	473	473	473	hypothetical protein FPOA_01685 [Fusarium poae]
1979	OBS27743.1	2459.49	0	97	90	97	92	1343	1	1247	1343	1247	1252	hypothetical protein FPOA_01686 [Fusarium poae]
1980	OBS27744.1	763.45	1.5e-217	94	94	94	1	399	1	399	399	399	399	hypothetical protein FPOA_01687 [Fusarium poae]
1981	XP_009258847.1	786.56	1.6e-224	98	98	98	1	395	1	395	395	395	395	hypothetical protein FPSE_07454 [Fusarium pseudograminearum CS3096]
1982	OBS27746.1	1990.31	0	96	96	96	1	1050	1	1051	1050	1051	1051	hypothetical protein FPOA_01689 [Fusarium poae]
1983	OBS27747.1	3479.88	0	96	96	96	1	1815	1	1815	1815	1815	1815	hypothetical protein FPOA_01690 [Fusarium poae]
1984	OBS27748.1	1635.16	0	82	82	81	1	994	12	1006	994	1006	996	hypothetical protein FPOA_01691 [Fusarium poae]
1985	OBS27749.1	2825.04	0	96	96	90	1	1450	85	1538	1450	1538	1454	hypothetical protein FPOA_01692 [Fusarium poae]
1986	OBS27750.1	997.65	6.8e-288	94	94	94	1	510	3	512	510	512	510	hypothetical protein FPOA_01693 [Fusarium poae]
1987	OBS27751.1	525.01	5.5e-146	87	87	87	6	299	1	297	299	297	297	hypothetical protein FPOA_01694 [Fusarium poae]
1988	OBS27752.1	473.01	2.1e-130	86	86	86	1	275	1	276	276	277	276	hypothetical protein FPOA_01695 [Fusarium poae]
1989	OBS27753.1	429.1	2.7e-117	83	84	83	1	246	1	251	246	251	251	hypothetical protein FPOA_01696 [Fusarium poae]
1990	OBS27754.1	1000.35	1.1e-288	94	94	79	1	510	102	611	510	611	510	hypothetical protein FPOA_01697 [Fusarium poae]
1991	XP_003049795.1	172.94	1e-40	87	80	74	1	95	1	95	103	112	95	predicted protein [Nectria haematococca mpVI 77-13-4]
1992	KPA38261.1	2133.61	0	98	98	98	1	1095	1	1099	1095	1099	1099	atp-dependent rna helicase dob1 [Fusarium langsethiae]
1993	XP_009262895.1	532.33	3e-148	95	95	96	1	278	1	277	278	277	278	hypothetical protein FPSE_11503 [Fusarium pseudograminearum CS3096]
1994	OBS27758.1	1311.21	0	92	92	92	1	691	1	693	691	693	693	hypothetical protein FPOA_01701 [Fusarium poae]
1995	KPA38258.1	581.25	6.4e-163	95	95	95	1	296	1	296	296	296	296	2-hydroxy-6-oxononadienedioate 2-hydroxy-6- oxononatrienedioate hydrolase [Fusarium langsethiae]
1996	OBS27760.1	516.15	1.9e-143	94	94	94	1	259	1	259	259	259	259	hypothetical protein FPOA_01703 [Fusarium poae]
1997	OBS27761.1	778.86	3.2e-222	98	98	98	1	380	1	380	380	380	380	hypothetical protein FPOA_01704 [Fusarium poae]
1998	XP_011317487.1	1107.05	0	97	97	97	1	545	1	545	545	545	545	hypothetical protein FGSG_01662 [Fusarium graminearum PH-1]
1999	OBS27763.1	1019.22	3.4e-294	73	74	75	1	711	1	701	712	702	729	hypothetical protein FPOA_01706 [Fusarium poae]
2000	KPA41083.1	1667.13	0	97	97	97	1	830	1	830	830	830	830	striatin pro11 [Fusarium langsethiae]
2001	XP_009262886.1	771.93	3.9e-220	98	98	98	1	378	1	379	378	379	379	hypothetical protein FPSE_11494 [Fusarium pseudograminearum CS3096]
2002	OBS27766.1	376.71	7e-102	99	99	99	1	191	1	191	191	191	191	hypothetical protein FPOA_01709 [Fusarium poae]
2003	OBS27767.1	655.21	4.9e-185	89	89	89	1	361	1	361	361	361	362	hypothetical protein FPOA_01710 [Fusarium poae]
2004	OBS27768.1	431.02	4.5e-118	96	97	97	1	213	1	213	213	213	214	hypothetical protein FPOA_01711 [Fusarium poae]
2005	KPA41078.1	281.95	1.8e-73	94	94	94	1	143	1	143	143	143	143	hypothetical protein FLAG1_06055 [Fusarium langsethiae]
2006	OBS27770.1	561.61	5.4e-157	93	93	93	1	303	1	302	303	302	303	hypothetical protein FPOA_01713 [Fusarium poae]
2007	KPA41076.1	699.51	2.1e-198	99	99	99	1	345	1	345	345	345	345	hypothetical protein FLAG1_06053 [Fusarium langsethiae]
2008	OBS27772.1	600.51	9.3e-169	97	97	97	1	284	1	284	284	284	284	hypothetical protein FPOA_01715 [Fusarium poae]
2010	OBS27773.1	301.21	3.2e-79	77	87	83	1	169	1	178	169	178	190	hypothetical protein FPOA_01716 [Fusarium poae]
2011	OBS27774.1	1138.64	0	97	97	97	1	573	1	573	573	573	573	hypothetical protein FPOA_01717 [Fusarium poae]
2013	OBS27776.1	296.2	1.2e-77	74	77	37	1	192	1	198	192	392	199	hypothetical protein FPOA_01719 [Fusarium poae]
2014	OBS27777.1	558.53	1.1e-155	63	56	50	10	467	43	504	520	581	462	hypothetical protein FPOA_01720 [Fusarium poae]
2015	OBS27781.1	208.76	4.6e-51	77	41	40	71	194	95	215	233	238	125	hypothetical protein FPOA_01724 [Fusarium poae]
2016	OBS27780.1	517.69	8.6e-144	88	85	91	5	287	1	270	294	274	283	hypothetical protein FPOA_01723 [Fusarium poae]
2017	KPA41068.1	735.72	2.9e-209	97	97	97	1	360	1	360	360	361	360	alcohol dehydrogenase [Fusarium langsethiae]
2018	KPA41067.1	1270.76	0	97	97	97	1	621	1	621	621	621	621	beta-glucosidase [Fusarium langsethiae]
2019	OBS27782.1	264.62	3e-68	98	96	95	1	128	1	128	131	132	128	hypothetical protein FPOA_01725 [Fusarium poae]
2020	OBS27783.1	3222.18	0	97	97	97	1	1722	1	1721	1722	1721	1722	hypothetical protein FPOA_01726 [Fusarium poae]
2021	OBS27784.1	1258.82	0	93	93	93	1	676	1	676	676	676	676	hypothetical protein FPOA_01727 [Fusarium poae]
2022	OBS27785.1	477.25	9.4e-132	94	94	94	1	254	1	254	254	254	254	hypothetical protein FPOA_01728 [Fusarium poae]
2023	KUI55957.1	260.77	1.5e-65	36	15	26	126	670	6	539	1366	791	563	hypothetical protein VP1G_10783 [Valsa mali var. pyri]
2024	XP_009262859.1	2611.64	0	90	92	91	1	1447	1	1466	1447	1466	1478	hypothetical protein FPSE_11467 [Fusarium pseudograminearum CS3096]
2025	KPA41061.1	515.77	2.8e-143	95	95	95	1	271	1	271	271	271	272	hypothetical protein FLAG1_06038 [Fusarium langsethiae]
2026	KPA41060.1	257.68	3.6e-66	96	96	94	1	133	1	133	134	136	133	hypothetical protein FLAG1_06037 [Fusarium langsethiae]
2027	OBS27789.1	414.08	4.6e-113	99	99	99	1	200	1	200	200	200	200	hypothetical protein FPOA_01732 [Fusarium poae]
2028	KPA41058.1	598.97	3.7e-168	91	92	93	1	335	1	334	335	334	341	hypothetical protein FLAG1_06035 [Fusarium langsethiae]
2029	KPA41057.1	701.82	4.5e-199	97	97	97	1	353	1	353	355	354	353	ubiquitin metalloprotease fusion protein [Fusarium langsethiae]
2030	OBS27792.1	807.36	9.7e-231	95	95	95	1	413	1	415	413	415	415	hypothetical protein FPOA_01735 [Fusarium poae]
2031	OBS27794.1	998.81	3.3e-288	91	91	91	1	532	1	532	532	532	532	hypothetical protein FPOA_01737 [Fusarium poae]
2032	OBS27793.1	1421.76	0	97	97	97	1	719	1	719	719	719	719	hypothetical protein FPOA_01736 [Fusarium poae]
2033	OBS27795.1	537.72	6.4e-150	97	97	97	1	265	1	265	265	265	265	hypothetical protein FPOA_01738 [Fusarium poae]
2034	OBS27796.1	1157.13	0	95	92	95	20	609	1	587	609	587	590	hypothetical protein FPOA_01739 [Fusarium poae]
2035	OBS27797.1	1666.36	0	97	97	98	1	856	1	852	856	852	858	hypothetical protein FPOA_01740 [Fusarium poae]
2036	OBS27798.1	637.49	9.3e-180	93	93	93	1	333	1	333	333	333	333	hypothetical protein FPOA_01741 [Fusarium poae]
2038	OBS27800.1	1003.43	1.3e-289	99	99	90	1	519	1	519	521	574	519	hypothetical protein FPOA_01743 [Fusarium poae]
2039	OBS27799.1	522.32	2.8e-145	95	95	95	1	264	1	264	264	264	264	hypothetical protein FPOA_01742 [Fusarium poae]
2040	XP_009262843.1	167.55	7e-39	54	47	23	1	170	119	288	195	402	172	hypothetical protein FPSE_11451 [Fusarium pseudograminearum CS3096]
2041	XP_011317538.1	118.24	2.9e-24	64	63	18	1	85	1	85	86	290	85	hypothetical protein FGSG_01707 [Fusarium graminearum PH-1]
2043	OBS27801.1	678.32	5.2e-192	96	95	95	1	352	1	352	353	354	352	hypothetical protein FPOA_01744 [Fusarium poae]
2044	OBS27802.1	730.32	1.4e-207	87	87	87	1	397	1	398	398	399	398	hypothetical protein FPOA_01745 [Fusarium poae]
2045	EYB24432.1	1006.9	1.4e-290	77	77	76	1	611	1	611	611	617	611	hypothetical protein FG05_11995 [Fusarium graminearum]
2046	OBS27804.1	1125.15	0	98	98	98	1	572	1	572	572	572	572	hypothetical protein FPOA_01747 [Fusarium poae]
2047	OBS27805.1	1190.25	0	95	95	95	1	590	1	590	590	590	590	hypothetical protein FPOA_01748 [Fusarium poae]
2049	XP_009262837.1	1036.94	1e-299	97	97	97	1	514	1	514	514	514	514	hypothetical protein FPSE_11445 [Fusarium pseudograminearum CS3096]
2050	OBS27807.1	1063.14	1.4e-307	97	96	97	1	536	1	536	543	536	536	hypothetical protein FPOA_01750 [Fusarium poae]
2051	KIL86336.1	773.08	2.7e-220	88	77	74	70	510	78	522	510	527	445	hypothetical protein FAVG1_10165 [Fusarium avenaceum]
2052	KIL86337.1	1429.46	0	83	83	83	1	835	1	835	835	835	835	thermostable beta-glucosidase b [Fusarium avenaceum]
2053	OBS27808.1	367.08	4.8e-99	94	94	94	1	183	1	183	183	183	183	hypothetical protein FPOA_01751 [Fusarium poae]
2054	EYB24439.1	140.58	5.7e-31	93	87	90	1	73	1	73	78	75	73	hypothetical protein FG05_30482 [Fusarium graminearum]
2055	XP_009262833.1	1278.85	0	93	94	94	1	665	1	665	665	665	672	hypothetical protein FPSE_11441 [Fusarium pseudograminearum CS3096]
2056	OBS27811.1	613.99	1.1e-172	88	88	88	1	327	1	327	327	327	327	hypothetical protein FPOA_01754 [Fusarium poae]
2058	OBS27812.1	1118.99	0	95	95	95	1	562	1	562	562	562	562	hypothetical protein FPOA_01755 [Fusarium poae]
2059	OBS27813.1	186.42	1.2e-44	83	47	41	1	102	1	102	180	204	102	hypothetical protein FPOA_01756 [Fusarium poae]
2060	XP_009262829.1	260	8.3e-67	70	70	55	1	175	26	200	175	223	175	hypothetical protein FPSE_11437 [Fusarium pseudograminearum CS3096]
2061	XP_009262828.1	1270.37	0	71	71	72	1	865	1	862	865	862	867	hypothetical protein FPSE_11436 [Fusarium pseudograminearum CS3096]
2062	KIL92419.1	607.06	3.6e-170	45	44	36	1	643	127	771	651	791	647	hypothetical protein FAVG1_04830 [Fusarium avenaceum]
2063	XP_009262827.1	993.03	2.3e-286	75	75	75	1	640	1	643	643	644	643	hypothetical protein FPSE_11435 [Fusarium pseudograminearum CS3096]
2064	XP_009262826.1	130.57	5.7e-28	71	71	71	1	85	1	85	85	85	85	hypothetical protein FPSE_11434 [Fusarium pseudograminearum CS3096]
2065	XP_009262825.1	412.53	3.5e-112	76	78	76	3	280	2	288	280	288	288	hypothetical protein FPSE_11433 [Fusarium pseudograminearum CS3096]
2066	XP_011317558.1	1838.54	0	79	79	78	1	1161	1	1160	1161	1169	1161	hypothetical protein FGSG_01725 [Fusarium graminearum PH-1]
2067	OBS27817.1	632.1	8.9e-178	58	57	61	1	558	1	541	576	542	570	hypothetical protein FPOA_01760 [Fusarium poae]
2068	OBS27818.1	965.68	2.5e-278	97	97	97	1	465	1	465	465	465	465	hypothetical protein FPOA_01761 [Fusarium poae]
2069	OBS27819.1	664.46	6.7e-188	98	98	98	1	324	1	324	324	324	324	hypothetical protein FPOA_01762 [Fusarium poae]
2070	OBS27820.1	669.46	2.2e-189	97	97	97	1	336	1	336	336	336	336	hypothetical protein FPOA_01763 [Fusarium poae]
2071	OBS27821.1	715.3	4e-203	96	96	96	1	361	1	363	361	363	363	hypothetical protein FPOA_01764 [Fusarium poae]
2073	OBS27822.1	1100.5	0	97	97	97	1	544	1	544	544	544	544	hypothetical protein FPOA_01765 [Fusarium poae]
2074	KPA36298.1	1935.23	0	97	97	97	1	995	1	995	995	995	995	hydantoin utilization protein a [Fusarium langsethiae]
2075	OBS27824.1	1113.98	0	97	94	97	15	573	1	559	573	559	559	hypothetical protein FPOA_01767 [Fusarium poae]
2076	OBS27825.1	1397.88	0	96	96	96	1	709	1	708	709	708	709	hypothetical protein FPOA_01768 [Fusarium poae]
2077	OBS27826.1	1409.82	0	86	86	84	1	812	20	834	817	836	820	hypothetical protein FPOA_01769 [Fusarium poae]
2078	OBS27827.1	254.99	2.7e-65	88	66	21	1	137	1	137	183	552	137	hypothetical protein FPOA_01770 [Fusarium poae]
2079	OBS27827.1	712.22	4e-202	88	87	63	4	397	157	550	399	552	394	hypothetical protein FPOA_01770 [Fusarium poae]
2080	SCB64303.1	377.48	1.5e-101	61	58	46	16	303	21	311	311	393	292	unnamed protein product [Fusarium graminearum]
2081	OBS27828.1	818.53	4e-234	95	95	95	1	403	1	403	403	403	403	hypothetical protein FPOA_01771 [Fusarium poae]
2082	OBS27829.1	1535.39	0	96	96	97	1	782	1	780	782	780	782	hypothetical protein FPOA_01772 [Fusarium poae]
2083	OBS27830.1	1072.38	2.3e-310	97	97	97	1	534	1	534	534	534	534	hypothetical protein FPOA_01773 [Fusarium poae]
2084	OBS27831.1	1047.34	7.6e-303	98	98	98	1	515	1	512	515	512	515	hypothetical protein FPOA_01774 [Fusarium poae]
2085	OBS27832.1	1257.28	0	96	96	96	1	614	1	614	614	614	614	hypothetical protein FPOA_01775 [Fusarium poae]
2086	OBS27833.1	645.2	4.4e-182	96	96	96	1	329	1	329	329	329	329	hypothetical protein FPOA_01776 [Fusarium poae]
2087	CVL03550.1	63.54	7.7e-08	58	50	4	4	54	558	608	60	674	51	uncharacterized protein FMAN_15135 [Fusarium mangiferae]
2088	KPA37136.1	1325.07	0	97	97	97	1	662	1	662	662	662	662	acetyl-coenzyme a synthetase [Fusarium langsethiae]
2089	OBS27835.1	461.45	1.2e-126	94	53	56	172	395	152	375	395	375	224	hypothetical protein FPOA_01778 [Fusarium poae]
2090	OBS27836.1	1077	9.5e-312	97	97	97	1	542	1	542	542	542	542	hypothetical protein FPOA_01779 [Fusarium poae]
2091	XP_011317581.1	363.61	6.4e-98	95	95	95	1	193	1	193	193	193	193	hypothetical protein FGSG_01746 [Fusarium graminearum PH-1]
2092	KIL89228.1	156.38	1.1e-35	75	67	23	12	115	1	104	117	330	104	hypothetical protein FAVG1_07622 [Fusarium avenaceum]
2093	XP_009258932.1	69.32	2.1e-09	41	19	5	77	154	164	240	167	602	78	hypothetical protein FPSE_07539 [Fusarium pseudograminearum CS3096]
2094	OBS27838.1	670.23	1.4e-189	93	92	93	6	352	1	347	352	347	347	hypothetical protein FPOA_01781 [Fusarium poae]
2095	OBS27840.1	863.22	1.7e-247	88	88	89	1	460	1	455	460	455	460	hypothetical protein FPOA_01782 [Fusarium poae]
2096	OBS27841.1	924.85	4.7e-266	94	94	94	1	448	1	448	448	448	448	hypothetical protein FPOA_01783 [Fusarium poae]
2097	OBS27842.1	175.25	2.6e-41	62	62	63	1	153	1	151	153	151	153	hypothetical protein FPOA_01784 [Fusarium poae]
2098	OBS27843.1	286.57	4.4e-74	77	40	17	1	181	27	207	351	815	181	hypothetical protein FPOA_01785 [Fusarium poae]
2099	OBS27843.1	328.18	1.3e-86	71	48	20	1	229	447	675	342	815	230	hypothetical protein FPOA_01785 [Fusarium poae]
2100	OBS27844.1	255.76	1.6e-65	77	73	60	4	169	3	168	176	215	166	hypothetical protein FPOA_01786 [Fusarium poae]
2101	OBS27845.1	1699.87	0	96	96	96	1	870	1	870	870	870	870	hypothetical protein FPOA_01787 [Fusarium poae]
2102	EYB34257.1	469.54	1.4e-129	93	93	94	1	231	1	230	231	230	231	hypothetical protein FG05_01754 [Fusarium graminearum]
2103	OBS27847.1	454.52	4.3e-125	96	96	96	1	224	1	224	224	224	224	hypothetical protein FPOA_01789 [Fusarium poae]
2104	OBS27848.1	241.51	2.6e-61	92	92	92	1	126	1	126	126	126	126	hypothetical protein FPOA_01790 [Fusarium poae]
2105	OBS27849.1	459.53	1.5e-126	94	94	94	1	232	1	232	232	232	232	hypothetical protein FPOA_01791 [Fusarium poae]
2107	OBS27852.1	738.8	4e-210	86	86	86	1	399	1	399	399	399	399	hypothetical protein FPOA_01794 [Fusarium poae]
2108	XP_009262784.1	642.5	2.8e-181	94	94	94	1	325	1	325	325	325	325	hypothetical protein FPSE_11392 [Fusarium pseudograminearum CS3096]
2109	KPA38419.1	877.47	1e-251	82	82	82	1	509	1	509	509	509	509	pisatin demethylase [Fusarium langsethiae]
2110	OBS27855.1	2434.83	0	90	92	91	1	1287	1	1302	1287	1302	1308	hypothetical protein FPOA_01797 [Fusarium poae]
2111	OBS27856.1	491.89	5.2e-136	82	84	82	1	299	1	306	299	306	306	hypothetical protein FPOA_01798 [Fusarium poae]
2112	OBS27857.1	532.72	2e-148	95	95	94	1	262	4	265	262	265	262	hypothetical protein FPOA_01799 [Fusarium poae]
2113	OBS27858.1	527.71	6.5e-147	95	95	95	1	263	1	263	263	263	263	hypothetical protein FPOA_01800 [Fusarium poae]
2114	OBS27859.1	538.49	4.2e-150	93	93	93	1	278	1	278	278	278	278	hypothetical protein FPOA_01801 [Fusarium poae]
2115	OBS27860.1	382.1	2.2e-103	90	91	91	1	208	1	208	208	208	209	hypothetical protein FPOA_01802 [Fusarium poae]
2116	OBS27861.1	431.41	1.1e-117	88	62	37	103	355	337	588	355	588	253	hypothetical protein FPOA_01803 [Fusarium poae]
2117	EWZ99814.1	437.96	3e-119	41	39	33	40	654	146	759	661	771	626	hypothetical protein FOWG_00202 [Fusarium oxysporum f. sp. lycopersici MN25]
2119	OBS27862.1	561.99	5e-157	84	84	84	1	334	1	333	334	333	334	hypothetical protein FPOA_01804 [Fusarium poae]
2120	OBS27863.1	593.19	1.9e-166	88	88	88	1	325	1	325	326	326	325	hypothetical protein FPOA_01805 [Fusarium poae]
2121	EYB34279.1	508.45	4.5e-141	89	89	89	1	274	1	275	274	275	275	hypothetical protein FG05_01777 [Fusarium graminearum]
2122	XP_009262767.1	285.42	5.2e-74	97	53	49	115	253	133	271	253	271	139	hypothetical protein FPSE_11375 [Fusarium pseudograminearum CS3096]
2123	OBS27866.1	1209.9	0	96	96	96	1	613	1	613	613	613	613	hypothetical protein FPOA_01808 [Fusarium poae]
2124	OBS27867.1	332.8	1e-88	93	93	93	1	178	1	178	178	178	178	hypothetical protein FPOA_01809 [Fusarium poae]
2125	OBS27868.1	864.76	7.3e-248	80	79	80	8	528	1	521	528	521	521	hypothetical protein FPOA_01810 [Fusarium poae]
2126	OBS27869.1	224.56	1.6e-55	83	36	35	138	272	136	270	309	316	135	hypothetical protein FPOA_01811 [Fusarium poae]
2127	OBS27870.1	665.23	4.3e-188	95	95	95	1	341	1	341	341	341	341	hypothetical protein FPOA_01812 [Fusarium poae]
2128	OBS27871.1	855.51	3.4e-245	95	95	95	1	436	1	436	437	437	436	hypothetical protein FPOA_01813 [Fusarium poae]
2129	OBS27872.1	1022.69	2e-295	95	95	95	1	516	1	516	517	517	516	hypothetical protein FPOA_01814 [Fusarium poae]
2130	KPA35303.1	497.28	9.8e-138	86	86	86	1	267	1	267	267	267	267	hypothetical protein FLAG1_12012 [Fusarium langsethiae]
2131	OBS27874.1	1362.82	0	92	92	92	1	724	1	721	724	721	724	hypothetical protein FPOA_01816 [Fusarium poae]
2132	OBS27875.1	4441.34	0	89	89	89	1	2460	1	2465	2460	2465	2465	hypothetical protein FPOA_01817 [Fusarium poae]
2133	XP_009262754.1	707.98	7.9e-201	86	82	75	1	390	1	390	409	448	390	hypothetical protein FPSE_11362 [Fusarium pseudograminearum CS3096]
2134	KPA35347.1	1017.3	8.5e-294	96	96	96	1	515	1	515	515	515	515	mfs transporter [Fusarium langsethiae]
2135	XP_009262752.1	552.36	2.6e-154	95	95	95	1	268	1	268	268	268	268	hypothetical protein FPSE_11360 [Fusarium pseudograminearum CS3096]
2136	XP_011317634.1	553.9	9.9e-155	97	97	97	1	283	1	283	283	283	283	hypothetical protein FGSG_01794 [Fusarium graminearum PH-1]
2137	XP_011317635.1	1329.69	0	91	91	91	1	710	1	710	710	710	711	hypothetical protein FGSG_01795 [Fusarium graminearum PH-1]
2138	XP_011317636.1	344.35	4e-92	85	84	84	1	192	1	192	193	193	192	hypothetical protein FGSG_01796 [Fusarium graminearum PH-1]
2139	CEF73986.1	435.26	1e-118	88	51	52	6	244	9	247	415	407	239	unnamed protein product [Fusarium graminearum]
[truncated: 11,161 more rows]
