# Supplementary material for: Inter-genome comparison of the Quorn fungus Fusarium venenatum and the closely related plant infecting pathogen Fusarium graminearum
Source: BMC Genomics. 2018 Apr 19;19:269. doi: 10.1186/s12864-018-4612-2 (PMC5907747; doi:10.1186/s12864-018-4612-2)
Supplement: Supplementary file 14 — Species-specific proteins between F. venenatum (Fv) and F. graminearum (Fg), identified using BLASTP analysis of both Fv and Fg proteomes. (XLS 4938 kb) [file 12864_2018_4612_MOESM14_ESM.xls]

## Sheet: Index
Additional file 14: Species specific proteins between F. venenatum (Fv) and F. graminearum (Fg), identified using BLASTP analysis of both Fv and Fg proteomes.
Index
Tab name	Description
Sheet1-species specific genes	A summary of the "Fg vs Fv" and "Fv vs Fg" species specific genes according to cutoffs set as either, less than 50% or 70% length alignment for both target and query protein. Inclusion of Fv blastp results to the Fg species specific from King et al.
Sheet2-BlastP of FG_vs_FV	Raw BlastP results of the Fg proteins vs Fv.
Sheet3-BlastP of FV_vs_FG	Raw BlastP results of the Fv proteins vs Fg.
Sheet4-Fg species specific v5.0	Fg species specific genes (version 5.0 ID's) vs NCBI (King et al) + Fv/Fp/Fc
Example of BLASTP columns: If the numbers are low for PERCENTQUERY and PERCENTTARGET then little of the sequence from both the target and query have been aligned and likely your target is not present or very highly divergent
BlastP results	PERCENTALIGNMENT	PERCENTQUERY	PERCENTTARGET
Description	The percent alignment of the sequence from both the query and target that aligns	The percent of the query sequence that has been aligned to the target	The percent of the target sequence that has been aligned to the query
BlastP results	QUERYLOCUS	TARGETLOCUS
Description	The ID of the protein sequence used in the blastp	The ID of the protein sequence matched in the blastp

## Sheet: Sheet1-species specific genes
Fv_specific_<50	Fv_specific_<70	Fg_specific_<50	Fg_specific_<70	Fg_specific (King et al)	Fg_specific (King et al) removed Fv <50	Fg_specific (King et al) removed Fv/Fp/Fc <50	specific to pathogenic fungi [J. Sperschneider et al (PMC4494044)]	specific to pathogenic fungi [J. Sperschneider et al (PMC4494044)] +Fv	specific to pathogenic fungi [J. Sperschneider et al (PMC4494044)] +Fv BlastP query alignment
2	1	EFFGRG00000013981	EFFGRG00000013981	1	1	1	521	521	no hit
4	2	EFFGRG00000014060	EFFGRG00000014060	164	164	164	2451	2451	16
5	3	EFFGRG00000014532	EFFGRG00000014532	927	927	927	2552	2552	39
6	4	FGRRES_00001	FGRRES_00001	1148	1148	1148	2618	2618	no hit
7	5	FGRRES_00006	FGRRES_00006	1303	2086	2086	2858	2858	21
8	6	FGRRES_00009	FGRRES_00009	1628	2243	2243	2904	2904	no hit
12	7	FGRRES_00010	FGRRES_00010	2086	2537	2537	3222	3222	no hit
13	8	FGRRES_00011	FGRRES_00011	2243	2889	2889	3859	3859	8
15	9	FGRRES_00019	FGRRES_00013	2517	3196	3196	4008	4008	33
16	12	FGRRES_00021	FGRRES_00014_M	2537	3297	3297	4348	4348	13
17	13	FGRRES_00036	FGRRES_00016_M	2889	3793	3793	4462	4462	no hit
18	14	FGRRES_00038_M	FGRRES_00019	2955	4472	4472	4597	4597	25
19	15	FGRRES_00040	FGRRES_00021	3196	4493	4493	4840	4840	no hit
20	16	FGRRES_00043	FGRRES_00027	3297	4495	4495	5017	5017	31
21	17	FGRRES_00044	FGRRES_00036	3793	4617	4617	5020	5020	9
22	18	FGRRES_00045	FGRRES_00038_M	4472	4695	4695	5742	5742	24
23	19	FGRRES_00046	FGRRES_00040	4493	4766	4766	5783	5783	16
24	20	FGRRES_00047	FGRRES_00043	4495	4792	4792	5785	5785	no hit
25	21	FGRRES_00049	FGRRES_00044	4600	4878	4878	5947	5947	17
26	22	FGRRES_00052	FGRRES_00045	4617	4924	4924	6136	6136	11
27	23	FGRRES_00053	FGRRES_00046	4695	4955	4955	6601	6601	no hit
28	24	FGRRES_00054	FGRRES_00047	4766	4959	4959	6617	6617	19
29	25	FGRRES_00055	FGRRES_00048	4792	4962	4962	6632	6632	49
31	26	FGRRES_00060	FGRRES_00049	4878	5832	5832	7629	7629	35
33	27	FGRRES_00061	FGRRES_00052	4924	5881	5881	7723	7723	11
34	28	FGRRES_00062	FGRRES_00053	4955	6360	6360	7759	7759	49
35	29	FGRRES_00083	FGRRES_00054	4959	6487	6487	7789	7789	33
36	30	FGRRES_00084_M	FGRRES_00055	4962	6734	6734	7922	7922	23
38	31	FGRRES_00085	FGRRES_00060	5832	6773	6773	8267	8267	no hit
44	32	FGRRES_00093_M	FGRRES_00061	5881	6829	6829	8317	8317	48
48	33	FGRRES_00094	FGRRES_00062	6360	7490	7490	8974	8974	26
49	34	FGRRES_00102	FGRRES_00063	6487	7605	7605	9134	9134	39
52	35	FGRRES_00104_M	FGRRES_00064_M	6734	8036	8036	9193	9193	12
55	36	FGRRES_00112	FGRRES_00071	6773	8152	8152	10518	10518	25
63	38	FGRRES_00114	FGRRES_00083	6829	8167	8167	10593	10593	no hit
75	42	FGRRES_00119	FGRRES_00084_M	7490	8261	8261	10676	10676	35
76	43	FGRRES_00122	FGRRES_00085	7605	8370	8370	11016	11016	no hit
77	44	FGRRES_00129_M	FGRRES_00093_M	8036	8625	8625	11103	11103	19
78	46	FGRRES_00130	FGRRES_00094	8152	8705	8705	11308	11308	41
92	47	FGRRES_00131	FGRRES_00097	8167	8854	8854	11330	11330	38
93	48	FGRRES_00132	FGRRES_00102	8261	9248	9248	12161	12161	25
94	49	FGRRES_00135	FGRRES_00104_M	8370	9278	9278	12201	12201	39
95	52	FGRRES_00141	FGRRES_00111	8625	9458	9458	12405	12405	31
98	55	FGRRES_00145	FGRRES_00112	8705	10093	10093	12512	12512	23
100	63	FGRRES_00147	FGRRES_00114	8854	10393	10393	12542	12542	18
101	64	FGRRES_00151	FGRRES_00119	9248	10400	10400	12623	12623	no hit
102	75	FGRRES_00154	FGRRES_00120_M	9278	10406	10406	12656	12656	no hit
103	76	FGRRES_00157	FGRRES_00122	9458	10485	10485	12935	12935	27
107	77	FGRRES_00163	FGRRES_00128_M	10093	10487	10487	13164	13164	12
108	78	FGRRES_00164	FGRRES_00129_M	10393	10603	10603	13187	13187	no hit
109	79	FGRRES_00181	FGRRES_00130	10400	10614	10614	13500	13500	47
110	88	FGRRES_00193	FGRRES_00131	10406	10697	10697	13517	13517	no hit
112	92	FGRRES_00203	FGRRES_00132	10485	10709	10709	13534	13534	no hit
113	93	FGRRES_00205	FGRRES_00135	10487	10710	10710	13781	13781	24
114	94	FGRRES_00214	FGRRES_00141	10603	10953	10953	381	#N/A
116	95	FGRRES_00216	FGRRES_00145	10614	11323	11323	1479	#N/A
117	98	FGRRES_00224	FGRRES_00147	10625	11371	11371	1588	#N/A
118	100	FGRRES_00232	FGRRES_00148	10697	11426	11426	1707	#N/A
120	101	FGRRES_00234	FGRRES_00151	10709	11455	11455	2074	#N/A
121	102	FGRRES_00242_M	FGRRES_00154	10710	11593	11593	2255	#N/A
122	103	FGRRES_00245	FGRRES_00156_M	10953	11650	11650	2878	#N/A
123	107	FGRRES_00247	FGRRES_00157	11323	11666	11666	3025	#N/A
124	108	FGRRES_00252	FGRRES_00163	11371	11678	11678	3550	#N/A
126	109	FGRRES_00253	FGRRES_00164	11426	11693	11693	4066	#N/A
127	110	FGRRES_00255	FGRRES_00181	11455	11712	11712	4521	#N/A
131	111	FGRRES_00258	FGRRES_00193	11593	11732	11732	4841	#N/A
132	112	FGRRES_00265	FGRRES_00203	11650	11735	11735	5034	#N/A
134	113	FGRRES_00272	FGRRES_00205	11666	11740	11740	8100	#N/A
135	114	FGRRES_00322_M	FGRRES_00214	11678	11751	11751	8244	#N/A
136	115	FGRRES_00326_M	FGRRES_00216	11693	11758	11758	8732	#N/A
142	116	FGRRES_00344_M	FGRRES_00222	11712	11774	11774	10785	#N/A
146	117	FGRRES_00354	FGRRES_00224	11732	11776	11776	11665	#N/A
148	118	FGRRES_00384	FGRRES_00232	11735	11785	11785	11874	#N/A
149	119	FGRRES_00394	FGRRES_00234	11740	11788	11788	12184	#N/A
150	120	FGRRES_00413	FGRRES_00242_M	11751	11813	11813	13367	#N/A
152	121	FGRRES_00432	FGRRES_00243	11758	11817	11817
153	122	FGRRES_00441	FGRRES_00245	11774	11863	11863
154	123	FGRRES_00469	FGRRES_00247	11776	11871	11871
155	124	FGRRES_00479	FGRRES_00252	11785	11881	11881
156	125	FGRRES_00513	FGRRES_00253	11788	11888	11888
157	126	FGRRES_00516	FGRRES_00254	11813	11911	11911
161	127	FGRRES_00521	FGRRES_00255	11817	11928	11928
162	130	FGRRES_00606	FGRRES_00256	11863	11951	11951
168	131	FGRRES_00668	FGRRES_00258	11871	11965	11965
170	132	FGRRES_00674	FGRRES_00265	11881	11971	11971
173	133	FGRRES_00687_M	FGRRES_00272	11888	12001	12001
174	134	FGRRES_00692	FGRRES_00274	11911	12008	12008
175	135	FGRRES_00734	FGRRES_00284	11928	12054	12054
176	136	FGRRES_00770	FGRRES_00322_M	11951	12060	12060
177	142	FGRRES_00772	FGRRES_00326_M	11965	12072	12072
179	146	FGRRES_00779	FGRRES_00344_M	11971	12083	12083
181	147	FGRRES_00850_M	FGRRES_00354	12001	12102	12102
182	148	FGRRES_00851	FGRRES_00381	12008	12196	12196
185	149	FGRRES_00867	FGRRES_00384	12054	12227	12227
187	150	FGRRES_00891	FGRRES_00391	12060	12228	12228
188	152	FGRRES_00904	FGRRES_00394	12072	12248	12248
190	153	FGRRES_00919	FGRRES_00404	12083	12253	12253
194	154	FGRRES_00927	FGRRES_00412	12102	12262	12262
195	155	FGRRES_00928	FGRRES_00413	12196	12265	12265
196	156	FGRRES_00936	FGRRES_00422	12227	12277	12277
197	157	FGRRES_00937	FGRRES_00432	12228	12293	12293
198	158	FGRRES_00942	FGRRES_00441	12248	12304	12304
199	161	FGRRES_00944	FGRRES_00469	12253	12318	12318
200	162	FGRRES_00977	FGRRES_00479	12262	12332	12332
202	163	FGRRES_00980_M	FGRRES_00513	12265	12394	12394
207	167	FGRRES_01034	FGRRES_00516	12277	12395	12395
212	168	FGRRES_01076	FGRRES_00521	12293	12437	12437
216	169	FGRRES_01077_M	FGRRES_00569	12304	12457	12457
218	170	FGRRES_01078	FGRRES_00581	12318	12462	12462
219	173	FGRRES_01087	FGRRES_00605	12332	12466	12466
220	174	FGRRES_01089	FGRRES_00606	12394	12467	12467
221	175	FGRRES_01140	FGRRES_00624	12395	12468	12468
222	176	FGRRES_01143	FGRRES_00668	12437	12473	12473
224	177	FGRRES_01148	FGRRES_00674	12450	12476	12476
225	179	FGRRES_01192	FGRRES_00678	12457	12500	12500
226	181	FGRRES_01214	FGRRES_00684	12462	12564	12564
227	182	FGRRES_01253_M	FGRRES_00687_M	12466	12575	12575
229	183	FGRRES_01269	FGRRES_00692	12467	12652	12652
230	184	FGRRES_01443	FGRRES_00701	12468	12673	12673
231	185	FGRRES_01460	FGRRES_00725	12473	12695	12695
232	187	FGRRES_01474	FGRRES_00733	12476	12719	12719
233	188	FGRRES_01491	FGRRES_00734	12500	12721	12721
235	190	FGRRES_01492	FGRRES_00770	12564	12727	12727
236	194	FGRRES_01500	FGRRES_00772	12575	12730	12730
237	195	FGRRES_01517	FGRRES_00779	12652	12739	12739
239	196	FGRRES_01518	FGRRES_00785	12673	12740	12740
240	197	FGRRES_01528_M	FGRRES_00813	12695	12749	12749
241	198	FGRRES_01529	FGRRES_00838	12707	12752	12752
242	199	FGRRES_01563	FGRRES_00841	12709	12780	12780
248	200	FGRRES_01565	FGRRES_00846	12718	12797	12797
250	202	FGRRES_01566	FGRRES_00850_M	12719	12803	12803
257	203	FGRRES_01589	FGRRES_00851	12721	12822	12822
260	206	FGRRES_01590	FGRRES_00867	12727	12824	12824
262	207	FGRRES_01597	FGRRES_00876	12730	12847	12847
264	212	FGRRES_01598	FGRRES_00891	12739	12861	12861
266	216	FGRRES_01617	FGRRES_00904	12740	12872	12872
267	217	FGRRES_01635	FGRRES_00919	12749	12924	12924
268	218	FGRRES_01649	FGRRES_00921	12752	12930	12930
269	219	FGRRES_01653	FGRRES_00927	12780	12944	12944
270	220	FGRRES_01664	FGRRES_00928	12797	12957	12957
271	221	FGRRES_01676_M	FGRRES_00936	12803	12958	12958
272	222	FGRRES_01677	FGRRES_00937	12822	12959	12959
273	223	FGRRES_01681	FGRRES_00939	12824	12964	12964
274	224	FGRRES_01688	FGRRES_00942	12847	12982	12982
282	225	FGRRES_01706	FGRRES_00943	12861	12990	12990
284	226	FGRRES_01718	FGRRES_00944	12872	12992	12992
289	227	FGRRES_01719	FGRRES_00965	12924	13020	13020
314	229	FGRRES_01723_M	FGRRES_00973	12930	13023	13023
315	230	FGRRES_01726_M	FGRRES_00977	12944	13049	13049
316	231	FGRRES_01748	FGRRES_00980_M	12957	13055	13055
320	232	FGRRES_01751	FGRRES_00993	12958	13062	13062
322	233	FGRRES_01752	FGRRES_01034	12959	13083	13083
323	234	FGRRES_01758	FGRRES_01068	12964	13090	13090
327	235	FGRRES_01760	FGRRES_01076	12982	13101	13101
329	236	FGRRES_01761	FGRRES_01077_M	12988	13102	13102
332	237	FGRRES_01762	FGRRES_01078	12990	13116	13116
337	238	FGRRES_01779	FGRRES_01087	12992	13117	13117
341	239	FGRRES_01780	FGRRES_01089	13016	13126	13126
348	240	FGRRES_01783	FGRRES_01118	13020	13143	13143
350	241	FGRRES_01791	FGRRES_01140	13023	13144	13144
359	242	FGRRES_01799_M	FGRRES_01143	13049	13168	13168
360	248	FGRRES_01800_M	FGRRES_01146	13055	13178	13178
361	249	FGRRES_01822	FGRRES_01148	13062	13235	13235
362	250	FGRRES_01834	FGRRES_01159	13083	13237	13237
364	257	FGRRES_01871_M	FGRRES_01192	13090	13249	13249
365	260	FGRRES_01922	FGRRES_01196	13101	13250	13250
366	262	FGRRES_01923	FGRRES_01214	13102	13251	13251
367	263	FGRRES_01977	FGRRES_01218	13116	13271	13271
370	264	FGRRES_01978_M	FGRRES_01224	13117	13272	13272
373	265	FGRRES_01984	FGRRES_01251	13121	13285	13285
374	266	FGRRES_02021	FGRRES_01253_M	13126	13317	13317
375	267	FGRRES_02023	FGRRES_01269	13143	13330	13330
376	268	FGRRES_02037	FGRRES_01277	13144	13331	13331
379	269	FGRRES_02042	FGRRES_01302	13168	13351	13351
384	270	FGRRES_02076	FGRRES_01303	13178	13359	13359
385	271	FGRRES_02086	FGRRES_01327	13235	13362	13362
387	272	FGRRES_02120	FGRRES_01366	13237	13376	13376
388	273	FGRRES_02121	FGRRES_01384	13249	13387	13387
389	274	FGRRES_02123	FGRRES_01431	13250	13405	13405
394	282	FGRRES_02128	FGRRES_01443	13251	13406	13406
397	284	FGRRES_02135	FGRRES_01457	13270	13407	13407
400	289	FGRRES_02140	FGRRES_01458	13271	13434	13434
408	314	FGRRES_02152_M	FGRRES_01460	13272	13437	13437
409	315	FGRRES_02153_M	FGRRES_01474	13285	13447	13447
412	316	FGRRES_02164	FGRRES_01479	13317	13460	13460
413	320	FGRRES_02176	FGRRES_01491	13330	13464	13464
418	321	FGRRES_02178_M	FGRRES_01492	13331	13506	13506
423	322	FGRRES_02195	FGRRES_01500	13351	13512	13512
458	323	FGRRES_02198	FGRRES_01512	13359	13520	13520
463	324	FGRRES_02236	FGRRES_01517	13362	13529	13529
464	325	FGRRES_02241	FGRRES_01518	13376	13533	13533
465	327	FGRRES_02242	FGRRES_01521	13387	13537	13537
470	329	FGRRES_02243	FGRRES_01528_M	13405	13548	13548
474	330	FGRRES_02246	FGRRES_01529	13406	13577	13577
488	331	FGRRES_02253_M	FGRRES_01530	13407	13598	13598
491	332	FGRRES_02254	FGRRES_01547	13434	13599	13599
496	337	FGRRES_02260	FGRRES_01563	13437	13602	13602
502	341	FGRRES_02270	FGRRES_01565	13447	13608	13608
507	346	FGRRES_02276	FGRRES_01566	13460	13639	13639
525	348	FGRRES_02297	FGRRES_01569	13464	13642	13642
526	350	FGRRES_02298	FGRRES_01578	13506	13656	13656
537	354	FGRRES_02299	FGRRES_01584	13512	13677	13677
539	359	FGRRES_02300	FGRRES_01589	13520	13679	13679
541	360	FGRRES_02301	FGRRES_01590	13529	13690	13690
545	361	FGRRES_02302	FGRRES_01596	13533	13696	13696
552	362	FGRRES_02305	FGRRES_01597	13537	13706	13706
555	364	FGRRES_02306	FGRRES_01598	13548	13721	13721
557	365	FGRRES_02307	FGRRES_01609	13577	13724	13724
558	366	FGRRES_02309	FGRRES_01610	13598	13727	13727
564	367	FGRRES_02310	FGRRES_01612_M	13599	13753	13753
567	370	FGRRES_02313	FGRRES_01616	13602	13768	13768
572	373	FGRRES_02318	FGRRES_01617	13608	13769	13769
573	374	FGRRES_02319	FGRRES_01622	13639	13771	13771
579	375	FGRRES_02333_M	FGRRES_01628	13642	13779	13779
600	376	FGRRES_02340_M	FGRRES_01631	13656	13794	13794
607	377	FGRRES_02361_M	FGRRES_01635	13677	13818	13818
611	379	FGRRES_02363	FGRRES_01649	13679	13833	13833
617	384	FGRRES_02365_M	FGRRES_01653	13690	13863	13863
619	385	FGRRES_02370	FGRRES_01664	13696	13869	13872
659	387	FGRRES_02372	FGRRES_01674	13706	13872	13882
667	388	FGRRES_02375_M	FGRRES_01676_M	13721	13882	13885
671	389	FGRRES_02380_M	FGRRES_01677	13724	13885	13893
690	394	FGRRES_02387	FGRRES_01678	13727	13893	13895
702	395	FGRRES_02394	FGRRES_01679_M	13753	13895	13907
705	397	FGRRES_02398	FGRRES_01681	13768	13907	13909
718	400	FGRRES_02401_M	FGRRES_01687	13769	13909	13919
739	408	FGRRES_02437	FGRRES_01688	13771	13919	13921
781	409	FGRRES_02448	FGRRES_01693	13779	13921	13977
783	411	FGRRES_02451	FGRRES_01706	13794	13977	13997
806	412	FGRRES_02487	FGRRES_01707	13818	13997	14013
812	413	FGRRES_02507_M	FGRRES_01718	13833	14013	14014
824	414	FGRRES_02514_M	FGRRES_01719	13863	14014	14025
840	418	FGRRES_02537	FGRRES_01722	13869	14025	14026
841	423	FGRRES_02552	FGRRES_01723_M	13872	14026	15005
842	427	FGRRES_02558	FGRRES_01724	13882	15005	15034
844	432	FGRRES_02568	FGRRES_01726_M	13885	15034	15037
849	458	FGRRES_02582	FGRRES_01734_M	13893	15037	15048
854	463	FGRRES_02617	FGRRES_01736_M	13895	15048	15053
867	464	FGRRES_02618	FGRRES_01738_M	13907	15053	15059
880	465	FGRRES_02619	FGRRES_01744	13909	15059	15067
881	470	FGRRES_02627_M	FGRRES_01748	13919	15067	15070
882	474	FGRRES_02642_M	FGRRES_01751	13921	15070	15071
883	488	FGRRES_02670	FGRRES_01752	13977	15071	15073
884	491	FGRRES_02673_M	FGRRES_01758	13997	15073	15074
886	493	FGRRES_02723	FGRRES_01759	14013	15074	15080
898	496	FGRRES_02739	FGRRES_01760	14014	15080	15095
905	502	FGRRES_02745	FGRRES_01761	14025	15095	15098
919	507	FGRRES_02759	FGRRES_01762	14026	15098	15106
924	525	FGRRES_02796	FGRRES_01763	15005	15106	15109
935	526	FGRRES_02808	FGRRES_01764	15034	15109	15118
936	537	FGRRES_02813	FGRRES_01776	15037	15118	15120
940	539	FGRRES_02827	FGRRES_01778	15048	15120	15121
960	541	FGRRES_02842_M	FGRRES_01779	15053	15121	15122
976	542	FGRRES_02858	FGRRES_01780	15059	15122	15124
977	545	FGRRES_02871	FGRRES_01783	15067	15124	15125
979	552	FGRRES_02875	FGRRES_01791	15070	15125	15127
986	553	FGRRES_02877	FGRRES_01797_M	15071	15127	15128
1011	555	FGRRES_02881_M	FGRRES_01799_M	15073	15128	15133
1032	557	FGRRES_02883	FGRRES_01800_M	15074	15133	15140
1033	558	FGRRES_02888	FGRRES_01815	15080	15140	15143
1056	564	FGRRES_02889	FGRRES_01822	15095	15143	15164
1062	567	FGRRES_02891	FGRRES_01827	15098	15164	15168
1066	568	FGRRES_02904	FGRRES_01834	15104	15168	15177
1067	572	FGRRES_02911	FGRRES_01844	15106	15177	15179
1073	573	FGRRES_02913	FGRRES_01859	15109	15179	15183
1076	578	FGRRES_02916	FGRRES_01871_M	15118	15183	15184
1077	579	FGRRES_02927_M	FGRRES_01922	15120	15184	15186
1078	588	FGRRES_02928_M	FGRRES_01923	15121	15186	15191
1101	600	FGRRES_02934_M	FGRRES_01946	15122	15191	15192
1114	607	FGRRES_02935	FGRRES_01953	15124	15192	15196
1148	611	FGRRES_02949	FGRRES_01956_M	15125	15196	15198
1149	617	FGRRES_02954	FGRRES_01973	15127	15198	15202
1152	619	FGRRES_02957	FGRRES_01977	15128	15202	15204
1153	659	FGRRES_02958_M	FGRRES_01978_M	15133	15204	15211
1156	667	FGRRES_02973	FGRRES_01983	15140	15211	15214
1169	671	FGRRES_02979	FGRRES_01984	15143	15214	15216
1170	690	FGRRES_02988	FGRRES_01997	15149	15216	15217
1171	702	FGRRES_02989	FGRRES_02017_M	15164	15217	15222
1174	705	FGRRES_03004	FGRRES_02021	15168	15222	15223
1176	718	FGRRES_03010_M	FGRRES_02023	15177	15223	15224
1177	739	FGRRES_03013	FGRRES_02037	15179	15224	15227
1178	744	FGRRES_03021_M	FGRRES_02042	15183	15227	15232
1179	756	FGRRES_03022	FGRRES_02048	15184	15232	15236
1182	757	FGRRES_03043	FGRRES_02076	15186	15236	15239
1183	781	FGRRES_03070	FGRRES_02086	15191	15239	15244
1187	782	FGRRES_03078	FGRRES_02089	15192	15244	15245
1195	783	FGRRES_03079	FGRRES_02103	15196	15245	15248
1197	789	FGRRES_03108	FGRRES_02108_M	15198	15248	15249
1198	802	FGRRES_03130	FGRRES_02120	15202	15249	15250
1217	806	FGRRES_03134	FGRRES_02121	15204	15250	15251
1222	812	FGRRES_03146_M	FGRRES_02123	15211	15251	15257
1224	824	FGRRES_03193	FGRRES_02128	15214	15257	15258
1225	840	FGRRES_03196	FGRRES_02131	15216	15258	15261
1227	841	FGRRES_03222	FGRRES_02135	15217	15261	15262
1229	842	FGRRES_03225	FGRRES_02140	15222	15262	15268
1230	844	FGRRES_03241	FGRRES_02141	15223	15268	15270
1231	849	FGRRES_03251	FGRRES_02152_M	15224	15270	15272
1232	854	FGRRES_03253_M	FGRRES_02153_M	15227	15272	15273
1233	865	FGRRES_03254_M	FGRRES_02154_M	15232	15273	15274
1234	867	FGRRES_03295	FGRRES_02164	15236	15274	15278
1235	872	FGRRES_03297	FGRRES_02176	15239	15278	15279
1237	880	FGRRES_03298_M	FGRRES_02177	15244	15279	15290
1238	881	FGRRES_03299_M	FGRRES_02178_M	15245	15290	15293
1242	882	FGRRES_03300	FGRRES_02183	15248	15293	15306
1245	883	FGRRES_03301	FGRRES_02194	15249	15306	15314
1249	884	FGRRES_03302_M	FGRRES_02195	15250	15314	15319
1260	886	FGRRES_03305	FGRRES_02198	15251	15319	15345
1287	897	FGRRES_03341_M	FGRRES_02203	15257	15345	15354
1300	898	FGRRES_03345	FGRRES_02236	15258	15354	15357
1315	905	FGRRES_03389_M	FGRRES_02241	15261	15357	15361
1330	919	FGRRES_03390	FGRRES_02242	15262	15361	15363
1333	924	FGRRES_03403	FGRRES_02243	15268	15363	15367
1352	927	FGRRES_03423	FGRRES_02246	15270	15367	15374
1353	934	FGRRES_03463	FGRRES_02253_M	15272	15374	15376
1354	935	FGRRES_03470	FGRRES_02254	15273	15376	15377
1355	936	FGRRES_03472	FGRRES_02257	15274	15377	15381
1356	939	FGRRES_03492_M	FGRRES_02260	15278	15381	15382
1357	940	FGRRES_03496_M	FGRRES_02269	15279	15382	15398
1371	960	FGRRES_03500_M	FGRRES_02270	15290	15398	15400
1412	976	FGRRES_03503_M	FGRRES_02275	15293	15400	15401
1413	977	FGRRES_03527	FGRRES_02276	15306	15401	15409
1416	979	FGRRES_03533	FGRRES_02288	15310	15409	15417
1419	986	FGRRES_03559	FGRRES_02290	15314	15417	15421
1424	992	FGRRES_03573	FGRRES_02293	15319	15421	15427
1442	1011	FGRRES_03615	FGRRES_02294	15345	15427	15434
1444	1012	FGRRES_03619_M	FGRRES_02297	15354	15434	15436
1446	1022	FGRRES_03620	FGRRES_02298	15357	15436	15438
1461	1032	FGRRES_03621	FGRRES_02299	15361	15438	15439
1470	1033	FGRRES_03636_M	FGRRES_02300	15363	15439	15440
1474	1042	FGRRES_03637	FGRRES_02301	15367	15440	15441
1495	1050	FGRRES_03661	FGRRES_02302	15374	15441	15443
1498	1054	FGRRES_03690	FGRRES_02304	15376	15443	15452
1517	1056	FGRRES_03691	FGRRES_02305	15377	15452	15453
1552	1061	FGRRES_03692	FGRRES_02306	15381	15453	15456
1555	1062	FGRRES_03694	FGRRES_02307	15382	15456	15458
1557	1066	FGRRES_03696_M	FGRRES_02309	15398	15458	15459
1561	1067	FGRRES_03701_M	FGRRES_02310	15400	15459	15462
1568	1073	FGRRES_03704_M	FGRRES_02313	15401	15462	15464
1589	1076	FGRRES_03719	FGRRES_02318	15409	15464	15466
1591	1077	FGRRES_03735_2_M	FGRRES_02319	15417	15466	15470
1592	1078	FGRRES_03750	FGRRES_02333_M	15421	15470	15475
1598	1098	FGRRES_03757	FGRRES_02340_M	15427	15475	15477
1600	1101	FGRRES_03758	FGRRES_02349	15434	15477	15478
1605	1102	FGRRES_03766	FGRRES_02361_M	15436	15478	15479
1606	1113	FGRRES_03789	FGRRES_02363	15438	15479	15488
1610	1114	FGRRES_03790_M	FGRRES_02365_M	15439	15488	15489
1612	1148	FGRRES_03793	FGRRES_02367	15440	15489	15494
1642	1149	FGRRES_03794_M	FGRRES_02370	15441	15494	15495
1649	1151	FGRRES_03807	FGRRES_02372	15443	15495	15497
1697	1152	FGRRES_03815_M	FGRRES_02375_M	15452	15497	15499
1710	1153	FGRRES_03820	FGRRES_02377	15453	15499	15504
1722	1154	FGRRES_03834	FGRRES_02380_M	15456	15504	15510
1730	1156	FGRRES_03837_M	FGRRES_02381	15458	15510	15516
1737	1169	FGRRES_03859	FGRRES_02383	15459	15516	15517
1738	1170	FGRRES_03864	FGRRES_02387	15462	15517	15518
1741	1171	FGRRES_03866	FGRRES_02394	15464	15518	15519
1743	1174	FGRRES_03868	FGRRES_02398	15466	15519	15520
1749	1175	FGRRES_03937	FGRRES_02401_M	15470	15520	15521
1761	1176	FGRRES_03958	FGRRES_02409	15475	15521	15522
1791	1177	FGRRES_03964	FGRRES_02414	15477	15522	15523
1807	1178	FGRRES_03965	FGRRES_02418	15478	15523	15527
1811	1179	FGRRES_03967	FGRRES_02429	15479	15527	15534
1812	1181	FGRRES_03981_M	FGRRES_02437	15488	15534	15535
1842	1182	FGRRES_04007	FGRRES_02440	15489	15535	15538
1845	1183	FGRRES_04008	FGRRES_02448	15494	15538	15549
1847	1185	FGRRES_04017	FGRRES_02449	15495	15549	15557
1848	1187	FGRRES_04018	FGRRES_02451	15497	15557	15559
1849	1192	FGRRES_04047_M	FGRRES_02459	15499	15559	15561
1871	1195	FGRRES_04052	FGRRES_02487	15504	15561	15568
1880	1197	FGRRES_04060	FGRRES_02507_M	15510	15568	15570
1886	1198	FGRRES_04080_M	FGRRES_02514_M	15516	15570	15571
1888	1208	FGRRES_04082	FGRRES_02537	15517	15571	15572
1892	1216	FGRRES_04099_M	FGRRES_02552	15518	15572	15576
1902	1217	FGRRES_04116_M	FGRRES_02558	15519	15576	15583
1906	1222	FGRRES_04142	FGRRES_02568	15520	15583	15585
1909	1223	FGRRES_04145	FGRRES_02582	15521	15585	15600
1914	1224	FGRRES_04154_M	FGRRES_02617	15522	15600	15602
1917	1225	FGRRES_04158	FGRRES_02618	15523	15602	15604
1918	1226	FGRRES_04224	FGRRES_02619	15527	15604	15606
1919	1227	FGRRES_04331	FGRRES_02627_M	15534	15606	15611
1921	1228	FGRRES_04348	FGRRES_02638_M	15535	15611	15612
1926	1229	FGRRES_04360	FGRRES_02642_M	15538	15612	15616
1933	1230	FGRRES_04367	FGRRES_02665	15549	15616	15623
1939	1231	FGRRES_04373	FGRRES_02670	15557	15623	15627
1952	1232	FGRRES_04391	FGRRES_02673_M	15559	15627	15631
1961	1233	FGRRES_04460_M	FGRRES_02723	15561	15631	15633
1965	1234	FGRRES_04462	FGRRES_02739	15568	15633	15637
1972	1235	FGRRES_04465_M	FGRRES_02745	15570	15637	15639
1974	1237	FGRRES_04469	FGRRES_02759	15571	15639	15648
1987	1238	FGRRES_04472	FGRRES_02796	15572	15648	15651
1989	1239	FGRRES_04490	FGRRES_02808	15576	15651	15652
1999	1242	FGRRES_04493	FGRRES_02813	15583	15652	15655
2009	1245	FGRRES_04495	FGRRES_02827	15585	15655	15659
2012	1249	FGRRES_04498_M	FGRRES_02842_M	15600	15659	15662
2015	1253	FGRRES_04502	FGRRES_02847	15602	15662	15699
2023	1260	FGRRES_04514	FGRRES_02858	15604	15699	15840
2037	1287	FGRRES_04516	FGRRES_02871	15606	15709	15949
2040	1300	FGRRES_04520_M	FGRRES_02874	15611	15840	15950
2048	1315	FGRRES_04522_M	FGRRES_02875	15612	15949	16151
2057	1330	FGRRES_04525	FGRRES_02877	15616	15950	16210
2059	1333	FGRRES_04531	FGRRES_02878	15623	16151	16382
2060	1339	FGRRES_04532_M	FGRRES_02881_M	15627	16210	16480
2062	1343	FGRRES_04533_M	FGRRES_02883	15631	16382	16671
2065	1351	FGRRES_04534_M	FGRRES_02884	15633	16480	17433
2067	1352	FGRRES_04535	FGRRES_02888	15637	16671	17587
2072	1353	FGRRES_04539	FGRRES_02889	15639	17433	17620
2087	1354	FGRRES_04541	FGRRES_02891	15648	17587	17647
2092	1355	FGRRES_04542	FGRRES_02896	15651	17620	20002
2093	1356	FGRRES_04543	FGRRES_02903	15652	17647	20007
2095	1357	FGRRES_04544_5_M	FGRRES_02904	15655	20002	20008
2097	1360	FGRRES_04552	FGRRES_02909_M	15655	20007	20009
2098	1371	FGRRES_04562	FGRRES_02910_M	15659	20008	20010
2099	1386	FGRRES_04565	FGRRES_02911	15660	20009	20012
2100	1412	FGRRES_04587_M	FGRRES_02913	15662	20010	20013
2106	1413	FGRRES_04588	FGRRES_02916	15699	20012	20014
2116	1416	FGRRES_04589	FGRRES_02926	15709	20013	20015
2117	1419	FGRRES_04590	FGRRES_02927_M	15840	20014	20017
2118	1420	FGRRES_04591	FGRRES_02928_M	15949	20015	20018
2125	1424	FGRRES_04592	FGRRES_02934_M	15950	20017	20020
2126	1433	FGRRES_04593	FGRRES_02935	16151	20018	20022
2133	1442	FGRRES_04595_M	FGRRES_02939	16210	20020	20024
2155	1444	FGRRES_04596	FGRRES_02945	16382	20022	20025
2161	1446	FGRRES_04597_M	FGRRES_02947	16480	20024	20027
2162	1457	FGRRES_04604	FGRRES_02949	16671	20025	20029
2177	1461	FGRRES_04613	FGRRES_02954	16933	20027	20032
2185	1470	FGRRES_04615	FGRRES_02957	17433	20029	20033
2186	1474	FGRRES_04617	FGRRES_02958_M	17587	20032	20036
2196	1495	FGRRES_04618_M	FGRRES_02959	17620	20033	20037
2197	1497	FGRRES_04619	FGRRES_02973	17647	20036	20038
2198	1498	FGRRES_04620	FGRRES_02977_M	20002	20037	20039
2208	1506	FGRRES_04623_M	FGRRES_02979	20007	20038	20040
2219	1511	FGRRES_04638_M	FGRRES_02986	20008	20039	20041
2227	1517	FGRRES_04639	FGRRES_02988	20009	20040	20043
2232	1538	FGRRES_04640	FGRRES_02989	20010	20041	20044
2265	1540	FGRRES_04646_M	FGRRES_02994	20012	20043	20045
2266	1552	FGRRES_04655	FGRRES_02999	20013	20044	20046
2268	1555	FGRRES_04656	FGRRES_03000_M	20014	20045	20047
2276	1557	FGRRES_04661	FGRRES_03004	20015	20046	20049
2277	1561	FGRRES_04662	FGRRES_03007	20017	20047	20050
2301	1566	FGRRES_04671_M	FGRRES_03010_M	20018	20049	20051
2321	1568	FGRRES_04672	FGRRES_03013	20019	20050	20052
2322	1576	FGRRES_04673	FGRRES_03017	20020	20051	20054
2324	1589	FGRRES_04674	FGRRES_03021_M	20021	20052	20055
2325	1591	FGRRES_04682	FGRRES_03022	20022	20054	20057
2326	1592	FGRRES_04683	FGRRES_03025	20023	20055	20058
2327	1596	FGRRES_04687	FGRRES_03040	20024	20057	20059
2347	1597	FGRRES_04689_M	FGRRES_03043	20025	20058	20060
2348	1598	FGRRES_04693	FGRRES_03061	20027	20059	20062
2349	1600	FGRRES_04694	FGRRES_03070	20029	20060	20065
2350	1605	FGRRES_04695	FGRRES_03078	20032	20062	20066
2371	1606	FGRRES_04696_M	FGRRES_03079	20033	20065	20068
2372	1607	FGRRES_04697_M	FGRRES_03098	20036	20066	20069
2378	1610	FGRRES_04699_M	FGRRES_03108	20037	20068	20071
2381	1612	FGRRES_04708	FGRRES_03112	20038	20069	20072
2390	1628	FGRRES_04709	FGRRES_03113_M	20039	20071	20081
2397	1642	FGRRES_04712	FGRRES_03130	20040	20072	20082
2399	1649	FGRRES_04714_M	FGRRES_03134	20041	20081	20083
2411	1673	FGRRES_04719	FGRRES_03146_M	20043	20082	20085
2414	1692	FGRRES_04720	FGRRES_03147_M	20044	20083	20087
2415	1697	FGRRES_04722	FGRRES_03193	20045	20085	20089
2418	1710	FGRRES_04723	FGRRES_03196	20046	20087	20090
2419	1722	FGRRES_04726	FGRRES_03203	20047	20089	20093
2421	1730	FGRRES_04728	FGRRES_03222	20049	20090	20094
2422	1736	FGRRES_04742_M	FGRRES_03225	20050	20093	20096
2450	1737	FGRRES_04752_M	FGRRES_03241	20051	20094	20097
2457	1738	FGRRES_04756_M	FGRRES_03251	20052	20096	20099
2468	1741	FGRRES_04760_M	FGRRES_03253_M	20054	20097	20100
2470	1743	FGRRES_04761_M	FGRRES_03254_M	20055	20099	20103
2482	1746	FGRRES_04765	FGRRES_03270_M	20057	20100	20106
2487	1749	FGRRES_04766	FGRRES_03276	20058	20103	20109
2489	1758	FGRRES_04774	FGRRES_03282	20059	20106	20110
2513	1761	FGRRES_04787	FGRRES_03295	20060	20109	20111
2517	1775	FGRRES_04792	FGRRES_03297	20062	20110	20115
2518	1776	FGRRES_04793	FGRRES_03298_M	20065	20111	20118
2521	1791	FGRRES_04796	FGRRES_03299_M	20066	20115	20119
2526	1798	FGRRES_04798	FGRRES_03300	20068	20118	20121
2550	1807	FGRRES_04801	FGRRES_03301	20069	20119	20122
2552	1811	FGRRES_04802	FGRRES_03302_M	20071	20121	20123
2559	1812	FGRRES_04803	FGRRES_03305	20072	20122	20125
2561	1832	FGRRES_04804	FGRRES_03312	20080	20123	20127
2562	1839	FGRRES_04823_M	FGRRES_03316	20081	20125	20129
2573	1842	FGRRES_04836	FGRRES_03338	20082	20127	20131
2575	1845	FGRRES_04837	FGRRES_03341_M	20083	20129	20134
2576	1847	FGRRES_04840	FGRRES_03345	20085	20131	20135
2577	1848	FGRRES_04855	FGRRES_03346	20087	20134	20136
2584	1849	FGRRES_04867	FGRRES_03357	20089	20135	20137
2585	1850	FGRRES_04869	FGRRES_03359	20090	20136	20138
2586	1865	FGRRES_04871	FGRRES_03382	20092	20137	20140
2589	1868	FGRRES_04878	FGRRES_03384	20093	20138	20141
2593	1871	FGRRES_04881_M	FGRRES_03386	20094	20140	20142
2608	1880	FGRRES_04890	FGRRES_03389_M	20096	20141	20145
2610	1886	FGRRES_04891	FGRRES_03390	20097	20142	20147
2611	1888	FGRRES_04894	FGRRES_03393_M	20099	20145	20148
2619	1892	FGRRES_04896_M	FGRRES_03403	20100	20147	20149
2621	1893	FGRRES_04897_M	FGRRES_03423	20103	20148	20150
2622	1900	FGRRES_04898	FGRRES_03437	20106	20149	20154
2630	1902	FGRRES_04900	FGRRES_03446	20109	20150	20156
2635	1905	FGRRES_04901	FGRRES_03447	20110	20154	20158
2636	1906	FGRRES_04918	FGRRES_03463	20111	20156	20159
2637	1909	FGRRES_04924	FGRRES_03470	20115	20158	20160
2638	1910	FGRRES_04925	FGRRES_03472	20118	20159	20161
2651	1914	FGRRES_04932	FGRRES_03479	20119	20160	20164
2653	1917	FGRRES_04935	FGRRES_03491	20121	20161	20165
2656	1918	FGRRES_04937	FGRRES_03492_M	20122	20164	20166
2657	1919	FGRRES_04940	FGRRES_03493	20123	20165	20169
2658	1921	FGRRES_04942	FGRRES_03496_M	20125	20166	20174
2667	1925	FGRRES_04952	FGRRES_03500_M	20127	20169	20175
2671	1926	FGRRES_04954	FGRRES_03503_M	20129	20174	20177
2683	1933	FGRRES_04955	FGRRES_03523_M	20130	20175	20181
2698	1939	FGRRES_04956	FGRRES_03527	20131	20177	20185
2699	1944	FGRRES_04957_M	FGRRES_03533	20134	20181	20186
2700	1945	FGRRES_04959	FGRRES_03542_M	20135	20185	20187
2702	1947	FGRRES_04960	FGRRES_03550	20136	20186	20189
2706	1951	FGRRES_04961	FGRRES_03559	20137	20187	20190
2724	1952	FGRRES_04962	FGRRES_03573	20138	20189	20194
2725	1958	FGRRES_04963	FGRRES_03596	20140	20190	20198
2728	1961	FGRRES_04964	FGRRES_03600	20141	20194	20200
2736	1964	FGRRES_04999	FGRRES_03615	20142	20198	20201
2758	1965	FGRRES_05005	FGRRES_03619_M	20144	20200	20202
2762	1968	FGRRES_05017	FGRRES_03620	20145	20201	20203
2764	1972	FGRRES_05019	FGRRES_03621	20147	20202	20204
2770	1974	FGRRES_05020	FGRRES_03633	20148	20203	20206
2771	1987	FGRRES_05031	FGRRES_03636_M	20149	20204	20207
2773	1989	FGRRES_05041	FGRRES_03637	20150	20206	20209
2775	1999	FGRRES_05056	FGRRES_03654	20154	20207	20210
2776	2009	FGRRES_05059	FGRRES_03661	20156	20209	20212
2777	2010	FGRRES_05092	FGRRES_03681_M	20157	20210	20213
2778	2012	FGRRES_05103	FGRRES_03690	20158	20212	20214
2789	2013	FGRRES_05115	FGRRES_03691	20159	20213	20217
2800	2014	FGRRES_05118	FGRRES_03692	20160	20214	20220
2801	2015	FGRRES_05129	FGRRES_03694	20161	20217	20221
2808	2016	FGRRES_05155	FGRRES_03696_M	20164	20220	20222
2812	2023	FGRRES_05185	FGRRES_03697_M	20165	20221	20224
2815	2024	FGRRES_05187_M	FGRRES_03699	20166	20222	20225
2816	2037	FGRRES_05237	FGRRES_03701_M	20169	20224	20226
2825	2040	FGRRES_05289	FGRRES_03704_M	20174	20225	20227
2850	2041	FGRRES_05302	FGRRES_03719	20175	20226	20230
2854	2042	FGRRES_05331	FGRRES_03724	20177	20227	20232
2857	2048	FGRRES_05345	FGRRES_03733	20181	20230	20235
2883	2051	FGRRES_05356	FGRRES_03735_2_M	20185	20232	20237
2884	2052	FGRRES_05362	FGRRES_03738	20186	20235	20238
2885	2057	FGRRES_05369	FGRRES_03739_M	20187	20237	20242
2886	2059	FGRRES_05445_M	FGRRES_03741	20189	20238	20244
2904	2060	FGRRES_05474	FGRRES_03750	20190	20242	20250
2905	2062	FGRRES_05476_M	FGRRES_03757	20194	20244	20252
2925	2063	FGRRES_05483	FGRRES_03758	20195	20250	20257
2955	2064	FGRRES_05497	FGRRES_03763_M	20196	20252	20259
2956	2065	FGRRES_05526	FGRRES_03766	20197	20257	20262
2957	2067	FGRRES_05528	FGRRES_03776_M	20198	20259	20265
2958	2072	FGRRES_05534	FGRRES_03781	20200	20262	20267
2960	2073	FGRRES_05536	FGRRES_03789	20201	20265	20268
2968	2078	FGRRES_05552	FGRRES_03790_M	20202	20267	20269
2974	2080	FGRRES_05569	FGRRES_03793	20203	20268	20270
2989	2082	FGRRES_05570	FGRRES_03794_M	20204	20269	20271
2993	2087	FGRRES_05626	FGRRES_03807	20206	20270	20275
2994	2089	FGRRES_05662	FGRRES_03815_M	20207	20271	20277
3006	2092	FGRRES_05667	FGRRES_03820	20209	20275	20278
3011	2093	FGRRES_05694	FGRRES_03827_M	20210	20277	20284
3014	2095	FGRRES_05715	FGRRES_03834	20212	20278	20285
3017	2097	FGRRES_05742	FGRRES_03837_M	20213	20284	20286
3022	2098	FGRRES_05745	FGRRES_03848_M	20214	20285	20290
3043	2099	FGRRES_05752	FGRRES_03849	20215	20286	20291
3044	2100	FGRRES_05758	FGRRES_03859	20217	20290	20292
3047	2106	FGRRES_05760	FGRRES_03864	20220	20291	20295
3048	2116	FGRRES_05783	FGRRES_03866	20221	20292	20296
3050	2117	FGRRES_05785	FGRRES_03867_M	20222	20295	20300
3055	2118	FGRRES_05796	FGRRES_03868	20224	20296	20302
3060	2122	FGRRES_05814	FGRRES_03878	20225	20300	20305
3064	2125	FGRRES_05815	FGRRES_03901	20226	20302	20307
3069	2126	FGRRES_05816	FGRRES_03906	20227	20305	20308
3071	2133	FGRRES_05817	FGRRES_03924	20230	20307	20309
3076	2139	FGRRES_05818_M	FGRRES_03937	20232	20308	20311
3077	2155	FGRRES_05819	FGRRES_03939	20235	20309	20312
3085	2160	FGRRES_05832	FGRRES_03946	20237	20311	20313
3111	2161	FGRRES_05834_M	FGRRES_03958	20238	20312	20315
3113	2162	FGRRES_05849	FGRRES_03964	20242	20313	20318
3115	2166	FGRRES_05850	FGRRES_03965	20244	20315	20320
3171	2177	FGRRES_05876	FGRRES_03967	20250	20318	20321
3172	2183	FGRRES_05878	FGRRES_03980_M	20252	20320	20324
3182	2185	FGRRES_05881	FGRRES_03981_M	20256	20321	20328
3192	2186	FGRRES_05885	FGRRES_03996	20257	20324	20329
3197	2196	FGRRES_05913	FGRRES_04007	20259	20328	20331
3198	2197	FGRRES_05941	FGRRES_04008	20262	20329	20333
3200	2198	FGRRES_05945	FGRRES_04009	20265	20331	20334
3202	2205	FGRRES_05946	FGRRES_04017	20266	20333	20337
3206	2208	FGRRES_05947	FGRRES_04018	20267	20334	20338
3234	2219	FGRRES_05949	FGRRES_04019	20268	20337	20342
3237	2227	FGRRES_05951	FGRRES_04020	20269	20338	20343
3251	2232	FGRRES_05961	FGRRES_04021	20270	20342	20344
3258	2265	FGRRES_05976	FGRRES_04047_M	20271	20343	20345
3266	2266	FGRRES_05988	FGRRES_04048	20275	20344	20348
3278	2268	FGRRES_05991	FGRRES_04052	20277	20345	20350
3298	2276	FGRRES_06036	FGRRES_04060	20278	20348	20351
3303	2277	FGRRES_06050_M	FGRRES_04066	20284	20350	20352
3307	2301	FGRRES_06095	FGRRES_04071_M	20285	20351	20353
3311	2306	FGRRES_06134	FGRRES_04075	20286	20352	20355
3314	2313	FGRRES_06135	FGRRES_04080_M	20287	20353	20359
3323	2321	FGRRES_06136	FGRRES_04082	20290	20355	20361
3324	2322	FGRRES_06187	FGRRES_04099_M	20291	20359	20362
3325	2323	FGRRES_06192	FGRRES_04116_M	20292	20361	20365
3351	2324	FGRRES_06236	FGRRES_04124_M	20295	20362	20366
3355	2325	FGRRES_06259_M	FGRRES_04133	20296	20365	20367
3376	2326	FGRRES_06267	FGRRES_04142	20298	20366	20368
3401	2327	FGRRES_06293	FGRRES_04144	20300	20367	20369
3405	2343	FGRRES_06323	FGRRES_04145	20301	20368	20370
3407	2347	FGRRES_06357	FGRRES_04150	20302	20369	20371
3436	2348	FGRRES_06360	FGRRES_04154_M	20303	20370	20372
3439	2349	FGRRES_06380_M	FGRRES_04158	20305	20371	20374
3442	2350	FGRRES_06398	FGRRES_04180	20307	20372	20375
3448	2351	FGRRES_06399	FGRRES_04198	20308	20374	20381
3458	2359	FGRRES_06431	FGRRES_04206_M	20309	20375	20382
3472	2369	FGRRES_06436	FGRRES_04224	20311	20381	20383
3474	2370	FGRRES_06451	FGRRES_04228	20312	20382	20385
3476	2371	FGRRES_06470	FGRRES_04236_M	20313	20383	20387
3487	2372	FGRRES_06471	FGRRES_04317	20315	20385	20391
3498	2378	FGRRES_06475_M	FGRRES_04331	20318	20387	20392
3500	2380	FGRRES_06476	FGRRES_04344	20320	20391	20393
3511	2381	FGRRES_06485	FGRRES_04345	20321	20392	20395
3516	2390	FGRRES_06487	FGRRES_04348	20324	20393	20396
3518	2393	FGRRES_06490	FGRRES_04360	20328	20395	20398
3531	2397	FGRRES_06491	FGRRES_04367	20329	20396	20401
3538	2399	FGRRES_06514	FGRRES_04373	20331	20398	20402
3553	2411	FGRRES_06540	FGRRES_04381	20333	20401	20407
3555	2414	FGRRES_06601_M	FGRRES_04391	20334	20402	20410
3556	2415	FGRRES_06602	FGRRES_04417	20335	20407	20412
3561	2418	FGRRES_06608	FGRRES_04432	20337	20410	00980_M
3565	2419	FGRRES_06617_M	FGRRES_04437	20338	20412	01528_M
3571	2421	FGRRES_06625	FGRRES_04438	20339	00980_M	03503_M
3594	2422	FGRRES_06632	FGRRES_04442	20342	01528_M	04498_M
3598	2426	FGRRES_06650	FGRRES_04457	20343	03503_M	04532_M
3599	2428	FGRRES_06665	FGRRES_04460_M	20344	04498_M	04533_M
3626	2450	FGRRES_06734	FGRRES_04462	20345	04532_M	04623_M
3629	2457	FGRRES_06773	FGRRES_04465_M	20348	04533_M	04696_M
3648	2468	FGRRES_06829	FGRRES_04469	20349	04623_M	04760_M
3668	2470	FGRRES_06834_M	FGRRES_04472	20350	04696_M	07741_M
3695	2472	FGRRES_06872	FGRRES_04475	20351	04760_M	07919_M
3706	2473	FGRRES_06884	FGRRES_04490	20352	07741_M	08073_M
3707	2482	FGRRES_06898_M	FGRRES_04493	20353	07919_M	08262_M
3719	2487	FGRRES_06899_M	FGRRES_04495	20355	08073_M	08512_M
3724	2489	FGRRES_06976	FGRRES_04498_M	20359	08262_M	08990_M
3725	2490	FGRRES_06980	FGRRES_04502	20361	08512_M	09044_M
3726	2497	FGRRES_06983_M	FGRRES_04514	20362	08990_M	09079_M
3727	2513	FGRRES_06994	FGRRES_04516	20365	09044_M	10370_M
3728	2516	FGRRES_07081	FGRRES_04519	20366	09079_M	10408_M
3729	2517	FGRRES_07156	FGRRES_04520_M	20367	10370_M	10457_M
3737	2518	FGRRES_07187_M	FGRRES_04521	20368	10408_M	10689_M
3777	2521	FGRRES_07221	FGRRES_04522_M	20369	10457_M	10698_M
3778	2526	FGRRES_07230	FGRRES_04525	20370	10689_M	11772_M
3781	2527	FGRRES_07236	FGRRES_04526_M	20371	10698_M	11801_M
3793	2538	FGRRES_07242	FGRRES_04531	20372	11772_M	11838_M
3794	2539	FGRRES_07297_M	FGRRES_04532_M	20374	11801_M	11907_M
3815	2541	FGRRES_07340	FGRRES_04533_M	20375	11838_M	11923_M
3826	2550	FGRRES_07348	FGRRES_04534_M	20381	11907_M	12103_M
3831	2552	FGRRES_07350	FGRRES_04535	20382	11923_M	12148_M
3837	2559	FGRRES_07352_M	FGRRES_04539	20383	12103_M	12157_M
3839	2561	FGRRES_07353_M	FGRRES_04541	20385	12148_M	12177_M
3854	2562	FGRRES_07367	FGRRES_04542	20387	12157_M	12639_M
3857	2564	FGRRES_07403	FGRRES_04543	20388	12177_M	12640_M
3862	2565	FGRRES_07441	FGRRES_04544_5_M	20389	12639_M	12654_M
3863	2569	FGRRES_07463	FGRRES_04552	20391	12640_M	12708_M
3864	2573	FGRRES_07490	FGRRES_04557_M	20392	12654_M	12891_M
3865	2575	FGRRES_07501	FGRRES_04561	20393	12708_M	12929_M
3866	2576	FGRRES_07502_M	FGRRES_04562	20395	12891_M	12933_M
3867	2577	FGRRES_07504	FGRRES_04563	20396	12929_M	12981_M
3868	2578	FGRRES_07505	FGRRES_04565	20397	12933_M	13207_8_M
3869	2584	FGRRES_07521	FGRRES_04569	20398	12981_M	13327_M
3870	2585	FGRRES_07534	FGRRES_04574	20401	13207_8_M	13378_M
3874	2586	FGRRES_07545	FGRRES_04575	20402	13327_M	13559_M
3875	2589	FGRRES_07559	FGRRES_04587_M	20407	13378_M	13643_M
3876	2591	FGRRES_07568	FGRRES_04588	20410	13559_M	13732_M
3878	2593	FGRRES_07581	FGRRES_04589	20412	13643_M	13751_M
3883	2608	FGRRES_07585	FGRRES_04590	00980_M	13732_M	13877_M
3890	2610	FGRRES_07605	FGRRES_04591	01528_M	13751_M	13908_M
3893	2611	FGRRES_07615	FGRRES_04592	03503_M	13877_M	15054_M
3895	2612	FGRRES_07629	FGRRES_04593	04498_M	13908_M	15096_M
3896	2614	FGRRES_07644	FGRRES_04595_M	04532_M	15054_M	15116_M
3900	2617	FGRRES_07645	FGRRES_04596	04533_M	15096_M	15160_M
3903	2619	FGRRES_07649_M	FGRRES_04597_M	04623_M	15116_M	15163_M
3905	2621	FGRRES_07652	FGRRES_04600	04649_M	15160_M	15283_M
3907	2622	FGRRES_07656	FGRRES_04604	04696_M	15163_M	15315_M
3908	2630	FGRRES_07657	FGRRES_04606	04760_M	15283_M	15332_M
3909	2635	FGRRES_07658	FGRRES_04613	07741_M	15315_M	15394_M
3910	2636	FGRRES_07684_M	FGRRES_04614	07919_M	15332_M	15432_M
3911	2637	FGRRES_07686_M	FGRRES_04615	08073_M	15394_M	15465_M
3916	2638	FGRRES_07702	FGRRES_04617	08262_M	15432_M	15508_M
3922	2646	FGRRES_07709_M	FGRRES_04618_M	08512_M	15465_M	15605_M
3924	2651	FGRRES_07710_M	FGRRES_04619	08990_M	15508_M	15607_M
3926	2652	FGRRES_07717	FGRRES_04620	09044_M	15605_M	15624_M
3927	2653	FGRRES_07722_M	FGRRES_04622_M	09079_M	15607_M	15677_M
3929	2656	FGRRES_07723	FGRRES_04623_M	10370_M	15624_M	16203_M
3930	2657	FGRRES_07725_M	FGRRES_04626	10408_M	15677_M
3931	2658	FGRRES_07729_M	FGRRES_04629	10457_M	16203_M
3932	2667	FGRRES_07730	FGRRES_04633_M	10689_M
3942	2668	FGRRES_07731_M	FGRRES_04638_M	10698_M
3943	2671	FGRRES_07734	FGRRES_04639	11772_M
3944	2682	FGRRES_07737	FGRRES_04640	11801_M
3945	2683	FGRRES_07738	FGRRES_04645_M	11838_M
3946	2684	FGRRES_07741_M	FGRRES_04646_M	11907_M
3947	2691	FGRRES_07742	FGRRES_04649_M	11923_M
3948	2693	FGRRES_07743	FGRRES_04652_M	12103_M
3949	2696	FGRRES_07744	FGRRES_04655	12148_M
3951	2697	FGRRES_07747	FGRRES_04656	12157_M
3957	2698	FGRRES_07748	FGRRES_04661	12177_M
3958	2699	FGRRES_07751_M	FGRRES_04662	12639_M
3959	2700	FGRRES_07752_M	FGRRES_04663	12640_M
3960	2702	FGRRES_07759_M	FGRRES_04669	12654_M
3961	2706	FGRRES_07762	FGRRES_04670_M	12708_M
3964	2724	FGRRES_07765	FGRRES_04671_M	12770_M
3966	2725	FGRRES_07778	FGRRES_04672	12891_M
3971	2727	FGRRES_07780	FGRRES_04673	12929_M
3972	2728	FGRRES_07788	FGRRES_04674	12933_M
3973	2736	FGRRES_07789	FGRRES_04682	12981_M
3974	2745	FGRRES_07790	FGRRES_04683	13207_8_M
3976	2758	FGRRES_07812_M	FGRRES_04686	13327_M
3977	2762	FGRRES_07813	FGRRES_04687	13378_M
3988	2764	FGRRES_07819	FGRRES_04689_M	13559_M
3989	2767	FGRRES_07821	FGRRES_04693	13643_M
3990	2769	FGRRES_07822	FGRRES_04694	13732_M
3993	2770	FGRRES_07823	FGRRES_04695	13751_M
3994	2771	FGRRES_07824	FGRRES_04696_M	13877_M
4006	2773	FGRRES_07840	FGRRES_04697_M	13896_M
4009	2775	FGRRES_07844	FGRRES_04698	13908_M
4010	2776	FGRRES_07846	FGRRES_04699_M	15054_M
4019	2777	FGRRES_07869	FGRRES_04701_M	15096_M
4024	2778	FGRRES_07899	FGRRES_04703	15116_M
4029	2780	FGRRES_07905	FGRRES_04706	15160_M
4030	2783	FGRRES_07915	FGRRES_04707	15163_M
4032	2785	FGRRES_07919_M	FGRRES_04708	15283_M
4033	2789	FGRRES_07922_M	FGRRES_04709	15315_M
4034	2790	FGRRES_07976	FGRRES_04712	15332_M
4035	2791	FGRRES_07979	FGRRES_04714_M	15340_M
4036	2800	FGRRES_07980	FGRRES_04717	15394_M
4037	2801	FGRRES_07981	FGRRES_04719	15432_M
4039	2807	FGRRES_07982_M	FGRRES_04720	15465_M
4040	2808	FGRRES_07984	FGRRES_04722	15508_M
4041	2812	FGRRES_07987	FGRRES_04723	15605_M
4042	2813	FGRRES_07990	FGRRES_04726	15607_M
4043	2815	FGRRES_07998	FGRRES_04727	15624_M
4044	2816	FGRRES_08001	FGRRES_04728	15677_M
4046	2819	FGRRES_08005_M	FGRRES_04740	16203_M
4047	2820	FGRRES_08025	FGRRES_04742_M
4048	2824	FGRRES_08026	FGRRES_04747
4050	2825	FGRRES_08028_M	FGRRES_04752_M
4052	2835	FGRRES_08030	FGRRES_04756_M
4053	2836	FGRRES_08033	FGRRES_04760_M
4055	2845	FGRRES_08036	FGRRES_04761_M
4056	2850	FGRRES_08042	FGRRES_04765
4057	2854	FGRRES_08043	FGRRES_04766
4058	2855	FGRRES_08044	FGRRES_04774
4060	2857	FGRRES_08045	FGRRES_04787
4061	2864	FGRRES_08046	FGRRES_04789_90_M
4062	2868	FGRRES_08047	FGRRES_04792
4063	2883	FGRRES_08050_M	FGRRES_04793
4064	2884	FGRRES_08054	FGRRES_04796
4066	2885	FGRRES_08059	FGRRES_04798
4069	2886	FGRRES_08068_M	FGRRES_04801
4071	2904	FGRRES_08069_M	FGRRES_04802
4072	2905	FGRRES_08070	FGRRES_04803
4077	2919	FGRRES_08073_M	FGRRES_04804
4078	2925	FGRRES_08074_M	FGRRES_04816
4079	2955	FGRRES_08089	FGRRES_04817
4080	2956	FGRRES_08091_M	FGRRES_04819
4089	2957	FGRRES_08092	FGRRES_04823_M
4090	2958	FGRRES_08096	FGRRES_04836
4093	2960	FGRRES_08097	FGRRES_04837
4096	2968	FGRRES_08098_M	FGRRES_04840
4097	2973	FGRRES_08099	FGRRES_04841
4098	2974	FGRRES_08103	FGRRES_04842_M
4099	2989	FGRRES_08104	FGRRES_04850
4100	2993	FGRRES_08105	FGRRES_04855
4101	2994	FGRRES_08106	FGRRES_04867
4102	3004	FGRRES_08113_M	FGRRES_04869
4108	3006	FGRRES_08118	FGRRES_04871
4110	3007	FGRRES_08119	FGRRES_04878
4111	3011	FGRRES_08120	FGRRES_04881_M
4112	3014	FGRRES_08140	FGRRES_04890
4113	3017	FGRRES_08144	FGRRES_04891
4114	3022	FGRRES_08145	FGRRES_04894
4115	3043	FGRRES_08146	FGRRES_04895
4116	3044	FGRRES_08147	FGRRES_04896_M
4119	3047	FGRRES_08148	FGRRES_04897_M
4123	3048	FGRRES_08152	FGRRES_04898
4124	3050	FGRRES_08154	FGRRES_04900
4125	3052	FGRRES_08156	FGRRES_04901
4126	3055	FGRRES_08161	FGRRES_04918
4130	3060	FGRRES_08167	FGRRES_04924
4131	3064	FGRRES_08169	FGRRES_04925
4132	3069	FGRRES_08177	FGRRES_04931
4133	3071	FGRRES_08178	FGRRES_04932
4134	3076	FGRRES_08179	FGRRES_04935
4138	3077	FGRRES_08190	FGRRES_04937
4140	3081	FGRRES_08196	FGRRES_04940
4141	3085	FGRRES_08197_M	FGRRES_04942
4142	3108	FGRRES_08203	FGRRES_04952
4143	3111	FGRRES_08207_M	FGRRES_04954
4144	3113	FGRRES_08208	FGRRES_04955
4145	3115	FGRRES_08209	FGRRES_04956
4146	3171	FGRRES_08224	FGRRES_04957_M
4148	3172	FGRRES_08226	FGRRES_04959
4151	3182	FGRRES_08233	FGRRES_04960
4154	3192	FGRRES_08235_M	FGRRES_04961
4155	3197	FGRRES_08236	FGRRES_04962
4156	3198	FGRRES_08237_M	FGRRES_04963
4161	3200	FGRRES_08240	FGRRES_04964
4163	3202	FGRRES_08245	FGRRES_04999
4168	3206	FGRRES_08246_M	FGRRES_05005
4170	3234	FGRRES_08247	FGRRES_05016
4171	3237	FGRRES_08248	FGRRES_05017
4172	3243	FGRRES_08250_M	FGRRES_05019
4173	3251	FGRRES_08251	FGRRES_05020
4174	3253	FGRRES_08258	FGRRES_05031
4175	3258	FGRRES_08261	FGRRES_05034
4176	3266	FGRRES_08262_M	FGRRES_05041
4177	3278	FGRRES_08263	FGRRES_05056
4183	3298	FGRRES_08264	FGRRES_05058
4185	3303	FGRRES_08267	FGRRES_05059
4186	3307	FGRRES_08268	FGRRES_05074
4187	3311	FGRRES_08269	FGRRES_05092
4188	3314	FGRRES_08293	FGRRES_05103
4189	3316	FGRRES_08294	FGRRES_05115
4190	3323	FGRRES_08301_M	FGRRES_05118
4192	3324	FGRRES_08304	FGRRES_05129
4193	3325	FGRRES_08317_M	FGRRES_05155
4195	3351	FGRRES_08318	FGRRES_05178
4198	3355	FGRRES_08322	FGRRES_05185
4199	3376	FGRRES_08330	FGRRES_05187_M
4200	3401	FGRRES_08331	FGRRES_05232
4201	3405	FGRRES_08344	FGRRES_05237
4204	3407	FGRRES_08353	FGRRES_05241
4206	3417	FGRRES_08361	FGRRES_05251
4215	3435	FGRRES_08362	FGRRES_05258
4217	3436	FGRRES_08370	FGRRES_05269
4220	3439	FGRRES_08379	FGRRES_05289
4221	3442	FGRRES_08472	FGRRES_05302
4222	3448	FGRRES_08483_M	FGRRES_05325
4223	3458	FGRRES_08512_M	FGRRES_05327
4224	3461	FGRRES_08536	FGRRES_05331
4225	3472	FGRRES_08553	FGRRES_05345
4226	3474	FGRRES_08563	FGRRES_05356
4227	3475	FGRRES_08567_M	FGRRES_05357
4228	3476	FGRRES_08584	FGRRES_05362
4229	3487	FGRRES_08616	FGRRES_05369
4230	3492	FGRRES_08625	FGRRES_05370
4234	3498	FGRRES_08698	FGRRES_05392
4235	3500	FGRRES_08699_M	FGRRES_05405
4236	3503	FGRRES_08705	FGRRES_05445_M
4238	3504	FGRRES_08734	FGRRES_05463
4239	3511	FGRRES_08768	FGRRES_05474
4240	3514	FGRRES_08787	FGRRES_05475
4241	3516	FGRRES_08804	FGRRES_05476_M
4242	3518	FGRRES_08832_M	FGRRES_05479
4243	3525	FGRRES_08833	FGRRES_05483
4246	3526	FGRRES_08835	FGRRES_05490
4247	3531	FGRRES_08836	FGRRES_05497
4251	3532	FGRRES_08837	FGRRES_05526
4252	3536	FGRRES_08838	FGRRES_05528
4254	3538	FGRRES_08853	FGRRES_05534
4255	3553	FGRRES_08854	FGRRES_05536
4264	3555	FGRRES_08869	FGRRES_05548
4265	3556	FGRRES_08881_M	FGRRES_05552
4267	3561	FGRRES_08891	FGRRES_05553
4269	3565	FGRRES_08893	FGRRES_05569
4270	3566	FGRRES_08894	FGRRES_05570
4271	3571	FGRRES_08903	FGRRES_05577
4272	3594	FGRRES_08929	FGRRES_05583
4273	3596	FGRRES_08955_M	FGRRES_05626
4274	3598	FGRRES_08956_M	FGRRES_05646
4275	3599	FGRRES_08958	FGRRES_05662
4277	3600	FGRRES_08960	FGRRES_05667
4278	3606	FGRRES_08961	FGRRES_05678
4279	3608	FGRRES_08962	FGRRES_05694
4280	3626	FGRRES_08974	FGRRES_05714
4281	3629	FGRRES_08990_M	FGRRES_05715
4284	3637	FGRRES_08991_13495_M	FGRRES_05719
4285	3648	FGRRES_09007	FGRRES_05742
4289	3653	FGRRES_09010_M	FGRRES_05745
4290	3668	FGRRES_09044_M	FGRRES_05746
4292	3669	FGRRES_09045	FGRRES_05749
4293	3692	FGRRES_09068	FGRRES_05752
4294	3695	FGRRES_09071	FGRRES_05758
4295	3703	FGRRES_09072	FGRRES_05760
4302	3706	FGRRES_09079_M	FGRRES_05761
4309	3707	FGRRES_09086_M	FGRRES_05776
4310	3710	FGRRES_09088	FGRRES_05782
4316	3719	FGRRES_09089_M	FGRRES_05783
4317	3723	FGRRES_09090	FGRRES_05785
4318	3724	FGRRES_09095	FGRRES_05796
4319	3725	FGRRES_09102	FGRRES_05808
4325	3726	FGRRES_09106	FGRRES_05812
4326	3727	FGRRES_09108	FGRRES_05814
4327	3728	FGRRES_09110	FGRRES_05815
4328	3729	FGRRES_09111	FGRRES_05816
4330	3733	FGRRES_09112	FGRRES_05817
4331	3737	FGRRES_09113	FGRRES_05818_M
4332	3773	FGRRES_09114	FGRRES_05819
4335	3777	FGRRES_09115	FGRRES_05832
4336	3778	FGRRES_09118	FGRRES_05834_M
4337	3781	FGRRES_09119_M	FGRRES_05849
4339	3790	FGRRES_09120_M	FGRRES_05850
4341	3791	FGRRES_09122	FGRRES_05876
4342	3793	FGRRES_09129	FGRRES_05877_M
4344	3794	FGRRES_09133	FGRRES_05878
4346	3798	FGRRES_09134	FGRRES_05881
4347	3815	FGRRES_09137	FGRRES_05885
4348	3825	FGRRES_09144	FGRRES_05889
4352	3826	FGRRES_09146_M	FGRRES_05913
4357	3831	FGRRES_09150_M	FGRRES_05923
4358	3837	FGRRES_09151_M	FGRRES_05934
4359	3839	FGRRES_09153_M	FGRRES_05941
4360	3850	FGRRES_09160	FGRRES_05945
4361	3854	FGRRES_09161	FGRRES_05946
4362	3857	FGRRES_09168	FGRRES_05947
4363	3858	FGRRES_09170	FGRRES_05949
4364	3862	FGRRES_09171	FGRRES_05951
4365	3863	FGRRES_09173	FGRRES_05958
4366	3864	FGRRES_09174	FGRRES_05961
4368	3865	FGRRES_09175	FGRRES_05976
4369	3866	FGRRES_09176	FGRRES_05988
4370	3867	FGRRES_09193	FGRRES_05991
4371	3868	FGRRES_09194_M	FGRRES_06036
4372	3869	FGRRES_09199	FGRRES_06050_M
4373	3870	FGRRES_09200	FGRRES_06066
4376	3873	FGRRES_09201	FGRRES_06079
4377	3874	FGRRES_09202	FGRRES_06095
4378	3875	FGRRES_09213_M	FGRRES_06132
4379	3876	FGRRES_09233_M	FGRRES_06134
4380	3878	FGRRES_09236	FGRRES_06135
4381	3883	FGRRES_09247	FGRRES_06136
4383	3885	FGRRES_09248	FGRRES_06140
4386	3890	FGRRES_09278	FGRRES_06141
4391	3892	FGRRES_09311	FGRRES_06144_M
4396	3893	FGRRES_09315	FGRRES_06148
4398	3894	FGRRES_09334	FGRRES_06160
4399	3895	FGRRES_09336	FGRRES_06187
4400	3896	FGRRES_09343_M	FGRRES_06192
4402	3900	FGRRES_09346	FGRRES_06236
4403	3902	FGRRES_09356_M	FGRRES_06259_M
4408	3903	FGRRES_09369	FGRRES_06267
4410	3904	FGRRES_09375	FGRRES_06275
4411	3905	FGRRES_09394	FGRRES_06286
4412	3906	FGRRES_09458	FGRRES_06293
4413	3907	FGRRES_09459	FGRRES_06303
4428	3908	FGRRES_09467	FGRRES_06323
4429	3909	FGRRES_09468	FGRRES_06327
4430	3910	FGRRES_09501	FGRRES_06357
4431	3911	FGRRES_09506	FGRRES_06360
4432	3914	FGRRES_09510_M	FGRRES_06364
4433	3916	FGRRES_09622	FGRRES_06380_M
4434	3920	FGRRES_09679	FGRRES_06392_M
4435	3921	FGRRES_09680_M	FGRRES_06396
4436	3922	FGRRES_09682	FGRRES_06398
4437	3924	FGRRES_09700	FGRRES_06399
4438	3926	FGRRES_09707	FGRRES_06428
4439	3927	FGRRES_09752	FGRRES_06431
4440	3929	FGRRES_09777_M	FGRRES_06436
4441	3930	FGRRES_09813	FGRRES_06440
4442	3931	FGRRES_09872	FGRRES_06450_M
4443	3932	FGRRES_09905	FGRRES_06451
4444	3935	FGRRES_09922	FGRRES_06467
4445	3936	FGRRES_09948	FGRRES_06470
4446	3937	FGRRES_10045	FGRRES_06471
4449	3938	FGRRES_10056	FGRRES_06475_M
4450	3942	FGRRES_10059	FGRRES_06476
4451	3943	FGRRES_10079	FGRRES_06485
4452	3944	FGRRES_10093	FGRRES_06487
4453	3945	FGRRES_10128_M	FGRRES_06488
4454	3946	FGRRES_10208	FGRRES_06490
4455	3947	FGRRES_10238	FGRRES_06491
4456	3948	FGRRES_10263	FGRRES_06514
4457	3949	FGRRES_10277_8_M	FGRRES_06519
4458	3951	FGRRES_10279	FGRRES_06520
4459	3952	FGRRES_10287	FGRRES_06540
4460	3953	FGRRES_10294	FGRRES_06571_M
4461	3957	FGRRES_10330	FGRRES_06584
4462	3958	FGRRES_10331	FGRRES_06601_M
4463	3959	FGRRES_10370_M	FGRRES_06602
4464	3960	FGRRES_10371	FGRRES_06608
4467	3961	FGRRES_10393	FGRRES_06617_M
4468	3963	FGRRES_10400	FGRRES_06625
4480	3964	FGRRES_10405_M	FGRRES_06632
4482	3965	FGRRES_10406	FGRRES_06640
4484	3966	FGRRES_10407	FGRRES_06641
4486	3971	FGRRES_10408_M	FGRRES_06650
4488	3972	FGRRES_10413	FGRRES_06658
4491	3973	FGRRES_10415	FGRRES_06665
4492	3974	FGRRES_10421	FGRRES_06676
4493	3976	FGRRES_10428	FGRRES_06692
4494	3977	FGRRES_10431_M	FGRRES_06701
4495	3978	FGRRES_10432_M	FGRRES_06710
4496	3982	FGRRES_10441_M	FGRRES_06734
4497	3988	FGRRES_10447	FGRRES_06746_M
4498	3989	FGRRES_10448	FGRRES_06773
4499	3990	FGRRES_10456_M	FGRRES_06780
4500	3993	FGRRES_10457_M	FGRRES_06799_M
4501	3994	FGRRES_10458	FGRRES_06819
4504	3998	FGRRES_10459_M	FGRRES_06829
4507	4006	FGRRES_10461	FGRRES_06834_M
4509	4009	FGRRES_10463	FGRRES_06868
4515	4010	FGRRES_10464	FGRRES_06872
4516	4019	FGRRES_10473	FGRRES_06877
4519	4024	FGRRES_10476	FGRRES_06884
4520	4029	FGRRES_10477	FGRRES_06898_M
4521	4030	FGRRES_10478	FGRRES_06899_M
4522	4031	FGRRES_10485	FGRRES_06930
4524	4032	FGRRES_10486	FGRRES_06962
4529	4033	FGRRES_10487	FGRRES_06976
4530	4034	FGRRES_10489	FGRRES_06980
4531	4035	FGRRES_10493	FGRRES_06983_M
4532	4036	FGRRES_10501	FGRRES_06994
4533	4037	FGRRES_10502	FGRRES_07035
4535	4038	FGRRES_10504	FGRRES_07068
4536	4039	FGRRES_10518	FGRRES_07075_M
4537	4040	FGRRES_10519	FGRRES_07076
4538	4041	FGRRES_10539	FGRRES_07081
4539	4042	FGRRES_10540	FGRRES_07132_M
4540	4043	FGRRES_10542	FGRRES_07150
4541	4044	FGRRES_10545	FGRRES_07156
4542	4045	FGRRES_10546	FGRRES_07179
4543	4046	FGRRES_10547_M	FGRRES_07187_M
4544	4047	FGRRES_10549	FGRRES_07198
4545	4048	FGRRES_10551	FGRRES_07201
4547	4049	FGRRES_10552_M	FGRRES_07221
4548	4050	FGRRES_10553	FGRRES_07227
4549	4051	FGRRES_10554	FGRRES_07230
4552	4052	FGRRES_10556	FGRRES_07236
4553	4053	FGRRES_10557_M	FGRRES_07242
4555	4055	FGRRES_10559	FGRRES_07245
4556	4056	FGRRES_10561	FGRRES_07270_M
4557	4057	FGRRES_10562	FGRRES_07291
4567	4058	FGRRES_10563_M	FGRRES_07297_M
4569	4060	FGRRES_10565	FGRRES_07314
4572	4061	FGRRES_10567	FGRRES_07340
4573	4062	FGRRES_10569	FGRRES_07348
4579	4063	FGRRES_10578	FGRRES_07350
4580	4064	FGRRES_10579	FGRRES_07351
4581	4066	FGRRES_10580	FGRRES_07352_M
4582	4068	FGRRES_10581	FGRRES_07353_M
4587	4069	FGRRES_10582	FGRRES_07354
4592	4070	FGRRES_10588	FGRRES_07357
4599	4071	FGRRES_10589	FGRRES_07367
4602	4072	FGRRES_10592	FGRRES_07403
4603	4077	FGRRES_10593	FGRRES_07411
4604	4078	FGRRES_10594_M	FGRRES_07435
4605	4079	FGRRES_10600	FGRRES_07441
4606	4080	FGRRES_10601	FGRRES_07448
4608	4081	FGRRES_10603	FGRRES_07463
4609	4084	FGRRES_10607_M	FGRRES_07489
4610	4085	FGRRES_10609	FGRRES_07490
4612	4089	FGRRES_10611	FGRRES_07501
4615	4090	FGRRES_10612	FGRRES_07502_M
4616	4091	FGRRES_10613	FGRRES_07504
4617	4093	FGRRES_10614	FGRRES_07505
4618	4096	FGRRES_10623	FGRRES_07507_M
4619	4097	FGRRES_10636	FGRRES_07521
4622	4098	FGRRES_10644	FGRRES_07522
4623	4099	FGRRES_10663	FGRRES_07534
4624	4100	FGRRES_10664	FGRRES_07545
4625	4101	FGRRES_10665	FGRRES_07559
4627	4102	FGRRES_10675	FGRRES_07568
4628	4106	FGRRES_10676	FGRRES_07581
4629	4108	FGRRES_10680	FGRRES_07585
4634	4110	FGRRES_10687	FGRRES_07589
4637	4111	FGRRES_10689_M	FGRRES_07605
4638	4112	FGRRES_10690	FGRRES_07615
4641	4113	FGRRES_10694_M	FGRRES_07629
4642	4114	FGRRES_10695	FGRRES_07634
4649	4115	FGRRES_10696	FGRRES_07644
4650	4116	FGRRES_10697	FGRRES_07645
4651	4118	FGRRES_10698_M	FGRRES_07648_M
4658	4119	FGRRES_10702	FGRRES_07649_M
4659	4121	FGRRES_10709	FGRRES_07652
4661	4123	FGRRES_10710	FGRRES_07656
4662	4124	FGRRES_10711	FGRRES_07657
4663	4125	FGRRES_10713	FGRRES_07658
4664	4126	FGRRES_10728	FGRRES_07670
4665	4128	FGRRES_10751	FGRRES_07680
4668	4129	FGRRES_10777	FGRRES_07684_M
4669	4130	FGRRES_10784	FGRRES_07686_M
4690	4131	FGRRES_10786_M	FGRRES_07687
4691	4132	FGRRES_10803	FGRRES_07701
4692	4133	FGRRES_10806	FGRRES_07702
4693	4134	FGRRES_10824	FGRRES_07709_M
4694	4135	FGRRES_10827	FGRRES_07710_M
4695	4138	FGRRES_10836	FGRRES_07717
4696	4139	FGRRES_10877	FGRRES_07722_M
4697	4140	FGRRES_10891_M	FGRRES_07723
4698	4141	FGRRES_10898	FGRRES_07725_M
4699	4142	FGRRES_10953	FGRRES_07729_M
4700	4143	FGRRES_10955	FGRRES_07730
4701	4144	FGRRES_10972	FGRRES_07731_M
4702	4145	FGRRES_10973	FGRRES_07734
4703	4146	FGRRES_10976	FGRRES_07737
4704	4147	FGRRES_10984	FGRRES_07738
4710	4148	FGRRES_10989	FGRRES_07739_M
4711	4150	FGRRES_10990	FGRRES_07741_M
4712	4151	FGRRES_10991	FGRRES_07742
4713	4152	FGRRES_10992	FGRRES_07743
4718	4154	FGRRES_10993	FGRRES_07744
4719	4155	FGRRES_10994	FGRRES_07747
4720	4156	FGRRES_10995	FGRRES_07748
4721	4159	FGRRES_10997	FGRRES_07751_M
4722	4161	FGRRES_11001	FGRRES_07752_M
4726	4162	FGRRES_11003	FGRRES_07754
4727	4163	FGRRES_11005	FGRRES_07759_M
4728	4164	FGRRES_11012	FGRRES_07760
4729	4165	FGRRES_11013_M	FGRRES_07762
4730	4166	FGRRES_11014_M	FGRRES_07763
4732	4167	FGRRES_11015	FGRRES_07764
4735	4168	FGRRES_11016	FGRRES_07765
4741	4170	FGRRES_11018	FGRRES_07774
4748	4171	FGRRES_11019	FGRRES_07778
4749	4172	FGRRES_11031	FGRRES_07780
4750	4173	FGRRES_11053	FGRRES_07784
4751	4174	FGRRES_11059	FGRRES_07788
4753	4175	FGRRES_11065_M	FGRRES_07789
4755	4176	FGRRES_11067	FGRRES_07790
4756	4177	FGRRES_11070	FGRRES_07812_M
4760	4180	FGRRES_11080	FGRRES_07813
4762	4181	FGRRES_11085	FGRRES_07818
4765	4183	FGRRES_11093	FGRRES_07819
4766	4185	FGRRES_11103	FGRRES_07821
4767	4186	FGRRES_11121	FGRRES_07822
4768	4187	FGRRES_11122	FGRRES_07823
4772	4188	FGRRES_11131	FGRRES_07824
4773	4189	FGRRES_11136	FGRRES_07834
4774	4190	FGRRES_11139	FGRRES_07835
4775	4192	FGRRES_11153	FGRRES_07836_M
4776	4193	FGRRES_11159	FGRRES_07840
4778	4194	FGRRES_11166	FGRRES_07844
4781	4195	FGRRES_11172_M	FGRRES_07846
4782	4197	FGRRES_11173	FGRRES_07847
4784	4198	FGRRES_11175	FGRRES_07859_M
4786	4199	FGRRES_11185	FGRRES_07869
4787	4200	FGRRES_11212	FGRRES_07887
4788	4201	FGRRES_11213	FGRRES_07899
4789	4204	FGRRES_11215	FGRRES_07905
4790	4206	FGRRES_11222	FGRRES_07910
4791	4210	FGRRES_11236	FGRRES_07915
4792	4211	FGRRES_11244	FGRRES_07919_M
4793	4212	FGRRES_11252	FGRRES_07922_M
4794	4214	FGRRES_11253_M	FGRRES_07976
4795	4215	FGRRES_11266	FGRRES_07979
4796	4217	FGRRES_11273	FGRRES_07980
4797	4220	FGRRES_11278	FGRRES_07981
4800	4221	FGRRES_11284	FGRRES_07982_M
4801	4222	FGRRES_11287	FGRRES_07984
4806	4223	FGRRES_11308	FGRRES_07987
4808	4224	FGRRES_11312_M	FGRRES_07990
4809	4225	FGRRES_11318	FGRRES_07996_M
4815	4226	FGRRES_11319	FGRRES_07998
4816	4227	FGRRES_11323	FGRRES_08001
4817	4228	FGRRES_11324	FGRRES_08004_M
4818	4229	FGRRES_11325	FGRRES_08005_M
4819	4230	FGRRES_11329_M	FGRRES_08006
4827	4232	FGRRES_11330	FGRRES_08025
4828	4234	FGRRES_11344	FGRRES_08026
4832	4235	FGRRES_11352	FGRRES_08028_M
4834	4236	FGRRES_11353	FGRRES_08030
4835	4237	FGRRES_11358	FGRRES_08033
4836	4238	FGRRES_11362	FGRRES_08035
4839	4239	FGRRES_11371	FGRRES_08036
4842	4240	FGRRES_11377	FGRRES_08042
4843	4241	FGRRES_11378	FGRRES_08043
4844	4242	FGRRES_11380_M	FGRRES_08044
4845	4243	FGRRES_11383	FGRRES_08045
4846	4246	FGRRES_11389	FGRRES_08046
4848	4247	FGRRES_11393	FGRRES_08047
4855	4250	FGRRES_11401	FGRRES_08050_M
4856	4251	FGRRES_11403	FGRRES_08054
4857	4252	FGRRES_11406	FGRRES_08059
4858	4253	FGRRES_11415	FGRRES_08061_M
4866	4254	FGRRES_11418	FGRRES_08068_M
4869	4255	FGRRES_11426	FGRRES_08069_M
4870	4257	FGRRES_11431_M	FGRRES_08070
4874	4258	FGRRES_11432	FGRRES_08071
4887	4263	FGRRES_11433	FGRRES_08073_M
4896	4264	FGRRES_11445	FGRRES_08074_M
4897	4265	FGRRES_11454	FGRRES_08089
4898	4266	FGRRES_11455	FGRRES_08091_M
4900	4267	FGRRES_11457	FGRRES_08092
4905	4269	FGRRES_11461	FGRRES_08094
4907	4270	FGRRES_11463	FGRRES_08095
4908	4271	FGRRES_11483	FGRRES_08096
4913	4272	FGRRES_11485	FGRRES_08097
4928	4273	FGRRES_11500	FGRRES_08098_M
4930	4274	FGRRES_11501	FGRRES_08099
4931	4275	FGRRES_11505	FGRRES_08100_M
4932	4276	FGRRES_11508	FGRRES_08103
4933	4277	FGRRES_11509	FGRRES_08104
4944	4278	FGRRES_11512	FGRRES_08105
4948	4279	FGRRES_11513_M	FGRRES_08106
4949	4280	FGRRES_11514_M	FGRRES_08113_M
4950	4281	FGRRES_11515	FGRRES_08118
4953	4284	FGRRES_11516	FGRRES_08119
4958	4285	FGRRES_11519_M	FGRRES_08120
4959	4288	FGRRES_11521	FGRRES_08122
4965	4289	FGRRES_11522	FGRRES_08133
4966	4290	FGRRES_11527	FGRRES_08140
4970	4292	FGRRES_11531_16050_M	FGRRES_08142
5005	4293	FGRRES_11533	FGRRES_08144
5033	4294	FGRRES_11539	FGRRES_08145
5063	4295	FGRRES_11540	FGRRES_08146
5065	4302	FGRRES_11541	FGRRES_08147
5066	4308	FGRRES_11545	FGRRES_08148
5072	4309	FGRRES_11546	FGRRES_08152
5082	4310	FGRRES_11547	FGRRES_08154
5090	4312	FGRRES_11548	FGRRES_08156
5092	4315	FGRRES_11558_M	FGRRES_08161
5097	4316	FGRRES_11559	FGRRES_08164
5128	4317	FGRRES_11561	FGRRES_08167
5133	4318	FGRRES_11562	FGRRES_08169
5145	4319	FGRRES_11580	FGRRES_08171
5147	4320	FGRRES_11581	FGRRES_08177
5148	4321	FGRRES_11582	FGRRES_08178
5151	4323	FGRRES_11586	FGRRES_08179
5152	4325	FGRRES_11587_M	FGRRES_08190
5155	4326	FGRRES_11592_M	FGRRES_08196
5171	4327	FGRRES_11593	FGRRES_08197_M
5185	4328	FGRRES_11601	FGRRES_08201
5202	4329	FGRRES_11613_M	FGRRES_08203
5213	4330	FGRRES_11628	FGRRES_08206
5220	4331	FGRRES_11635_M	FGRRES_08207_M
5224	4332	FGRRES_11641	FGRRES_08208
5239	4333	FGRRES_11644	FGRRES_08209
5260	4334	FGRRES_11646	FGRRES_08224
5268	4335	FGRRES_11647	FGRRES_08226
5269	4336	FGRRES_11649	FGRRES_08231
5273	4337	FGRRES_11650	FGRRES_08233
5281	4339	FGRRES_11656	FGRRES_08235_M
5292	4340	FGRRES_11657	FGRRES_08236
5299	4341	FGRRES_11658	FGRRES_08237_M
5330	4342	FGRRES_11661	FGRRES_08240
5335	4344	FGRRES_11664	FGRRES_08242
5336	4345	FGRRES_11666	FGRRES_08243_M
5337	4346	FGRRES_11667_M	FGRRES_08244
5343	4347	FGRRES_11668	FGRRES_08245
5344	4348	FGRRES_11669	FGRRES_08246_M
5347	4352	FGRRES_11670	FGRRES_08247
5348	4355	FGRRES_11672	FGRRES_08248
5352	4356	FGRRES_11674	FGRRES_08250_M
5353	4357	FGRRES_11675	FGRRES_08251
5363	4358	FGRRES_11678	FGRRES_08258
5378	4359	FGRRES_11682	FGRRES_08261
5379	4360	FGRRES_11683	FGRRES_08262_M
5384	4361	FGRRES_11684	FGRRES_08263
5418	4362	FGRRES_11685	FGRRES_08264
5429	4363	FGRRES_11686	FGRRES_08267
5443	4364	FGRRES_11687	FGRRES_08268
5446	4365	FGRRES_11688	FGRRES_08269
5454	4366	FGRRES_11689	FGRRES_08293
5468	4368	FGRRES_11691	FGRRES_08294
5470	4369	FGRRES_11692	FGRRES_08295
5471	4370	FGRRES_11693	FGRRES_08301_M
5474	4371	FGRRES_11696_M	FGRRES_08304
5493	4372	FGRRES_11707	FGRRES_08317_M
5494	4373	FGRRES_11710	FGRRES_08318
5495	4374	FGRRES_11711	FGRRES_08321
5496	4376	FGRRES_11712	FGRRES_08322
5498	4377	FGRRES_11717	FGRRES_08324
5512	4378	FGRRES_11718	FGRRES_08330
5513	4379	FGRRES_11719	FGRRES_08331
5514	4380	FGRRES_11722	FGRRES_08332
5515	4381	FGRRES_11723	FGRRES_08344
5516	4383	FGRRES_11727_M	FGRRES_08353
5517	4384	FGRRES_11728	FGRRES_08361
5518	4386	FGRRES_11730	FGRRES_08362
5527	4389	FGRRES_11731	FGRRES_08370
5536	4391	FGRRES_11732	FGRRES_08379
5537	4396	FGRRES_11734_5_M	FGRRES_08380
5538	4398	FGRRES_11735	FGRRES_08408_M
5547	4399	FGRRES_11737	FGRRES_08426
5551	4400	FGRRES_11738	FGRRES_08457
5553	4402	FGRRES_11739	FGRRES_08465
5562	4403	FGRRES_11740	FGRRES_08472
5564	4408	FGRRES_11744	FGRRES_08482
5574	4410	FGRRES_11746	FGRRES_08483_M
5575	4411	FGRRES_11747	FGRRES_08484
5578	4412	FGRRES_11748	FGRRES_08512_M
5579	4413	FGRRES_11751	FGRRES_08516
5586	4420	FGRRES_11752_M	FGRRES_08536
5589	4424	FGRRES_11753	FGRRES_08547_M
5599	4427	FGRRES_11758	FGRRES_08553
5603	4428	FGRRES_11759	FGRRES_08563
5606	4429	FGRRES_11761	FGRRES_08567_M
5607	4430	FGRRES_11762	FGRRES_08581
5608	4431	FGRRES_11763_M	FGRRES_08584
5611	4432	FGRRES_11764	FGRRES_08616
5615	4433	FGRRES_11766	FGRRES_08625
5618	4434	FGRRES_11767	FGRRES_08632
5644	4435	FGRRES_11768	FGRRES_08641_M
5649	4436	FGRRES_11769	FGRRES_08663_M
5650	4437	FGRRES_11772_M	FGRRES_08698
5670	4438	FGRRES_11773	FGRRES_08699_M
5677	4439	FGRRES_11774	FGRRES_08705
5689	4440	FGRRES_11775	FGRRES_08734
5694	4441	FGRRES_11776	FGRRES_08768
5699	4442	FGRRES_11778	FGRRES_08782_M
5708	4443	FGRRES_11779_M	FGRRES_08787
5714	4444	FGRRES_11780	FGRRES_08793
5720	4445	FGRRES_11783	FGRRES_08804
5721	4446	FGRRES_11784	FGRRES_08812
5723	4447	FGRRES_11785	FGRRES_08817
5724	4449	FGRRES_11788	FGRRES_08832_M
5726	4450	FGRRES_11789	FGRRES_08833
5730	4451	FGRRES_11790	FGRRES_08835
5731	4452	FGRRES_11798_M	FGRRES_08836
5732	4453	FGRRES_11801_M	FGRRES_08837
5738	4454	FGRRES_11802	FGRRES_08838
5739	4455	FGRRES_11806	FGRRES_08853
5750	4456	FGRRES_11807	FGRRES_08854
5762	4457	FGRRES_11809	FGRRES_08855
5765	4458	FGRRES_11813	FGRRES_08869
5769	4459	FGRRES_11816	FGRRES_08877
5773	4460	FGRRES_11817	FGRRES_08880_M
5775	4461	FGRRES_11818	FGRRES_08881_M
5777	4462	FGRRES_11823	FGRRES_08891
5778	4463	FGRRES_11830	FGRRES_08893
5783	4464	FGRRES_11837	FGRRES_08894
5789	4465	FGRRES_11838_M	FGRRES_08903
5793	4466	FGRRES_11840	FGRRES_08904
5796	4467	FGRRES_11841	FGRRES_08908
5798	4468	FGRRES_11844_M	FGRRES_08912
5801	4470	FGRRES_11849	FGRRES_08929
5802	4478	FGRRES_11857	FGRRES_08954
5803	4480	FGRRES_11858	FGRRES_08955_M
5804	4481	FGRRES_11859_M	FGRRES_08956_M
5808	4482	FGRRES_11863	FGRRES_08958
5825	4483	FGRRES_11867	FGRRES_08959_M
5826	4484	FGRRES_11868	FGRRES_08960
5839	4486	FGRRES_11870	FGRRES_08961
5842	4488	FGRRES_11871	FGRRES_08962
5844	4489	FGRRES_11875	FGRRES_08968
5850	4490	FGRRES_11881	FGRRES_08974
5851	4491	FGRRES_11887	FGRRES_08978
5867	4492	FGRRES_11888	FGRRES_08990_M
5869	4493	FGRRES_11889	FGRRES_08991_13495_M
5874	4494	FGRRES_11895	FGRRES_09007
5882	4495	FGRRES_11901	FGRRES_09010_M
5883	4496	FGRRES_11906	FGRRES_09013_M
5886	4497	FGRRES_11907_M	FGRRES_09044_M
5894	4498	FGRRES_11908	FGRRES_09045
5895	4499	FGRRES_11910	FGRRES_09051
5904	4500	FGRRES_11911	FGRRES_09056
5905	4501	FGRRES_11918	FGRRES_09066
5906	4502	FGRRES_11923_M	FGRRES_09068
5907	4504	FGRRES_11927	FGRRES_09071
5908	4505	FGRRES_11928	FGRRES_09072
5915	4507	FGRRES_11929	FGRRES_09077
5919	4509	FGRRES_11931_M	FGRRES_09079_M
5925	4511	FGRRES_11935_M	FGRRES_09083_M
5929	4515	FGRRES_11943	FGRRES_09086_M
5935	4516	FGRRES_11948	FGRRES_09087
5937	4519	FGRRES_11949	FGRRES_09088
5943	4520	FGRRES_11951	FGRRES_09089_M
5949	4521	FGRRES_11960	FGRRES_09090
5954	4522	FGRRES_11965	FGRRES_09094
5955	4524	FGRRES_11971	FGRRES_09095
5965	4529	FGRRES_11972	FGRRES_09102
5984	4530	FGRRES_11975	FGRRES_09106
5992	4531	FGRRES_11979	FGRRES_09107
5997	4532	FGRRES_11982	FGRRES_09108
6000	4533	FGRRES_11983	FGRRES_09110
6039	4535	FGRRES_11984	FGRRES_09111
6043	4536	FGRRES_11985	FGRRES_09112
6048	4537	FGRRES_11986	FGRRES_09113
6051	4538	FGRRES_11987	FGRRES_09114
6056	4539	FGRRES_11988	FGRRES_09115
6063	4540	FGRRES_12000	FGRRES_09118
6068	4541	FGRRES_12001	FGRRES_09119_M
6099	4542	FGRRES_12008	FGRRES_09120_M
6109	4543	FGRRES_12011	FGRRES_09122
6115	4544	FGRRES_12012	FGRRES_09129
6122	4545	FGRRES_12017	FGRRES_09131_M
6124	4546	FGRRES_12019	FGRRES_09132
6157	4547	FGRRES_12020	FGRRES_09133
6166	4548	FGRRES_12023_M	FGRRES_09134
6171	4549	FGRRES_12027	FGRRES_09137
6176	4550	FGRRES_12038	FGRRES_09144
6187	4552	FGRRES_12045	FGRRES_09146_M
6204	4553	FGRRES_12053	FGRRES_09150_M
6219	4555	FGRRES_12054	FGRRES_09151_M
6220	4556	FGRRES_12055	FGRRES_09153_M
6229	4557	FGRRES_12056	FGRRES_09154
6230	4567	FGRRES_12060	FGRRES_09160
6235	4569	FGRRES_12061	FGRRES_09161
6237	4572	FGRRES_12062	FGRRES_09168
6238	4573	FGRRES_12065	FGRRES_09170
6239	4579	FGRRES_12068	FGRRES_09171
6240	4580	FGRRES_12069	FGRRES_09173
6241	4581	FGRRES_12071	FGRRES_09174
6242	4582	FGRRES_12072	FGRRES_09175
6245	4586	FGRRES_12073	FGRRES_09176
6256	4587	FGRRES_12074	FGRRES_09179
6261	4592	FGRRES_12077	FGRRES_09193
6282	4593	FGRRES_12078	FGRRES_09194_M
6283	4596	FGRRES_12079	FGRRES_09195
6286	4597	FGRRES_12080	FGRRES_09199
6290	4599	FGRRES_12083	FGRRES_09200
6316	4601	FGRRES_12084	FGRRES_09201
6323	4602	FGRRES_12087	FGRRES_09202
6324	4603	FGRRES_12093	FGRRES_09207_M
6330	4604	FGRRES_12095	FGRRES_09213_M
6331	4605	FGRRES_12100	FGRRES_09233_M
6336	4606	FGRRES_12101	FGRRES_09236
6339	4607	FGRRES_12102	FGRRES_09240
6340	4608	FGRRES_12103_M	FGRRES_09247
6341	4609	FGRRES_12104	FGRRES_09248
6342	4610	FGRRES_12107	FGRRES_09278
6343	4611	FGRRES_12111	FGRRES_09311
6344	4612	FGRRES_12113	FGRRES_09315
6345	4615	FGRRES_12121	FGRRES_09334
6346	4616	FGRRES_12128	FGRRES_09336
6347	4617	FGRRES_12133_M	FGRRES_09343_M
6348	4618	FGRRES_12134	FGRRES_09345
6349	4619	FGRRES_12135	FGRRES_09346
6350	4622	FGRRES_12145	FGRRES_09356_M
6353	4623	FGRRES_12146	FGRRES_09369
6362	4624	FGRRES_12147	FGRRES_09370
6373	4625	FGRRES_12148_M	FGRRES_09375
6377	4627	FGRRES_12152	FGRRES_09388_M
6384	4628	FGRRES_12155	FGRRES_09394
6385	4629	FGRRES_12156_M	FGRRES_09396_M
6407	4631	FGRRES_12157_M	FGRRES_09418
6410	4634	FGRRES_12158	FGRRES_09441
6419	4637	FGRRES_12159	FGRRES_09458
6424	4638	FGRRES_12161	FGRRES_09459
6425	4640	FGRRES_12162	FGRRES_09467
6426	4641	FGRRES_12163	FGRRES_09468
6427	4642	FGRRES_12164	FGRRES_09496
6428	4649	FGRRES_12171	FGRRES_09501
6432	4650	FGRRES_12174	FGRRES_09506
6435	4651	FGRRES_12175	FGRRES_09510_M
6439	4656	FGRRES_12176	FGRRES_09556
6441	4658	FGRRES_12177_M	FGRRES_09622
6443	4659	FGRRES_12185	FGRRES_09641
6444	4660	FGRRES_12190	FGRRES_09668
6445	4661	FGRRES_12191	FGRRES_09679
6451	4662	FGRRES_12195	FGRRES_09680_M
6455	4663	FGRRES_12196	FGRRES_09682
6462	4664	FGRRES_12198	FGRRES_09698
6484	4665	FGRRES_12201_M	FGRRES_09700
6491	4668	FGRRES_12207	FGRRES_09702
6495	4669	FGRRES_12209_M	FGRRES_09707
6502	4670	FGRRES_12210	FGRRES_09719
6522	4672	FGRRES_12213_M	FGRRES_09725
6528	4673	FGRRES_12214	FGRRES_09727
6536	4674	FGRRES_12215	FGRRES_09752
6552	4688	FGRRES_12216	FGRRES_09754
6567	4690	FGRRES_12217	FGRRES_09758
6571	4691	FGRRES_12218	FGRRES_09777_M
6572	4692	FGRRES_12221	FGRRES_09813
6584	4693	FGRRES_12224_16089_M	FGRRES_09819
6589	4694	FGRRES_12227	FGRRES_09835
6601	4695	FGRRES_12228	FGRRES_09872
6609	4696	FGRRES_12240	FGRRES_09905
6616	4697	FGRRES_12241	FGRRES_09915
6618	4698	FGRRES_12242	FGRRES_09922
6630	4699	FGRRES_12243	FGRRES_09948
6670	4700	FGRRES_12248	FGRRES_10045
6689	4701	FGRRES_12249_M	FGRRES_10056
6691	4702	FGRRES_12253	FGRRES_10058
6692	4703	FGRRES_12254	FGRRES_10059
6693	4704	FGRRES_12257	FGRRES_10073
6697	4705	FGRRES_12258	FGRRES_10079
6699	4707	FGRRES_12259	FGRRES_10083
6703	4708	FGRRES_12260	FGRRES_10093
6706	4710	FGRRES_12262	FGRRES_10108
6721	4711	FGRRES_12265	FGRRES_10112
6725	4712	FGRRES_12274	FGRRES_10128_M
6726	4713	FGRRES_12277	FGRRES_10163
6738	4714	FGRRES_12278	FGRRES_10165
6745	4716	FGRRES_12279	FGRRES_10171
6754	4718	FGRRES_12285	FGRRES_10173
6759	4719	FGRRES_12286	FGRRES_10197_M
6762	4720	FGRRES_12288	FGRRES_10208
6763	4721	FGRRES_12289	FGRRES_10213
6767	4722	FGRRES_12290	FGRRES_10238
6768	4723	FGRRES_12293	FGRRES_10260
6769	4726	FGRRES_12294	FGRRES_10263
6776	4727	FGRRES_12298	FGRRES_10277_8_M
6780	4728	FGRRES_12300	FGRRES_10279
6784	4729	FGRRES_12304	FGRRES_10283
6789	4730	FGRRES_12310	FGRRES_10287
6795	4732	FGRRES_12312	FGRRES_10294
6806	4735	FGRRES_12317	FGRRES_10324
6807	4736	FGRRES_12318	FGRRES_10328
6811	4741	FGRRES_12324	FGRRES_10330
6812	4744	FGRRES_12332	FGRRES_10331
6826	4748	FGRRES_12333	FGRRES_10369
6835	4749	FGRRES_12337	FGRRES_10370_M
6852	4750	FGRRES_12343	FGRRES_10371
6861	4751	FGRRES_12354	FGRRES_10392
6871	4753	FGRRES_12362_M	FGRRES_10393
6882	4755	FGRRES_12364	FGRRES_10400
6894	4756	FGRRES_12366	FGRRES_10401
6896	4759	FGRRES_12367	FGRRES_10405_M
6910	4760	FGRRES_12378_M	FGRRES_10406
6943	4761	FGRRES_12388_M	FGRRES_10407
6966	4762	FGRRES_12391	FGRRES_10408_M
6976	4765	FGRRES_12393	FGRRES_10412
6978	4766	FGRRES_12394	FGRRES_10413
6990	4767	FGRRES_12395	FGRRES_10415
6997	4768	FGRRES_12404	FGRRES_10417
6998	4772	FGRRES_12405_M	FGRRES_10421
7000	4773	FGRRES_12408	FGRRES_10423
7013	4774	FGRRES_12411	FGRRES_10428
7015	4775	FGRRES_12412	FGRRES_10429
7024	4776	FGRRES_12416	FGRRES_10431_M
7033	4777	FGRRES_12422	FGRRES_10432_M
7042	4778	FGRRES_12423	FGRRES_10437
7043	4779	FGRRES_12426_M	FGRRES_10441_M
7047	4780	FGRRES_12435	FGRRES_10442
7054	4781	FGRRES_12437	FGRRES_10443
7055	4782	FGRRES_12446	FGRRES_10444
7056	4784	FGRRES_12449	FGRRES_10447
7057	4786	FGRRES_12451	FGRRES_10448
7088	4787	FGRRES_12453	FGRRES_10456_M
7091	4788	FGRRES_12454	FGRRES_10457_M
7093	4789	FGRRES_12455	FGRRES_10458
7109	4790	FGRRES_12457	FGRRES_10459_M
7113	4791	FGRRES_12462	FGRRES_10461
7124	4792	FGRRES_12465	FGRRES_10463
7126	4793	FGRRES_12466	FGRRES_10464
7127	4794	FGRRES_12467	FGRRES_10470
7129	4795	FGRRES_12468	FGRRES_10473
7131	4796	FGRRES_12469	FGRRES_10475_M
7133	4797	FGRRES_12473	FGRRES_10476
7151	4799	FGRRES_12476	FGRRES_10477
7157	4800	FGRRES_12478	FGRRES_10478
7172	4801	FGRRES_12479	FGRRES_10485
7190	4806	FGRRES_12480	FGRRES_10486
7191	4807	FGRRES_12482_M	FGRRES_10487
7193	4808	FGRRES_12491	FGRRES_10489
7202	4809	FGRRES_12494	FGRRES_10492
7203	4810	FGRRES_12499	FGRRES_10493
7214	4812	FGRRES_12500	FGRRES_10495
7216	4813	FGRRES_12503	FGRRES_10501
7219	4814	FGRRES_12504	FGRRES_10502
7259	4815	FGRRES_12506	FGRRES_10504
7267	4816	FGRRES_12512	FGRRES_10508
7270	4817	FGRRES_12517	FGRRES_10518
7272	4818	FGRRES_12520	FGRRES_10519
7273	4819	FGRRES_12526	FGRRES_10527
7274	4827	FGRRES_12528_M	FGRRES_10535
7278	4828	FGRRES_12529	FGRRES_10539
7297	4832	FGRRES_12531	FGRRES_10540
7302	4834	FGRRES_12532	FGRRES_10542
7319	4835	FGRRES_12538	FGRRES_10545
7327	4836	FGRRES_12539	FGRRES_10546
7349	4839	FGRRES_12541	FGRRES_10547_M
7373	4842	FGRRES_12542	FGRRES_10549
7381	4843	FGRRES_12545_16364_M	FGRRES_10550_M
7382	4844	FGRRES_12550	FGRRES_10551
7384	4845	FGRRES_12553_M	FGRRES_10552_M
7406	4846	FGRRES_12554	FGRRES_10553
7417	4848	FGRRES_12559	FGRRES_10554
7419	4855	FGRRES_12564	FGRRES_10556
7420	4856	FGRRES_12575	FGRRES_10557_M
7439	4857	FGRRES_12576	FGRRES_10559
7440	4858	FGRRES_12579	FGRRES_10560
7454	4866	FGRRES_12581_2_M	FGRRES_10561
7461	4869	FGRRES_12584	FGRRES_10562
7467	4870	FGRRES_12587	FGRRES_10563_M
7471	4871	FGRRES_12590	FGRRES_10565
7487	4874	FGRRES_12591	FGRRES_10567
7504	4887	FGRRES_12594	FGRRES_10569
7516	4896	FGRRES_12595_M	FGRRES_10576
7518	4897	FGRRES_12596	FGRRES_10578
7519	4898	FGRRES_12597	FGRRES_10579
7524	4900	FGRRES_12598	FGRRES_10580
7529	4902	FGRRES_12599	FGRRES_10581
7530	4904	FGRRES_12602	FGRRES_10582
7539	4905	FGRRES_12611	FGRRES_10588
7543	4907	FGRRES_12612_3_M	FGRRES_10589
7561	4908	FGRRES_12616	FGRRES_10592
7570	4913	FGRRES_12623_M	FGRRES_10593
7572	4914	FGRRES_12624	FGRRES_10594_M
7573	4928	FGRRES_12625	FGRRES_10597
7578	4929	FGRRES_12629	FGRRES_10600
7579	4930	FGRRES_12630	FGRRES_10601
7580	4931	FGRRES_12631	FGRRES_10603
7590	4932	FGRRES_12632	FGRRES_10607_M
7604	4933	FGRRES_12633_4_M	FGRRES_10608
7605	4944	FGRRES_12639_M	FGRRES_10609
7611	4948	FGRRES_12640_M	FGRRES_10611
7613	4949	FGRRES_12644	FGRRES_10612
7615	4950	FGRRES_12645_6_M	FGRRES_10613
7616	4953	FGRRES_12649	FGRRES_10614
7617	4958	FGRRES_12652	FGRRES_10618
7618	4959	FGRRES_12653	FGRRES_10619
7619	4965	FGRRES_12654_M	FGRRES_10623
7622	4966	FGRRES_12655	FGRRES_10625
7627	4970	FGRRES_12656	FGRRES_10636
7632	4978	FGRRES_12661	FGRRES_10644
7635	5002	FGRRES_12664	FGRRES_10646
7636	5005	FGRRES_12665	FGRRES_10661
7637	5007	FGRRES_12667	FGRRES_10663
7638	5033	FGRRES_12673	FGRRES_10664
7639	5037	FGRRES_12674_M	FGRRES_10665
7640	5038	FGRRES_12675	FGRRES_10673
7643	5042	FGRRES_12679	FGRRES_10675
7645	5058	FGRRES_12680	FGRRES_10676
7647	5063	FGRRES_12681	FGRRES_10680
7648	5065	FGRRES_12682	FGRRES_10686_M
7649	5066	FGRRES_12684	FGRRES_10687
7650	5069	FGRRES_12688_M	FGRRES_10689_M
7651	5072	FGRRES_12695	FGRRES_10690
7653	5082	FGRRES_12696	FGRRES_10694_M
7655	5089	FGRRES_12699	FGRRES_10695
7656	5090	FGRRES_12708_M	FGRRES_10696
7657	5091	FGRRES_12716	FGRRES_10697
7658	5092	FGRRES_12717	FGRRES_10698_M
7660	5097	FGRRES_12719	FGRRES_10702
7662	5113	FGRRES_12720	FGRRES_10709
7663	5123	FGRRES_12721	FGRRES_10710
7664	5128	FGRRES_12722	FGRRES_10711
7665	5133	FGRRES_12727	FGRRES_10713
7666	5145	FGRRES_12729_M	FGRRES_10728
7668	5147	FGRRES_12730	FGRRES_10751
7670	5148	FGRRES_12735	FGRRES_10777
7671	5149	FGRRES_12736	FGRRES_10784
7672	5151	FGRRES_12739	FGRRES_10786_M
7673	5152	FGRRES_12740	FGRRES_10803
7674	5155	FGRRES_12743	FGRRES_10806
7675	5164	FGRRES_12744	FGRRES_10824
7677	5171	FGRRES_12749	FGRRES_10827
7678	5185	FGRRES_12751	FGRRES_10836
7680	5199	FGRRES_12752	FGRRES_10863
7700	5202	FGRRES_12753	FGRRES_10877
7704	5213	FGRRES_12757	FGRRES_10891_M
7709	5220	FGRRES_12758	FGRRES_10898
7716	5223	FGRRES_12762_M	FGRRES_10902_M
7726	5224	FGRRES_12763	FGRRES_10913
7727	5238	FGRRES_12764	FGRRES_10930
7729	5239	FGRRES_12765	FGRRES_10938
7731	5248	FGRRES_12771	FGRRES_10948
7732	5255	FGRRES_12777	FGRRES_10952
7733	5260	FGRRES_12779	FGRRES_10953
7734	5265	FGRRES_12780	FGRRES_10955
7735	5268	FGRRES_12787	FGRRES_10972
7736	5269	FGRRES_12790_1_M	FGRRES_10973
7740	5273	FGRRES_12793	FGRRES_10976
7741	5281	FGRRES_12794	FGRRES_10984
7742	5291	FGRRES_12797	FGRRES_10985
7743	5292	FGRRES_12802	FGRRES_10987
7744	5293	FGRRES_12803	FGRRES_10989
7745	5299	FGRRES_12804	FGRRES_10990
7746	5330	FGRRES_12805	FGRRES_10991
7754	5335	FGRRES_12805_6_M	FGRRES_10992
7755	5336	FGRRES_12812	FGRRES_10993
7756	5337	FGRRES_12816	FGRRES_10994
7757	5339	FGRRES_12818	FGRRES_10995
7758	5343	FGRRES_12822	FGRRES_10997
7770	5344	FGRRES_12823	FGRRES_10999
7771	5347	FGRRES_12824	FGRRES_11001
7776	5348	FGRRES_12825	FGRRES_11003
7777	5352	FGRRES_12826	FGRRES_11005
7778	5353	FGRRES_12828	FGRRES_11012
7779	5363	FGRRES_12833	FGRRES_11013_M
7780	5369	FGRRES_12834	FGRRES_11014_M
7782	5377	FGRRES_12838	FGRRES_11015
7784	5378	FGRRES_12841	FGRRES_11016
7786	5379	FGRRES_12842	FGRRES_11018
7787	5380	FGRRES_12843	FGRRES_11019
7788	5384	FGRRES_12847	FGRRES_11030
7789	5418	FGRRES_12850	FGRRES_11031
7790	5429	FGRRES_12861	FGRRES_11043
7791	5430	FGRRES_12870	FGRRES_11053
7794	5441	FGRRES_12872	FGRRES_11059
7796	5443	FGRRES_12876	FGRRES_11061
7797	5446	FGRRES_12877	FGRRES_11065_M
7798	5454	FGRRES_12879	FGRRES_11067
7799	5463	FGRRES_12880	FGRRES_11070
7800	5468	FGRRES_12882	FGRRES_11072
7801	5470	FGRRES_12885_M	FGRRES_11080
7802	5471	FGRRES_12886	FGRRES_11083
7803	5473	FGRRES_12888	FGRRES_11085
7807	5474	FGRRES_12891_M	FGRRES_11086
7809	5493	FGRRES_12892	FGRRES_11093
7810	5494	FGRRES_12893	FGRRES_11099
7811	5495	FGRRES_12894	FGRRES_11103
7812	5496	FGRRES_12897	FGRRES_11104
7813	5497	FGRRES_12898	FGRRES_11105
7815	5498	FGRRES_12902_M	FGRRES_11116
7819	5512	FGRRES_12903	FGRRES_11121
7820	5513	FGRRES_12906	FGRRES_11122
7826	5514	FGRRES_12910	FGRRES_11126
7829	5515	FGRRES_12911	FGRRES_11131
7830	5516	FGRRES_12912	FGRRES_11136
7831	5517	FGRRES_12914	FGRRES_11137
7832	5518	FGRRES_12918	FGRRES_11139
7834	5519	FGRRES_12919	FGRRES_11145
7835	5520	FGRRES_12923	FGRRES_11153
7836	5527	FGRRES_12924	FGRRES_11156
7837	5536	FGRRES_12925	FGRRES_11159
7838	5537	FGRRES_12928	FGRRES_11160
7839	5538	FGRRES_12929_M	FGRRES_11161
7840	5546	FGRRES_12930	FGRRES_11166
7841	5547	FGRRES_12931	FGRRES_11172_M
7846	5550	FGRRES_12932	FGRRES_11173
7847	5551	FGRRES_12933_M	FGRRES_11175
7849	5553	FGRRES_12935	FGRRES_11177
7850	5562	FGRRES_12936	FGRRES_11178_M
7851	5564	FGRRES_12939	FGRRES_11185
7852	5574	FGRRES_12941_M	FGRRES_11200
7853	5575	FGRRES_12942	FGRRES_11212
7854	5576	FGRRES_12944	FGRRES_11213
7855	5578	FGRRES_12945	FGRRES_11215
7856	5579	FGRRES_12948	FGRRES_11222
7857	5582	FGRRES_12949	FGRRES_11233
7859	5586	FGRRES_12951	FGRRES_11234_M
7860	5589	FGRRES_12953	FGRRES_11236
7862	5590	FGRRES_12954	FGRRES_11244
7866	5599	FGRRES_12957	FGRRES_11251
7867	5603	FGRRES_12958	FGRRES_11252
7868	5606	FGRRES_12959	FGRRES_11253_M
7869	5607	FGRRES_12960	FGRRES_11266
7870	5608	FGRRES_12963	FGRRES_11273
7871	5609	FGRRES_12964	FGRRES_11276
7872	5611	FGRRES_12965_M	FGRRES_11278
7873	5615	FGRRES_12969	FGRRES_11284
7874	5618	FGRRES_12971	FGRRES_11287
7875	5644	FGRRES_12972_M	FGRRES_11301
7876	5646	FGRRES_12976_M	FGRRES_11308
7877	5649	FGRRES_12977	FGRRES_11309
7878	5650	FGRRES_12981_M	FGRRES_11312_M
7879	5670	FGRRES_12982	FGRRES_11314
7880	5677	FGRRES_12983	FGRRES_11318
7882	5683	FGRRES_12984	FGRRES_11319
7884	5689	FGRRES_12986	FGRRES_11323
7885	5694	FGRRES_12987	FGRRES_11324
7886	5699	FGRRES_12990	FGRRES_11325
7887	5708	FGRRES_12991_M	FGRRES_11329_M
7888	5714	FGRRES_12992	FGRRES_11330
7889	5720	FGRRES_12993	FGRRES_11333_M
7898	5721	FGRRES_13001	FGRRES_11344
7899	5723	FGRRES_13003	FGRRES_11349
7900	5724	FGRRES_13009	FGRRES_11352
7910	5726	FGRRES_13013	FGRRES_11353
7913	5730	FGRRES_13015	FGRRES_11357
7916	5731	FGRRES_13019	FGRRES_11358
7918	5732	FGRRES_13020	FGRRES_11362
7920	5736	FGRRES_13021	FGRRES_11371
7921	5738	FGRRES_13022	FGRRES_11372
7922	5739	FGRRES_13023	FGRRES_11377
7923	5741	FGRRES_13024	FGRRES_11378
7924	5742	FGRRES_13029	FGRRES_11379
7925	5747	FGRRES_13034	FGRRES_11380_M
7926	5750	FGRRES_13035	FGRRES_11383
7927	5762	FGRRES_13036	FGRRES_11389
7928	5765	FGRRES_13042	FGRRES_11392
7929	5768	FGRRES_13043	FGRRES_11393
7930	5769	FGRRES_13043_M	FGRRES_11401
7931	5773	FGRRES_13044	FGRRES_11403
7932	5775	FGRRES_13045_6_M	FGRRES_11406
7933	5777	FGRRES_13047	FGRRES_11409
7936	5778	FGRRES_13048_M	FGRRES_11410
7937	5782	FGRRES_13049	FGRRES_11415
7938	5783	FGRRES_13050	FGRRES_11418
7939	5789	FGRRES_13051	FGRRES_11426
7940	5791	FGRRES_13054	FGRRES_11431_M
7941	5792	FGRRES_13055	FGRRES_11432
7942	5793	FGRRES_13059	FGRRES_11433
7943	5796	FGRRES_13061	FGRRES_11435
7944	5798	FGRRES_13062	FGRRES_11439
7945	5801	FGRRES_13063	FGRRES_11442
7946	5802	FGRRES_13066	FGRRES_11445
7947	5803	FGRRES_13067	FGRRES_11451
7948	5804	FGRRES_13068	FGRRES_11454
7951	5805	FGRRES_13074	FGRRES_11455
7953	5808	FGRRES_13077	FGRRES_11457
7955	5825	FGRRES_13078_M	FGRRES_11461
7956	5826	FGRRES_13080	FGRRES_11463
7957	5830	FGRRES_13081	FGRRES_11470
7958	5837	FGRRES_13082	FGRRES_11483
7961	5839	FGRRES_13083	FGRRES_11484
7962	5840	FGRRES_13085	FGRRES_11485
7963	5842	FGRRES_13088	FGRRES_11500
7964	5844	FGRRES_13089	FGRRES_11501
7968	5850	FGRRES_13090	FGRRES_11505
7970	5851	FGRRES_13093	FGRRES_11508
7971	5853	FGRRES_13095	FGRRES_11509
7972	5854	FGRRES_13097	FGRRES_11512
7975	5867	FGRRES_13100	FGRRES_11513_M
7976	5868	FGRRES_13101	FGRRES_11514_M
7977	5869	FGRRES_13102	FGRRES_11515
7980	5873	FGRRES_13104	FGRRES_11516
7981	5874	FGRRES_13105	FGRRES_11518
7982	5881	FGRRES_13109	FGRRES_11519_M
7983	5882	FGRRES_13114	FGRRES_11521
7984	5883	FGRRES_13115	FGRRES_11522
7986	5884	FGRRES_13116	FGRRES_11527
7987	5886	FGRRES_13117	FGRRES_11531_16050_M
7989	5893	FGRRES_13122	FGRRES_11533
7995	5894	FGRRES_13124	FGRRES_11539
7996	5895	FGRRES_13125	FGRRES_11540
7997	5899	FGRRES_13126	FGRRES_11541
8003	5900	FGRRES_13138	FGRRES_11543_M
8006	5904	FGRRES_13141	FGRRES_11544
8007	5905	FGRRES_13143	FGRRES_11545
8008	5906	FGRRES_13144	FGRRES_11546
8010	5907	FGRRES_13147	FGRRES_11547
8011	5908	FGRRES_13148	FGRRES_11548
8012	5911	FGRRES_13154	FGRRES_11558_M
8013	5912	FGRRES_13155	FGRRES_11559
8014	5915	FGRRES_13159	FGRRES_11561
8015	5919	FGRRES_13163	FGRRES_11562
8020	5925	FGRRES_13164	FGRRES_11564
8022	5926	FGRRES_13165	FGRRES_11574
8024	5929	FGRRES_13168	FGRRES_11580
8026	5931	FGRRES_13175	FGRRES_11581
8028	5935	FGRRES_13178	FGRRES_11582
8029	5937	FGRRES_13179	FGRRES_11584
8031	5940	FGRRES_13180	FGRRES_11586
8035	5943	FGRRES_13183	FGRRES_11587_M
8037	5944	FGRRES_13184	FGRRES_11592_M
8039	5949	FGRRES_13187	FGRRES_11593
8040	5954	FGRRES_13192	FGRRES_11601
8045	5955	FGRRES_13197	FGRRES_11605
8046	5963	FGRRES_13198	FGRRES_11609_M
8048	5965	FGRRES_13199	FGRRES_11613_M
8050	5974	FGRRES_13200	FGRRES_11620
8051	5976	FGRRES_13203	FGRRES_11628
8052	5984	FGRRES_13204	FGRRES_11633
8059	5992	FGRRES_13207_8_M	FGRRES_11635_M
8067	5997	FGRRES_13209_M	FGRRES_11641
8069	6000	FGRRES_13211	FGRRES_11642
8070	6001	FGRRES_13213	FGRRES_11644
8071	6009	FGRRES_13214	FGRRES_11645
8072	6015	FGRRES_13215	FGRRES_11646
8073	6029	FGRRES_13217	FGRRES_11647
8074	6030	FGRRES_13218_M	FGRRES_11648_M
8075	6039	FGRRES_13221	FGRRES_11649
8076	6043	FGRRES_13226	FGRRES_11650
8077	6048	FGRRES_13227	FGRRES_11656
8078	6051	FGRRES_13228	FGRRES_11657
8079	6055	FGRRES_13229	FGRRES_11658
8080	6056	FGRRES_13235	FGRRES_11661
8081	6063	FGRRES_13236	FGRRES_11662_M
8083	6064	FGRRES_13237	FGRRES_11664
8085	6068	FGRRES_13241	FGRRES_11666
8086	6069	FGRRES_13244	FGRRES_11667_M
8088	6076	FGRRES_13249	FGRRES_11668
8089	6099	FGRRES_13250	FGRRES_11669
8090	6109	FGRRES_13251	FGRRES_11670
8091	6115	FGRRES_13255	FGRRES_11672
8092	6122	FGRRES_13256	FGRRES_11674
8093	6124	FGRRES_13259	FGRRES_11675
8094	6128	FGRRES_13260	FGRRES_11678
8095	6131	FGRRES_13265	FGRRES_11682
8096	6135	FGRRES_13266	FGRRES_11683
8097	6145	FGRRES_13267_M	FGRRES_11684
8098	6147	FGRRES_13268	FGRRES_11685
8099	6155	FGRRES_13269_M	FGRRES_11686
8102	6156	FGRRES_13271	FGRRES_11687
8106	6157	FGRRES_13272	FGRRES_11688
8107	6166	FGRRES_13277	FGRRES_11689
8108	6171	FGRRES_13278	FGRRES_11690
8120	6176	FGRRES_13279	FGRRES_11691
8121	6177	FGRRES_13284	FGRRES_11692
8125	6187	FGRRES_13285	FGRRES_11693
8133	6204	FGRRES_13288	FGRRES_11696_M
8134	6205	FGRRES_13289	FGRRES_11707
8135	6211	FGRRES_13290	FGRRES_11708
8138	6215	FGRRES_13301	FGRRES_11710
8139	6217	FGRRES_13302	FGRRES_11711
8145	6219	FGRRES_13303	FGRRES_11712
8148	6220	FGRRES_13304	FGRRES_11715
8150	6229	FGRRES_13308	FGRRES_11717
8151	6230	FGRRES_13315	FGRRES_11718
8153	6235	FGRRES_13317	FGRRES_11719
8154	6237	FGRRES_13323	FGRRES_11720
8156	6238	FGRRES_13326	FGRRES_11722
8157	6239	FGRRES_13327_M	FGRRES_11723
8158	6240	FGRRES_13330	FGRRES_11727_M
8159	6241	FGRRES_13331	FGRRES_11728
8167	6242	FGRRES_13333	FGRRES_11730
8168	6245	FGRRES_13334	FGRRES_11731
8169	6247	FGRRES_13335_M	FGRRES_11732
8170	6254	FGRRES_13340	FGRRES_11734_5_M
8173	6256	FGRRES_13342	FGRRES_11735
8174	6259	FGRRES_13344_M	FGRRES_11737
8175	6261	FGRRES_13346	FGRRES_11738
8176	6281	FGRRES_13351	FGRRES_11739
8179	6282	FGRRES_13359	FGRRES_11740
8182	6283	FGRRES_13361	FGRRES_11744
8183	6286	FGRRES_13362	FGRRES_11746
8189	6290	FGRRES_13368_M	FGRRES_11747
8190	6291	FGRRES_13371	FGRRES_11748
8193	6297	FGRRES_13372	FGRRES_11751
8194	6303	FGRRES_13373	FGRRES_11752_M
8195	6305	FGRRES_13374	FGRRES_11753
8196	6316	FGRRES_13375	FGRRES_11758
8199	6323	FGRRES_13376	FGRRES_11759
8200	6324	FGRRES_13377	FGRRES_11761
8201	6328	FGRRES_13378_M	FGRRES_11762
8202	6329	FGRRES_13379	FGRRES_11763_M
8203	6330	FGRRES_13381	FGRRES_11764
8207	6331	FGRRES_13382	FGRRES_11766
8208	6336	FGRRES_13384	FGRRES_11767
8209	6337	FGRRES_13387	FGRRES_11768
8210	6338	FGRRES_13392	FGRRES_11769
8211	6339	FGRRES_13400	FGRRES_11772_M
8212	6340	FGRRES_13402	FGRRES_11773
8213	6341	FGRRES_13405	FGRRES_11774
8214	6342	FGRRES_13406	FGRRES_11775
8218	6343	FGRRES_13407	FGRRES_11776
8219	6344	FGRRES_13408_M	FGRRES_11778
8220	6345	FGRRES_13411	FGRRES_11779_M
8221	6346	FGRRES_13413	FGRRES_11780
8222	6347	FGRRES_13414	FGRRES_11783
8224	6348	FGRRES_13415	FGRRES_11784
8228	6349	FGRRES_13416	FGRRES_11785
8229	6350	FGRRES_13417	FGRRES_11788
8230	6352	FGRRES_13424	FGRRES_11789
8231	6353	FGRRES_13425	FGRRES_11790
8235	6355	FGRRES_13426	FGRRES_11798_M
8237	6357	FGRRES_13428	FGRRES_11801_M
8242	6359	FGRRES_13430	FGRRES_11802
8243	6361	FGRRES_13431_M	FGRRES_11806
8244	6362	FGRRES_13434	FGRRES_11807
8245	6365	FGRRES_13435_6_M	FGRRES_11809
8246	6373	FGRRES_13437	FGRRES_11813
8247	6375	FGRRES_13438	FGRRES_11816
8248	6377	FGRRES_13440	FGRRES_11817
8249	6383	FGRRES_13446	FGRRES_11818
8251	6384	FGRRES_13447	FGRRES_11819
8253	6385	FGRRES_13449	FGRRES_11823
8254	6407	FGRRES_13451	FGRRES_11830
8255	6410	FGRRES_13452	FGRRES_11837
8256	6418	FGRRES_13453	FGRRES_11838_M
8257	6419	FGRRES_13460	FGRRES_11840
8258	6422	FGRRES_13462	FGRRES_11841
8259	6424	FGRRES_13463	FGRRES_11844_M
8260	6425	FGRRES_13464	FGRRES_11849
8261	6426	FGRRES_13465	FGRRES_11857
8262	6427	FGRRES_13466	FGRRES_11858
8263	6428	FGRRES_13467	FGRRES_11859_M
8264	6432	FGRRES_13478	FGRRES_11860
8266	6434	FGRRES_13480	FGRRES_11863
8267	6435	FGRRES_13488_M	FGRRES_11864
8269	6436	FGRRES_13494	FGRRES_11867
8275	6439	FGRRES_13500_1_M	FGRRES_11868
8276	6441	FGRRES_13505	FGRRES_11870
8277	6443	FGRRES_13506	FGRRES_11871
8278	6444	FGRRES_13510	FGRRES_11875
8282	6445	FGRRES_13511	FGRRES_11881
8291	6451	FGRRES_13512	FGRRES_11887
8292	6455	FGRRES_13515	FGRRES_11888
8293	6461	FGRRES_13517	FGRRES_11889
8295	6462	FGRRES_13520	FGRRES_11891
8296	6472	FGRRES_13522	FGRRES_11895
8297	6473	FGRRES_13523	FGRRES_11896
8298	6483	FGRRES_13526	FGRRES_11901
8299	6484	FGRRES_13527	FGRRES_11905_M
8301	6485	FGRRES_13529	FGRRES_11906
8305	6491	FGRRES_13530	FGRRES_11907_M
8306	6495	FGRRES_13532	FGRRES_11908
8321	6502	FGRRES_13533	FGRRES_11910
8324	6522	FGRRES_13534	FGRRES_11911
8330	6528	FGRRES_13535	FGRRES_11917
8336	6536	FGRRES_13537	FGRRES_11918
8337	6543	FGRRES_13539	FGRRES_11923_M
8340	6552	FGRRES_13545	FGRRES_11924
8342	6567	FGRRES_13546	FGRRES_11927
8343	6570	FGRRES_13548	FGRRES_11928
8345	6571	FGRRES_13554	FGRRES_11929
8348	6572	FGRRES_13558	FGRRES_11930
8350	6584	FGRRES_13559_M	FGRRES_11931_M
8351	6589	FGRRES_13563_M	FGRRES_11935_M
8352	6594	FGRRES_13567	FGRRES_11943
8353	6599	FGRRES_13568	FGRRES_11948
8355	6601	FGRRES_13571	FGRRES_11949
8360	6606	FGRRES_13572	FGRRES_11950
8366	6609	FGRRES_13573	FGRRES_11951
8367	6610	FGRRES_13576_M	FGRRES_11955
8368	6616	FGRRES_13577	FGRRES_11960
8369	6617	FGRRES_13580	FGRRES_11965
8373	6618	FGRRES_13588	FGRRES_11970
8374	6629	FGRRES_13591	FGRRES_11971
8375	6630	FGRRES_13592	FGRRES_11972
8376	6636	FGRRES_13593	FGRRES_11975
8377	6650	FGRRES_13594	FGRRES_11979
8378	6668	FGRRES_13597_M	FGRRES_11982
8383	6669	FGRRES_13598	FGRRES_11983
8392	6670	FGRRES_13599	FGRRES_11984
8393	6681	FGRRES_13600	FGRRES_11985
8394	6689	FGRRES_13602	FGRRES_11986
8397	6691	FGRRES_13603_M	FGRRES_11987
8400	6692	FGRRES_13608	FGRRES_11988
8406	6693	FGRRES_13611_M	FGRRES_11999
8407	6696	FGRRES_13628	FGRRES_12000
8408	6697	FGRRES_13629	FGRRES_12001
8409	6698	FGRRES_13632	FGRRES_12008
8416	6699	FGRRES_13635	FGRRES_12011
8417	6701	FGRRES_13639	FGRRES_12012
8418	6703	FGRRES_13642	FGRRES_12017
8419	6706	FGRRES_13643_M	FGRRES_12019
8420	6721	FGRRES_13644	FGRRES_12020
[truncated: 2,344 more rows]

## Sheet: Sheet2-BlastP of FG_vs_FV
QUERYLOCUS (Fg)	TARGETLOCUS (Fv)	SCORE	SIGNIFICANCE	PERCENTALIGNMENT	PERCENTQUERY (Fg)	PERCENTTARGET (Fv)	QUERYSTART (Fg)	QUERYEND (Fg)	TARGETSTART (Fv)	TARGETEND (Fv)	QUERYLENGTH (Fg)	TARGETLENGTH (Fv)	ALIGNMENTLENGTH
FGRRES_17162	13861	52.37	9.7e-07	34	2	2	1119	1202	1120	1200	1245	1301	84
FGRRES_00147	3322	49.29	5e-06	28	2	2	22	96	21	95	722	903	75
FGRRES_08097	6336	109.38	1.2e-23	39	2	2	93	248	11	165	2219	2210	161
FGRRES_08113_M	7469	55.07	2.1e-07	33	2	4	152	285	193	331	1720	1067	145
FGRRES_16103	11746	63.54	4.5e-10	41	2	2	747	824	844	921	1342	1426	78
FGRRES_12224_16089_M	200	60.08	5.9e-09	34	2	4	1320	1437	823	951	1573	1125	130
FGRRES_04587_M	13640	73.17	7.7e-13	44	2	4	1254	1336	348	427	1766	881	83
FGRRES_11657	5257	55.45	6.5e-08	38	3	2	460	519	91	150	740	965	60
FGRRES_01799_M	4235	122.09	1.8e-27	44	3	14	900	1053	308	458	2155	467	154
FGRRES_17385	3907	107.84	2.4e-23	43	3	3	8	141	20	155	1515	1507	136
FGRRES_04331	7417	56.61	4.6e-08	33	3	5	293	392	136	241	1123	634	112
FGRRES_16048	5334	52.76	3.9e-07	37	3	5	8	73	345	408	695	444	67
FGRRES_16426	11169	89.74	6.5e-18	37	3	4	851	1002	861	1010	1469	1312	152
FGRRES_17485	10800	61.62	1.8e-09	33	3	2	237	359	38	156	1407	2081	127
FGRRES_15694	11235	63.54	4e-10	31	4	6	86	242	71	225	1186	724	157
FGRRES_02318	13901	51.22	1e-06	31	4	4	635	738	531	636	781	792	110
FGRRES_13801_M	8890	60.85	1.4e-09	36	4	17	1	80	50	129	699	162	80
FGRRES_14031_M	8275	113.23	5.8e-25	32	4	25	877	1105	2	234	1547	300	234
FGRRES_12245_7_16107_M	7602	204.14	3.4e-52	82	4	56	108	226	26	144	2050	173	119
FGRRES_13141	6363	76.64	2.7e-14	26	5	8	255	406	250	406	739	473	157
FGRRES_09346	225	69.32	4.1e-12	32	5	6	42	151	3	111	698	572	110
FGRRES_17134	12581	112.08	1.2e-24	31	5	22	51	296	51	291	1463	371	264
FGRRES_16072_M	4953	99.37	7.6e-21	30	5	3	74	332	641	892	1359	2074	260
FGRRES_10428	242	50.45	2e-06	21	5	5	9	172	43	201	712	610	170
FGRRES_10458	2004	53.14	2e-07	28	5	13	15	107	33	127	496	213	98
FGRRES_08073_M	2093	66.63	2.2e-11	39	5	18	164	240	77	154	602	167	78
FGRRES_08148	3577	57.38	1.5e-08	33	5	9	84	186	115	221	662	367	107
FGRRES_12597	3488	60.85	1e-09	64	5	4	27	65	212	251	511	644	42
FGRRES_11266	7943	55.45	5.9e-08	41	5	4	5	88	2	83	679	703	84
FGRRES_07744	3980	63.16	2.2e-10	40	6	8	456	538	309	396	551	433	88
FGRRES_07823	7963	184.11	2.4e-46	57	6	25	676	833	209	353	1372	353	158
FGRRES_09115	7480	58.15	9.9e-09	30	6	6	448	606	506	665	731	788	166
FGRRES_08956_M	7469	150.6	2.6e-36	36	6	8	884	1116	755	983	1242	1067	233
FGRRES_16069	212	53.14	1.6e-07	31	6	4	298	387	177	265	403	609	90
FGRRES_11683	4155	61.62	9e-10	29	6	6	232	384	218	369	735	647	153
FGRRES_00163	10324	54.68	5.3e-08	39	6	17	181	249	4	69	400	153	69
FGRRES_11986	6077	70.48	1.3e-12	49	6	7	402	468	324	389	507	440	67
FGRRES_02153_M	4749	82.8	3.8e-16	46	6	7	529	631	317	416	744	652	104
FGRRES_12095	10414	61.23	7.2e-10	40	6	4	255	331	83	160	484	643	79
FGRRES_02988	5886	49.29	2e-06	40	6	14	222	283	75	139	412	183	65
FGRRES_16169	5166	67.4	1.5e-11	34	6	6	223	357	338	468	685	744	135
FGRRES_16109	10414	99.75	4.1e-21	33	6	10	396	581	82	261	979	643	196
FGRRES_16097	3010	115.55	7.4e-26	35	6	7	281	470	480	671	1002	912	196
FGRRES_11531_16050_M	8252	50.83	7.1e-07	64	6	4	225	263	71	109	375	624	39
FGRRES_16406	4263	76.64	3e-14	27	6	6	325	511	334	520	818	829	187
FGRRES_16577	10441	63.93	1.1e-10	24	6	5	118	254	208	344	492	573	138
FGRRES_11012	12613	105.53	5.6e-23	38	6	11	591	722	260	393	762	450	134
FGRRES_17453_M	7734	93.97	2.3e-19	28	6	16	544	764	151	362	990	380	222
FGRRES_17554_M	6375	54.68	5.6e-08	43	6	6	204	268	237	301	417	421	67
FGRRES_17539	11202	58.92	3.6e-09	47	6	5	221	287	338	404	488	616	67
FGRRES_09173	12256	72.4	4.7e-13	31	7	5	180	347	670	841	692	1053	174
FGRRES_16068	11148	177.18	2.4e-44	72	7	49	1	115	50	164	1135	168	115
FGRRES_00205	11058	199.9	4.3e-51	41	7	5	270	532	311	568	1432	2058	270
FGRRES_15716	373	102.45	5.6e-22	32	7	17	298	510	46	255	885	401	217
FGRRES_10477	3942	46.98	5e-06	39	7	6	156	201	165	210	237	299	46
FGRRES_08103	199	51.22	4.3e-07	34	7	8	187	258	182	251	314	291	72
FGRRES_04514	5682	51.6	3.4e-07	37	7	3	237	303	43	109	325	701	67
FGRRES_12584	3820	59.31	1.7e-09	48	7	6	23	74	14	65	339	398	52
FGRRES_16410	7771	131.34	1.6e-30	34	7	6	137	404	77	326	1202	1379	269
FGRRES_12616	6667	83.96	1.6e-16	32	7	7	363	517	377	525	691	711	159
FGRRES_12631	5439	54.68	7.3e-08	31	7	4	145	270	157	279	515	903	126
FGRRES_12632	11628	60.08	8.7e-10	45	7	1	136	188	744	796	301	1288	53
FGRRES_17487	2708	1386.7	0	34	7	11	3653	6140	2547	5023	11197	7641	2554
FGRRES_11019	8110	96.67	3.2e-20	30	7	7	235	455	237	461	923	983	231
FGRRES_14027_16070_11614_M	11746	232.65	5.7e-61	65	8	8	1161	1345	830	1014	1347	1426	185
FGRRES_12976_M	11459	153.68	2.2e-37	63	8	47	130	258	50	172	924	172	129
FGRRES_07729_M	4727	63.54	1.5e-10	28	8	8	57	193	55	195	489	458	143
FGRRES_17711_17183_M	200	65.47	6.2e-11	26	8	5	437	654	790	1017	730	1125	232
FGRRES_09150_M	13644	160.61	1.9e-39	63	8	37	249	378	90	218	977	218	130
FGRRES_09146_M	12445	202.22	8.4e-52	31	8	7	230	622	300	676	1374	1680	395
FGRRES_09086_M	5725	95.13	5.3e-20	35	8	8	305	430	293	418	555	506	126
FGRRES_15673_M	2708	1037.33	2e-302	35	8	8	5599	7359	1717	3472	7839	7641	1798
FGRRES_10277_8_M	3706	103.99	1.3e-22	48	8	34	20	125	36	140	616	147	106
FGRRES_17386	2708	1276.92	0	32	8	10	5360	7830	2383	4858	9539	7641	2536
FGRRES_17104	200	119.78	3.8e-27	31	8	7	683	927	803	1054	983	1125	262
FGRRES_17101_M	11169	134.42	2.1e-31	25	8	9	205	642	368	797	1327	1312	462
FGRRES_08147	4627	153.3	3.5e-37	37	8	14	633	875	326	574	1077	654	249
FGRRES_13428	5	53.91	1.2e-07	30	8	21	209	337	25	158	493	189	136
FGRRES_16280	4380	309.69	5.1e-84	75	8	22	1645	1845	461	661	1845	661	201
FGRRES_03859	6882	65.85	2.7e-11	50	8	23	256	324	89	164	459	165	76
FGRRES_11516	7999	88.2	9.8e-18	28	8	8	284	507	254	471	798	768	232
FGRRES_04817	8119	103.6	1.4e-22	62	8	61	466	535	2	71	538	71	70
FGRRES_16427	10729	71.25	1e-12	30	8	9	42	220	43	238	673	657	198
FGRRES_16429	8237	308.15	1.4e-83	61	8	34	1492	1724	152	390	1736	426	239
FGRRES_17631	8385	63.16	2.7e-10	27	8	9	42	239	74	274	666	591	208
FGRRES_05796	9357	67.78	5e-12	61	8	21	161	209	35	83	344	141	49
FGRRES_17582	4703	61.23	8.9e-10	27	8	3	113	278	114	282	580	1511	172
FGRRES_07649_M	12602	90.89	9e-19	56	9	20	280	363	1	80	507	234	85
FGRRES_07731_M	4035	75.87	2.3e-14	40	9	11	290	382	210	299	409	343	93
FGRRES_07738	10442	72.02	3.2e-13	31	9	6	1	125	1	122	402	573	125
FGRRES_16905	7742	73.94	1.1e-13	33	9	9	263	402	251	394	492	506	147
FGRRES_13546	13482	86.66	1.4e-17	84	9	48	298	343	1	46	426	80	46
FGRRES_00019	3904	82.8	2.6e-16	27	9	6	1	187	1	190	542	814	190
FGRRES_11658	5695	50.45	8e-07	29	9	9	204	307	180	281	338	315	104
FGRRES_00928	1174	80.49	9.5e-16	37	9	12	3	108	14	118	416	329	107
FGRRES_01760	8225	71.25	7.6e-13	29	9	11	26	185	8	170	520	428	165
FGRRES_02365_M	330	221.09	1.6e-57	35	9	11	83	411	40	368	1245	1013	335
FGRRES_10545	12492	47.37	5e-06	40	9	10	2	59	6	65	254	233	60
FGRRES_10581	10720	109.77	3.1e-24	38	9	7	598	785	710	894	786	945	188
FGRRES_10588	2216	102.06	6e-22	37	9	9	5	191	69	251	734	722	188
FGRRES_17398	4127	228.02	1.3e-59	80	9	74	1	145	1	145	1274	156	145
FGRRES_08028_M	9538	51.22	4e-07	28	9	4	69	165	443	542	298	671	100
FGRRES_13431_M	11075	83.19	2.2e-16	30	9	10	277	444	235	400	574	513	168
FGRRES_08263	8168	62.39	3.8e-10	25	9	3	26	228	54	258	550	1521	207
FGRRES_08362	4959	68.94	3.1e-12	35	9	29	1	117	24	146	441	151	123
FGRRES_03496_M	9079	57.38	4.7e-09	48	9	16	204	257	99	145	264	153	54
FGRRES_11539	4076	75.1	3.9e-14	48	9	3	208	283	919	997	407	1125	79
FGRRES_12590	7989	80.49	1.5e-15	36	9	9	48	215	49	199	623	625	170
FGRRES_17638	8431	115.93	3.1e-26	69	9	60	501	582	1	82	582	94	82
FGRRES_05020	11206	60.46	7.1e-10	40	9	13	6	74	12	83	315	220	72
FGRRES_12720	8888	56.22	1.2e-08	66	9	22	110	151	90	126	297	126	42
FGRRES_16600	9676	53.53	6.1e-08	72	9	12	215	247	166	198	247	198	33
FGRRES_17454	4156	217.62	1.9e-56	56	9	13	39	271	47	276	1363	1001	238
FGRRES_16687	11319	96.29	2.2e-20	51	10	39	339	444	36	139	528	139	106
FGRRES_07505	10046	88.58	4.6e-18	35	10	10	106	254	69	219	526	512	151
FGRRES_16906	4696	356.3	4.5e-98	48	10	7	1087	1453	1738	2103	1770	2434	375
FGRRES_00234	6097	51.22	4.9e-07	35	10	10	122	224	113	214	349	362	106
FGRRES_15823	2957	64.7	3.8e-11	42	10	11	15	90	58	131	319	285	76
FGRRES_02152_M	4748	220.32	2.8e-57	40	10	12	805	1128	629	948	1308	1100	329
FGRRES_15948	11093	77.03	1.4e-14	31	10	8	277	444	339	496	533	668	172
FGRRES_02307	295	70.09	1.4e-12	31	10	9	34	185	22	165	454	498	158
FGRRES_10580	10738	56.61	9.7e-09	47	10	10	196	263	202	271	303	325	70
FGRRES_17105	200	144.05	2e-34	32	10	9	682	1008	764	1094	1035	1125	341
FGRRES_17102	5383	224.17	1.5e-58	74	10	24	40	184	288	432	1048	433	145
FGRRES_08146	10442	53.91	9.8e-08	25	10	7	254	420	410	573	426	573	171
FGRRES_13279	168	63.54	8.2e-11	33	10	8	98	195	90	181	310	405	98
FGRRES_16360	5867	100.14	1.6e-21	47	10	37	4	118	36	145	554	149	117
FGRRES_16336	4361	151.75	7.8e-37	34	10	6	548	800	445	697	854	1271	253
FGRRES_03691	11372	126.33	2.8e-29	29	10	17	69	320	117	360	694	427	258
FGRRES_04080_M	7133	82.42	3e-16	49	10	40	30	127	5	106	479	125	102
FGRRES_16108	4953	61.62	6.5e-10	26	10	2	322	521	729	932	555	2074	216
FGRRES_12217	11746	102.06	6.5e-22	25	10	5	443	750	806	1116	796	1426	313
FGRRES_12645_6_M	8275	298.52	9e-81	65	10	48	871	1091	2	222	1431	300	222
FGRRES_05814	7469	56.61	1.4e-08	21	10	3	190	380	789	975	396	1067	191
FGRRES_17467	920	87.81	7.9e-18	32	10	6	78	238	302	462	523	832	165
FGRRES_11212	10613	53.91	6.1e-08	30	10	5	1	92	1	98	297	583	98
FGRRES_11213	10629	94.74	5.1e-20	57	10	23	7	86	14	93	434	200	80
FGRRES_11287	2619	93.59	1.9e-19	30	10	26	50	265	29	245	663	256	223
FGRRES_07723	2216	50.83	6.5e-07	30	11	5	114	246	84	215	350	722	135
FGRRES_16885	9179	58.92	2.7e-09	31	11	13	81	217	70	198	389	320	138
FGRRES_07742	4749	150.21	2.1e-36	39	11	14	283	511	191	420	808	652	242
FGRRES_16903	12327	86.27	3.1e-17	26	11	10	100	366	140	402	670	696	278
FGRRES_17165	791	118.24	7e-27	31	11	12	78	302	92	320	651	603	234
FGRRES_20409	11050	63.54	7.1e-11	41	11	8	83	160	182	259	281	390	78
FGRRES_00044	2111	65.85	1.7e-11	36	11	12	26	126	17	117	322	299	102
FGRRES_11779_M	718	46.59	4e-06	75	11	16	103	130	89	116	179	128	28
FGRRES_01589	10800	372.47	7.3e-103	36	11	11	16	617	12	626	2087	2081	625
FGRRES_15889	9997	58.15	6.9e-09	21	11	4	115	370	265	528	540	1443	280
FGRRES_02254	3854	48.14	3e-06	38	11	30	18	92	1	74	252	96	75
FGRRES_12148_M	2905	48.14	2e-06	75	11	25	169	198	62	93	203	93	32
FGRRES_17733	4691	124.79	1e-28	35	11	10	572	828	638	896	849	920	267
FGRRES_17128_A	8502	82.03	3.2e-16	41	11	11	284	388	251	358	404	377	108
FGRRES_13452	5490	83.96	6.5e-17	37	11	2	86	191	1231	1333	336	1405	106
FGRRES_12242	4691	125.95	4.2e-29	30	11	10	470	760	615	896	785	920	306
FGRRES_12213_M	2080	79.34	3.7e-15	27	11	24	20	284	19	278	662	311	277
FGRRES_04639	9380	119.78	2.4e-27	34	11	18	226	436	5	217	639	395	214
FGRRES_16073	4522	95.13	5.2e-20	32	11	13	16	213	58	250	547	471	200
FGRRES_04802	6034	106.69	2.1e-23	34	11	11	16	228	15	227	637	672	220
FGRRES_12624	11037	202.22	6.3e-52	34	11	15	251	602	291	646	1047	807	358
FGRRES_05155	9133	58.92	1.5e-09	77	11	26	60	95	12	47	251	105	36
FGRRES_12763	8580	59.69	9.3e-10	60	11	36	201	248	35	85	261	85	51
FGRRES_05815	13715	57	6.9e-09	41	11	3	181	255	684	755	288	973	79
FGRRES_06136	9734	60.08	6.9e-10	43	11	33	14	79	2	67	255	86	66
FGRRES_10994	5786	56.22	1.1e-08	41	11	1	186	257	637	708	266	1693	72
FGRRES_20323	1641	50.45	3.9e-07	70	11	0	79	112	2484	2517	207	3267	34
FGRRES_06489_M	11148	285.03	7.9e-77	85	12	82	1	161	1	161	1124	168	161
FGRRES_16822_M	8203	111.69	5.2e-25	31	12	12	205	406	212	410	533	539	207
FGRRES_13164	12391	57.77	2.8e-09	41	12	7	138	205	73	140	222	379	68
FGRRES_16904	10720	138.66	5.3e-33	39	12	9	458	678	690	910	680	945	221
FGRRES_09193	13594	98.6	3.7e-21	51	12	19	30	139	45	153	448	304	112
FGRRES_09171	10885	91.66	3.8e-19	30	12	3	173	335	164	325	391	1627	163
FGRRES_17160_M	5860	117.86	1.1e-26	31	12	13	118	405	31	319	776	689	302
FGRRES_08958	4688	100.14	9.2e-22	53	12	10	258	339	274	355	348	402	82
FGRRES_00055	12790	549.67	5e-156	31	12	12	1881	3109	1965	3212	3117	3286	1282
FGRRES_08096	4360	123.25	1.7e-28	40	12	9	163	328	222	381	523	741	166
FGRRES_08224	4781	303.52	2.4e-82	63	12	33	264	509	1	247	1259	474	248
FGRRES_13381	4950	118.24	5e-27	66	12	14	118	209	77	166	485	413	92
FGRRES_08893	9137	80.49	4.8e-16	40	12	4	122	200	94	172	253	669	79
FGRRES_04018	7057	55.84	1.3e-08	53	12	27	4	63	40	97	262	117	60
FGRRES_04544_5_M	5449	425.25	7.4e-119	42	12	39	11	522	16	522	1665	541	513
FGRRES_04588	13609	376.71	4e-104	29	12	12	423	1317	431	1331	2172	2291	938
FGRRES_16087_8_M	154	87.43	1e-17	32	12	26	8	200	1	193	525	243	198
FGRRES_04707	10865	90.12	1.1e-18	68	12	66	245	311	1	67	378	69	67
FGRRES_12611	8398	60.46	5e-10	43	12	9	3	71	9	77	245	323	69
FGRRES_12612_3_M	6515	138.66	4.3e-33	47	12	39	2	152	33	184	567	184	153
FGRRES_04896_M	2063	94.74	9.1e-20	27	12	13	43	356	22	330	704	643	319
FGRRES_11312_M	10760	91.28	5.3e-19	36	12	17	264	403	152	295	410	300	144
FGRRES_16654	7794	265	7.8e-71	50	13	10	126	386	597	864	1034	1318	271
FGRRES_12945	11297	113.62	9.6e-26	47	13	13	252	360	241	355	397	397	115
FGRRES_13024	4784	78.18	4.5e-15	37	13	30	208	349	5	149	398	181	147
FGRRES_06983_M	11738	264.62	9.2e-71	78	13	23	129	293	1	165	942	547	165
FGRRES_16884	3907	249.98	3.5e-66	36	13	11	211	688	203	669	1369	1507	499
FGRRES_16886	12751	198.36	6.2e-51	48	13	9	21	219	25	224	745	984	201
FGRRES_17210	3818	57	5.8e-09	30	13	6	54	163	349	458	256	514	111
FGRRES_09119_M	11	116.32	2.1e-26	27	13	5	104	359	935	1192	525	1290	264
FGRRES_13510	4659	178.72	6.6e-45	30	13	11	230	635	254	659	932	1083	420
FGRRES_00047	21	104.76	4.5e-23	46	13	15	8	123	91	206	401	338	116
FGRRES_11696_M	2691	394.43	1.6e-109	38	13	12	518	1139	535	1174	1831	1954	645
FGRRES_15872	2708	346.28	4.4e-95	36	13	2	247	849	2884	3482	1649	7641	623
FGRRES_02276	2683	51.99	2e-07	39	13	22	57	144	2	88	263	158	88
FGRRES_12171	3071	44.67	9e-06	90	13	12	114	133	125	144	134	145	20
FGRRES_10569	4069	237.27	1.9e-62	39	13	40	320	681	4	368	1105	368	374
FGRRES_17401	2505	162.54	2.7e-40	30	13	13	195	444	219	465	553	549	251
FGRRES_13446	9199	49.29	1e-06	33	13	5	121	216	164	257	241	536	96
FGRRES_08301_M	9920	60.46	4.3e-10	36	13	11	56	134	150	235	225	264	86
FGRRES_17050	4966	109.38	1.9e-24	48	13	47	165	278	3	116	414	116	114
FGRRES_16380_M	5739	148.29	7e-36	35	13	13	253	519	163	422	709	707	270
FGRRES_02934_M	7919	119.01	3.7e-27	31	13	14	308	555	254	497	597	542	252
FGRRES_12545_16364_M	8024	190.66	1.1e-48	64	13	8	526	659	866	998	668	999	135
FGRRES_03251	6187	111.69	3.2e-25	50	13	26	133	227	85	179	358	179	95
FGRRES_16192_M	10799	215.31	6.8e-56	34	13	12	352	707	386	753	1003	1029	376
FGRRES_04348	7439	62	1.6e-10	45	13	10	141	208	132	199	232	291	68
FGRRES_04640	5166	78.95	4.9e-15	26	13	12	336	659	421	732	671	744	337
FGRRES_04708	7655	181.41	1e-45	31	13	27	547	932	37	426	946	454	395
FGRRES_04867	178	72.4	2.6e-13	27	13	19	11	220	78	270	422	304	214
FGRRES_05476_M	8748	65.85	9.4e-12	72	13	11	32	71	50	84	212	262	40
FGRRES_12758	4722	93.97	6.2e-20	59	13	43	24	97	20	92	329	101	74
FGRRES_12790_1_M	9257	226.48	2.3e-59	67	13	39	494	661	1	168	808	283	168
FGRRES_10991	2772	89.35	2.6e-18	28	13	14	269	496	231	461	505	464	234
FGRRES_11160	10579	127.1	1.1e-29	58	13	53	179	290	9	116	493	121	112
FGRRES_11362	10723	152.14	4.1e-37	54	13	21	273	429	87	233	613	393	157
FGRRES_11415	10861	112.46	2.8e-25	44	13	11	351	495	450	589	495	589	146
FGRRES_13195	12668	144.82	5.4e-35	61	14	61	1	124	1	124	523	124	124
FGRRES_07725_M	4097	55.45	1.6e-08	26	14	11	5	139	49	177	242	316	135
FGRRES_07737	10441	139.81	2.6e-33	29	14	18	74	412	100	436	739	573	365
FGRRES_17215	13299	260.38	1.7e-69	63	14	22	266	475	109	315	931	596	210
FGRRES_13563_M	13419	47.75	3e-06	55	14	17	3	60	1	55	223	188	58
FGRRES_13478	11034	90.89	5.1e-19	48	14	14	179	275	200	290	324	329	97
FGRRES_00132	5676	77.8	3.2e-15	39	14	7	92	184	98	190	258	510	93
FGRRES_01751	6490	116.7	1.8e-26	36	14	16	317	532	227	450	571	491	229
FGRRES_01977	3965	409.45	4.1e-114	38	14	13	7	597	16	610	1612	1801	603
FGRRES_01984	13114	60.46	4.3e-10	29	14	4	105	213	279	387	222	724	109
FGRRES_15967	11132	127.87	7.4e-30	32	14	14	277	527	293	541	556	560	254
FGRRES_13822_M	11147	221.86	7.5e-58	32	14	23	452	881	89	543	1028	647	464
FGRRES_17129	8839	88.2	8.7e-18	24	14	12	263	670	314	738	719	804	432
FGRRES_08089	198	51.22	4.4e-07	27	14	2	58	216	1157	1322	322	1847	167
FGRRES_08179	6426	102.83	2.9e-22	28	14	16	90	385	27	328	627	557	326
FGRRES_08330	10740	60.08	8.8e-10	31	14	5	87	228	181	315	304	881	142
FGRRES_08734	5378	86.66	1e-17	57	14	30	176	257	1	82	341	157	84
FGRRES_16372	5783	92.43	1.6e-19	72	14	28	195	255	94	154	305	156	61
FGRRES_04367	7461	87.81	4.8e-18	47	14	19	50	154	27	128	350	254	105
FGRRES_04465_M	10310	159.84	2e-39	37	14	15	340	580	334	573	626	611	247
FGRRES_12591	5850	56.22	1.2e-08	36	14	11	21	129	100	203	291	352	112
FGRRES_04796	10556	85.11	3.5e-17	30	14	5	156	317	243	417	388	1016	181
FGRRES_05850	9419	102.45	2e-22	65	14	19	274	351	1	78	362	260	78
FGRRES_11324	461	74.71	1.9e-14	67	14	5	146	188	349	391	207	516	43
FGRRES_13114	12097	58.54	1.7e-09	60	15	39	8	62	1	59	233	91	60
FGRRES_17135	11035	101.29	4.3e-22	46	15	12	244	357	43	157	357	435	119
FGRRES_08961	8176	58.54	2.2e-09	23	15	10	2	181	3	177	276	407	181
FGRRES_00734	935	70.86	4.2e-13	61	15	28	141	205	2	69	268	147	68
FGRRES_01726_M	2067	211.08	8.1e-55	53	15	18	362	557	332	527	665	576	197
FGRRES_15884	2819	208.38	6.4e-54	41	15	14	502	786	545	834	788	843	292
FGRRES_02448	7918	133.26	1.9e-31	26	15	7	253	601	641	984	608	1192	349
FGRRES_02568	2989	133.26	1.3e-31	50	15	19	158	291	158	292	426	349	136
FGRRES_17412_M	4235	414.46	1e-115	66	15	45	4	317	70	383	1342	467	317
FGRRES_07981	4769	103.99	5.4e-23	40	15	14	28	147	23	141	306	333	120
FGRRES_07982_M	8222	135.96	2.2e-32	64	15	32	189	302	24	136	476	225	114
FGRRES_08105	3931	176.02	3.2e-44	42	15	14	60	305	64	318	731	752	257
FGRRES_17080_M	2732	176.41	2.1e-44	35	15	15	8	278	30	298	641	635	274
FGRRES_08246_M	4816	167.55	8.4e-42	52	15	20	28	188	2	164	558	428	164
FGRRES_13288	7673	66.63	6.8e-12	33	15	10	132	240	243	348	241	357	112
FGRRES_02891	5775	126.72	1.2e-29	47	15	45	99	233	8	147	429	148	140
FGRRES_03070	5984	52.76	6.4e-08	50	15	18	46	101	27	83	183	154	57
FGRRES_12218	3907	169.09	3e-42	67	15	5	14	139	16	147	573	1507	132
FGRRES_12595_M	4832	441.81	7.9e-124	48	15	29	15	544	337	858	1713	875	535
FGRRES_12708_M	8949	53.53	2.5e-08	100	15	21	112	134	86	108	149	108	23
FGRRES_06036	227	122.09	3.8e-28	37	15	28	299	510	49	259	530	277	215
FGRRES_13873_M	9959	54.3	3e-08	36	15	16	98	186	85	177	221	201	93
FGRRES_11136	7918	99.75	1.5e-21	32	15	5	42	235	551	750	424	1192	201
FGRRES_17446	13565	135.96	3e-32	32	15	16	77	358	41	326	602	585	294
FGRRES_07230	12025	93.59	6.8e-20	70	16	20	28	95	21	87	292	236	68
FGRRES_16889	4749	120.55	1.4e-27	31	16	15	217	527	184	504	635	652	334
FGRRES_13226	6249	48.91	4.6e-07	48	16	5	76	120	21	65	130	409	45
FGRRES_09194_M	13591	60.46	3.2e-10	55	16	13	74	129	1	56	188	222	56
FGRRES_08960	13901	205.3	6.1e-53	32	16	18	359	814	327	779	874	792	456
FGRRES_00145	1292	118.24	3.8e-27	42	16	13	233	381	312	465	391	488	154
FGRRES_15698	168	65.85	1.6e-11	28	16	12	124	300	92	254	307	405	185
FGRRES_11895	1352	71.25	2.8e-13	45	16	4	30	115	600	685	247	926	91
FGRRES_11928	1591	68.94	8.4e-13	73	16	37	1	41	1	41	180	81	41
FGRRES_01635	1972	129.03	2.1e-30	51	16	19	79	203	39	163	386	323	125
FGRRES_02042	2421	151.37	4.7e-37	48	16	44	1	150	1	150	436	163	150
FGRRES_02451	2857	57.77	2.9e-09	36	16	26	22	119	39	143	229	145	105
FGRRES_02558	551	65.08	2.9e-11	35	16	12	163	295	183	329	316	413	151
FGRRES_17304	3436	239.97	1.7e-63	64	16	17	1	174	1	174	689	633	174
FGRRES_10059	3476	508.45	6.5e-144	75	16	19	650	991	405	752	1608	1340	352
FGRRES_10431_M	3895	338.96	4.6e-93	63	16	17	1	279	1	281	1109	1054	287
FGRRES_10448	13729	63.93	3.4e-11	37	16	11	17	97	30	115	205	276	87
FGRRES_17387	2325	690.65	1.4e-198	39	16	15	12	1023	10	1024	2412	2562	1033
FGRRES_17391	4068	278.87	4e-75	77	16	58	470	643	49	222	820	228	174
FGRRES_10594_M	8101	46.59	5e-06	43	16	10	44	117	109	177	198	309	76
FGRRES_13819	7684	54.68	9.4e-09	56	16	3	90	130	64	104	137	624	41
FGRRES_08005_M	8578	187.58	8.4e-48	51	16	18	5	195	9	192	592	521	191
FGRRES_08043	6852	170.24	1.3e-42	45	16	14	153	341	228	414	545	594	192
FGRRES_17092	11169	400.59	1.5e-111	49	16	15	243	648	238	643	1249	1312	407
FGRRES_13424	6979	55.45	8.6e-09	38	16	4	76	148	563	624	169	642	73
FGRRES_02947	5840	168.7	3.6e-42	65	16	68	1	131	1	125	532	125	132
FGRRES_03004	10799	140.2	1.1e-33	42	16	7	2	173	544	722	462	1029	179
FGRRES_12378_M	7014	276.56	2.4e-74	36	16	12	327	743	346	769	981	1303	434
FGRRES_03937	332	69.32	9.2e-13	45	16	27	129	210	53	132	224	135	82
FGRRES_04726	4260	119.78	1.6e-27	32	16	15	16	234	4	228	459	476	229
FGRRES_04728	13698	159.84	1.7e-39	39	16	15	4	219	13	237	538	579	225
FGRRES_12630	10549	57.77	1.3e-09	47	16	4	97	146	143	193	146	495	51
FGRRES_05331	8920	210.3	1.2e-54	79	16	16	82	202	63	188	600	621	126
FGRRES_05783	9342	150.98	7.6e-37	50	16	22	10	181	7	177	525	388	175
FGRRES_05818_M	8264	90.51	8.6e-19	26	16	16	168	388	154	385	393	385	238
FGRRES_05849	13114	55.07	2.5e-08	22	16	6	26	227	232	430	275	724	206
FGRRES_06192	9803	212.62	2.5e-55	84	16	29	1	120	1	120	599	342	120
FGRRES_16617	9818	254.99	6.2e-68	49	16	27	96	359	79	340	818	473	266
FGRRES_11153	10531	93.2	9.6e-20	36	16	14	159	298	130	266	310	358	140
FGRRES_17586	5820	99.37	1.5e-21	46	16	11	149	267	295	407	342	493	119
FGRRES_17544	5078	94.36	5.5e-20	40	16	19	22	169	3	137	373	309	149
FGRRES_11613_M	714	103.22	2.1e-22	26	17	18	195	563	162	535	598	562	400
FGRRES_16909	8368	145.21	4.7e-35	32	17	16	183	477	196	492	576	607	308
FGRRES_09315	13468	77.41	4.4e-15	38	17	23	116	218	36	149	263	195	118
FGRRES_13515	10780	44.67	7e-06	55	17	18	1	38	1	38	122	114	38
FGRRES_17158	4178	174.87	4.5e-44	47	17	15	59	232	78	251	487	521	174
FGRRES_08955_M	11058	490.34	1.7e-138	48	17	12	953	1478	1530	2058	1488	2058	539
FGRRES_00006	4404	103.22	8.8e-23	52	17	17	197	292	182	276	296	286	98
FGRRES_00045	7599	95.52	1.7e-20	43	17	17	34	143	9	119	282	274	111
FGRRES_00232	364	71.63	2.1e-13	41	17	40	142	235	12	102	239	102	98
FGRRES_11763_M	572	65.08	1.3e-11	72	17	27	74	120	1	45	189	125	47
FGRRES_00944	1174	75.87	1e-14	60	17	12	165	228	262	329	228	329	68
FGRRES_01076	1355	69.71	5.1e-13	57	17	44	50	106	15	71	184	74	57
FGRRES_02123	10933	67.01	3.5e-12	32	17	6	62	163	380	482	190	492	103
FGRRES_02253_M	13705	168.32	4.6e-42	38	17	22	264	499	161	401	525	425	243
FGRRES_02739	3192	49.68	2.9e-07	58	17	48	96	134	7	45	134	47	39
FGRRES_12196	3197	57.38	2.4e-09	50	17	16	104	164	123	183	177	186	61
FGRRES_10128_M	3555	69.71	5.2e-13	78	17	24	55	95	1	41	185	133	41
FGRRES_10547_M	2709	364.77	9.5e-101	31	17	15	13	733	162	887	1331	1477	732
FGRRES_08264	11143	96.29	1.5e-20	31	17	13	160	359	252	455	379	473	209
FGRRES_17025	3725	328.18	6.8e-90	71	17	37	415	647	1	233	940	439	233
FGRRES_03295	6205	64.31	2.3e-11	45	17	16	104	178	130	200	193	209	75
FGRRES_04662	10922	95.13	2.4e-20	35	17	25	115	257	60	202	299	208	146
FGRRES_11635_M	5831	182.19	4.9e-46	32	17	17	77	483	98	517	789	778	428
FGRRES_16421	323	258.84	4.1e-69	68	17	18	132	331	146	344	778	741	200
FGRRES_12629	12529	47.75	8.3e-07	50	17	6	2	43	97	138	120	341	42
FGRRES_12665	8406	150.21	9.3e-37	62	17	23	171	282	107	217	399	297	112
FGRRES_12743	8750	51.22	1.1e-07	86	17	28	23	51	1	29	139	89	29
FGRRES_05947	227	78.18	2.8e-15	37	17	17	33	154	108	229	281	277	127
FGRRES_13879	10377	176.41	1.5e-44	64	17	2	291	418	2615	2742	473	3960	128
FGRRES_11003	7240	194.51	7.7e-50	38	17	11	340	627	701	985	648	1003	290
FGRRES_11244	5739	196.82	2e-50	32	17	20	67	481	81	496	804	707	437
FGRRES_12931	9920	51.22	7.7e-08	56	18	8	81	119	153	191	121	264	39
FGRRES_12991_M	11549	122.48	1.7e-28	64	18	24	84	183	54	153	344	257	100
FGRRES_07156	11945	191.04	6.5e-49	81	18	47	282	397	81	196	518	196	116
FGRRES_07686_M	3899	68.55	2.6e-12	28	18	3	2	202	1189	1386	317	1765	203
FGRRES_16882	12567	78.95	1.8e-15	35	18	22	150	297	88	239	299	241	154
FGRRES_16888	5894	177.18	1.1e-44	35	18	16	101	380	151	438	566	614	292
FGRRES_15809	1237	242.28	3.8e-64	34	18	16	212	607	241	637	755	841	405
FGRRES_01140	1413	47.75	6.8e-07	76	18	17	60	85	80	105	108	117	26
FGRRES_01707	2041	118.24	2.6e-27	64	18	63	1	85	1	85	290	86	85
FGRRES_12056	2378	56.61	3.8e-09	64	18	18	92	138	12	59	168	167	48
FGRRES_02246	7766	144.82	3.8e-35	40	18	9	14	196	144	321	395	786	185
FGRRES_17397	4129	125.95	1.4e-29	78	18	59	55	132	22	99	325	103	78
FGRRES_17426	4360	187.58	1e-47	32	18	17	152	545	143	521	692	741	402
FGRRES_07980	5320	116.7	1.1e-26	36	18	18	24	212	13	204	388	376	194
FGRRES_08119	4481	141.74	3.2e-34	51	18	15	131	275	5	143	392	491	145
FGRRES_08144	11058	408.68	5.3e-114	44	18	11	29	537	330	837	1238	2058	527
FGRRES_08197_M	7734	61.62	2.7e-10	34	18	13	58	199	172	313	277	380	145
FGRRES_08699_M	5337	116.7	8.1e-27	82	18	33	179	247	107	172	308	172	69
FGRRES_02913	7988	50.06	5e-07	34	18	14	16	120	1	106	204	268	111
FGRRES_12542	5869	109	2e-24	44	18	32	10	151	21	155	348	196	142
FGRRES_12482_M	6166	77.8	2.8e-15	51	18	42	137	216	1	82	237	101	84
FGRRES_04619	11194	343.97	1.4e-94	36	18	14	354	897	655	1200	1079	1381	559
FGRRES_04693	5914	93.2	1.4e-19	23	18	20	33	339	10	309	402	356	313
FGRRES_04798	7649	173.33	1.7e-43	32	18	15	281	611	365	706	613	760	349
FGRRES_20236	11628	102.83	1.5e-22	27	18	4	83	314	325	558	355	1288	235
FGRRES_04935	6308	99.75	1.3e-21	33	18	18	26	223	4	202	363	362	203
FGRRES_06095	11244	112.85	1.3e-25	37	18	20	131	290	117	278	333	309	166
FGRRES_11005	277	99.37	9.5e-22	43	18	40	1	102	1	102	243	110	102
FGRRES_17479	10465	224.17	8.2e-59	62	18	30	202	377	150	326	596	368	177
FGRRES_11252	7919	133.65	1.2e-31	33	18	16	244	510	258	524	510	542	277
FGRRES_11445	10699	87.04	6.4e-18	36	18	14	2	142	3	142	293	372	145
FGRRES_13940	10948	57	1.8e-09	51	18	16	77	124	51	99	132	153	49
FGRRES_06617_M	11320	91.28	4.1e-19	26	19	17	71	316	134	384	338	388	255
FGRRES_16897	12499	206.45	1.4e-53	91	19	29	116	221	12	117	489	332	106
FGRRES_17263	11075	140.58	1e-33	25	19	20	6	396	4	397	529	513	401
FGRRES_09334	7024	107.07	5.9e-24	47	19	28	92	208	4	115	289	192	117
FGRRES_09090	7791	70.86	2.9e-13	30	19	9	25	155	28	155	210	428	132
FGRRES_16067	11048	133.26	1.4e-31	33	19	8	128	388	135	395	458	1082	266
FGRRES_11649	1826	92.82	8.3e-20	42	19	8	53	158	324	428	233	550	107
FGRRES_15690	204	443.35	1.8e-124	87	19	87	760	1006	1	247	1129	247	247
FGRRES_01087	1354	67.4	2.4e-12	50	19	5	2	71	164	233	179	659	70
FGRRES_01458	1776	150.98	5.6e-37	69	19	68	288	399	3	114	406	114	112
FGRRES_01706	11458	58.15	1.1e-09	42	19	14	52	118	117	184	151	203	68
FGRRES_15881	2099	264.23	8.2e-71	59	19	38	447	665	1	217	670	342	220
FGRRES_15950	11075	140.58	1e-33	25	19	20	6	396	4	397	529	513	401
FGRRES_17745	9355	700.28	1.7e-201	34	19	14	9	1269	4	1274	2352	3167	1298
FGRRES_12135	270	94.74	3.6e-20	28	19	13	49	260	236	444	327	479	221
FGRRES_10493	3981	176.41	1.6e-44	47	19	6	179	377	1087	1282	492	1489	203
FGRRES_10557_M	4061	151.37	3.8e-37	48	19	41	182	332	6	156	371	177	151
FGRRES_10582	13714	75.1	2.5e-14	26	19	20	19	227	8	215	291	280	217
FGRRES_13806	4310	131.72	2.4e-31	59	19	29	174	276	86	184	310	207	103
FGRRES_17437	2815	108.23	2.8e-24	45	19	12	176	299	206	333	302	465	131
FGRRES_17438	12621	232.65	3e-61	31	19	19	38	500	49	501	749	747	466
FGRRES_17123	10625	107.46	9.2e-24	25	19	14	146	501	125	498	502	659	384
FGRRES_13440	13860	60.08	3.9e-10	36	19	7	38	131	38	131	181	482	96
FGRRES_08154	4728	65.85	5.9e-12	68	19	31	103	147	22	66	163	98	45
FGRRES_13413	1819	56.22	1.6e-08	25	19	18	58	317	58	314	356	372	269
FGRRES_17019	5133	240.35	1.8e-63	34	19	19	202	689	234	726	923	912	512
FGRRES_20136	5224	77.8	2.1e-15	68	19	34	83	135	7	58	194	107	54
FGRRES_20151	5516	57	2.3e-09	40	19	25	11	78	44	115	150	116	72
FGRRES_16383	5726	176.41	1.4e-44	62	19	23	216	354	182	321	457	369	140
FGRRES_03965	10702	126.33	1.1e-29	40	19	17	4	161	27	190	336	373	164
FGRRES_04373	7467	74.71	2e-14	48	19	19	1	84	127	210	210	210	85
FGRRES_04689_M	7757	517.69	9.2e-147	65	19	21	465	853	621	1017	1398	1239	405
FGRRES_11540	5785	80.11	4.5e-16	69	19	10	144	198	273	328	204	368	56
FGRRES_11512	8043	84.73	1.7e-17	46	19	2	96	179	1016	1099	198	1381	84
FGRRES_04894	4659	205.68	3.5e-53	30	19	12	215	635	243	659	677	1083	435
FGRRES_04940	10726	130.95	7.2e-31	34	19	20	163	415	143	402	474	457	270
FGRRES_05056	8492	70.09	3.2e-13	86	19	15	1	38	1	38	166	217	38
FGRRES_12910	9990	149.83	1.2e-36	88	19	21	119	202	139	221	388	339	84
FGRRES_11103	6157	154.84	4e-38	35	19	15	185	420	240	472	420	550	236
FGRRES_13987_M	10740	357.84	1.3e-98	34	19	34	108	947	57	878	1524	881	884
FGRRES_11383	10441	169.86	2.3e-42	29	19	24	39	479	31	473	724	573	470
FGRRES_12963	11383	61.62	8.3e-11	42	20	29	7	75	3	71	141	99	69
FGRRES_06872	11615	174.1	6.6e-44	83	20	36	91	195	1	104	429	240	105
FGRRES_13020	11690	53.14	2.1e-08	78	20	28	90	121	46	77	122	88	32
FGRRES_13143	12210	73.17	5e-14	54	20	22	42	112	27	99	193	174	73
FGRRES_07534	2117	153.68	1.6e-37	32	20	20	222	618	148	560	674	661	421
FGRRES_07581	12413	81.65	1.1e-16	70	20	24	1	50	1	50	167	144	50
FGRRES_07747	12560	134.04	4.3e-32	56	20	39	60	162	39	140	283	148	103
FGRRES_13632	12972	59.69	3.9e-10	69	20	16	89	129	112	157	156	196	46
FGRRES_09199	13586	181.03	5.5e-46	46	20	21	186	378	172	365	439	437	198
FGRRES_17172	13599	290.81	9.1e-79	52	20	53	1	286	1	283	735	283	287
FGRRES_11731	385	58.15	1.5e-09	32	20	6	24	141	459	568	183	629	118
FGRRES_11766	600	67.78	1.4e-12	91	20	23	95	128	86	119	155	131	34
FGRRES_01676_M	5726	69.32	4.7e-13	46	20	8	76	144	211	279	154	369	69
FGRRES_02037	2414	287.73	7e-78	68	20	29	441	643	269	471	677	471	203
FGRRES_02313	2706	50.45	1.1e-07	73	20	18	34	63	4	33	105	122	30
FGRRES_13759_M	4223	118.24	2.8e-27	43	20	19	155	298	155	298	307	320	144
FGRRES_10665	8406	149.83	1.4e-36	41	20	31	144	366	82	297	444	297	224
FGRRES_10675	3782	71.63	4.3e-13	25	20	22	82	393	32	343	405	357	324
FGRRES_08032	4600	70.48	2.9e-13	68	20	78	27	80	1	47	180	47	54
FGRRES_08120	5786	143.28	2.1e-34	29	20	7	47	479	1030	1458	658	1693	451
FGRRES_08208	12496	774.24	1e-223	33	20	13	50	1606	2	1556	2554	3915	1607
FGRRES_08247	4289	85.5	1.5e-17	37	20	13	84	207	139	276	248	388	138
FGRRES_02813	5694	72.4	6.6e-14	53	20	25	103	167	72	136	167	136	65
FGRRES_03146_M	5676	92.05	2e-19	37	20	11	9	158	43	198	291	510	156
FGRRES_03437	6418	165.62	2e-41	62	20	55	1	127	1	126	385	143	128
FGRRES_03527	6522	230.34	1.1e-60	76	20	31	225	370	1	152	581	372	152
FGRRES_16216	6726	88.97	9.5e-19	51	20	29	1	82	1	82	201	144	82
FGRRES_12298	7191	166.39	1.3e-41	86	20	35	83	175	71	164	401	229	94
FGRRES_12596	7902	120.17	8.6e-28	30	20	21	12	239	8	238	348	338	237
FGRRES_04801	13771	92.82	1.1e-19	45	20	21	158	275	140	259	275	259	122
FGRRES_04891	8293	52.37	4.3e-08	32	20	5	34	115	198	274	132	469	82
FGRRES_15306	8528	44.28	7e-06	74	20	25	1	27	2	28	97	77	27
FGRRES_12753	8529	72.02	9.5e-14	70	20	40	108	158	19	64	176	89	51
FGRRES_05583	8566	77.03	3.1e-15	69	20	61	92	144	1	53	182	60	53
FGRRES_10997	10906	82.42	1.7e-16	39	20	22	163	309	121	278	311	282	158
FGRRES_11377	10808	120.94	5.5e-28	53	20	25	39	174	125	261	372	302	143
FGRRES_13972	10833	154.45	4.3e-38	79	20	28	162	255	29	122	358	263	94
FGRRES_17548_M	11037	510.76	1.1e-144	41	20	34	175	856	6	686	1388	807	684
FGRRES_06602	11299	138.66	2e-33	80	21	40	229	310	82	163	310	163	82
FGRRES_12977	11456	139.81	9.2e-34	65	21	24	63	164	135	236	316	271	102
FGRRES_07297_M	2864	138.66	1.9e-33	61	21	26	1	103	1	104	297	246	104
FGRRES_13126	12150	58.92	4.7e-10	72	21	27	91	130	65	104	133	104	40
FGRRES_07702	5769	174.87	3.7e-44	51	21	22	28	200	26	196	414	396	176
FGRRES_13256	12805	70.48	3.7e-13	70	21	32	25	85	40	95	210	143	65
FGRRES_13656	12858	60.46	1.6e-10	96	21	32	1	30	1	30	134	90	30
FGRRES_13594	7274	82.03	1e-16	63	21	16	105	166	174	236	185	239	63
FGRRES_17176	13578	173.71	7.1e-44	60	21	55	218	345	19	139	370	140	128
FGRRES_00043	11177	127.1	6.9e-30	40	21	23	163	344	134	310	344	316	182
FGRRES_00850_M	1066	240.74	7.3e-64	61	21	29	331	512	210	385	525	385	183
FGRRES_00977	1232	141.74	2.4e-34	78	21	20	230	316	240	326	316	326	87
FGRRES_01214	1050	134.42	6.1e-32	38	21	8	12	250	417	656	446	1135	245
FGRRES_01492	1812	51.22	6.1e-08	95	21	30	13	36	1	24	107	75	24
FGRRES_02164	2550	148.67	2.1e-36	51	21	18	51	177	21	158	331	400	141
FGRRES_15947	2573	157.92	4.5e-39	35	21	20	102	344	132	371	402	414	245
FGRRES_02302	12545	119.4	1.3e-27	42	21	20	30	187	34	192	311	332	159
FGRRES_12156_M	2956	64.7	1.7e-11	38	21	13	88	185	81	184	185	291	104
FGRRES_12159	3006	73.17	3.7e-14	77	21	32	103	146	64	108	163	108	45
FGRRES_17363	12510	102.45	1.3e-22	50	21	22	148	257	134	244	266	252	111
FGRRES_13772	499	83.57	4.5e-17	51	21	12	131	217	251	336	217	373	89
FGRRES_10549	6205	54.68	1.6e-08	34	21	18	53	155	95	200	178	209	110
FGRRES_17411_M	11037	704.9	5e-203	59	21	44	358	956	4	605	1703	807	606
FGRRES_13815	6326	137.5	6.8e-33	32	21	13	4	267	216	483	428	655	275
FGRRES_13465	4155	78.95	7.4e-16	60	21	5	57	117	161	221	171	647	61
FGRRES_08099	6878	208.76	2.9e-54	39	21	21	57	329	61	327	498	517	274
FGRRES_02858	5750	58.54	7.9e-10	41	21	17	6	75	6	82	149	178	77
FGRRES_12528_M	5943	245.36	3.2e-65	80	21	28	220	369	255	404	560	415	150
FGRRES_03389_M	10933	189.12	1.9e-48	45	21	18	22	218	83	278	420	492	197
FGRRES_04590	6534	161	6.6e-40	27	21	21	110	479	123	490	481	492	373
FGRRES_04596	9353	97.44	6.6e-21	23	21	20	28	362	29	370	378	398	349
FGRRES_04694	10377	679.48	3.4e-195	29	21	13	14	1806	11	1781	2563	3960	1901
FGRRES_04871	8269	393.27	1.9e-109	45	21	23	548	1018	433	897	1018	902	477
FGRRES_05356	8891	46.59	2e-06	88	21	19	40	64	31	55	103	111	25
FGRRES_05816	13714	80.88	3.2e-16	28	21	17	5	175	8	180	232	280	175
FGRRES_06267	9889	43.9	1e-05	95	21	18	1	21	1	21	94	111	21
FGRRES_06398	10033	138.27	2.9e-33	65	21	31	1	110	1	111	339	234	111
FGRRES_10973	10361	223.02	1.7e-58	67	21	27	378	545	262	435	547	437	175
FGRRES_11001	10422	90.12	4.2e-19	45	21	27	49	142	53	146	199	159	94
FGRRES_17471	2131	268.47	5e-72	32	21	23	195	689	146	641	765	724	507
FGRRES_20316	811	55.07	4.2e-09	35	21	2	10	76	64	130	110	994	68
FGRRES_17581	13741	186.04	2.2e-47	35	21	24	8	324	153	468	547	468	324
FGRRES_20325	10740	81.26	5.3e-16	29	21	9	10	288	3	280	398	881	285
FGRRES_06451	2735	149.06	3e-36	32	22	21	36	384	45	387	539	550	368
FGRRES_07844	13628	65.47	6.6e-12	45	22	9	1	70	1	75	150	355	75
FGRRES_07936_M	12792	173.33	9.8e-44	88	22	74	111	207	2	98	387	115	97
FGRRES_13599	13243	77.41	2e-15	71	22	29	113	165	78	129	167	129	53
FGRRES_11656	8932	822	3.4e-238	40	22	21	15	1115	7	1115	2060	2104	1125
FGRRES_15713	371	542.73	2.2e-154	78	22	78	302	649	1	348	1187	348	348
FGRRES_11730	379	70.86	1.9e-13	50	22	5	3	73	527	600	168	680	75
FGRRES_11988	11510	538.49	4.6e-153	46	22	21	39	642	101	707	1280	1347	608
FGRRES_01718	2059	127.49	3.4e-30	54	22	31	4	105	2	103	252	180	102
FGRRES_01800_M	3904	354.37	7.6e-98	60	22	22	1	305	1	305	824	814	308
FGRRES_12133_M	13694	58.15	5.1e-10	41	22	14	50	104	107	160	104	163	55
FGRRES_10702	20	249.98	1.6e-66	37	22	1	256	648	12155	12554	659	13331	405
FGRRES_17595	3895	142.51	1.4e-34	64	22	6	70	174	280	386	307	1054	107
FGRRES_17596	3895	228.79	2.4e-60	53	22	9	255	444	865	1050	446	1054	190
FGRRES_08068_M	7932	266.54	1.6e-71	44	22	21	7	323	342	657	643	673	324
FGRRES_08251	6836	62	8.9e-11	41	22	8	79	167	317	403	167	414	90
FGRRES_13400	4856	78.57	1.2e-15	40	22	32	2	110	7	110	194	137	109
FGRRES_02958_M	2755	109.38	8e-25	38	22	17	88	221	48	181	224	298	134
FGRRES_16342	5975	584.33	6.9e-167	80	22	77	864	1209	8	353	1218	362	346
FGRRES_03299_M	6238	384.8	5.4e-107	73	22	40	264	525	7	261	840	480	262
FGRRES_16257	5929	78.95	9.2e-16	47	22	4	105	193	733	814	194	1063	91
FGRRES_03636_M	10933	276.17	2e-74	33	22	29	7	437	38	468	648	492	433
FGRRES_04604	7668	120.17	6.3e-28	42	22	25	69	210	100	242	278	246	146
FGRRES_04774	12448	151.75	4.1e-37	24	22	20	44	474	79	507	485	527	439
FGRRES_04942	8366	74.71	1.2e-14	64	22	8	1	56	1	55	157	410	56
FGRRES_05483	4027	162.15	2.3e-40	44	22	19	4	195	5	197	391	455	194
FGRRES_05991	9572	73.56	2.1e-14	80	22	26	102	141	79	118	142	119	40
FGRRES_12892	9827	75.48	9.8e-15	63	22	19	108	175	98	165	190	217	68
FGRRES_06323	9952	97.44	4.2e-21	41	22	17	20	162	1	138	270	337	145
FGRRES_13896_M	10263	166.78	9.4e-42	75	22	75	1	116	1	116	393	117	116
FGRRES_13824	7968	304.68	6.8e-83	33	22	19	90	613	250	774	810	925	531
FGRRES_16674	11240	166.01	1.4e-41	42	23	16	7	197	65	260	349	494	196
FGRRES_13055	11837	91.66	1.5e-19	70	23	24	135	204	128	197	207	200	70
FGRRES_13068	11915	78.95	6.7e-16	73	23	35	90	141	49	100	162	106	52
FGRRES_07504	4540	265	6e-71	29	23	25	189	808	128	746	820	752	649
FGRRES_20380	270	87.04	4.8e-18	35	23	11	84	236	215	364	241	479	159
FGRRES_07840	5454	152.91	1.2e-37	39	23	35	49	248	17	208	340	221	200
FGRRES_07905	12755	222.25	2.7e-58	53	23	30	264	490	166	379	525	397	227
FGRRES_07922_M	12773	75.1	8.8e-15	52	23	25	73	143	72	141	155	147	71
FGRRES_20384	13004	53.14	1.6e-08	62	23	27	69	108	25	64	108	92	40
FGRRES_13588	13294	103.99	4.1e-23	51	23	28	43	157	1	112	252	212	117
FGRRES_11582	12249	60.46	1.2e-10	56	23	5	20	69	385	434	118	473	50
FGRRES_11661	12524	77.41	2.7e-15	42	23	10	80	184	340	447	194	447	108
FGRRES_00129_M	218	67.4	1.6e-12	74	23	17	1	47	1	47	147	201	47
FGRRES_00203	10408	286.19	2e-77	47	23	20	1	310	1	313	668	743	323
FGRRES_00692	881	102.83	1e-22	66	23	43	1	96	8	102	274	149	98
FGRRES_15803	1174	182.57	1.9e-46	44	23	31	87	313	19	233	436	329	234
FGRRES_11906	1416	51.99	4.3e-08	60	23	46	73	118	17	60	118	60	46
FGRRES_12114	2682	177.18	7.7e-45	51	23	51	240	426	2	194	426	194	193
FGRRES_02297	6319	118.24	3e-27	27	23	22	62	323	61	332	323	337	273
FGRRES_10561	7794	610.14	1.4e-174	40	23	26	37	867	70	929	1480	1318	882
FGRRES_17132	11037	721.85	3.7e-208	53	23	46	355	1050	1	695	1598	807	697
FGRRES_17127	12448	190.66	9.4e-49	28	23	24	91	539	66	510	562	527	459
FGRRES_07998	4391	202.6	1.7e-52	69	23	40	273	414	101	242	422	243	142
FGRRES_17067_M	4832	533.87	9.4e-152	82	23	29	9	318	3	314	1074	875	312
FGRRES_12556_M	5791	197.21	7.2e-51	53	23	50	240	419	6	188	427	198	186
FGRRES_12512	6000	221.09	5.9e-58	51	23	26	91	319	68	294	515	456	231
FGRRES_03403	6377	171.4	3.1e-43	57	23	25	176	313	152	289	337	311	138
FGRRES_03757	6768	77.8	2.2e-15	40	23	43	1	117	1	106	201	108	117
FGRRES_03815_M	6835	165.24	2e-41	65	23	26	1	112	1	113	312	277	113
FGRRES_12290	7278	117.09	4.2e-27	84	23	18	1	66	160	225	236	311	66
FGRRES_04592	12565	95.13	3e-20	30	23	15	43	299	207	465	349	519	264
FGRRES_11561	8244	168.32	3.4e-42	29	23	27	98	410	32	351	411	353	321
FGRRES_04742_M	7975	124.41	4e-29	41	23	28	52	200	43	210	317	259	179
FGRRES_16413	8048	176.41	1.4e-44	35	23	20	134	429	194	497	461	541	308
FGRRES_04836	5696	146.75	9.6e-36	30	23	25	8	293	5	282	379	348	287
FGRRES_05185	9094	73.94	1.8e-14	91	23	35	107	143	39	75	147	95	37
FGRRES_12716	8911	82.03	1e-16	75	23	35	23	75	1	58	184	125	58
FGRRES_05445_M	8783	62.39	3.8e-11	88	23	48	1	34	1	34	128	62	34
FGRRES_13919	10159	84.73	1.7e-17	77	23	43	69	126	2	55	195	104	58
FGRRES_17468	4610	150.6	5.3e-37	50	23	23	174	315	175	320	321	320	148
FGRRES_11318	4457	65.08	8.8e-12	37	23	23	39	134	51	143	153	153	97
FGRRES_11319	6752	65.47	7.7e-12	34	23	1	56	163	618	726	163	2069	109
FGRRES_06431	12170	125.95	9.4e-30	58	24	24	83	183	94	194	241	242	101
FGRRES_06491	11199	69.71	4.6e-13	35	24	12	37	157	83	203	173	344	121
FGRRES_06625	11321	149.83	8.4e-37	42	24	32	95	266	63	227	303	227	172
FGRRES_07340	12149	71.63	1.3e-13	57	24	18	1	75	1	68	180	241	76
FGRRES_13218_M	12524	181.03	4.8e-46	71	24	21	112	243	88	219	391	447	132
FGRRES_13528	13589	70.86	1.3e-13	70	24	56	61	108	12	59	140	60	48
FGRRES_15537	12461	59.69	2e-10	39	24	38	1	68	1	74	117	76	74
FGRRES_09114	13714	116.7	7.5e-27	28	24	25	1	240	1	241	291	280	246
FGRRES_20004	8101	57.38	1.2e-09	40	24	10	30	101	203	278	127	309	76
FGRRES_15693	212	375.17	3.7e-104	79	24	30	514	743	380	609	743	609	230
FGRRES_00384	545	110.92	2.8e-25	90	24	44	167	228	69	127	228	127	62
FGRRES_00479	3002	66.24	9e-12	25	24	8	17	237	451	675	246	704	231
FGRRES_11929	1606	51.22	6e-08	92	24	33	44	70	39	65	102	74	27
FGRRES_11935_M	1649	77.8	1.3e-15	74	24	32	71	120	51	100	151	114	50
FGRRES_01762	2363	225.71	2.4e-59	33	24	24	35	401	13	387	511	518	376
FGRRES_12071	2518	216.08	1.4e-56	74	24	36	26	163	7	143	413	280	138
FGRRES_02372	13269	63.54	1.6e-11	42	24	8	54	122	77	147	123	357	71
FGRRES_15988	2815	377.87	6.2e-105	64	24	41	262	565	167	465	796	465	304
FGRRES_02642_M	3085	178.33	2.3e-45	66	24	41	1	114	1	114	311	185	114
FGRRES_10463	2033	100.14	5.7e-22	35	24	23	4	161	5	165	248	265	171
FGRRES_17369	2116	283.88	8.9e-77	62	24	41	371	605	121	354	608	355	235
FGRRES_13781	4032	61.23	1.5e-10	41	24	14	44	140	127	218	166	275	97
FGRRES_10601	11058	542.35	3.1e-154	38	24	15	26	809	337	1105	1251	2058	794
FGRRES_08106	9429	75.1	2.3e-14	26	24	12	2	244	283	522	273	529	249
FGRRES_13418	4807	302.75	1.7e-82	69	24	69	130	333	1	204	569	204	204
FGRRES_08245	4813	172.94	2.3e-43	26	24	14	45	611	386	948	634	1081	592
FGRRES_16975	11075	142.12	2.6e-34	25	24	19	4	388	16	400	412	513	392
FGRRES_08804	5454	148.67	1.9e-36	73	24	33	1	102	1	102	303	221	102
FGRRES_16961	960	182.57	2e-46	34	24	21	1	320	41	366	457	541	327
FGRRES_08869	13230	159.07	1.8e-39	40	24	15	141	363	272	495	367	600	225
FGRRES_08903	5575	171.4	2.7e-43	87	24	44	5	90	1	86	301	169	86
FGRRES_12520	13585	164.85	2.5e-41	46	24	14	52	211	225	383	299	499	160
FGRRES_16302	667	51.6	4.6e-08	36	24	20	33	98	1	66	98	115	66
FGRRES_03305	6245	135.96	9.2e-33	64	24	17	151	243	247	339	243	339	93
FGRRES_12426_M	6462	279.64	1.6e-75	66	24	30	26	243	17	234	594	473	219
FGRRES_20176	6609	53.14	1.6e-08	66	24	34	1	33	1	33	91	63	33
FGRRES_03964	13609	617.46	1.3e-176	30	24	21	210	1795	194	1762	2029	2291	1642
FGRRES_04047_M	7088	122.48	1e-28	72	24	27	1	81	1	81	238	217	81
FGRRES_04142	7203	129.8	7.6e-31	56	24	44	152	266	3	117	268	147	115
FGRRES_12243	13714	103.99	5.1e-23	27	24	25	7	266	8	268	293	280	263
FGRRES_04674	7086	83.19	6.3e-17	33	24	24	59	216	53	214	227	233	165
FGRRES_11558_M	10270	159.84	1.2e-39	34	24	20	123	396	190	460	399	465	277
FGRRES_12633_4_M	8264	277.33	8.8e-75	46	24	40	3	335	26	355	636	385	337
FGRRES_04954	8353	53.53	1.2e-08	58	24	37	1	40	1	41	100	64	41
FGRRES_05742	9298	128.64	2.4e-30	36	24	28	9	230	79	295	351	301	230
FGRRES_16539	9317	181.03	5.2e-46	61	24	27	258	418	206	361	419	365	164
FGRRES_05834_M	9398	402.52	2.4e-112	73	24	37	493	767	202	473	816	540	275
FGRRES_12834	9456	379.41	2.1e-105	60	24	32	1	308	1	305	773	583	311
FGRRES_05951	9529	245.36	2.8e-65	55	24	23	214	436	264	481	505	524	223
FGRRES_12898	9877	46.98	1e-06	77	24	34	22	52	10	40	99	70	31
FGRRES_13833	10624	66.63	2.4e-12	68	24	31	30	77	21	68	137	105	48
FGRRES_13827	6497	153.3	9.6e-38	37	24	16	124	357	222	457	361	539	238
FGRRES_17570	10743	224.56	8.3e-59	32	24	21	196	755	278	843	763	873	575
FGRRES_12965_M	11413	51.99	3.6e-08	79	25	45	25	52	1	29	90	51	29
FGRRES_07056_M	11822	308.15	4.2e-84	82	25	82	404	578	1	175	579	176	175
FGRRES_13211	8084	98.6	2.2e-21	32	25	13	5	237	257	486	304	549	236
FGRRES_17161	355	358.99	3.1e-99	40	25	21	229	731	412	909	820	1007	524
FGRRES_15691	198	640.96	1e-183	29	25	25	333	1890	294	1846	1908	1847	1605
FGRRES_11744	458	58.92	3.9e-10	56	25	23	19	73	11	62	123	132	55
FGRRES_00344_M	496	127.87	2.9e-30	50	25	30	137	270	94	226	271	227	136
FGRRES_00413	579	209.15	1.7e-54	58	25	17	21	193	134	303	393	581	173
FGRRES_00513	2513	106.3	9.5e-24	32	25	16	5	217	20	232	280	433	219
FGRRES_15091	905	49.29	2.3e-07	50	25	16	1	48	1	46	94	143	48
FGRRES_00936	1171	151.37	3.2e-37	46	25	22	148	322	183	351	325	368	175
FGRRES_11975	1933	115.16	2.4e-26	35	25	31	99	315	1	221	316	256	223
FGRRES_15890	4076	381.72	4.4e-106	43	25	18	87	555	430	896	808	1125	470
FGRRES_02309	10803	68.94	6e-13	37	25	28	1	102	1	100	151	136	103
FGRRES_12161	3011	57.77	1.2e-09	46	25	45	3	75	2	76	139	77	75
FGRRES_09922	3324	77.03	2.6e-15	62	25	33	35	100	11	70	166	124	67
FGRRES_10518	4009	241.51	4.5e-64	44	25	20	158	457	234	525	551	672	310
FGRRES_10562	4458	82.42	1.5e-16	30	25	28	75	285	29	247	286	251	237
FGRRES_10597	4181	140.2	6e-34	63	25	63	1	114	1	114	282	114	114
FGRRES_08026	4157	331.64	4.9e-91	47	25	32	346	755	24	428	774	605	418
FGRRES_17081	4761	208.76	2.7e-54	62	25	51	189	379	44	230	465	231	191
FGRRES_16267	10128	504.21	7.9e-143	47	25	26	476	1038	458	1012	1070	1045	571
FGRRES_03868	7997	91.66	1.7e-19	35	25	7	30	172	429	579	218	738	154
FGRRES_16130	7349	130.57	3.9e-31	70	25	26	155	244	144	233	244	240	90
FGRRES_12278	7373	109	1e-24	78	25	33	114	182	40	108	216	163	69
FGRRES_04561	7705	644.42	5.8e-185	65	25	66	1	487	1	485	1262	487	489
FGRRES_04597_M	5798	128.26	2.2e-30	52	25	47	137	267	4	132	267	146	132
FGRRES_04964	8369	63.54	2.6e-11	32	25	12	1	120	1	120	153	323	121
FGRRES_12664	8416	83.19	2.7e-17	44	25	41	26	108	4	86	143	89	83
FGRRES_17633	8420	514.61	5.9e-146	61	25	27	33	452	2	439	1076	1001	442
FGRRES_05745	9301	169.86	9.1e-43	58	25	18	131	274	302	447	338	459	146
FGRRES_12843	9525	72.4	5.2e-14	51	25	22	3	73	62	135	148	168	74
FGRRES_20282	5446	44.28	7e-06	58	25	4	9	42	296	329	80	420	34
FGRRES_13871	7061	209.53	1.8e-54	35	25	22	4	368	58	427	528	585	378
FGRRES_11278	10697	186.81	7.8e-48	56	25	20	196	359	291	453	360	454	164
FGRRES_12981_M	11475	43.9	1e-05	43	26	24	44	100	35	94	100	107	60
FGRRES_13639	12937	64.31	9.7e-12	78	26	35	9	50	27	66	125	93	42
FGRRES_17167	4774	516.92	1.3e-146	36	26	29	292	1112	153	985	1150	1029	840
FGRRES_09118	12	580.87	7.2e-166	40	26	26	20	759	17	755	1159	1166	758
FGRRES_09108	13680	65.08	4.9e-12	72	26	11	11	53	39	81	118	267	43
FGRRES_09045	2515	496.89	1.3e-140	39	26	13	132	870	1273	2010	1110	2255	753
FGRRES_09010_M	13839	206.84	1.1e-53	43	26	26	107	392	59	356	504	505	311
FGRRES_08974	13887	55.84	2.4e-09	46	26	28	18	70	19	74	102	95	58
FGRRES_00253	388	160.61	5.3e-40	58	26	44	1	148	1	145	326	193	148
FGRRES_11950	1736	190.27	8.4e-49	75	26	57	143	284	1	143	413	191	145
FGRRES_15147	2960	46.59	2e-06	82	26	24	61	88	69	94	88	94	28
FGRRES_13693	3461	111.31	1.6e-25	84	26	63	101	159	1	59	192	79	59
FGRRES_13761_2_M	3938	224.56	4.5e-59	88	26	61	1	134	1	134	450	191	134
FGRRES_10459_M	2645	399.05	3.7e-111	31	26	27	4	901	18	899	1094	1049	919
FGRRES_10609	4438	182.57	2.4e-46	28	26	27	35	523	47	518	529	520	496
FGRRES_10611	2409	209.53	1.7e-54	35	26	27	34	394	11	376	488	478	371
FGRRES_08484	5091	188.35	2.7e-48	70	26	68	1	136	1	133	363	140	136
FGRRES_13266	5608	62	3.9e-11	62	26	18	17	66	1	50	116	170	50
FGRRES_03021_M	5929	162.15	1.6e-40	71	26	7	181	292	938	1049	297	1063	112
FGRRES_03866	7614	134.81	2.7e-32	48	26	8	1	153	185	346	291	873	162
FGRRES_04490	7600	103.22	3.3e-23	46	26	36	53	144	19	109	163	119	93
FGRRES_17616_M	7640	1051.97	1.9e-307	64	26	35	576	1369	2	795	1918	1435	794
FGRRES_04516	7627	230.72	6.1e-61	56	26	31	229	438	151	358	438	371	210
FGRRES_04535	11292	60.85	1.2e-10	40	26	17	2	82	4	91	134	208	89
FGRRES_11522	13685	140.97	5.7e-34	31	26	29	27	359	14	340	402	364	338
FGRRES_16435	8168	798.12	3.8e-231	62	26	26	361	1004	381	1025	1516	1521	645
FGRRES_16448	8452	183.73	6.2e-47	49	26	32	4	184	46	226	341	278	181
FGRRES_20274	9285	85.11	8.6e-18	89	26	21	43	89	153	199	156	199	47
FGRRES_13884_M	10334	44.67	6e-06	55	26	29	17	59	21	63	91	81	43
FGRRES_11043	10395	181.41	3.5e-46	58	26	52	1	172	1	172	382	191	173
FGRRES_17475	10540	284.65	4.4e-77	63	26	30	1	217	1	220	522	461	220
FGRRES_11508	4592	116.32	7.4e-27	39	26	20	16	174	142	300	241	307	161
FGRRES_06490	11034	97.83	1.2e-21	45	27	12	59	150	188	279	154	329	92
FGRRES_12935	11220	324.32	5e-89	65	27	33	1	223	1	223	524	431	223
FGRRES_12954	11358	342.04	3.1e-94	61	27	30	104	406	98	400	674	623	306
FGRRES_15399	11688	47.37	8.7e-07	51	27	36	1	47	1	47	86	65	47
FGRRES_13179	12614	68.55	6.8e-13	42	27	25	3	88	34	120	141	153	91
FGRRES_07784	12516	166.39	7.5e-42	88	27	60	1	85	1	85	274	123	85
FGRRES_07819	8256	74.33	1.5e-14	42	27	21	1	98	89	186	153	196	98
FGRRES_00053	9833	199.9	9.6e-52	51	27	29	145	346	116	311	381	348	202
FGRRES_11710	332	118.63	1.2e-27	71	27	42	133	213	53	133	214	135	81
FGRRES_00216	6870	109	8.1e-25	38	27	10	44	177	12	147	191	484	136
FGRRES_00247	385	320.09	1e-87	73	27	24	288	492	298	503	553	629	206
FGRRES_15739	567	610.91	5.9e-175	78	27	31	676	1047	551	922	1047	922	372
FGRRES_00469	9414	263.08	1.3e-70	42	27	22	163	494	280	603	512	630	332
FGRRES_00779	986	70.48	1.8e-13	60	27	44	3	66	16	76	142	88	64
FGRRES_15827	1371	226.87	1e-59	46	27	33	61	343	84	363	500	409	294
FGRRES_15676	7529	909.83	9.7e-265	91	27	49	1053	1545	416	908	1620	908	493
FGRRES_01822	3127	89.74	8.7e-19	31	27	26	41	264	35	257	268	275	236
FGRRES_15954	2622	201.83	2.3e-52	62	27	24	111	264	121	272	353	397	154
FGRRES_02394	20	1018.84	2.2e-297	35	27	4	133	1894	10970	12760	2325	13331	1837
FGRRES_10464	10377	1275.77	0	43	27	18	7	1647	9	1619	2642	3960	1657
FGRRES_10592	4403	64.7	7.4e-12	42	27	21	9	85	5	86	126	163	82
FGRRES_08209	20	1862.43	0	33	27	9	741	4260	9678	13224	4423	13331	3642
FGRRES_13417	5	69.71	3.7e-13	33	27	22	5	130	23	143	155	189	127
FGRRES_08236	4787	119.01	1.7e-27	35	27	25	56	285	10	231	318	348	245
FGRRES_11592_M	5649	88.2	1.3e-18	51	27	43	34	129	6	100	177	113	96
FGRRES_02827	5708	181.03	4e-46	53	27	39	73	246	1	168	339	234	174
FGRRES_02954	12668	58.15	6e-10	42	27	26	1	77	1	77	118	124	77
FGRRES_16322	12534	118.63	2.5e-27	27	27	24	6	338	9	335	344	392	347
FGRRES_16316	6496	194.13	5e-50	36	27	28	7	278	11	285	363	354	277
FGRRES_04502	4102	198.75	2e-51	78	27	47	234	356	82	204	356	204	123
FGRRES_04520_M	7623	58.15	5.5e-10	49	27	45	1	65	1	65	115	70	65
FGRRES_16095	7709	212.62	2.4e-55	31	27	31	12	496	20	500	579	504	513
FGRRES_11545	2836	364	7.5e-101	54	27	26	259	588	278	603	662	691	334
FGRRES_11519_M	9286	281.95	3.1e-76	35	27	31	114	543	53	481	567	488	435
FGRRES_04804	12448	252.29	2.6e-67	29	27	29	11	541	9	519	551	527	531
FGRRES_04999	2619	86.27	8.8e-18	31	27	27	28	243	29	245	253	256	225
FGRRES_12682	9211	117.47	2.8e-27	75	27	25	141	218	155	234	218	234	80
FGRRES_05289	8971	119.78	4.9e-28	94	27	26	30	86	18	74	199	203	57
FGRRES_15297	8782	51.22	6.2e-08	89	27	48	61	88	9	36	91	52	28
FGRRES_12757	8553	118.63	1.8e-27	51	27	29	114	254	117	252	275	252	147
FGRRES_16616	9819	193.36	1.1e-49	38	27	25	66	359	169	458	431	458	303
FGRRES_16622_M	7935	191.43	3.2e-49	52	27	50	174	356	10	191	358	193	184
FGRRES_06293	9920	108.61	1.2e-24	57	27	20	32	120	57	151	203	264	95
FGRRES_13841	10583	52.76	2.1e-08	34	27	27	1	67	1	67	83	84	67
FGRRES_11273	4290	256.91	1.1e-68	36	27	33	123	540	21	440	560	459	424
FGRRES_20336	11304	162.54	1.2e-40	49	28	34	105	277	66	238	296	243	173
FGRRES_07615	11063	325.86	2e-89	57	28	31	150	436	124	419	602	546	296
FGRRES_15680_M	9658	238.04	3.7e-63	36	28	22	5	331	93	423	430	531	331
FGRRES_20003	5850	63.93	1.6e-11	39	28	11	28	127	149	246	139	352	100
FGRRES_00104_M	177	369.01	2.8e-102	41	28	22	30	564	120	649	782	991	535
FGRRES_11686	10511	295.82	2.1e-80	40	28	26	148	541	194	587	565	600	396
FGRRES_00354	507	101.68	9.9e-23	83	28	34	109	164	80	135	165	136	56
FGRRES_01681	13783	222.25	3.5e-58	28	28	28	11	658	25	660	662	666	676
FGRRES_12079	2552	152.52	1.1e-37	78	28	22	1	97	1	98	274	349	98
FGRRES_02257	2652	153.68	5.3e-38	65	28	61	159	284	16	134	284	134	126
FGRRES_15980_M	2715	838.18	4.6e-243	31	28	27	287	2032	288	2074	2038	2075	1835
FGRRES_15982	10600	331.64	3.2e-91	60	28	26	12	261	9	258	535	562	250
FGRRES_02557_M	2979	517.69	5.7e-147	75	28	76	1	338	1	334	891	336	338
FGRRES_12164	3022	197.21	5.4e-51	68	28	28	1	141	1	142	342	339	142
FGRRES_09911	3310	127.49	2.6e-30	96	28	78	1	62	1	62	211	76	62
FGRRES_10578	4093	375.17	3.4e-104	62	28	39	401	687	183	487	687	487	311
FGRRES_08046	7110	130.95	3.8e-31	35	28	28	55	286	49	287	291	293	239
FGRRES_08054	7611	194.13	4.7e-50	49	28	28	151	348	154	349	348	349	198
FGRRES_08698	5335	140.97	2.9e-34	76	28	28	152	242	162	249	246	250	91
FGRRES_08793	5441	187.58	3.9e-48	63	28	52	162	302	2	141	318	171	141
FGRRES_16344	5965	139.81	7.1e-34	54	28	32	130	263	95	231	263	231	137
FGRRES_16320	6063	657.14	8.6e-189	53	28	31	1	642	1	645	1244	1104	659
FGRRES_03690	6210	142.12	2.4e-34	28	28	27	4	359	6	378	380	399	380
FGRRES_03701_M	6703	103.99	4.5e-23	38	28	34	89	268	31	219	268	219	196
FGRRES_03790_M	10500	134.42	3.3e-32	38	28	29	74	273	75	271	280	277	213
FGRRES_03807	6826	139.43	1.1e-33	48	28	30	6	171	6	167	302	277	175
FGRRES_20184	7614	103.99	2.6e-23	44	28	6	73	190	477	597	191	873	121
FGRRES_12362_M	13812	142.51	1e-34	82	28	16	166	249	344	429	249	429	86
FGRRES_04620	3054	132.88	1.1e-31	33	28	30	34	290	25	269	302	286	260
FGRRES_04673	8669	209.92	1.1e-54	30	28	29	17	430	17	428	450	437	420
FGRRES_04957_M	6669	275.02	3.6e-74	35	28	31	73	513	45	484	542	498	445
FGRRES_12739	8794	60.85	7.6e-11	82	28	45	67	100	29	62	100	62	34
FGRRES_16489	8761	202.22	1.9e-52	65	28	31	1	159	1	153	371	341	161
FGRRES_05913	9494	73.56	1.8e-14	70	28	36	60	113	54	104	132	104	54
FGRRES_10976	10365	56.61	1.5e-09	53	28	24	1	55	1	56	107	122	56
FGRRES_10990	2708	364	9.5e-101	34	28	3	161	815	2835	3496	819	7641	671
FGRRES_11067	11058	761.14	5.3e-220	41	28	21	18	1020	29	1043	1540	2058	1033
FGRRES_11500	13080	89.35	8.6e-19	30	28	26	27	223	36	245	223	245	211
FGRRES_13085	11980	95.13	8.9e-21	72	29	32	91	155	69	133	161	144	65
FGRRES_07656	12612	73.17	1.5e-14	57	29	28	15	68	11	67	112	116	57
FGRRES_07778	181	238.04	4.2e-63	33	29	30	5	412	3	403	475	452	415
FGRRES_13221	12502	83.19	4e-17	58	29	49	75	160	21	103	173	103	87
FGRRES_09622	13098	154.45	2.4e-38	77	29	42	1	89	1	89	235	164	89
FGRRES_13559_M	13430	69.71	2.2e-13	56	29	17	1	64	1	62	124	203	64
FGRRES_09236	13546	403.67	9.8e-113	61	29	29	86	441	69	423	751	755	362
FGRRES_09144	5171	60.46	1.8e-10	29	29	5	8	138	49	189	138	762	141
FGRRES_09129	13669	1029.62	8.9e-301	62	29	31	791	1583	791	1582	1707	1606	793
FGRRES_09112	7023	121.71	2.7e-28	28	29	27	2	320	5	331	322	343	336
FGRRES_11641	11164	124.02	3.1e-29	35	29	8	37	216	263	439	221	769	181
FGRRES_00009	12564	122.86	6.2e-29	36	29	27	40	204	51	215	207	218	166
FGRRES_00011	7802	435.65	2.2e-122	75	29	47	388	670	126	406	719	451	283
FGRRES_00052	8093	179.49	1.1e-45	35	29	18	63	329	75	350	332	522	276
FGRRES_00085	8072	233.42	1.1e-61	32	29	15	34	465	43	481	490	955	446
FGRRES_00164	314	69.71	1.9e-13	45	29	45	1	77	1	77	117	77	77
FGRRES_15703	6345	505.37	3.3e-143	52	29	35	315	846	261	794	1000	810	554
FGRRES_11707	995	93.97	4.3e-20	31	29	27	19	251	38	272	257	274	241
FGRRES_11871	1235	75.48	5.8e-15	78	29	37	23	71	4	58	145	114	55
FGRRES_01529	1849	106.3	4.6e-24	51	29	29	63	164	55	156	177	177	102
FGRRES_11985	10213	114	3e-26	46	29	25	68	200	33	164	211	246	135
FGRRES_12124_15979_M	4935	365.54	2.4e-101	59	29	51	308	606	41	346	615	355	306
FGRRES_13672	3355	84.73	1e-17	76	29	26	56	111	12	67	148	162	56
FGRRES_13686_M	3407	88.58	6.6e-19	61	29	38	15	84	3	72	144	112	70
FGRRES_10473	3948	317.78	4.7e-87	50	29	22	211	522	373	681	529	705	314
FGRRES_10613	10089	191.43	2.9e-49	33	29	24	43	336	93	391	337	404	299
FGRRES_17439	12621	241.89	3e-64	31	29	19	43	488	82	522	491	747	456
FGRRES_08584	5202	106.69	3.4e-24	54	29	26	67	159	80	170	173	191	93
FGRRES_13277	5537	65.85	3.2e-12	62	29	16	68	123	50	106	124	225	59
FGRRES_03301	10816	211.08	4.6e-55	41	29	40	132	414	9	296	414	296	292
FGRRES_16230	6630	114.39	2.3e-26	56	29	24	103	214	151	264	214	264	114
FGRRES_16208	6776	441.81	3.1e-124	86	29	28	478	719	496	737	720	738	242
FGRRES_16184_5_M	6910	504.98	3.7e-143	70	29	28	519	880	554	908	880	908	364
FGRRES_04344	7434	126.72	4.8e-30	83	29	53	18	93	1	78	220	121	78
FGRRES_04595_M	45	212.23	2.4e-55	33	29	17	6	404	3	401	466	778	406
FGRRES_16080_M	7794	418.31	3.3e-117	72	29	14	1	268	223	491	657	1318	269
FGRRES_04687	4085	53.53	3.6e-08	29	29	7	5	180	72	246	180	709	180
FGRRES_16045	4786	704.9	3.2e-203	59	29	41	257	807	38	587	1129	787	551
FGRRES_16409	4180	65.47	8.6e-12	30	29	3	2	165	689	848	172	1284	166
FGRRES_05041	4160	176.41	7.1e-45	41	29	31	76	269	61	253	270	254	194
FGRRES_12802	13741	109.77	6.9e-25	38	29	14	39	216	225	404	240	468	183
FGRRES_16558	9430	398.28	3.7e-111	61	29	61	353	680	2	326	680	326	328
FGRRES_10898	10274	102.06	8.7e-23	64	29	48	62	141	1	74	178	107	81
FGRRES_17737	7680	758.83	2e-219	60	29	27	1	570	1	571	1200	1253	574
FGRRES_11185	10586	578.56	3.2e-165	73	29	37	284	695	271	678	1028	808	412
FGRRES_11410	10855	361.3	4.4e-100	68	29	68	351	613	2	266	613	266	265
FGRRES_12939	11244	257.68	4.3e-69	64	30	40	211	404	113	304	412	309	194
FGRRES_13035	11742	103.6	3.1e-23	39	30	38	47	176	1	138	181	142	138
FGRRES_16863_M	12464	389.42	1.5e-108	69	30	17	114	386	525	797	615	1080	273
FGRRES_07684_M	12646	112.46	1.1e-25	42	30	39	36	209	28	189	244	191	176
FGRRES_09201	13584	196.05	9.4e-51	42	30	28	55	256	63	266	284	307	205
FGRRES_09089_M	6785	339.73	1.2e-93	52	30	46	233	549	38	356	551	365	321
FGRRES_09072	13709	70.48	9.8e-14	44	30	35	39	108	2	75	108	92	74
FGRRES_15709	348	268.47	2.6e-72	73	30	47	256	436	102	282	436	282	182
FGRRES_11739	413	81.65	7.1e-17	87	30	46	1	48	1	48	136	90	48
FGRRES_12134	13831	104.76	9.5e-24	47	30	6	27	121	9	103	148	726	95
FGRRES_02582	7919	290.04	1e-78	46	30	29	8	339	7	337	519	542	337
FGRRES_02745	3200	192.2	1.7e-49	66	30	35	44	192	56	198	328	282	149
FGRRES_17340	4441	247.28	7.2e-66	31	30	28	10	474	9	477	493	519	475
FGRRES_17368	2168	220.71	6.2e-58	33	30	33	48	429	13	395	434	400	400
FGRRES_10607_M	8240	274.63	4.1e-74	52	30	15	1	281	1	274	484	971	282
FGRRES_10608	6361	213.39	7.5e-56	79	30	68	39	172	22	155	348	155	134
FGRRES_10612	9236	218.78	2.5e-57	34	30	31	17	398	5	395	449	440	395
FGRRES_17100	12534	146.75	9.1e-36	30	30	28	1	349	1	357	362	392	368
FGRRES_08190	3897	159.84	8.5e-40	32	30	32	4	299	2	291	313	299	298
FGRRES_13415	4784	63.54	2.1e-11	43	30	23	1	97	54	150	140	181	99
FGRRES_13265	5611	73.94	1.2e-14	82	30	30	40	84	57	101	123	123	45
FGRRES_12517	11009	140.2	3.9e-34	56	30	13	98	211	354	467	211	490	114
FGRRES_03735_2_M	6738	1097.42	0	89	30	36	1	605	1	605	1796	1472	605
FGRRES_12304	7157	44.28	7e-06	62	30	31	42	80	41	80	82	80	40
FGRRES_11547	6218	98.98	1.4e-21	29	30	30	4	258	2	253	263	256	264
FGRRES_11544	7785	663.3	1.1e-190	64	30	53	126	650	1	548	1163	671	550
FGRRES_12599	2767	281.18	4.7e-76	36	30	36	87	509	6	423	509	427	427
FGRRES_04765	13860	123.63	6.7e-29	30	30	19	5	291	14	307	310	482	306
FGRRES_04937	8346	280.8	5.1e-76	75	30	17	258	428	234	407	440	774	174
FGRRES_05819	9932	235.34	3.5e-62	29	30	29	1	572	1	575	592	605	605
FGRRES_16584	139	417.16	1.3e-116	30	30	24	10	1021	150	1185	1089	1363	1090
FGRRES_20326	3070	95.52	1.4e-20	35	30	13	5	204	45	254	247	545	217
FGRRES_13198	12581	218.01	2.8e-57	65	31	28	2	160	1	157	332	371	159
FGRRES_16887	10667	784.25	4.6e-227	48	31	39	7	810	7	811	1241	1008	811
FGRRES_07751_M	6169	371.7	3.3e-103	53	31	33	196	549	141	491	619	571	362
FGRRES_16927	12771	324.71	3.6e-89	88	31	79	321	498	23	201	501	201	179
FGRRES_16928_M	12775	308.15	4.1e-84	53	31	26	151	463	231	543	570	687	336
FGRRES_09700	13015	216.47	8.4e-57	62	31	26	169	337	165	329	337	389	169
FGRRES_09468	5929	120.17	4.5e-28	45	31	6	6	155	362	504	222	1063	151
FGRRES_13542	13499	58.54	4.6e-10	53	31	50	1	68	1	62	118	73	69
FGRRES_09176	13616	127.49	2.6e-30	73	31	27	107	197	124	213	211	242	91
FGRRES_01664	9032	299.29	1.7e-81	51	31	43	200	509	65	375	513	375	316
FGRRES_02270	2667	286.19	1.2e-77	62	31	42	204	429	92	314	441	333	226
FGRRES_02301	4562	181.8	2.3e-46	32	31	31	9	328	21	336	330	337	322
FGRRES_02310	12575	212.62	1.3e-55	46	31	42	13	248	25	264	358	264	245
FGRRES_12167_8_M	3049	733.02	1.1e-211	79	31	79	697	1144	1	447	1145	449	448
FGRRES_02670	3115	138.66	1.3e-33	48	31	20	1	147	1	152	234	363	152
FGRRES_10563_M	7791	248.05	3.1e-66	49	31	28	135	378	189	427	380	428	245
FGRRES_17425	10882	115.16	2.2e-26	33	31	22	27	292	157	411	293	411	275
FGRRES_17428	4323	391.35	3.9e-109	79	31	64	319	562	1	241	605	298	244
FGRRES_17441	1896	205.3	2.8e-53	34	31	24	37	435	126	513	445	570	405
FGRRES_13426	6471	293.12	1.2e-79	33	31	31	33	520	30	512	520	512	489
FGRRES_13326	5260	82.42	2.9e-17	90	31	41	78	118	41	81	118	90	41
FGRRES_13278	5536	110.92	1.2e-25	65	31	30	1	69	43	111	144	146	69
FGRRES_16381	4079	398.28	3.6e-111	60	31	22	313	657	602	941	659	942	345
FGRRES_12559	11365	83.19	2.7e-17	44	31	2	32	130	15	113	141	1493	99
FGRRES_02935	4568	56.22	1.9e-09	30	31	29	1	97	1	103	103	109	106
FGRRES_16341	5976	168.32	1.7e-42	84	31	57	2	95	39	132	247	137	94
FGRRES_16234	2646	49.29	2.3e-07	30	31	31	1	94	1	89	94	95	98
FGRRES_12405_M	4567	118.24	1.7e-27	35	31	13	35	220	163	355	222	540	199
FGRRES_03794_M	6812	97.44	3.1e-21	37	31	29	18	173	25	198	222	235	182
FGRRES_03958	6990	225.71	1.7e-59	55	31	35	181	400	147	345	400	345	223
FGRRES_04656	4635	239.97	1.4e-63	31	31	29	23	578	23	575	580	616	575
FGRRES_04672	2363	275.02	3.4e-74	33	31	31	32	510	6	485	515	518	482
FGRRES_12581_2_M	10590	234.96	2.5e-62	68	31	13	1	162	461	628	363	855	168
FGRRES_05017	8451	145.98	1.1e-35	34	31	32	1	238	1	240	274	259	244
FGRRES_05031	8463	288.89	2.2e-78	51	31	29	44	336	62	359	493	524	298
FGRRES_15331	9731	58.92	2.9e-10	48	31	42	20	75	7	62	86	64	56
FGRRES_10995	4885	895.19	2.2e-260	52	31	31	606	1470	589	1444	1472	1450	867
FGRRES_11031	10425	106.69	5.2e-24	36	31	25	1	194	54	244	222	282	194
FGRRES_11059	10443	125.56	7.8e-30	73	31	38	1	78	1	78	183	149	78
FGRRES_11070	10482	187.58	3.4e-48	64	31	38	98	236	56	194	286	236	139
FGRRES_11085	10492	288.12	3.1e-78	75	31	38	246	424	173	350	428	351	179
FGRRES_11173	10559	430.64	6.2e-121	70	31	32	31	314	1	282	636	614	284
FGRRES_17562	10819	354.75	4.2e-98	65	31	66	113	402	1	288	623	290	295
FGRRES_17537	6390	102.83	5.2e-23	35	31	9	22	180	425	583	180	588	160
FGRRES_07354	12165	162.54	9.3e-41	79	32	59	13	114	36	137	246	137	102
FGRRES_07644	12479	119.78	6.1e-28	38	32	39	44	227	3	187	228	188	191
FGRRES_07739_M	12562	455.68	2e-128	70	32	67	267	578	17	328	684	328	314
FGRRES_07752_M	6447	148.67	1.5e-36	31	32	31	1	258	1	266	261	269	267
FGRRES_07847	12723	426.4	1.3e-119	54	32	55	247	654	1	400	701	404	411
FGRRES_09213_M	13571	267.7	3.9e-72	61	32	47	172	377	60	268	393	268	209
FGRRES_09153_M	13641	370.93	5.1e-103	80	32	25	337	564	483	710	564	710	228
FGRRES_00054	7329	159.07	1.4e-39	33	32	34	5	300	2	285	309	289	298
FGRRES_11664	8116	279.64	1.4e-75	33	32	32	28	529	22	530	533	537	514
FGRRES_15687	195	654.44	4.5e-188	71	32	33	575	1032	540	1000	1032	1004	466
FGRRES_00785	992	126.33	5.3e-30	68	32	60	49	139	8	94	199	105	93
FGRRES_01077_M	1356	213	1e-55	46	32	29	3	231	34	276	362	388	250
FGRRES_01303	1597	92.05	7.7e-20	66	32	51	71	144	27	102	164	102	80
FGRRES_12012	2820	307.76	4.9e-84	41	32	29	139	520	66	458	527	584	413
FGRRES_02387	2789	405.6	2e-113	83	32	41	353	586	245	478	611	478	234
FGRRES_16035	3171	74.71	8e-15	60	32	31	62	131	65	135	131	135	71
FGRRES_10331	5733	224.94	3.1e-59	33	32	34	27	417	2	391	418	394	400
FGRRES_10476	5171	61.62	4.4e-11	39	32	4	2	85	328	411	102	762	84
FGRRES_13767	3966	112.46	5.5e-26	53	32	36	68	163	39	137	164	145	99
FGRRES_10579	2865	290.43	7.9e-79	35	32	31	36	507	24	486	518	524	472
FGRRES_10623	7965	84.73	6.1e-18	43	32	35	18	107	7	96	119	109	90
FGRRES_17128_B	36	299.29	1.5e-81	72	32	17	158	364	382	585	465	840	208
FGRRES_13463	4256	54.68	5.4e-09	34	32	3	6	101	89	184	101	1073	96
FGRRES_08001	8195	96.29	2.7e-21	66	32	8	68	132	41	105	133	478	65
FGRRES_08047	13791	275.79	1.8e-74	33	32	30	14	463	30	478	467	495	456
FGRRES_08536	5147	241.12	3.4e-64	93	32	38	140	264	93	217	355	306	125
FGRRES_03382	9079	168.32	1.6e-42	50	32	50	51	203	1	153	234	153	153
FGRRES_04007	7042	60.85	8.2e-11	41	32	29	30	113	36	125	114	125	90
FGRRES_04391	7487	158.69	1.3e-39	91	32	35	123	206	132	215	237	218	84
FGRRES_16086	7673	198.75	1.4e-51	71	32	25	16	144	103	231	283	357	129
FGRRES_04789_90_M	2036	391.73	2.8e-109	55	32	55	241	572	3	333	572	333	332
FGRRES_16420	5786	473.4	1.4e-133	33	32	19	70	994	762	1693	994	1693	954
FGRRES_20234	2763	82.03	5e-17	47	32	11	18	106	241	326	131	375	89
FGRRES_16438	8154	503.44	9.1e-143	81	32	42	288	581	269	564	748	564	296
FGRRES_16466	8991	478.02	4.1e-135	52	32	48	13	473	3	455	755	512	469
FGRRES_05667	8664	109	8e-25	51	32	25	74	190	121	240	190	243	121
FGRRES_06038	9620	213.77	4.6e-56	75	32	75	169	295	1	127	295	127	127
FGRRES_15341	9902	45.44	3e-06	57	32	27	1	40	1	40	70	85	40
FGRRES_10972	10359	197.21	6.1e-51	44	32	42	104	375	25	282	376	283	273
FGRRES_13870	1040	126.72	6.3e-30	30	32	30	3	262	12	279	264	282	276
FGRRES_11329_M	10748	144.44	2.2e-35	61	32	43	59	174	23	138	220	162	116
FGRRES_11380_M	10810	197.59	3.9e-51	62	32	30	162	326	180	349	326	349	170
FGRRES_06471	11202	276.17	1.2e-74	58	33	23	2	236	71	311	429	616	246
FGRRES_16762	11773	671	4.6e-193	73	33	40	552	1008	369	827	1008	827	461
FGRRES_13217	12528	142.89	5.7e-35	60	33	20	50	163	73	186	204	340	114
FGRRES_07789	12511	189.12	1.2e-48	58	33	32	88	257	118	287	301	306	170
FGRRES_09369	13390	201.06	3.6e-52	55	33	30	113	310	127	321	328	357	198
FGRRES_09356_M	13403	283.88	5.7e-77	53	33	25	1	263	55	310	421	543	264
FGRRES_09102	13690	158.3	1.4e-39	74	33	11	7	103	53	149	212	629	97
FGRRES_00222	346	246.9	7e-66	54	33	53	1	232	1	236	386	241	236
FGRRES_00326_M	474	461.07	6.6e-130	45	33	32	38	672	23	654	935	945	680
FGRRES_00851	1067	207.61	3.9e-54	53	33	28	3	202	45	251	333	387	207
FGRRES_00942	1178	117.47	2.8e-27	56	33	32	47	164	66	184	214	219	127
FGRRES_01783	2126	214.93	2.3e-56	77	33	33	136	270	138	272	316	309	135
FGRRES_15015_M	2372	297.36	5.4e-81	59	33	36	181	432	164	411	448	413	252
FGRRES_15951	2585	279.26	1.4e-75	53	33	31	35	290	31	286	420	438	259
FGRRES_10330	6653	229.95	9.8e-61	35	33	33	9	401	13	414	421	427	405
FGRRES_10456_M	3942	200.29	6.3e-52	41	33	37	39	297	34	297	337	299	274
FGRRES_13777	3993	297.75	4.4e-81	73	33	35	13	224	215	426	468	434	212
FGRRES_17400	6883	322.4	2.1e-88	34	33	32	23	572	30	577	578	582	558
FGRRES_10695	12536	214.16	5.9e-56	33	33	30	3	429	17	448	440	483	434
FGRRES_17114	4412	375.17	2.6e-104	85	33	41	92	302	56	266	545	432	211
FGRRES_13435_6_M	4642	389.04	2.3e-108	52	33	39	1	424	1	425	683	570	432
FGRRES_17078_M	4777	556.21	1.4e-158	63	33	65	412	862	2	443	862	443	462
FGRRES_17071	4827	536.57	1.2e-152	59	33	30	1	491	1	482	883	972	497
FGRRES_17026	5097	592.04	2.4e-169	67	33	36	472	918	399	844	918	844	454
FGRRES_08768	10324	150.6	3.3e-37	100	33	49	1	76	1	76	229	153	76
FGRRES_02896	5782	242.28	1.7e-64	64	33	54	1	196	1	187	375	232	196
FGRRES_03078	9382	244.2	4.8e-65	45	33	26	52	323	27	313	403	498	292
FGRRES_20173	6495	72.02	3.4e-14	61	33	34	2	59	6	64	107	103	59
FGRRES_04008	7043	249.98	7.9e-67	59	33	32	1	211	1	211	375	390	211
FGRRES_04618_M	11058	91.28	1.2e-19	34	33	2	6	152	1200	1352	158	2058	153
FGRRES_14017	7779	120.55	2.5e-28	72	33	20	25	108	214	297	181	302	84
FGRRES_04746	7966	250.37	5.6e-67	71	33	70	178	343	1	166	351	167	166
FGRRES_20276	9405	66.24	1.8e-12	51	33	17	4	63	10	66	93	173	60
FGRRES_06199	9811	270.4	6e-73	85	33	71	167	311	1	152	389	182	152
FGRRES_06259_M	9880	416.39	1.5e-116	40	33	30	4	604	26	626	769	843	624
FGRRES_10989	12207	192.2	1.7e-49	35	33	35	6	326	4	320	341	322	324
FGRRES_13846	10532	80.88	7.2e-17	50	33	48	1	71	1	71	108	74	71
FGRRES_11159	5676	115.93	6.3e-27	41	33	12	11	157	19	168	185	510	151
FGRRES_11389	4074	293.12	1.2e-79	33	33	33	9	518	11	513	526	523	523
FGRRES_11418	10870	95.52	6.8e-21	44	33	36	39	159	26	142	161	149	122
FGRRES_13255	12804	87.04	1.2e-18	83	34	30	42	90	1	47	120	136	49
FGRRES_13611_M	13137	295.43	1.9e-80	75	34	15	237	426	764	956	426	956	193
FGRRES_15550	13370	63.54	1.2e-11	76	34	29	47	89	27	69	95	112	43
FGRRES_13537	13533	71.25	7.9e-14	57	34	46	1	73	1	74	125	93	75
FGRRES_09200	13585	290.81	4.4e-79	58	34	27	113	343	150	383	398	499	234
FGRRES_09113	10962	340.5	6.9e-94	35	34	33	9	517	22	532	533	550	515
FGRRES_00093_M	250	265.39	1.9e-71	49	34	38	112	375	74	339	383	342	267
FGRRES_11675	8118	177.56	3.4e-45	39	34	30	29	270	77	318	279	322	245
FGRRES_00193	284	435.26	3.3e-122	59	34	36	151	585	47	466	808	758	462
FGRRES_00255	397	211.85	2.1e-55	41	34	32	1	278	1	278	342	361	284
FGRRES_00322_M	470	259.23	1.3e-69	61	34	33	168	381	140	353	381	394	214
FGRRES_00441	607	326.64	1e-89	51	34	46	149	506	3	361	537	400	359
FGRRES_15757	781	446.82	8.9e-126	91	34	30	1	249	1	247	672	739	249
FGRRES_11830	1032	129.41	5.7e-31	82	34	40	109	188	86	161	189	165	80
FGRRES_01034	1300	143.67	3e-35	78	34	38	46	129	15	98	193	172	84
FGRRES_11943	1710	164.47	2.5e-41	53	34	32	31	190	7	161	252	262	160
FGRRES_01761	2802	157.53	2.6e-39	63	34	11	52	166	315	433	223	682	119
FGRRES_15945	2561	941.41	2.4e-274	81	34	37	760	1326	679	1235	1326	1235	567
FGRRES_02334	2726	271.17	3.5e-73	83	34	83	1	160	1	160	388	160	160
FGRRES_13706	3538	182.19	1.2e-46	94	34	31	164	256	193	281	256	281	93
FGRRES_11734_5_M	4118	286.96	6.8e-78	69	34	18	219	423	570	777	423	777	208
FGRRES_17440	4039	239.97	6.9e-64	73	34	32	170	326	192	348	329	353	157
FGRRES_08025	4408	99.75	2.5e-22	73	34	37	2	65	1	64	136	127	64
FGRRES_08782_M	5430	153.68	3.3e-38	62	34	62	93	208	1	116	208	116	116
FGRRES_02916	5808	285.42	1.7e-77	77	34	28	209	376	287	454	376	454	168
FGRRES_02979	8065	73.17	1.6e-14	45	34	23	21	104	19	103	114	164	85
FGRRES_03345	6290	386.73	8.5e-108	93	34	41	138	334	63	259	540	447	197
FGRRES_03793	6811	150.21	5.7e-37	41	34	38	52	270	20	230	278	247	229
FGRRES_16154	2697	185.65	1.5e-47	33	34	36	1	320	1	305	322	305	328
FGRRES_12258	7530	95.9	2.8e-21	95	34	47	63	106	46	89	122	89	44
FGRRES_11521	4482	72.79	2.2e-14	50	34	31	36	114	47	126	116	129	80
FGRRES_04756_M	10986	178.72	1.3e-45	62	34	30	82	223	111	253	255	294	143
FGRRES_04898	4096	635.18	3.3e-182	38	34	30	137	1184	284	1320	1185	1321	1058
FGRRES_16458	9180	370.93	4.6e-103	90	34	33	68	263	77	272	517	528	196
FGRRES_12822	9403	95.9	4.5e-21	49	34	45	45	148	8	110	149	111	104
FGRRES_12902_M	9930	316.23	1.2e-86	76	34	31	1	213	1	213	469	520	213
FGRRES_10992	5993	207.61	3.9e-54	39	34	38	38	337	3	293	338	303	302
FGRRES_17535	161	174.48	2.2e-44	47	34	39	49	217	32	201	234	205	170
FGRRES_13023	11699	91.66	6.2e-20	83	35	49	36	90	5	59	130	93	55
FGRRES_07081	11855	617.46	5.2e-177	83	35	34	1	380	1	377	884	911	380
FGRRES_13109	12080	453.75	6.3e-128	88	35	43	354	593	252	491	593	491	240
FGRRES_15420	12122	48.91	3e-07	77	35	7	1	31	1	31	68	335	31
FGRRES_07350	6062	364	5.5e-101	37	35	34	17	500	35	520	510	525	487
FGRRES_07629	12465	179.1	1.1e-45	68	35	17	26	169	418	559	278	573	144
FGRRES_07734	10666	642.88	1.2e-184	53	35	31	310	906	436	1030	918	1035	606
FGRRES_13209_M	12575	242.66	1.2e-64	48	35	49	1	259	1	264	366	264	266
FGRRES_09467	7267	126.33	4.4e-30	48	35	24	34	166	106	238	180	259	133
FGRRES_20404	5171	60.08	1.3e-10	72	35	3	5	40	384	419	74	762	36
FGRRES_17136	13877	562.76	1.3e-160	74	35	28	414	790	585	957	792	980	378
FGRRES_00122	199	167.55	3.6e-42	39	35	35	22	278	21	278	287	291	263
FGRRES_00131	227	129.03	9.1e-31	39	35	27	26	213	96	277	213	277	188
FGRRES_15707_M	4104	152.91	8.3e-38	35	35	23	3	262	7	268	267	406	267
FGRRES_15850	1743	172.17	1.2e-43	64	35	13	5	144	368	496	254	655	140
FGRRES_20046	1906	45.44	3e-06	75	35	27	1	28	36	63	60	76	28
FGRRES_02128	2513	293.12	9.1e-80	58	35	33	163	410	183	433	410	433	251
FGRRES_02179	2563	424.09	5.1e-119	73	35	74	1	273	1	272	563	272	273
FGRRES_02409	2813	655.98	1.4e-188	82	35	50	359	752	251	643	931	643	394
FGRRES_12140	2864	281.57	2.4e-76	70	35	53	1	186	1	186	373	246	186
FGRRES_10432_M	3896	457.99	3.6e-129	78	35	31	344	632	394	685	635	720	292
FGRRES_10461	1317	358.22	3.4e-99	37	35	35	43	552	43	543	557	548	520
FGRRES_10676	2745	556.6	1.3e-158	40	35	11	53	885	722	1565	1016	3169	878
FGRRES_03221_16307_M	10404	507.29	6e-144	81	35	81	180	485	1	310	719	311	310
FGRRES_04224	7297	548.51	2.7e-156	62	35	24	371	819	730	1183	819	1183	462
FGRRES_12288	7302	83.19	3.2e-17	41	35	35	25	155	26	156	155	156	132
FGRRES_04525	7619	740.34	6.3e-214	70	35	33	515	1030	567	1085	1030	1085	519
FGRRES_11541	8183	373.63	6.9e-104	82	35	37	142	361	243	462	504	486	220
FGRRES_04719	1795	202.22	1.7e-52	35	35	35	15	348	4	340	349	342	343
FGRRES_04837	6631	262.31	1.3e-70	60	35	34	139	332	144	337	334	337	194
FGRRES_04881_M	1615	72.79	2e-14	56	35	33	41	103	29	99	112	119	71
FGRRES_05237	9026	94.74	1.5e-20	54	35	46	1	111	1	119	182	141	120
FGRRES_05369	8877	191.43	2.4e-49	67	35	21	138	290	289	434	290	477	154
FGRRES_15303	8737	58.15	5e-10	60	35	49	21	75	1	54	93	67	55
FGRRES_17483	1280	385.96	1.9e-107	34	35	34	12	695	15	704	696	704	709
FGRRES_13855	7791	137.12	3.4e-33	42	35	17	41	215	246	426	217	428	182
FGRRES_11139	10788	305.06	2.8e-83	35	35	35	1	480	1	483	481	484	489
FGRRES_12918	7791	393.66	6.6e-110	46	36	44	125	518	29	428	518	428	406
FGRRES_07348	12163	407.53	4.6e-114	76	36	48	1	259	1	259	534	405	259
FGRRES_07502_M	69	370.93	4.1e-103	46	36	34	107	473	119	485	475	492	367
FGRRES_00036	8933	1140.95	0	52	36	31	511	1590	609	1690	1598	1856	1096
FGRRES_00083	10960	397.9	3.6e-111	40	36	38	28	504	26	501	526	505	479
FGRRES_00156_M	263	108.61	5e-25	56	36	55	1	85	1	85	131	86	85
FGRRES_11806	867	203.76	4.2e-53	80	36	32	44	163	49	168	269	298	120
FGRRES_15849	1743	298.52	2.2e-81	51	36	22	39	324	10	283	405	655	288
FGRRES_01443	1761	253.06	8.6e-68	63	36	32	149	351	191	391	352	392	204
FGRRES_01598	139	669.85	1.1e-192	43	36	29	16	904	297	1191	1102	1363	924
FGRRES_12000	2065	85.5	3e-18	87	36	14	39	85	21	67	112	280	47
FGRRES_02140	2526	352.83	1.2e-97	62	36	28	200	474	337	614	474	614	278
FGRRES_15946_M	2585	323.17	9.8e-89	43	36	39	81	461	50	437	471	438	401
FGRRES_10287	3737	565.07	2.4e-161	72	36	40	72	425	53	406	698	635	354
FGRRES_17350_M	3777	424.48	4.1e-119	60	36	39	40	382	5	353	591	535	351
FGRRES_17360	3894	213	7.3e-56	67	36	63	131	282	12	163	282	163	152
FGRRES_10478	3964	201.45	2.5e-52	43	36	38	1	256	1	257	312	298	262
FGRRES_08235_M	4788	568.16	2.9e-162	68	36	36	3	386	1	385	717	727	386
FGRRES_08567_M	5185	153.3	4.1e-38	94	36	34	25	101	1	76	202	209	77
FGRRES_03217	6148	410.22	7e-115	86	36	86	1	225	1	225	530	225	225
FGRRES_12464	6247	96.29	1.8e-21	61	36	60	46	113	1	68	114	69	68
FGRRES_04437	7542	363.23	1e-100	57	36	60	211	558	2	336	558	336	353
FGRRES_04542	550	422.16	1.8e-118	53	36	36	19	388	26	393	543	537	371
FGRRES_12210	8098	312.77	1.8e-85	36	36	29	1	570	1	564	596	740	590
FGRRES_17269_M	8330	286.57	1.1e-77	43	36	41	94	490	37	436	508	437	424
FGRRES_12778	8660	79.72	1.6e-16	68	36	50	8	62	6	62	108	78	57
FGRRES_12835	9462	119.4	4.5e-28	69	36	53	48	128	27	111	162	111	85
FGRRES_17457	10495	142.51	1e-34	35	36	35	1	244	5	256	247	259	254
FGRRES_13835	6767	57.77	6.5e-10	40	36	37	5	79	2	75	82	79	75
FGRRES_11335	10741	271.55	2.3e-73	87	36	82	87	234	1	148	351	156	148
FGRRES_11454	4187	227.64	3.1e-60	58	36	42	112	295	2	186	300	256	185
FGRRES_07652	5699	92.43	4.1e-20	38	37	13	1	132	248	381	137	381	136
FGRRES_07657	12613	350.52	5.5e-97	66	37	37	1	252	1	252	455	450	253
FGRRES_07748	13689	625.94	1.4e-179	90	37	35	96	438	136	465	828	877	343
FGRRES_07790	12510	206.45	7.3e-54	55	37	44	77	278	45	244	295	252	202
FGRRES_16911	7107	367.08	6.7e-102	40	37	37	18	485	9	478	524	515	483
FGRRES_09336	7965	85.89	3.1e-18	43	37	43	21	126	3	109	126	109	107
FGRRES_11581	3570	318.93	1.8e-87	64	37	32	34	286	55	318	465	545	271
FGRRES_11644	10896	425.63	1.7e-119	71	37	21	269	557	686	974	560	977	289
FGRRES_00046	2709	934.48	3.3e-272	36	37	36	2	1440	7	1465	1445	1477	1482
FGRRES_00060	4386	91.28	8.6e-20	39	37	19	3	124	6	129	134	261	128
FGRRES_00199	277	166.39	4.9e-42	71	37	71	1	110	1	110	208	110	110
FGRRES_11728	376	136.35	5.4e-33	60	37	23	66	191	137	262	205	317	126
FGRRES_11819	939	129.03	5.9e-31	75	37	50	85	167	16	94	167	125	83
FGRRES_00772	979	102.06	6.7e-23	44	37	42	29	155	18	136	155	136	131
FGRRES_15811	1245	513.46	7.9e-146	77	37	36	353	678	380	706	678	706	329
FGRRES_01517	6948	75.87	4.2e-15	37	37	7	6	131	518	641	140	677	141
FGRRES_01678	2013	252.68	1e-67	61	37	64	1	199	1	192	324	192	199
FGRRES_01735_M	2079	578.17	2.9e-165	71	37	70	343	734	4	394	743	399	392
FGRRES_02195	2578	105.53	5e-24	38	37	38	1	132	1	135	141	138	136
FGRRES_02299	5924	248.05	3e-66	39	37	33	5	358	57	405	376	416	355
FGRRES_13718	3629	117.09	1.8e-27	96	37	49	1	56	1	56	145	110	56
FGRRES_13764	10115	114.39	1.6e-26	46	37	8	17	152	88	223	172	768	138
FGRRES_20110	8223	76.64	1.3e-15	77	37	35	53	98	57	104	98	104	48
FGRRES_13462	5789	131.34	1.4e-31	42	37	38	19	165	1	158	179	173	158
FGRRES_08156	4726	310.46	5.6e-85	64	37	36	1	237	1	238	414	422	238
FGRRES_17075	3789	344.74	3.5e-95	41	37	35	50	500	81	520	511	529	463
FGRRES_16952	5538	124.41	1.4e-29	56	37	43	55	159	27	133	160	138	107
FGRRES_16393_M	5699	257.68	3.2e-69	80	37	32	179	330	230	381	330	381	152
FGRRES_16384_5_M	5725	870.54	4.5e-253	86	37	83	1	485	1	484	1137	506	485
FGRRES_02871	5765	103.6	2e-23	47	37	45	27	140	3	115	145	121	115
FGRRES_12529	5712	369.01	1.9e-102	40	37	33	11	521	33	552	564	626	526
FGRRES_12241	7632	284.26	4.2e-77	66	37	24	154	376	308	532	404	603	227
FGRRES_12214	10780	73.94	8.8e-15	85	37	31	1	42	1	42	96	114	42
FGRRES_12594	2770	192.97	7.4e-50	39	37	23	2	259	173	425	269	430	258
FGRRES_12644	8210	117.86	1.3e-27	53	37	30	1	110	1	107	159	196	110
FGRRES_20251	8827	55.45	3.2e-09	86	37	6	1	30	327	356	69	409	30
FGRRES_16541	9325	471.47	3e-133	76	37	46	303	603	189	489	603	489	301
FGRRES_16564	9454	321.63	2.4e-88	70	37	62	199	412	29	245	412	245	217
FGRRES_05961	9541	206.45	8.2e-54	50	37	34	89	321	119	352	322	353	239
FGRRES_06236	7934	301.6	2.8e-82	51	37	36	11	317	13	318	437	448	314
FGRRES_11018	10410	199.52	8.4e-52	57	37	42	76	258	62	238	283	252	183
FGRRES_11093	10460	458.76	2e-129	90	37	37	237	482	220	465	597	592	246
FGRRES_13848_M	4160	400.59	5.1e-112	74	37	72	247	493	8	254	493	254	247
FGRRES_17447	10667	821.23	3e-238	85	37	39	1	469	1	469	1079	1008	469
FGRRES_11358	4587	402.13	2e-112	80	37	32	3	247	49	294	541	610	250
FGRRES_17557_M	5892	797.35	4.1e-231	73	37	72	477	980	1	503	980	505	504
FGRRES_15410	11847	61.62	4.5e-11	78	38	39	1	41	1	41	84	81	41
FGRRES_07075_M	11845	1281.16	0	99	38	53	61	703	81	723	1641	1190	643
FGRRES_13115	12101	86.27	1.8e-18	69	38	30	51	107	50	111	113	140	62
FGRRES_16810	12116	211.85	1.4e-55	93	38	34	1	107	1	107	259	290	107
FGRRES_16869	10501	91.66	4.1e-20	41	38	38	7	103	8	104	103	104	97
FGRRES_07821	4694	820.08	9.3e-238	36	38	38	13	1455	20	1503	1499	1517	1580
FGRRES_11770	642	92.82	3.1e-20	80	38	81	1	66	1	57	136	65	66
FGRRES_01597	8029	308.53	2.1e-84	45	38	44	4	340	3	338	411	349	342
FGRRES_01736_M	2080	377.48	4.4e-105	61	38	58	21	311	16	303	473	311	292
FGRRES_15891	2161	275.79	1.2e-74	79	38	40	1	165	1	165	338	320	165
FGRRES_17367	10378	254.22	4e-68	38	38	37	3	355	6	368	359	371	363
FGRRES_10687	6590	254.6	3.6e-68	42	38	36	40	394	56	410	405	423	368
FGRRES_17436	13729	236.5	7.7e-63	48	38	46	1	262	1	253	333	276	265
FGRRES_08042	11778	367.47	6e-102	38	38	39	3	587	4	577	594	579	597
FGRRES_08092	8108	159.46	6.8e-40	36	38	33	5	221	15	249	225	253	235
FGRRES_08169	4710	555.83	1.5e-158	68	38	36	324	737	364	778	739	780	419
FGRRES_15470	4756	49.68	1.8e-07	71	38	7	1	32	1	32	59	299	32
FGRRES_16985	5353	541.58	2.9e-154	81	38	27	383	721	654	993	721	993	340
FGRRES_16936	13338	242.66	1.4e-64	37	38	37	7	394	4	399	407	415	409
FGRRES_02796	5677	144.05	2.5e-35	75	38	31	100	201	149	247	201	247	104
FGRRES_12532	5925	51.6	4.8e-08	37	38	35	1	70	1	75	73	78	75
FGRRES_03022	5955	82.03	3.6e-17	47	38	13	1	95	1	89	116	346	95
FGRRES_03533	6528	164.85	1.5e-41	57	38	23	38	177	165	309	213	347	145
FGRRES_03696_M	6697	485.72	1.5e-137	92	38	49	196	438	214	456	579	458	243
FGRRES_12376	10438	154.07	2.1e-38	62	38	57	3	116	2	116	185	125	115
FGRRES_12311	7130	263.46	5.7e-71	89	38	85	182	321	7	146	321	146	140
FGRRES_12297_M	7206	592.42	1.5e-169	90	38	63	324	642	1	311	749	452	319
FGRRES_04565	7700	326.25	1.3e-89	45	38	35	93	517	131	553	517	553	440
FGRRES_15255	11365	45.82	3e-06	63	38	1	1	36	540	575	59	1493	36
FGRRES_04683	8573	348.21	3.5e-96	41	38	30	60	556	172	675	559	716	518
FGRRES_14020_M	6990	92.05	5e-20	44	38	14	26	132	10	119	134	345	115
FGRRES_11513_M	12564	148.29	1.6e-36	39	38	40	8	228	1	216	230	218	224
FGRRES_04697_M	8257	328.18	3.1e-90	40	38	39	10	457	17	459	476	463	450
FGRRES_04720	10496	249.98	8.7e-67	37	38	37	2	399	4	408	404	421	412
FGRRES_04956	8351	174.48	2.1e-44	44	38	40	1	199	1	197	226	220	199
FGRRES_05479	8743	395.2	2.2e-110	91	38	58	207	417	1	208	498	331	211
FGRRES_12793	9272	90.51	1.1e-19	51	38	29	1	89	26	114	120	154	89
FGRRES_05976	9557	98.98	6.3e-22	38	38	35	1	160	1	162	162	175	163
FGRRES_06357	9989	121.32	9.1e-29	84	38	34	79	143	70	134	144	160	65
FGRRES_11330	10747	137.89	3e-33	36	38	34	7	279	3	277	285	312	296
FGRRES_13944	10934	216.47	6.7e-57	70	38	58	1	155	1	151	285	185	155
FGRRES_17533	5781	390.19	9.3e-109	39	38	39	42	629	26	608	635	614	621
FGRRES_12919	8005	201.83	1.6e-52	42	39	40	7	251	19	260	268	260	246
FGRRES_12987	11501	116.7	2.7e-27	67	39	43	63	152	33	119	156	139	90
FGRRES_13045_6_M	11800	302.37	1.5e-82	68	39	37	181	414	200	439	414	439	242
FGRRES_07585	12427	353.6	6.5e-98	84	39	36	62	271	4	214	452	487	211
FGRRES_07780	13746	205.68	1.3e-53	40	39	40	8	294	3	290	305	298	294
FGRRES_13636	12957	147.52	1.7e-36	97	39	65	27	96	10	79	171	104	70
FGRRES_09375	13384	371.7	2.4e-103	63	39	44	1	292	1	292	471	416	292
FGRRES_09134	13666	416.77	1e-116	41	39	34	1	639	1	652	700	812	670
FGRRES_09122	13676	411.38	3.1e-115	74	39	40	1	277	1	276	522	510	278
FGRRES_08968	13880	256.53	8.5e-69	58	39	59	131	377	1	251	377	251	256
FGRRES_00049	9241	291.2	3.2e-79	52	39	40	61	343	71	356	382	380	287
FGRRES_00224	350	548.12	3e-156	68	39	43	1	406	1	393	706	648	406
FGRRES_00943	1175	139.04	6.1e-34	73	39	64	1	93	1	93	172	106	93
FGRRES_11870	1231	168.32	1.5e-42	61	39	41	62	203	43	186	225	212	144
FGRRES_01679_M	2014	485.34	2.4e-137	54	39	52	37	530	8	509	699	520	502
FGRRES_01688	2015	205.68	9.1e-54	74	39	39	95	215	71	194	238	233	125
FGRRES_12011	2820	52.37	2.7e-08	50	39	4	1	50	1	50	64	584	50
FGRRES_12073	2732	232.65	1.1e-61	42	39	21	2	309	13	330	338	635	319
FGRRES_02361_M	2762	301.6	2.5e-82	55	39	44	68	348	32	312	399	355	281
FGRRES_12146	2886	100.91	1.1e-22	83	39	32	71	132	76	137	132	158	62
FGRRES_02552	2974	269.63	1e-72	54	39	36	116	392	137	417	392	417	283
FGRRES_15579	3565	66.63	1.4e-12	81	39	35	1	38	1	38	78	88	38
FGRRES_10502	3990	955.28	1.6e-278	71	39	41	4	706	2	704	1283	1250	714
FGRRES_17394_M	4089	758.83	1.5e-219	78	39	40	58	526	1	471	934	903	472
FGRRES_10636	2941	123.63	1.8e-29	49	39	32	31	143	58	170	143	170	113
FGRRES_07987	4472	89.35	4e-19	44	39	16	6	130	126	251	147	352	129
FGRRES_17119	10474	282.34	1.3e-76	49	39	41	13	276	11	273	338	320	267
FGRRES_08038	4528	578.94	1.6e-165	80	39	73	231	583	1	353	713	387	353
FGRRES_08161	4727	308.15	3.1e-84	40	39	38	3	430	2	427	446	458	437
FGRRES_13344_M	5155	388.27	2.5e-108	92	39	45	270	471	211	412	471	412	202
FGRRES_08836	5493	137.5	1.8e-33	48	39	30	3	141	79	217	174	225	139
FGRRES_02888	5773	774.62	3e-224	63	39	48	407	1015	225	818	1015	818	622
FGRRES_03043	5937	466.85	6.9e-132	66	39	36	232	567	280	615	570	618	336
FGRRES_12422	12751	80.11	1.2e-16	56	39	4	8	82	905	978	106	984	75
FGRRES_03559	6552	332.03	1.8e-91	83	39	24	101	297	336	533	417	665	198
FGRRES_03758	6769	390.96	3.8e-109	76	39	42	1	240	55	294	466	432	240
FGRRES_12201_M	13770	152.91	5.5e-38	39	39	40	1	202	1	198	204	200	202
FGRRES_04901	8306	554.67	3.2e-158	96	39	41	1	282	1	283	696	663	283
FGRRES_12660	8398	512.69	1.3e-145	86	39	80	31	329	20	315	662	323	301
FGRRES_12681	9218	90.12	4e-19	43	39	43	1	169	1	161	194	176	179
FGRRES_20252	9102	65.85	2.4e-12	82	39	20	14	53	70	109	84	161	40
FGRRES_15294	8906	69.71	1.6e-13	79	39	36	1	43	1	43	87	94	43
FGRRES_05526	8690	141.35	1.5e-34	77	39	43	86	180	67	160	189	172	96
FGRRES_05536	8680	257.3	5.2e-69	45	39	44	43	371	14	342	390	343	342
FGRRES_05760	9318	119.78	3.8e-28	48	39	44	46	170	22	151	171	152	137
FGRRES_12868	9721	160.23	3.5e-40	79	39	75	61	157	6	108	206	108	103
FGRRES_17513	10176	1135.17	0	64	39	33	1	888	1	892	1458	1715	893
FGRRES_17597_11239_M	8251	463.38	7.6e-131	64	39	34	67	416	150	499	570	658	350
FGRRES_11406	13743	269.63	1.2e-72	38	39	20	1	433	1	426	440	865	451
FGRRES_15385	11476	54.68	5.5e-09	60	40	35	25	67	33	77	67	77	45
FGRRES_13108	12067	114.39	1.4e-26	59	40	59	48	150	1	109	162	109	109
FGRRES_16864	12464	368.62	2e-102	71	40	17	2	262	3	262	465	1080	261
FGRRES_07645	12480	140.2	3.3e-34	41	40	40	4	189	3	185	191	192	187
FGRRES_07869	12696	229.18	1.1e-60	77	40	47	56	210	31	185	298	255	155
FGRRES_16916	12688	231.49	2.4e-61	43	40	43	1	297	1	291	318	300	297
FGRRES_09175	13663	211.46	1.7e-55	60	40	35	83	237	109	266	237	266	158
FGRRES_17151	13913	554.67	3e-158	76	40	42	1	350	1	355	666	645	355
FGRRES_00040	7774	473.01	1.3e-133	39	40	38	1	725	1	733	726	750	745
FGRRES_00102	38	442.58	1.3e-124	73	40	38	248	547	286	579	547	579	300
FGRRES_11685	8104	195.67	9.4e-51	42	40	41	6	233	6	232	237	234	229
FGRRES_01563	1886	674.09	4.5e-194	84	40	36	38	444	20	426	850	934	407
FGRRES_01616	1951	305.83	1.2e-83	65	40	64	110	337	4	231	372	231	228
FGRRES_17432	11144	397.13	5.7e-111	41	40	40	11	493	19	499	495	499	487
FGRRES_10713	6687	390.96	4.7e-109	40	40	37	31	550	74	600	557	602	545
FGRRES_08237_M	4786	813.91	4.2e-236	69	40	49	189	748	23	587	964	787	566
FGRRES_13043_M	4839	421.78	2.1e-118	59	40	41	1	333	1	333	486	472	335
FGRRES_08318	4898	335.49	1.6e-92	51	40	45	84	403	50	366	412	367	321
FGRRES_20139	5331	211.85	1.5e-55	82	40	78	133	259	6	132	260	133	127
FGRRES_13270	5593	175.25	1.1e-44	89	40	89	1	92	1	93	207	93	93
FGRRES_16379_12566_M	5740	746.12	9.9e-216	91	40	86	1	397	1	397	902	423	397
FGRRES_02881_M	9239	357.84	3.7e-99	42	40	33	20	465	37	482	485	577	456
FGRRES_12487	6135	240.74	3.5e-64	73	40	67	82	241	17	177	292	177	161
FGRRES_20170	6329	917.53	3.7e-267	67	40	64	207	976	62	829	1312	829	791
FGRRES_12446	6331	93.59	1.8e-20	58	40	45	47	137	27	120	137	120	94
FGRRES_12408	6601	150.21	3.8e-37	44	40	42	4	193	6	191	212	198	190
FGRRES_03692	6693	493.04	9.7e-140	75	40	44	284	610	232	553	610	553	328
FGRRES_11586	7814	156.38	3.8e-39	51	40	41	25	161	13	145	174	169	137
FGRRES_11587_M	10590	637.88	3.4e-183	51	40	37	11	630	36	654	806	855	633
FGRRES_05626	8616	87.43	7.7e-19	80	40	27	57	110	104	158	110	158	55
FGRRES_16546	9338	578.56	2.2e-165	71	40	35	319	732	435	846	732	846	416
FGRRES_10786_M	10147	159.84	4.5e-40	67	40	38	66	178	92	212	204	212	121
FGRRES_11152_3_M	10534	766.53	7.1e-222	78	40	76	34	504	1	465	900	478	471
FGRRES_11166	4567	325.86	1.2e-89	47	40	30	62	397	203	538	400	540	339
FGRRES_11501	10972	188.73	9.5e-49	81	40	37	1	105	1	105	211	231	105
FGRRES_11505	10968	1079.7	0	73	40	40	570	1304	604	1339	1353	1354	736
FGRRES_15430	12273	47.37	9e-07	79	41	20	1	29	45	72	55	112	29
FGRRES_07501	10706	197.98	2.2e-51	41	41	40	6	262	5	267	265	270	263
FGRRES_13213	13702	148.29	9e-37	85	41	11	54	129	88	165	162	579	78
FGRRES_11628	12832	112.46	2.7e-26	98	41	48	70	119	52	101	119	101	50
FGRRES_17221	12633	154.07	2.5e-38	45	41	34	19	203	70	247	203	247	185
FGRRES_20399	13594	203.37	6.5e-53	42	41	42	1	303	1	298	305	304	304
FGRRES_13526	13617	173.71	3.1e-44	55	41	34	52	203	77	228	207	246	152
FGRRES_09168	13623	321.24	3.4e-88	55	41	39	118	437	92	410	437	466	327
FGRRES_13509	13768	626.32	9.6e-180	63	41	54	195	680	22	514	767	577	493
FGRRES_00135	240	107.84	8.9e-25	45	41	14	11	130	219	331	134	375	120
FGRRES_11727_M	7240	107.46	9e-25	52	41	4	11	106	772	867	121	1003	96
FGRRES_20021	1113	65.08	4.1e-12	83	41	50	34	70	25	61	75	62	37
FGRRES_15805	1187	529.25	1.4e-150	41	41	41	1	669	1	677	673	680	682
FGRRES_01078	1352	96.67	1.4e-21	65	41	5	41	113	116	188	115	926	73
FGRRES_11979	1939	655.98	1.1e-188	91	41	33	102	449	220	572	776	976	353
FGRRES_01649	1987	275.79	1.1e-74	86	41	43	164	315	147	298	316	299	152
FGRRES_15871	1999	490.73	5.3e-139	51	41	39	141	665	173	711	667	712	543
FGRRES_01758	8280	396.74	7.4e-111	41	41	42	1	493	1	486	493	486	494
FGRRES_12069	6879	326.25	9.8e-90	43	41	41	26	411	23	410	411	415	391
FGRRES_12107	2651	145.59	7.7e-36	52	41	36	41	190	69	214	190	214	151
FGRRES_13668	3278	86.66	1.3e-18	80	41	40	7	61	38	93	109	111	56
FGRRES_17404	11378	335.11	2e-92	45	41	42	33	389	26	386	400	386	365
FGRRES_10625	4212	188.73	1.1e-48	56	41	56	63	229	1	167	229	167	167
FGRRES_08069_M	9639	261.15	3.5e-70	51	41	15	2	293	144	444	378	1004	303
FGRRES_17090	4711	617.85	3.4e-177	58	41	39	1	536	1	552	774	822	552
FGRRES_08177	4284	472.63	1.2e-133	87	41	49	157	421	87	351	561	467	265
FGRRES_13425	4522	86.27	1.7e-18	42	41	9	2	102	48	148	103	471	101
FGRRES_08207_M	6814	422.55	1.3e-118	43	41	40	20	517	31	525	522	525	500
FGRRES_08424_M	5024	148.67	7.9e-37	70	41	70	1	104	1	103	175	103	104
FGRRES_08563	10404	85.89	2.4e-18	46	41	15	1	100	208	303	114	311	101
FGRRES_20163	5805	94.36	6.3e-21	57	41	57	27	96	1	70	97	70	70
FGRRES_12472	6215	238.42	1.7e-63	76	41	58	9	166	5	153	293	207	158
FGRRES_03357	6303	126.72	2.8e-30	66	41	64	28	127	1	101	164	106	102
FGRRES_15185	6355	72.79	1.9e-14	60	41	57	27	84	4	60	84	61	58
FGRRES_04539	7651	296.97	6.7e-81	47	41	36	73	429	137	487	429	487	372
FGRRES_16439	8283	132.11	7.3e-32	64	41	64	1	103	1	108	170	108	108
FGRRES_04900	8305	233.03	7.2e-62	63	41	35	104	291	149	338	291	338	190
FGRRES_04952	8355	140.58	2.6e-34	41	41	41	1	194	1	194	196	196	199
FGRRES_15288	9064	79.34	2.1e-16	74	41	34	1	50	1	49	89	107	50
FGRRES_05758	9315	171.4	1.4e-43	72	41	46	84	194	62	172	195	173	111
FGRRES_06380_M	10013	407.14	6.3e-114	60	41	37	21	396	81	457	552	607	381
FGRRES_11308	10764	133.65	3.3e-32	43	41	32	8	196	7	193	198	256	190
FGRRES_13978_M	10798	777.7	3.1e-225	71	41	30	360	891	337	870	915	1254	534
FGRRES_11457	4482	107.46	1.1e-24	42	41	41	1	126	1	126	129	129	127
FGRRES_12988	11512	120.94	1.4e-28	59	42	59	7	115	12	103	153	109	109
FGRRES_06994	11752	511.92	2e-145	55	42	40	137	594	149	607	599	620	460
FGRRES_07568	12397	307.76	3.2e-84	61	42	28	23	281	187	444	379	568	260
FGRRES_07710_M	12674	341.66	2.4e-94	60	42	49	108	402	74	365	428	366	297
FGRRES_13553	13450	92.43	2.4e-20	82	42	61	23	73	4	54	98	68	51
FGRRES_09111	6662	530.41	6.6e-151	42	42	42	1	697	1	704	716	713	715
FGRRES_13480	7770	292.74	1e-79	46	42	46	35	362	13	330	366	336	338
FGRRES_17133	11019	984.17	3.3e-287	54	42	57	1	991	1	973	1323	974	1033
FGRRES_11605	4356	312.77	1e-85	79	42	64	178	377	51	251	377	251	202
FGRRES_00021	4743	244.2	3.6e-65	42	42	39	4	312	24	337	321	340	316
FGRRES_00062	4386	90.51	1.5e-19	41	42	21	1	125	1	129	133	261	134
FGRRES_11875	1249	162.15	6.9e-41	78	42	40	82	175	89	182	176	183	94
FGRRES_01653	1989	219.16	9.3e-58	64	42	45	1	174	1	167	263	246	174
FGRRES_01719	2060	167.93	1.7e-42	64	42	49	26	160	1	133	206	175	135
FGRRES_15966_M	2699	523.09	9.2e-149	70	42	38	260	637	330	711	637	711	384
FGRRES_02370	2771	387.11	5.2e-108	76	42	40	1	244	1	237	445	463	244
FGRRES_02619	3055	442.97	8.9e-125	84	42	36	242	489	330	577	489	577	248
FGRRES_10519	4010	119.4	3.9e-28	43	42	39	16	151	17	164	151	164	148
FGRRES_10619	7206	649.82	7.5e-187	75	42	67	294	694	1	401	720	452	401
FGRRES_17403	11228	327.79	3.3e-90	63	42	38	3	275	23	292	404	450	273
FGRRES_17086	6657	244.97	1.9e-65	45	42	42	27	301	26	301	302	302	278
FGRRES_08269	4842	380.56	5.1e-106	73	42	48	171	431	152	407	464	407	266
FGRRES_08482	5089	301.21	2.9e-82	58	42	51	99	361	28	288	364	300	263
FGRRES_13346	5152	80.88	9.5e-17	55	42	7	1	88	325	411	123	730	94
FGRRES_08837	5494	150.98	1.5e-37	48	42	34	23	168	50	195	169	204	146
FGRRES_16299	864	270.01	5.6e-73	46	42	38	23	301	36	317	305	340	282
FGRRES_03298_M	6237	175.64	7.6e-45	64	42	34	22	151	64	193	199	245	130
FGRRES_03341_M	6286	400.98	3.3e-112	89	42	38	226	433	230	437	433	485	208
FGRRES_03346	6291	537.72	3.3e-153	86	42	50	259	551	208	501	595	507	294
FGRRES_16239_M	6599	677.17	4.6e-195	75	42	37	328	756	367	795	756	857	429
FGRRES_04682	6319	251.14	3e-67	43	42	41	16	331	12	332	333	337	325
FGRRES_14019_M	7910	322.78	1.2e-88	49	42	48	76	446	18	394	452	395	385
FGRRES_16047	10474	238.04	2.2e-63	50	42	38	7	244	6	236	287	320	241
FGRRES_04723	10498	405.6	1.6e-113	43	42	40	25	486	37	504	486	504	468
FGRRES_12598	8007	207.99	2.2e-54	46	42	41	9	257	34	275	270	277	251
FGRRES_05005	8437	323.94	5.6e-89	44	42	45	1	427	1	422	463	430	439
FGRRES_05949	9527	342.81	1e-94	83	42	44	1	207	1	209	414	394	209
FGRRES_10728	10085	589.34	1.1e-168	91	42	36	353	656	449	752	656	752	304
FGRRES_11353	5132	203.37	5.3e-53	43	42	41	11	261	15	272	263	274	261
FGRRES_17546	10890	1292.33	0	72	42	42	1	894	1	892	1507	1516	896
FGRRES_11451	10904	592.81	1e-169	63	42	55	227	693	72	537	694	538	467
FGRRES_13022	11698	101.68	5.1e-23	82	43	48	1	64	1	63	122	110	64
FGRRES_16840	4546	291.97	1.8e-79	43	43	44	2	365	1	360	368	360	366
FGRRES_07545	12373	446.82	6.8e-126	72	43	41	1	312	1	314	531	547	316
FGRRES_13165	12412	119.4	3.6e-28	41	43	41	1	146	1	140	146	151	151
FGRRES_13184	12637	300.06	5.9e-82	55	43	44	61	318	61	323	339	330	263
FGRRES_09752	12950	720.69	4e-208	92	43	41	73	455	94	476	813	861	383
FGRRES_09679	13035	97.83	1.2e-21	43	43	44	1	152	1	149	153	151	155
FGRRES_11691	266	107.46	7.2e-25	59	43	47	15	95	20	100	111	102	81
FGRRES_15699	267	83.19	1.5e-17	53	43	49	15	79	7	71	80	71	65
FGRRES_01590	1921	424.09	4.1e-119	58	43	47	1	349	1	349	472	429	349
FGRRES_11987	8641	421.39	3e-118	42	43	26	6	519	344	863	522	863	529
FGRRES_15892	2162	315.46	1.4e-86	87	43	42	170	341	185	356	341	356	172
FGRRES_02121	6879	327.41	4.5e-90	45	43	43	16	410	10	405	420	415	400
FGRRES_02305	6879	332.03	1.8e-91	44	43	43	16	416	4	409	418	415	407
FGRRES_10073	3492	209.92	5.6e-55	73	43	51	106	261	67	222	261	222	156
FGRRES_10421	3883	211.85	1.4e-55	61	43	36	1	178	1	177	255	308	180
FGRRES_10504	3993	164.08	2.3e-41	63	43	20	60	192	1	138	202	434	138
FGRRES_10698_M	13944	93.97	9.8e-21	57	43	8	13	101	65	153	118	567	89
FGRRES_17085	2554	444.51	3.2e-125	47	43	47	46	511	2	474	511	475	474
FGRRES_08248	4819	854.74	2.3e-248	58	43	47	278	1027	201	948	1043	959	771
FGRRES_17006_13336_17005_M	5219	2110.11	0	90	43	92	1	1143	1	1150	2440	1150	1164
FGRRES_16986	5347	481.49	2.6e-136	78	43	44	250	549	237	537	549	537	301
FGRRES_02877	3922	425.25	1.9e-119	85	43	40	212	462	232	482	489	528	251
FGRRES_02949	5842	502.29	1.4e-142	75	43	42	230	533	240	543	534	544	304
FGRRES_03694	7518	409.07	1.3e-114	71	43	42	9	285	6	282	454	467	277
FGRRES_04133	7192	101.68	6.2e-23	61	43	61	38	129	4	89	132	93	92
FGRRES_16123_4_M	7425	1699.1	0	95	43	86	4	909	58	964	1983	1009	907
FGRRES_04645_M	7814	226.87	3.9e-60	77	43	62	104	239	21	156	239	169	136
FGRRES_11562	10887	454.52	3.2e-128	44	43	26	12	503	11	515	519	873	506
FGRRES_05362	2348	243.05	7.1e-65	54	43	44	45	277	29	256	296	290	237
FGRRES_05662	8658	238.04	2.6e-63	53	43	47	67	315	25	282	327	298	264
FGRRES_12825	9406	161.38	1.4e-40	46	43	46	13	191	4	180	192	181	182
FGRRES_11122	7780	418.31	2.4e-117	47	43	42	33	481	37	487	501	506	457
FGRRES_11215	45	372.09	1.8e-103	43	43	26	1	466	1	468	469	778	473
FGRRES_06884	11630	676.01	1e-194	78	44	43	1	428	1	428	747	775	428
FGRRES_07201	11996	105.53	2.7e-24	92	44	51	58	109	42	93	109	93	52
FGRRES_15444	6770	72.02	3.4e-14	70	44	59	36	93	16	69	93	69	58
FGRRES_07722_M	12572	548.12	2.4e-156	88	44	46	292	587	274	569	587	569	296
FGRRES_09813	12888	270.01	6.7e-73	58	44	39	38	299	70	324	346	391	266
FGRRES_09501	13236	126.33	2.2e-30	86	44	31	64	129	116	180	129	180	66
FGRRES_09343_M	13417	501.9	1.9e-142	61	44	44	1	404	1	395	561	550	404
FGRRES_13521	13639	107.46	8.8e-25	79	44	79	53	119	1	67	119	67	67
FGRRES_09120_M	4206	444.51	3.5e-125	46	44	41	12	533	13	536	547	581	530
FGRRES_20001	4034	71.25	5.6e-14	45	44	11	1	81	233	315	86	320	83
FGRRES_01195_M	1473	108.23	4.2e-25	97	44	97	59	107	1	49	107	49	49
FGRRES_01791	2133	404.45	3.1e-113	83	44	48	148	382	156	390	440	409	235
FGRRES_01978_M	3963	526.55	8.8e-150	44	44	44	3	668	11	665	668	665	673
FGRRES_12087	136	106.3	2.6e-24	42	44	12	1	134	168	307	134	477	140
FGRRES_02198	2585	354.37	3.6e-98	44	44	44	5	429	2	423	435	438	434
FGRRES_02401_M	6493	259.61	9e-70	43	44	35	3	344	65	409	346	434	348
FGRRES_10551	4386	255.37	1.2e-68	84	44	46	1	144	1	144	274	261	144
FGRRES_13793	6450	218.39	1.4e-57	59	44	14	46	226	1	181	241	767	181
FGRRES_08033	8034	138.27	1.1e-33	44	44	19	1	171	210	381	173	386	175
FGRRES_08140	4629	585.1	2e-167	67	44	43	1	422	4	427	645	667	424
FGRRES_08838	5495	199.13	7.8e-52	50	44	41	21	217	32	228	225	238	197
FGRRES_08881_M	5551	257.68	2.6e-69	97	44	49	156	284	125	253	285	254	129
FGRRES_16386	5720	721.08	2.9e-208	79	44	42	1	432	1	434	787	813	434
FGRRES_16334	6001	515.38	1.7e-146	71	44	50	213	560	152	493	562	496	348
FGRRES_03637	4298	426.79	6.5e-120	45	44	45	15	482	6	474	484	474	472
FGRRES_16198	5711	595.12	1.9e-170	45	44	44	10	628	9	630	631	633	625
FGRRES_03834	7098	528.09	3e-150	51	44	35	96	649	240	795	654	814	564
FGRRES_03967	7000	530.41	5e-151	77	44	46	1	321	1	321	564	531	321
FGRRES_04058_M	7102	227.25	3.2e-60	75	44	74	98	246	1	149	254	151	149
FGRRES_16155	7127	523.09	8.5e-149	78	44	46	263	594	240	559	594	559	332
FGRRES_04543	5634	166.01	4.9e-42	46	44	44	7	171	6	172	177	176	169
FGRRES_04591	3520	346.67	6.1e-96	59	44	38	32	305	127	400	368	416	274
FGRRES_11548	3109	215.31	1.1e-56	46	44	30	12	234	8	232	234	348	225
FGRRES_11543_M	4481	479.17	1.4e-135	52	44	52	92	573	5	491	573	491	493
FGRRES_16405	30	709.52	8.8e-205	77	44	47	343	784	286	729	785	733	450
FGRRES_16478_M	8855	503.44	6.6e-143	85	44	41	1	294	1	294	565	599	294
FGRRES_05552	8534	107.84	6.6e-25	51	44	28	1	101	77	176	118	180	101
FGRRES_05752	9309	214.54	1.8e-56	83	44	43	2	119	14	131	221	224	118
FGRRES_05782	9341	511.92	2.1e-145	61	44	52	181	623	80	533	624	534	455
FGRRES_12816	3902	198.75	9e-52	56	44	48	45	208	13	176	209	190	164
FGRRES_15641	10635	77.41	7.9e-16	53	44	51	11	82	1	75	97	84	80
FGRRES_11253_M	10679	181.8	1.5e-46	44	44	47	1	244	1	232	247	232	246
FGRRES_11333_M	8101	266.16	9.9e-72	54	44	51	66	351	31	308	352	309	288
FGRRES_11360	4590	259.61	6.4e-70	87	44	87	1	138	1	138	269	138	138
FGRRES_11379	10809	376.33	9.5e-105	57	44	55	116	458	41	369	458	369	354
FGRRES_11393	10838	166.39	3.4e-42	56	44	36	1	132	1	129	167	203	132
FGRRES_11485	12743	290.43	4.3e-79	52	44	39	33	301	22	292	320	359	271
FGRRES_16678	13359	479.17	1.3e-135	73	45	35	94	423	136	459	544	687	335
FGRRES_06834_M	11576	784.25	3.2e-227	95	45	43	464	873	501	910	873	910	410
FGRRES_13009	8381	157.15	2.4e-39	47	45	45	5	174	6	174	182	181	174
FGRRES_07765	6534	474.55	2.9e-134	47	45	46	28	503	18	492	506	492	477
FGRRES_07846	12685	532.72	9.9e-152	78	45	48	112	431	102	421	554	518	320
FGRRES_13250	12782	94.36	6.4e-21	76	45	36	42	104	22	84	105	132	63
FGRRES_09233_M	13549	1389.02	0	88	45	43	774	1586	854	1661	1586	1661	815
FGRRES_09202	13583	308.15	1.9e-84	65	45	41	40	248	44	253	306	331	210
FGRRES_09110	6126	612.45	1.2e-175	65	45	45	5	472	2	463	667	674	469
FGRRES_09068	13754	334.34	3.2e-92	67	45	14	37	288	200	451	376	1208	252
FGRRES_11684	4415	304.68	2.2e-83	46	45	44	1	315	14	325	321	326	315
FGRRES_00674	860	183.34	4.4e-47	45	45	11	1	222	652	877	224	877	228
FGRRES_15830	1442	484.95	2.2e-137	83	45	46	1	287	1	285	530	516	287
FGRRES_01748	2095	428.33	2e-120	78	45	44	184	442	202	460	442	460	259
FGRRES_01922	3170	237.27	3.5e-63	47	45	47	6	271	2	260	277	270	266
FGRRES_02178_M	4140	150.6	1.4e-37	82	45	47	52	130	20	98	142	138	79
FGRRES_02298	249	336.27	7.9e-93	48	45	44	26	350	30	358	357	359	329
FGRRES_02333_M	13703	373.24	7.1e-104	47	45	46	14	418	8	413	418	413	408
FGRRES_02627_M	3064	348.59	1.6e-96	88	45	45	1	192	1	192	371	371	192
FGRRES_17722	3405	784.64	2.4e-227	84	45	44	1	448	1	451	854	869	453
FGRRES_20098	3790	83.57	1.1e-17	57	45	59	1	77	1	71	97	74	77
FGRRES_13780	4033	185.27	9.3e-48	77	45	34	4	118	8	122	196	255	115
FGRRES_08206	5440	137.12	1.5e-33	56	45	54	29	138	1	111	138	116	111
FGRRES_17066	4848	936.41	6.1e-273	52	45	46	136	1041	121	1026	1041	1032	908
FGRRES_08331	4913	279.64	7.7e-76	58	45	49	76	324	53	303	324	303	253
FGRRES_08483_M	5090	146.75	3e-36	56	45	43	31	166	43	176	173	180	138
FGRRES_02875	5769	405.22	1.7e-113	88	45	48	195	411	179	395	422	396	217
FGRRES_12550	10896	510.76	4.1e-145	86	45	25	266	556	682	972	558	977	291
FGRRES_03010_M	5915	429.1	1.7e-120	43	45	44	1	611	1	620	611	620	639
FGRRES_03013	5919	178.72	8.3e-46	77	45	47	1	111	1	111	191	182	111
FGRRES_16333	6005	782.33	1.2e-226	69	45	70	1	571	1	578	887	578	580
FGRRES_16312_M	6115	846.65	7.2e-246	51	45	46	1	974	1	986	1184	1135	1031
FGRRES_03359	6305	369.78	7.1e-103	67	45	50	132	385	86	345	385	348	260
FGRRES_12451	6316	60.08	1.3e-10	73	45	26	1	43	84	129	74	129	46
FGRRES_03500_M	6033	238.81	1.1e-63	45	45	46	3	253	5	249	254	251	254
FGRRES_12364	6887	239.97	5e-64	82	45	23	116	259	362	505	260	506	144
FGRRES_04460_M	7570	88.97	2.6e-19	97	45	42	1	37	1	37	80	84	37
FGRRES_04722	13761	369.78	7.7e-103	49	45	41	9	379	14	387	411	451	374
FGRRES_04752_M	8024	1055.43	0	81	45	49	1	602	1	596	1068	999	602
FGRRES_12625	7767	174.48	1.7e-44	62	45	18	7	144	4	146	197	470	143
FGRRES_04890	8291	798.89	1.3e-231	97	45	39	28	446	73	490	902	1035	419
FGRRES_05345	8904	441.04	3.3e-124	82	45	43	1	260	1	261	477	494	261
FGRRES_12833	9455	218.01	2.6e-57	46	45	47	1	305	25	296	313	296	306
FGRRES_12880	9777	159.07	5.2e-40	81	45	44	32	122	62	151	164	165	91
FGRRES_10824	10190	807.36	3.7e-234	78	45	46	365	883	365	881	913	886	523
FGRRES_17496_M	10315	504.6	2.8e-143	91	45	88	6	276	1	271	542	280	271
FGRRES_11174_M	10558	524.63	2.8e-149	87	45	75	278	566	48	337	566	337	290
FGRRES_11314	10757	564.3	4e-161	56	45	51	1	548	41	585	701	624	566
FGRRES_11352	4592	298.13	2.1e-81	89	45	48	1	167	1	167	325	307	167
FGRRES_16665	11150	1042.72	6.1e-305	89	46	44	1	549	1	552	1057	1099	552
FGRRES_13197	12582	337.81	2.6e-93	83	46	45	3	192	28	217	345	349	191
FGRRES_20377	12525	452.98	8.7e-128	92	46	91	1	246	1	250	494	251	250
FGRRES_20388	13259	116.7	1.3e-27	81	46	81	25	89	1	65	113	65	65
FGRRES_17190	13486	540.42	5.7e-154	51	46	35	74	645	252	827	645	827	580
FGRRES_09207_M	10404	318.55	1.9e-87	57	46	57	75	371	6	307	383	311	308
FGRRES_09137	13660	504.98	2.1e-143	67	46	43	1	361	1	367	534	573	367
FGRRES_09071	13773	289.27	1.2e-78	45	46	46	1	374	1	370	378	376	380
FGRRES_15678_M	4742	860.91	3.2e-250	48	46	45	62	1030	82	1056	1031	1058	985
FGRRES_00130	226	474.55	3.5e-134	44	46	46	1	605	1	612	605	612	639
FGRRES_11688	10	249.6	6.7e-67	48	46	46	1	260	1	256	272	269	260
FGRRES_11951	1738	78.57	4.1e-16	50	46	40	1	98	1	102	117	134	107
FGRRES_01491	1811	298.52	2.1e-81	49	46	49	31	401	10	377	401	377	381
FGRRES_02023	2399	97.83	5.8e-22	69	46	41	36	104	47	115	104	115	69
FGRRES_02103	2490	171.78	7.4e-44	89	46	57	1	83	1	83	160	129	83
FGRRES_15971_12118_M	2745	3418.63	0	60	46	56	21	2939	17	2960	3841	3169	2974
FGRRES_13692	3448	424.48	3.4e-119	56	46	46	29	434	69	475	499	492	411
FGRRES_17344	10758	587.03	6.5e-168	44	46	45	1	777	1	782	777	782	813
FGRRES_13816	4203	157.92	1.1e-39	72	46	40	58	160	42	144	160	183	103
FGRRES_08076	4568	214.54	1.4e-56	81	46	81	83	191	1	109	191	109	109
FGRRES_08233	4796	242.66	7.3e-65	66	46	44	1	177	1	177	251	261	177
FGRRES_13402	4834	201.45	1.7e-52	49	46	34	4	223	68	285	237	317	222
FGRRES_08305	4882	135.96	4.6e-33	74	46	70	54	152	6	107	163	108	102
FGRRES_08353	4944	161.38	1.2e-40	64	46	43	36	163	51	172	180	189	128
FGRRES_16949_M	5553	669.46	1.3e-192	44	46	44	8	952	43	980	952	980	989
FGRRES_02842_M	5730	89.35	3.1e-19	43	46	31	1	131	73	196	131	196	139
FGRRES_03300	6240	356.3	8.2e-99	81	46	49	1	221	1	222	388	369	222
FGRRES_03302_M	6242	135.58	4.2e-33	59	46	46	17	124	6	113	137	137	108
FGRRES_03463	6455	176.02	4.7e-45	90	46	49	86	177	77	168	177	168	92
FGRRES_03573	6567	199.52	5.3e-52	47	46	40	1	205	1	206	210	244	206
FGRRES_03704_M	6706	121.71	1e-28	43	46	44	1	175	1	184	176	185	188
FGRRES_16133	7327	537.34	3.8e-153	81	46	41	228	527	284	583	528	584	300
FGRRES_04360	7454	245.74	8.4e-66	82	46	44	1	138	1	137	247	256	138
FGRRES_04613	13705	347.82	3.1e-96	47	46	44	17	408	23	409	411	425	398
FGRRES_04626	7751	173.33	3.8e-44	57	46	53	5	165	6	166	200	173	161
FGRRES_16074	222	375.56	1.4e-104	50	46	43	29	401	63	426	404	431	376
FGRRES_04869	8148	669.85	6.4e-193	93	46	39	240	569	319	649	662	782	331
FGRRES_05115	9177	419.08	1.2e-117	67	46	49	1	311	1	304	445	422	311
FGRRES_05187_M	3974	361.3	2.8e-100	58	46	45	94	413	100	423	414	423	329
FGRRES_12718	8897	183.73	2.8e-47	80	46	70	83	197	1	115	199	131	115
FGRRES_12784	8514	96.29	1.7e-21	59	46	53	1	80	1	81	103	89	81
FGRRES_06134	9740	192.2	9e-50	47	46	38	5	216	42	252	217	257	212
FGRRES_17451	9059	603.98	4.7e-173	47	46	45	28	709	41	726	709	735	704
FGRRES_13831	10638	740.34	4.4e-214	82	46	62	172	589	1	418	745	554	418
FGRRES_17740	10758	572.78	1.3e-163	41	46	45	1	770	1	782	774	782	851
FGRRES_16775	11858	1740.7	0	94	47	48	1	940	1	943	1868	1849	943
FGRRES_16789	11959	676.78	5.8e-195	95	47	43	1	360	56	415	721	784	360
FGRRES_07521	12347	183.34	4.1e-47	53	47	31	1	187	54	233	214	325	189
FGRRES_13241	12747	292.74	8.1e-80	64	47	49	1	217	1	222	304	288	223
FGRRES_13500_1_M	13820	852.82	8.7e-248	53	47	45	127	1018	188	1054	1027	1057	905
FGRRES_17137	9372	405.6	1.2e-113	81	47	81	161	387	1	226	387	226	227
FGRRES_00061	4386	102.06	4.2e-23	44	47	22	1	124	2	134	125	261	134
FGRRES_00112	4576	123.25	2.1e-29	47	47	47	1	136	1	136	136	136	138
FGRRES_00252	387	301.6	2e-82	53	47	42	1	291	1	300	340	386	304
FGRRES_00272	408	298.13	2e-81	53	47	35	3	285	146	417	318	425	284
FGRRES_11908	1446	109.77	1.4e-25	66	47	16	1	79	182	261	111	313	80
FGRRES_01677	9349	481.87	1.7e-136	51	47	41	1	444	42	487	483	548	446
FGRRES_12017	10510	625.94	1e-179	51	47	46	7	605	7	607	654	669	604
FGRRES_12104	2646	89.35	2e-19	53	47	45	1	80	1	79	91	95	80
FGRRES_02260	2657	125.95	3.7e-30	50	47	18	12	143	37	171	144	376	135
FGRRES_02363	2764	550.44	4.9e-157	72	47	48	206	579	201	568	580	569	377
FGRRES_02507_M	2925	501.9	1.8e-142	81	47	46	230	539	246	553	540	554	315
FGRRES_15148	3004	72.02	3.3e-14	58	47	54	9	86	12	84	96	84	78
FGRRES_09872	3266	896.73	4.7e-261	88	47	47	437	932	426	921	933	922	496
FGRRES_08044	4524	279.64	6.6e-76	89	47	43	134	288	158	312	290	314	155
FGRRES_17110	4504	483.8	4.6e-137	88	47	47	206	472	215	481	491	498	267
FGRRES_08203	4741	523.47	5.8e-149	87	47	46	249	537	259	547	538	547	289
FGRRES_20141	5352	67.78	6.4e-13	66	47	32	18	70	40	92	73	107	53
FGRRES_08880_M	5550	242.66	7.7e-65	93	47	54	134	260	95	225	260	225	131
FGRRES_02808	5689	220.71	2.9e-58	55	47	44	48	246	59	268	246	268	211
FGRRES_03473_M	6467	257.68	2.2e-69	83	47	83	105	246	1	141	250	143	142
FGRRES_12337	7015	144.05	1.3e-35	85	47	25	64	143	72	151	144	266	80
FGRRES_03981_M	10517	391.35	2.5e-109	48	47	46	8	403	2	398	411	420	399
FGRRES_04017	7054	530.02	5.8e-151	77	47	45	197	508	225	536	508	536	312
FGRRES_04145	7206	108.61	3.2e-25	83	47	11	1	62	383	444	110	452	62
FGRRES_04932	8337	340.89	3.6e-94	52	47	49	1	355	1	353	394	382	359
FGRRES_05988	9570	380.95	3e-106	79	47	48	154	376	139	359	376	370	223
FGRRES_06399	10034	185.65	8.8e-48	50	47	48	13	222	11	218	222	218	212
FGRRES_11175	10557	335.49	1.4e-92	68	47	49	61	312	1	245	365	351	254
FGRRES_11178_M	10553	567.77	3.1e-162	82	47	50	266	608	227	569	608	569	346
FGRRES_06470	11146	216.47	5e-57	47	48	47	1	232	1	236	232	236	238
FGRRES_07441	12267	256.91	4.2e-69	93	48	42	1	141	21	161	274	311	141
FGRRES_07559	12386	388.65	1.6e-108	48	48	36	1	418	136	557	418	557	422
FGRRES_16881_M	12578	398.67	1.4e-111	76	48	51	140	383	126	363	384	364	244
FGRRES_07818	6837	313.54	5.9e-86	52	48	50	35	377	20	361	378	362	349
FGRRES_09139_40_17163_M	13656	1194.49	0	94	48	93	224	836	1	613	1199	614	613
FGRRES_08978	13895	204.91	1.3e-53	56	48	53	34	215	18	196	215	196	185
FGRRES_00114	4594	90.12	1.2e-19	51	48	38	1	90	1	91	99	126	93
FGRRES_00606	783	219.93	4.7e-58	61	48	43	1	186	1	186	239	268	190
FGRRES_00937	1170	143.28	2.2e-35	68	48	25	24	122	166	263	141	263	99
FGRRES_01269	1557	185.65	6.3e-48	75	48	41	68	183	99	214	183	214	116
FGRRES_15858	1842	829.32	7.7e-241	67	48	49	1	574	1	573	794	773	574
FGRRES_01778	2122	280.8	2.8e-76	95	48	52	139	277	115	253	277	253	139
FGRRES_02293	2696	385.96	1.3e-107	58	48	55	97	486	58	426	486	426	405
FGRRES_02306	8287	466.08	9.6e-132	52	48	48	38	479	35	474	480	474	444
FGRRES_02340_M	2736	284.65	1.9e-77	57	48	47	10	243	31	264	278	287	234
FGRRES_02381	2783	245.74	1e-65	46	48	50	1	285	1	275	286	276	298
FGRRES_02617	4727	405.99	1.1e-113	49	48	48	25	453	5	437	459	458	445
FGRRES_12176	3115	72.02	3.3e-14	56	48	11	18	84	291	363	84	363	73
FGRRES_17349	3781	575.86	1.3e-164	48	48	48	1	667	1	643	675	664	668
FGRRES_17372	3951	1003.43	4e-293	84	48	49	1	592	1	592	1029	1018	595
FGRRES_10690	7681	253.83	3.3e-68	47	48	47	1	258	1	264	258	264	264
FGRRES_08317_M	4897	246.13	1e-65	45	48	48	1	338	1	342	339	343	361
FGRRES_13305	5380	125.56	3.8e-30	77	48	63	33	112	5	84	129	98	80
FGRRES_13268	5607	115.16	3.4e-27	88	48	46	1	61	1	61	111	115	61
FGRRES_08929	5618	131.34	7.2e-32	96	48	42	1	64	1	65	131	150	65
FGRRES_11609_M	5646	874.39	2.5e-254	62	48	50	1	739	1	729	944	916	741
FGRRES_16355_M	5894	528.09	2.5e-150	60	48	45	1	455	1	449	574	614	460
FGRRES_15175	6122	78.95	2.8e-16	53	48	48	1	76	1	81	91	90	83
FGRRES_03681_M	6681	559.68	8e-160	71	48	50	1	389	1	394	579	560	394
FGRRES_03750	6759	768.84	1.2e-222	57	48	42	137	787	251	904	787	904	664
FGRRES_03827_M	6848	768.46	1.8e-222	54	48	55	1	729	1	721	865	759	767
FGRRES_16188	6896	691.03	2.8e-199	85	48	49	1	393	1	394	687	671	394
FGRRES_04052	7091	66.24	1.8e-12	73	48	30	24	68	64	108	68	108	45
FGRRES_04099_M	7151	189.12	8.5e-49	51	48	43	5	226	8	221	233	265	222
FGRRES_04154_M	7216	957.59	2.4e-279	90	48	47	457	975	466	984	975	984	519
FGRRES_11559	8354	697.97	2.7e-201	48	48	47	16	793	35	809	796	813	794
FGRRES_04816	8118	300.44	4.8e-82	53	48	53	38	354	5	318	358	322	324
FGRRES_05059	8495	131.34	8.2e-32	87	48	38	1	77	1	77	139	172	77
FGRRES_16456	9183	456.45	6.9e-129	93	48	51	210	438	192	421	443	421	230
FGRRES_12729_M	8842	606.68	5.9e-174	94	48	46	285	594	315	624	598	628	310
FGRRES_12738	8803	201.83	9e-53	82	48	83	1	111	1	109	188	110	111
FGRRES_11080	10497	349.75	7.1e-97	88	48	47	162	362	174	371	363	372	201
FGRRES_11161	10575	342.43	1.1e-94	61	48	54	83	364	45	328	364	328	291
FGRRES_17555	10868	771.54	1.8e-223	84	48	64	336	770	136	573	771	574	438
FGRRES_06436	11090	784.64	2.1e-227	95	49	48	375	773	395	793	773	793	399
FGRRES_06584	11277	242.28	9.9e-65	49	49	52	1	257	1	242	257	242	257
FGRRES_06632	11341	642.11	1.6e-184	48	49	45	18	751	53	770	752	821	770
FGRRES_07132_M	11914	639.03	1.2e-183	88	49	50	1	358	1	356	651	631	359
FGRRES_07759_M	12553	108.61	4.8e-25	49	49	43	1	127	1	129	129	146	129
FGRRES_07879_M	12720	375.17	1.6e-104	90	49	82	1	200	1	198	377	226	207
FGRRES_09707	13006	1431.77	0	89	49	49	1	822	1	822	1467	1483	822
FGRRES_09394	13336	1365.9	0	55	49	48	73	1298	29	1244	1382	1412	1252
FGRRES_09088	6159	270.01	5.2e-73	49	49	49	1	289	6	290	289	290	292
FGRRES_08962	11034	338.96	1.1e-93	49	49	49	1	329	1	323	332	329	329
FGRRES_00010	12605	223.02	4.5e-59	63	49	43	23	184	59	220	209	235	162
FGRRES_00119	202	403.29	6.7e-113	63	49	41	1	329	1	336	431	523	336
FGRRES_00265	400	380.56	3.9e-106	93	49	43	1	199	1	199	375	434	199
FGRRES_01594	4746	162.15	6e-41	83	49	73	1	97	1	97	163	110	97
FGRRES_01923	2277	520.39	4.8e-148	86	49	46	1	304	1	302	529	565	304
FGRRES_02236	2630	699.89	6.2e-202	89	49	48	1	386	1	379	704	716	386
FGRRES_17342	1040	297.75	2.3e-81	50	49	49	8	282	8	280	284	282	275
FGRRES_13763	3960	90.89	7e-20	49	49	22	3	105	124	231	108	235	108
FGRRES_10560	4051	263.46	4e-71	77	49	58	67	219	1	160	251	213	160
FGRRES_17402	6360	785.02	1.8e-227	51	49	51	65	832	25	800	832	800	787
FGRRES_10680	13856	333.57	4.9e-92	50	49	44	6	341	40	378	346	383	340
FGRRES_17130	3920	532.33	1.2e-151	52	49	50	28	506	28	502	509	503	480
FGRRES_08098_M	12426	496.12	9.7e-141	50	49	34	1	497	1	502	528	767	515
FGRRES_08250_M	10687	269.24	7.3e-73	87	49	38	1	142	1	142	251	319	142
FGRRES_13367	5037	331.64	1.8e-91	59	49	54	59	333	30	300	334	301	275
FGRRES_08553	5171	347.05	4e-96	82	49	21	127	326	555	754	329	762	200
FGRRES_08891	5562	476.86	5.2e-135	77	49	49	1	296	1	296	463	460	296
FGRRES_02883	12293	441.04	3.3e-124	50	49	48	22	474	21	481	476	485	465
FGRRES_12484	6147	157.15	1.9e-39	73	49	52	53	158	49	149	159	150	106
FGRRES_03491	6483	184.5	1.3e-47	74	49	56	58	171	37	150	171	150	114
FGRRES_03719	6721	136.73	1.5e-33	91	49	43	1	67	1	68	126	142	68
FGRRES_03733	10394	438.73	1.4e-123	50	49	50	5	410	3	402	414	403	407
FGRRES_16193	6852	540.04	6e-154	84	49	44	23	335	94	406	540	594	313
FGRRES_04060	7104	218.78	8.4e-58	95	49	46	1	108	1	108	208	220	108
FGRRES_16153	9397	344.74	1.9e-95	52	49	48	9	314	7	310	323	329	307
FGRRES_16079	7774	837.79	2.2e-243	76	49	53	282	808	212	736	812	750	527
FGRRES_04709	12392	511.53	2.2e-145	53	49	41	30	504	62	540	519	620	483
FGRRES_12602	8022	533.87	4e-152	82	49	49	203	510	204	510	510	510	308
FGRRES_16436	11143	464.15	3.7e-131	50	49	51	1	473	1	473	491	473	480
FGRRES_12649	12724	172.56	4.3e-44	51	49	48	7	157	5	154	159	160	151
FGRRES_05302	8956	206.84	3.3e-54	92	49	47	97	209	107	217	209	217	113
FGRRES_05809	9372	423.32	5.5e-119	84	49	84	162	387	1	226	387	226	226
FGRRES_10891_M	10266	663.68	4.7e-191	89	49	47	300	678	335	712	678	712	379
FGRRES_10993	5924	384.8	2.3e-107	48	49	48	1	406	1	405	406	416	412
FGRRES_20317	10697	187.19	2.7e-48	51	49	22	23	206	14	209	206	454	197
FGRRES_06519	11205	266.16	6.8e-72	53	50	37	8	258	61	313	268	358	254
FGRRES_06701	11418	558.14	2.1e-159	91	50	49	237	524	254	542	524	542	290
FGRRES_07179	11975	102.06	3e-23	100	50	63	1	51	1	51	101	80	51
FGRRES_07435	12261	282.72	8.1e-77	60	50	55	59	299	30	273	299	273	251
FGRRES_07834	12585	374.4	3e-104	58	50	59	1	328	1	330	394	330	337
FGRRES_13652_3_M	12879	573.93	3.9e-164	88	50	46	240	554	289	603	554	603	315
FGRRES_00013	4045	545.43	1.4e-155	54	50	53	46	528	5	493	534	501	489
FGRRES_00014_M	4705	423.71	4.3e-119	83	50	49	156	393	165	402	393	402	238
FGRRES_15688	7022	129.03	2.7e-31	48	50	48	1	117	1	121	117	121	121
FGRRES_15708_M	340	254.99	1.3e-68	74	50	74	74	232	1	159	232	159	159
FGRRES_00243	377	392.89	7.6e-110	94	50	50	174	375	178	378	375	378	202
FGRRES_00846	1061	902.51	8.3e-263	88	50	49	1	512	1	517	904	923	518
FGRRES_15792	1102	634.02	3.8e-182	68	50	53	5	480	8	469	658	620	477
FGRRES_00973	1216	492.27	1.2e-139	96	50	44	171	411	197	437	457	525	241
FGRRES_01118	10324	81.65	4.3e-17	53	50	24	1	69	8	76	73	153	69
FGRRES_01224	1506	162.54	4e-41	93	50	59	72	152	47	127	152	127	81
FGRRES_01738_M	2082	801.59	1.6e-232	96	50	49	1	400	1	400	757	782	400
FGRRES_01827	2166	860.52	3.8e-250	49	50	49	1	921	1	908	936	952	946
FGRRES_01946	2306	482.64	9.8e-137	93	50	49	218	475	230	487	475	487	258
FGRRES_02349	12262	369.39	8.7e-103	51	50	46	1	355	3	356	365	396	356
FGRRES_17313	3514	842.03	1.2e-244	85	50	41	352	832	528	1007	832	1007	490
FGRRES_10328	3791	353.21	5.7e-98	87	50	52	143	332	128	317	332	317	190
FGRRES_15603	11024	79.72	1.6e-16	53	50	10	1	79	103	185	88	417	83
FGRRES_17373	3965	1721.83	0	70	50	48	502	1740	556	1799	1743	1801	1252
FGRRES_10508	3998	591.27	2.5e-169	64	50	29	1	451	59	514	584	999	456
FGRRES_17410_M	4232	442.19	1.4e-124	77	50	53	159	450	131	419	450	419	292
FGRRES_17413	1617	106.69	1.2e-24	59	50	17	2	77	172	247	89	253	76
FGRRES_13813	3895	117.86	8.6e-28	48	50	6	1	133	1	138	134	1054	141
FGRRES_13470_1_M	205	1031.94	1e-301	88	50	88	1	570	1	571	1005	572	571
FGRRES_08231	4799	264.62	2e-71	50	50	49	2	271	3	275	272	276	273
FGRRES_13341_M	5178	317.39	3.3e-87	98	50	94	96	261	1	166	324	173	166
FGRRES_02910_M	10610	271.17	2.1e-73	50	50	49	1	271	1	275	271	277	275
FGRRES_12514	5994	127.49	8e-31	93	50	82	1	64	1	64	118	73	64
FGRRES_12432	6432	148.29	6.9e-37	68	50	11	36	140	474	578	143	629	105
FGRRES_15197	6610	90.12	1.2e-19	65	50	63	1	63	1	63	81	65	63
FGRRES_03724	6728	554.67	2.2e-158	83	50	55	87	397	103	414	518	470	312
FGRRES_04317	7399	514.61	2.5e-146	93	50	48	236	511	261	536	511	536	276
FGRRES_04381	7469	1095.11	0	62	50	51	126	1001	170	1049	1090	1067	884
FGRRES_12212	7750	295.43	1.3e-80	50	50	51	1	318	1	311	319	312	318
FGRRES_04649_M	7793	255.37	1.1e-68	51	50	37	12	255	94	337	255	337	248
FGRRES_16058	8226	819.31	8.7e-238	50	50	49	4	852	16	861	856	861	857
FGRRES_16422	324	968.76	1e-282	62	50	61	9	775	9	789	980	799	781
FGRRES_17669	8763	2585.45	0	82	50	51	1	1592	1	1592	2587	2569	1593
FGRRES_20303	10290	81.65	4.3e-17	50	50	50	1	77	1	78	77	78	78
FGRRES_17470	10525	278.1	1.6e-75	67	50	67	1	191	1	188	255	191	191
FGRRES_17458	10601	538.11	2.2e-153	60	50	24	61	500	295	734	524	1070	440
FGRRES_13832	10637	311.61	1.8e-85	59	50	54	1	268	1	268	323	300	275
FGRRES_11349	10726	439.5	9.3e-124	50	50	51	1	463	1	457	467	457	469
FGRRES_17534	6092	546.97	4.5e-156	68	50	34	108	482	162	537	504	743	376
FGRRES_16696	11366	206.45	4e-54	96	51	39	1	107	24	130	199	259	107
FGRRES_06910	11655	251.14	2e-67	88	51	79	1	143	1	143	244	158	143
FGRRES_07448	12276	454.91	2.1e-128	68	51	54	109	449	88	429	456	433	346
FGRRES_09758	12945	562.38	1.1e-160	91	51	38	1	300	187	486	535	711	300
FGRRES_09725	12987	938.72	1.1e-273	92	51	51	422	938	418	930	938	930	517
FGRRES_09719	12993	97.06	9.8e-22	73	51	63	41	105	13	85	105	85	73
FGRRES_13516	13681	194.13	1.5e-50	69	51	69	1	125	1	125	168	125	125
FGRRES_08959_M	4832	447.59	3.8e-126	51	51	29	1	506	376	873	511	875	507
FGRRES_11864	1192	368.62	1.3e-102	90	51	50	1	193	1	193	340	348	193
FGRRES_01479	1798	144.44	1.6e-35	55	51	57	1	161	1	157	181	163	168
FGRRES_01763	4334	125.56	3e-30	57	51	55	1	104	1	101	117	109	105
FGRRES_02108_M	2497	176.41	2.9e-45	94	51	57	1	86	1	86	157	142	86
FGRRES_10429	3892	660.6	3.5e-190	90	51	50	262	610	280	628	610	628	349
FGRRES_17366	3935	223.02	4.7e-59	98	51	56	102	214	84	196	214	196	113
FGRRES_10492	3978	204.91	1e-53	79	51	43	66	180	101	218	183	218	118
FGRRES_17444	10950	493.04	6.9e-140	51	51	47	4	453	6	456	457	495	453
FGRRES_08095	4597	275.79	9.5e-75	51	51	52	1	287	1	284	288	285	289
FGRRES_08142	4670	213	3.5e-56	72	51	62	52	177	22	148	177	148	127
FGRRES_13421	8614	92.43	2.4e-20	55	51	10	1	74	302	375	79	376	74
FGRRES_08332	4914	375.56	1.5e-104	50	51	52	1	431	1	425	431	425	440
FGRRES_17042	5002	1003.05	4.9e-293	91	51	51	1	545	1	546	970	984	547
FGRRES_17022	5113	1106.66	0	57	51	53	1	1152	1	1146	1340	1285	1201
FGRRES_16988	5339	1216.06	0	93	51	50	540	1200	564	1223	1200	1223	661
FGRRES_08855	5520	144.05	2e-35	60	51	40	36	177	86	230	177	230	151
FGRRES_02903	5792	248.82	9.9e-67	54	51	46	26	246	41	271	248	274	234
FGRRES_02939	5830	353.21	6.1e-98	81	51	46	1	218	1	218	349	383	218
FGRRES_03017	5926	378.25	2e-105	53	51	49	1	365	1	367	385	404	372
FGRRES_03060	5973	470.31	4.5e-133	77	51	74	146	436	12	302	438	304	291
FGRRES_12450	6316	49.68	1.8e-07	50	51	22	1	56	1	57	56	129	57
FGRRES_17623	6669	500.36	4.6e-142	80	51	50	1	306	1	310	484	498	311
FGRRES_03739_M	6742	535.8	1.1e-152	85	51	65	107	418	92	403	520	408	312
FGRRES_03741	6746	541.58	2e-154	98	51	53	1	268	1	268	516	500	268
FGRRES_03763_M	6775	152.14	7.4e-38	51	51	52	1	179	1	177	179	177	181
FGRRES_04020	7059	219.55	5.2e-58	58	51	58	1	187	1	188	216	191	190
FGRRES_04066	7112	241.51	1.6e-64	51	51	47	1	249	1	240	249	272	249
FGRRES_12287	7305	138.27	7.1e-34	58	51	58	21	143	1	127	143	127	127
FGRRES_04614	2517	202.22	8.1e-53	66	51	28	28	189	59	216	208	377	162
FGRRES_04663	158	379.79	6.3e-106	51	51	51	4	356	2	361	361	363	361
FGRRES_12586	2052	852.05	1.2e-247	51	51	50	2	820	10	826	820	835	821
FGRRES_04842_M	8240	1099.35	0	70	51	54	289	1034	223	971	1034	971	754
FGRRES_12709	8948	127.1	1.4e-30	86	51	64	55	134	31	108	135	109	81
FGRRES_05958	9538	760.76	3e-220	96	51	54	328	704	295	671	704	671	377
FGRRES_06140	9746	115.93	2e-27	65	51	60	5	86	6	87	105	90	82
FGRRES_10754	10110	417.16	3.8e-117	71	51	70	71	346	1	276	381	281	276
FGRRES_17464	3787	578.56	1.7e-165	54	51	54	1	537	1	541	577	543	542
FGRRES_11251	10677	538.11	2.3e-153	61	51	46	1	449	1	447	536	593	450
FGRRES_11309	10763	153.68	1.5e-38	60	51	58	17	132	1	118	137	121	118
FGRRES_09556	13173	378.25	2e-105	98	52	51	1	204	1	202	381	389	204
FGRRES_09154	2612	287.73	2.2e-78	54	52	51	9	264	13	267	272	277	261
FGRRES_09132	4253	210.69	2.3e-55	50	52	50	1	209	1	215	209	215	217
FGRRES_09107	13682	524.24	3.5e-149	52	52	54	1	542	1	533	550	534	548
FGRRES_09094	13735	177.56	1.5e-45	52	52	54	1	172	1	168	172	168	172
FGRRES_09051	13938	288.12	2e-78	51	52	43	9	308	88	379	308	379	314
FGRRES_09013_M	13832	185.65	5.5e-48	66	52	60	38	170	15	146	170	146	134
FGRRES_13491	13867	219.16	5.5e-58	92	52	35	84	190	71	177	190	278	107
FGRRES_00003	7821	1035.02	1.1e-302	84	52	84	1	590	1	591	955	591	591
FGRRES_00063	10435	575.86	1e-164	52	52	51	3	547	13	567	561	567	555
FGRRES_11860	1154	118.63	3.6e-28	55	52	19	1	111	1	111	117	314	111
FGRRES_01196	2799	1089.33	0	52	52	48	32	1167	83	1220	1180	1274	1165
FGRRES_01512	1832	162.15	6.2e-41	64	52	39	25	157	15	148	165	220	134
FGRRES_15131	2042	55.84	2.5e-09	52	52	28	1	59	1	56	59	110	59
FGRRES_01734_M	2073	606.68	5.5e-174	96	52	53	1	303	1	303	560	544	303
FGRRES_01797_M	2139	435.26	1.5e-122	88	52	51	9	247	6	244	407	415	239
FGRRES_01997	2370	535.41	1.4e-152	88	52	47	181	484	262	562	509	565	304
FGRRES_15942_12076_M	2542	757.67	2.5e-219	89	52	88	1	409	1	409	697	414	409
FGRRES_02177	4139	170.63	1.8e-43	55	52	55	1	158	1	155	166	157	158
FGRRES_02183	2569	574.32	2.8e-164	78	52	49	173	525	206	558	525	560	353
FGRRES_02203	2591	402.9	7.2e-113	87	52	53	151	370	139	358	370	358	220
FGRRES_02288	2691	2009.96	0	79	52	50	1	1237	1	1239	1890	1954	1241
FGRRES_10437	3902	260.38	3e-70	69	52	63	53	225	14	185	231	190	173
FGRRES_10442	12508	267.7	1.7e-72	57	52	54	5	207	1	203	219	214	203
FGRRES_10527	12091	143.67	1.4e-35	83	52	56	50	130	40	120	130	120	81
FGRRES_08243_M	4813	712.99	7.8e-206	53	52	37	44	770	335	1081	770	1081	762
FGRRES_08342_M	4926	222.63	5.6e-59	89	52	87	1	120	1	120	203	122	120
FGRRES_02878	3921	643.65	4.4e-185	67	52	55	14	478	33	474	607	576	468
FGRRES_16330	6009	169.47	3.5e-43	81	52	67	1	101	1	101	157	121	101
FGRRES_20168	6076	559.68	7.4e-160	69	52	55	145	539	1	400	543	514	409
FGRRES_12486	6145	256.53	5.4e-69	55	52	55	16	265	3	251	271	255	252
FGRRES_12420	6492	464.54	2.5e-131	78	52	23	144	432	691	979	432	979	289
FGRRES_04228	7303	169.09	4.7e-43	57	52	54	12	155	7	149	158	152	144
FGRRES_15234	7304	102.45	2.3e-23	60	52	57	14	98	4	88	98	88	85
FGRRES_20215	7623	85.11	3.9e-18	68	52	57	1	58	1	58	76	70	58
FGRRES_04606	11327	178.33	9e-46	54	52	45	5	163	31	192	171	195	162
FGRRES_11577	7935	393.66	4.2e-110	99	52	98	169	359	3	193	359	193	191
FGRRES_04703	8862	394.43	2.4e-110	52	52	52	1	343	7	347	347	349	346
FGRRES_16414	6055	762.3	1e-220	66	52	50	123	689	135	709	725	762	576
FGRRES_04819	8123	358.22	1.7e-99	90	52	50	134	316	149	331	316	331	183
FGRRES_12635	8239	242.28	1e-64	62	52	62	1	216	1	208	260	217	217
FGRRES_12702	9063	110.54	9.6e-26	80	52	74	2	76	13	82	116	82	76
FGRRES_05392	8848	645.97	9.1e-186	93	52	51	271	615	284	628	615	628	345
FGRRES_06066	9656	679.86	6.1e-196	88	52	50	1	383	1	383	652	668	383
FGRRES_06144_M	9750	336.27	7.8e-93	50	52	48	18	351	36	382	353	384	363
FGRRES_15621	10119	88.58	3.5e-19	52	52	54	1	95	1	91	95	91	95
FGRRES_11105	6155	617.46	3.3e-177	60	52	53	77	592	70	579	593	587	518
FGRRES_06520	11206	257.68	2.2e-69	60	53	61	9	223	1	216	252	220	223
FGRRES_06710	11427	625.94	1e-179	61	53	43	79	621	233	781	630	783	557
FGRRES_17693_13072_M	11932	482.26	1.2e-136	97	53	78	1	241	28	268	436	300	241
FGRRES_16820	12159	1694.86	0	79	53	56	560	1676	480	1584	1676	1584	1125
FGRRES_13139	12189	121.71	5e-29	51	53	54	1	124	1	121	124	121	128
FGRRES_07416_M	12241	130.18	1.3e-31	95	53	95	54	120	1	67	120	67	67
FGRRES_07634	7317	730.32	3.9e-211	52	53	50	4	642	7	670	645	684	666
FGRRES_07836_M	12676	567	4.6e-162	92	53	47	19	329	1	311	540	610	311
FGRRES_09668	13047	750.74	3.1e-217	73	53	52	1	519	1	515	722	734	525
FGRRES_17240	13137	602.82	8.4e-173	67	53	33	1	474	1	468	591	956	474
FGRRES_17181	13556	746.12	8.6e-216	54	53	46	66	792	140	915	792	915	783
FGRRES_09083_M	13726	472.63	9.2e-134	57	53	51	1	404	1	405	438	451	406
FGRRES_13508	13937	65.08	4.1e-12	54	53	50	1	62	1	64	66	70	64
FGRRES_00254	389	156.76	2e-39	53	53	20	1	139	1	146	145	373	146
FGRRES_00412	578	416.39	7.5e-117	52	53	50	2	427	22	453	427	453	432
FGRRES_15104	1181	112.08	2.9e-26	83	53	51	35	94	39	98	94	98	60
FGRRES_11955	1758	409.84	6.5e-115	76	53	43	49	307	1	279	399	494	282
FGRRES_01457	1775	929.09	8.2e-271	91	53	51	1	512	1	518	894	921	518
FGRRES_12150_M	2919	129.41	4.2e-31	55	53	43	1	146	1	141	160	200	155
FGRRES_17728	3669	1306.2	0	95	53	57	1	677	1	674	1201	1120	677
FGRRES_10495	3982	296.59	5.2e-81	56	53	56	18	286	4	275	289	277	275
FGRRES_17388_M	13717	90.51	9e-20	77	53	58	1	57	1	54	83	75	57
FGRRES_13788	412	355.14	1.5e-98	55	53	17	2	313	8	319	326	997	313
FGRRES_17087	4736	530.41	4e-151	84	53	49	166	461	208	503	465	507	296
FGRRES_08324	4904	349.36	8.3e-97	54	53	52	1	328	1	330	337	338	331
FGRRES_08457	5058	1043.88	2.4e-305	89	53	52	388	942	413	962	942	962	562
FGRRES_08632	5255	161.38	8.5e-41	60	53	47	22	148	37	166	148	166	130
FGRRES_13324	5291	364.77	2e-101	84	53	43	1	215	1	222	352	438	224
FGRRES_02847	4891	1584.7	0	53	53	52	10	1469	47	1506	1470	1511	1474
FGRRES_03025	5931	293.51	4e-80	68	53	59	62	270	1	205	270	242	209
FGRRES_12477	6177	183.34	2.9e-47	59	53	59	1	157	1	156	175	158	157
FGRRES_03542_M	6536	173.71	1.9e-44	74	53	14	23	132	397	510	160	587	114
FGRRES_16204	6804	391.73	1.5e-109	90	53	56	1	203	1	203	345	328	203
FGRRES_12377	6840	103.22	1.3e-23	64	53	68	1	82	1	76	99	77	82
FGRRES_16171_M	7028	507.29	3.6e-144	99	53	56	215	467	195	447	467	447	253
FGRRES_04071_M	7118	102.45	2.3e-23	53	53	48	1	102	13	114	102	114	102
FGRRES_04557_M	7711	476.48	7.4e-135	56	53	54	44	498	35	492	498	492	471
FGRRES_04569	7696	264.23	2.3e-71	78	53	51	82	247	91	256	247	256	166
FGRRES_04574	7691	781.56	1.8e-226	67	53	52	1	598	1	604	783	799	624
FGRRES_04575	7690	291.97	1.1e-79	74	53	50	80	257	88	271	257	271	184
FGRRES_04698	4031	137.5	1.2e-33	60	53	24	18	142	79	199	143	306	125
FGRRES_12588	4159	503.83	4.8e-143	51	53	51	10	538	1	543	544	562	564
FGRRES_12614	8084	408.3	1.7e-114	83	53	35	99	330	1	232	361	549	232
FGRRES_16432	11700	410.22	4.4e-115	76	53	62	110	363	60	314	363	314	255
FGRRES_04931	8335	510.38	4.8e-145	62	53	56	1	430	1	431	509	482	436
FGRRES_05034	8467	461.07	2.9e-130	59	53	46	1	410	39	442	462	530	416
FGRRES_12707	8972	120.94	6.5e-29	80	53	60	38	112	30	99	112	99	75
FGRRES_05405	8833	564.69	2.2e-161	95	53	52	224	514	241	531	514	531	291
FGRRES_05877_M	9451	262.69	6.7e-71	65	53	61	47	248	18	215	249	216	202
FGRRES_06275	9897	148.29	5.8e-37	89	53	45	54	131	75	152	132	153	78
FGRRES_11470	10921	281.95	1.4e-76	62	53	67	1	220	1	233	294	234	251
FGRRES_20330	2818	270.4	2.8e-73	59	54	47	12	219	38	245	228	259	208
FGRRES_06467	2763	382.87	7.8e-107	53	54	54	1	372	1	375	373	375	380
FGRRES_13025	11702	315.85	8.4e-87	54	54	53	6	292	6	296	292	296	291
FGRRES_07198	11994	845.5	9.8e-246	90	54	47	1	454	193	645	754	859	454
FGRRES_07522	12349	793.5	4.6e-230	64	54	60	161	774	56	695	774	695	654
FGRRES_16926_M	12756	861.68	1.3e-250	81	54	49	257	752	335	831	752	831	502
FGRRES_09835	12864	382.49	9.1e-107	89	54	57	80	287	72	279	342	325	208
FGRRES_17272	12915	596.66	5.8e-171	64	54	56	1	474	1	468	572	548	480
FGRRES_09418	13366	561.99	1.4e-160	98	54	51	230	512	260	542	512	542	283
FGRRES_09131_M	13667	235.34	9.6e-63	56	54	57	1	200	1	211	221	211	214
FGRRES_00148	7960	550.44	4e-157	59	54	53	33	480	40	486	491	498	449
FGRRES_11708	330	1016.14	5.1e-297	71	54	48	1	693	173	865	897	1013	693
FGRRES_15720	411	404.06	3e-113	65	54	62	60	344	13	299	346	300	287
FGRRES_15759	789	271.94	1e-73	98	54	49	107	235	129	257	235	257	129
FGRRES_01277	1566	451.05	2.5e-127	93	54	53	161	390	173	402	390	402	230
FGRRES_01612_M	1947	1063.52	3.0e-311	98	54	53	1	534	1	534	972	981	534
FGRRES_01722	2767	582.41	1e-166	65	54	65	90	511	5	426	513	427	422
FGRRES_01724	2768	640.57	4.2e-184	52	54	53	1	663	1	672	665	676	691
FGRRES_01888_M	2238	138.27	4.4e-34	92	54	92	49	117	1	69	117	69	69
FGRRES_02304	8669	497.28	3.5e-141	57	54	54	21	435	16	428	442	437	415
FGRRES_02383	2785	401.36	2e-112	85	54	50	130	353	157	380	353	380	224
FGRRES_02440	2845	508.45	1.8e-144	64	54	53	1	422	1	417	504	521	428
FGRRES_10165	3600	291.97	1.4e-79	64	54	66	3	251	2	250	307	250	260
FGRRES_10417	3146	123.63	1e-29	59	54	45	3	105	9	110	112	135	103
FGRRES_10646	4250	508.06	2.2e-144	87	54	52	168	465	198	494	480	494	298
FGRRES_08201	4744	833.94	3.3e-242	57	54	56	13	776	2	776	832	809	786
FGRRES_02926	5818	305.45	1.2e-83	73	54	57	77	293	66	276	296	278	220
FGRRES_02945	5837	571.62	1.8e-163	92	54	53	213	515	225	526	515	526	303
FGRRES_12535	5912	105.92	2.1e-24	59	54	51	7	89	7	90	92	98	84
FGRRES_16207	6777	138.27	5.3e-34	91	54	91	1	74	1	74	125	74	74
FGRRES_03924	6951	606.29	6.9e-174	91	54	53	222	545	234	557	545	559	324
FGRRES_04144	11228	490.73	3.5e-139	57	54	56	28	461	21	449	462	450	436
FGRRES_17618	7383	595.12	1.5e-170	98	54	56	1	289	1	289	528	507	289
FGRRES_12255	7559	723.78	3.8e-209	88	54	45	1	413	157	571	676	815	415
FGRRES_04686	3210	359.76	6.3e-100	54	54	54	3	343	4	341	343	342	342
FGRRES_04717	3117	592.81	7.3e-170	54	54	54	1	507	1	509	509	513	510
FGRRES_04727	4262	379.41	7.7e-106	56	54	55	3	331	4	327	343	340	329
FGRRES_04753_M	4088	583.95	3.4e-167	83	54	83	1	331	1	329	512	330	331
FGRRES_05214_M	9056	640.96	2.8e-184	96	54	93	260	591	11	343	591	343	333
FGRRES_05325	8929	985.71	8.8e-288	53	54	56	1	1050	1	1018	1050	1018	1082
FGRRES_05357	8890	218.78	6.3e-58	86	54	59	1	111	1	111	177	162	111
FGRRES_05370	8876	889.03	8.4e-259	88	54	53	1	495	1	492	809	819	496
FGRRES_12908	9983	115.55	2.6e-27	73	54	80	4	84	1	75	110	75	82
FGRRES_06392_M	10025	167.93	1e-42	91	54	64	65	157	39	131	157	131	93
FGRRES_12915	10032	135.19	4.1e-33	59	54	60	1	113	1	111	122	111	113
FGRRES_10913	10292	1981.45	0	79	54	53	17	1268	11	1259	1834	1848	1254
FGRRES_11099	10468	1082.4	0	95	54	53	404	944	435	975	944	975	541
FGRRES_13826	10645	739.95	5.2e-214	83	54	83	243	687	6	447	687	447	450
FGRRES_17576	10791	536.57	5.6e-153	82	54	34	163	468	438	745	468	745	308
FGRRES_11484	4448	421.39	2e-118	73	54	48	104	377	147	421	377	421	276
FGRRES_06488	11149	154.07	1e-38	56	55	56	1	130	1	130	131	130	130
FGRRES_16729	11595	189.5	3.6e-49	82	55	8	3	112	5	114	165	1105	110
FGRRES_06868	11611	329.72	5.9e-91	76	55	52	1	220	1	220	304	323	220
FGRRES_06877	11623	189.89	2.6e-49	98	55	50	70	158	87	175	158	175	89
FGRRES_07068	11838	949.12	7.2e-277	92	55	55	1	504	12	515	849	837	504
FGRRES_07314	12117	398.67	1.2e-111	94	55	57	1	200	1	200	339	326	200
FGRRES_13121	12135	125.56	2.6e-30	82	55	67	1	73	1	73	108	89	73
FGRRES_13234	12715	116.32	1.5e-27	55	55	37	1	109	1	107	109	159	109
FGRRES_07887	12731	348.21	1.7e-96	85	55	51	1	201	1	201	311	331	201
FGRRES_17267	12947	1118.99	0	83	55	57	1	642	1	640	965	938	644
FGRRES_09727	12984	96.67	1.3e-21	61	55	50	1	70	1	70	77	86	70
FGRRES_09195	13592	605.9	8.7e-174	90	55	54	206	530	216	540	530	540	325
FGRRES_00111	4577	144.82	6.4e-36	55	55	55	1	131	1	131	132	132	132
FGRRES_11957	1774	278.49	1.1e-75	82	55	81	72	228	5	159	233	159	157
FGRRES_01578	1905	436.03	7.7e-123	84	55	62	56	297	3	244	372	327	242
FGRRES_11633	3243	261.92	1e-70	85	55	36	78	227	101	248	230	355	150
FGRRES_10108	3532	673.31	5.4e-194	67	55	57	1	518	1	512	629	613	518
FGRRES_17419	4257	300.06	4.6e-82	55	55	56	8	283	1	277	284	278	284
FGRRES_17107	4478	877.86	1.8e-255	54	55	55	1	754	1	759	754	759	763
FGRRES_20130	5020	169.47	3.5e-43	80	55	80	3	110	1	108	156	108	108
FGRRES_08877	5546	102.06	3e-23	53	55	55	1	107	1	106	107	106	111
FGRRES_15529	5609	90.12	1.2e-19	62	55	62	1	75	1	75	85	75	75
FGRRES_16378_M	5747	387.11	3.7e-108	66	55	62	59	341	26	303	344	306	286
FGRRES_02977_M	5873	301.6	1.3e-82	94	55	57	104	249	95	240	249	240	146
FGRRES_03210_M	6139	442.97	6.6e-125	93	55	73	1	230	1	230	386	293	230
FGRRES_03386	6359	119.01	2.4e-28	55	55	54	1	111	1	111	111	113	111
FGRRES_12427_B_M	6461	517.31	3.4e-147	74	55	67	113	447	36	370	450	371	335
FGRRES_04048	7087	251.91	1.2e-67	57	55	57	1	240	1	237	248	238	241
FGRRES_16082	7763	931.4	1.6e-271	58	55	43	54	880	281	1119	884	1126	842
FGRRES_15658	4374	102.83	1.8e-23	85	55	68	1	61	1	61	94	76	61
FGRRES_04701_M	4511	574.32	2.8e-164	83	55	54	31	380	50	397	522	531	350
FGRRES_12604	8029	308.92	9.1e-85	61	55	42	1	241	101	342	267	349	242
FGRRES_05074	9223	144.44	7.7e-36	83	55	41	44	128	85	169	128	170	85
FGRRES_16485	8775	999.58	5e-292	98	55	54	396	899	413	916	899	916	504
FGRRES_05678	8515	452.21	1.2e-127	92	55	53	1	240	1	241	403	420	241
FGRRES_06148	9755	286.96	3.2e-78	70	55	42	1	186	1	188	240	310	188
FGRRES_17510_M	10197	290.04	4.5e-79	93	55	70	91	251	44	206	274	216	163
FGRRES_10952	10339	154.45	8.2e-39	92	55	51	54	134	66	146	134	146	81
FGRRES_11072	10478	320.47	3.3e-88	63	55	57	38	283	27	272	283	272	247
FGRRES_11137	7959	328.95	1e-90	57	55	53	7	295	19	309	302	314	291
FGRRES_15448_M	12568	164.08	1.1e-41	85	56	85	46	134	1	89	135	89	89
FGRRES_07774	12523	221.86	8.6e-59	63	56	62	22	191	3	172	192	173	170
FGRRES_09066	13756	108.23	4.2e-25	74	56	51	21	82	29	90	82	90	62
FGRRES_11690	265	1440.63	0	56	56	57	1	1338	1	1315	1338	1317	1347
FGRRES_15064	493	95.52	2.9e-21	57	56	56	1	88	1	89	90	90	89
FGRRES_00841	1054	874	2.7e-254	83	56	57	256	779	242	760	779	760	525
FGRRES_00876	1098	511.92	1.4e-145	84	56	54	153	440	160	450	440	450	291
FGRRES_11891	1343	1092.41	0	94	56	58	46	610	1	567	942	915	567
FGRRES_11917	1540	182.19	6.1e-47	69	56	65	12	149	15	147	169	147	138
FGRRES_01879	2228	130.95	6.6e-32	85	56	70	41	115	17	92	115	92	76
FGRRES_01956_M	10324	136.73	1.4e-33	98	56	44	1	69	8	76	121	153	69
FGRRES_02141	2527	278.1	1.5e-75	74	56	58	60	242	54	234	242	234	183
FGRRES_15941	2538	191.43	1.1e-49	56	56	56	1	176	1	176	176	176	176
FGRRES_15983	11714	388.27	1.7e-108	68	56	49	61	338	74	352	343	391	284
FGRRES_10083	3503	558.53	1.7e-159	54	56	49	1	552	46	621	569	643	584
FGRRES_20105	3911	97.06	9.8e-22	74	56	7	8	65	432	489	76	556	58
FGRRES_17427	4315	184.5	1.1e-47	66	56	55	1	134	1	134	158	160	134
FGRRES_10673	6964	583.56	4.3e-167	56	56	56	5	497	3	500	499	502	498
FGRRES_15461	4427	100.52	8.9e-23	58	56	51	1	73	1	73	76	84	73
FGRRES_13432	4672	219.16	5.5e-58	82	56	50	1	125	1	128	189	209	128
FGRRES_08477_M	5084	219.16	5.2e-58	83	56	83	60	184	1	125	184	125	125
FGRRES_03028_M	5934	193.36	2.3e-50	84	56	82	53	158	1	106	158	109	106
FGRRES_16319	130	632.87	6.9e-182	57	56	56	15	548	5	547	548	547	543
FGRRES_12489	6128	629.79	5.9e-181	83	56	59	186	552	150	520	552	520	371
FGRRES_03276	6211	394.05	3.2e-110	66	56	51	1	298	1	296	354	392	301
FGRRES_03596	6594	174.87	6.5e-45	60	56	60	10	139	1	130	139	131	130
FGRRES_16225	6668	1646.33	0	54	56	55	6	1607	10	1620	1618	1635	1661
FGRRES_03849	6870	244.97	9.3e-66	72	56	22	1	150	1	147	190	484	150
FGRRES_03867_M	10879	398.67	1.2e-111	66	56	62	53	330	17	297	331	298	281
FGRRES_03901	6927	420.62	3.3e-118	89	56	60	1	228	1	228	364	339	228
FGRRES_16163	7096	520.01	6.1e-148	55	56	54	1	508	1	516	513	530	522
FGRRES_04669	11088	655.21	1.3e-188	61	56	56	40	532	35	527	533	530	493
FGRRES_16059	6631	434.88	1.6e-122	62	56	59	33	351	20	337	351	337	319
FGRRES_04706	10673	315.08	1.4e-86	61	56	55	16	282	12	274	291	293	267
FGRRES_16433_M	5191	191.82	7.4e-50	70	56	57	36	165	28	158	166	161	131
FGRRES_12648_M	8281	274.63	1.6e-74	95	56	62	9	148	1	140	235	212	140
FGRRES_05241	9021	796.19	8.1e-231	52	56	54	1	876	1	904	879	907	947
FGRRES_16512	8617	1404.42	0	94	56	54	1	717	1	717	1197	1254	717
FGRRES_05646	8640	887.49	2.3e-258	83	56	55	249	772	260	783	773	784	524
FGRRES_16515	8650	362.07	1.2e-100	89	56	50	125	334	166	377	334	377	212
FGRRES_05923	9504	520.39	4.3e-148	82	56	52	1	328	8	332	482	514	329
FGRRES_17492	10336	363.23	5.5e-101	56	56	49	1	333	58	380	334	381	336
FGRRES_11083	10494	424.09	3e-119	69	56	46	1	296	1	296	366	447	296
FGRRES_11200	10503	1404.04	0	66	56	57	1	1041	1	1031	1260	1229	1056
FGRRES_11301	10771	525.01	1.7e-149	90	56	46	179	471	271	562	471	562	293
FGRRES_17547	10884	503.06	7e-143	55	56	56	1	478	1	470	478	472	484
FGRRES_13937	125	251.52	1.2e-67	73	56	24	52	215	328	491	215	491	164
FGRRES_06571_M	11268	267.31	2.3e-72	95	57	61	89	221	73	205	221	205	133
FGRRES_16746	11705	577.01	4.2e-165	70	57	65	96	517	54	460	517	460	422
FGRRES_15406	11732	90.51	9.2e-20	56	57	56	1	90	1	92	90	92	92
FGRRES_13053	11832	187.58	1.3e-48	93	57	61	62	161	52	151	161	151	100
FGRRES_13220_M	184	239.97	2.9e-64	78	57	57	44	178	35	169	184	185	135
FGRRES_16896	10468	1164.83	0	59	57	58	39	985	39	974	986	975	950
FGRRES_07835	12675	349.36	7.4e-97	60	57	58	12	304	11	301	307	302	293
FGRRES_09240	13540	518.08	2e-147	99	57	55	193	449	202	458	449	458	257
FGRRES_08954	11034	378.64	1.2e-105	86	57	55	1	209	1	209	313	329	209
FGRRES_00064_M	8137	557.75	2.4e-159	59	57	59	1	451	1	452	477	461	457
FGRRES_15755	756	217.24	2e-57	79	57	50	4	136	2	128	185	210	133
FGRRES_00813	1022	870.54	2.7e-253	98	57	52	14	429	62	477	715	790	416
FGRRES_11905_M	1386	743.04	5.6e-215	94	57	56	1	379	1	383	632	641	383
FGRRES_01431	1746	946.42	4.5e-276	97	57	52	1	475	1	478	812	893	478
FGRRES_01569	1893	1045.42	8e-306	87	57	56	330	915	339	931	915	931	602
FGRRES_01596	8041	494.58	2e-140	90	57	55	1	253	1	253	397	410	253
FGRRES_11999	2063	572.01	1.3e-163	76	57	43	121	485	33	397	485	643	365
FGRRES_10058	3475	112.85	1.7e-26	72	57	68	4	82	11	83	100	83	79
FGRRES_15588	3692	96.29	1.7e-21	75	57	48	19	79	34	93	80	94	61
FGRRES_10260	3703	627.86	2.8e-180	54	57	56	1	661	1	676	661	676	690
FGRRES_13787	4081	409.45	6.8e-115	90	57	56	124	338	127	341	339	342	215
FGRRES_07996_M	4389	694.89	1.6e-200	85	57	59	194	586	177	569	586	569	393
FGRRES_16996	5282	313.15	4.6e-86	78	57	76	68	255	3	190	259	194	188
FGRRES_13321	5303	287.73	1.9e-78	95	57	75	99	246	43	188	246	188	148
FGRRES_13262_3_M	5627	595.89	8.3e-171	85	57	81	1	329	13	341	491	344	329
FGRRES_02909_M	8178	298.9	9.9e-82	57	57	34	1	274	1	264	278	470	276
FGRRES_03446	6434	419.85	5.4e-118	82	57	56	108	353	116	361	353	361	246
FGRRES_03493	6485	142.12	3.6e-35	58	57	57	1	125	1	125	126	126	125
[truncated: 12,170 more rows]

## Sheet: Sheet3-BlastP of FV_vs_FG
QUERYLOCUS (Fv)	TARGETLOCUS (Fg)	SCORE	SIGNIFICANCE	PERCENTALIGNMENT	PERCENTQUERY (Fv)	PERCENTTARGET (Fg)	QUERYSTART (Fv)	QUERYEND (Fv)	TARGETSTART (Fg)	TARGETEND (Fg)	QUERYLENGTH (Fv)	TARGETLENGTH (Fg)	ALIGNMENTLENGTH
1	FGRRES_10506	582.02	9.8e-167	66	66	61	7	412	40	444	412	444	406
3	FGRRES_06437_M	620.54	3.7e-178	55	54	53	8	562	8	562	572	576	559
4	FGRRES_01739	61.23	1.4e-10	38	19	5	69	147	438	519	162	534	84
5	FGRRES_13417	69.71	5.3e-13	33	22	27	23	143	5	130	189	155	127
6	FGRRES_12142	110.92	1.1e-24	39	9	10	503	660	434	596	661	596	166
7	FGRRES_09606	78.57	3.5e-15	31	13	7	203	367	458	622	407	725	168
9	FGRRES_06433	568.54	1.3e-162	63	62	62	5	444	12	444	452	453	440
10	FGRRES_08159	420.24	2.8e-118	93	75	88	1	215	1	215	269	229	215
11	FGRRES_08160	637.49	7.2e-183	94	23	75	969	1290	83	403	1290	403	322
12	FGRRES_17737	601.28	5.1e-172	51	24	23	8	550	7	549	1166	1200	549
13	FGRRES_16197	286.96	5.4e-78	45	46	47	1	354	1	343	354	344	361
14	FGRRES_10598	197.59	1.7e-51	56	58	54	1	185	1	192	187	199	192
15	FGRRES_11665_M	187.96	7.3e-48	34	19	18	35	386	27	372	661	701	370
18	FGRRES_16575	156.38	2.7e-38	25	19	16	130	680	237	784	763	863	574
20	FGRRES_08209	1862.43	0	33	9	27	9678	13224	741	4260	13331	4423	3642
21	FGRRES_00047	104.76	3.5e-23	46	15	13	91	206	8	123	338	401	116
22	FGRRES_07255	151.75	2.2e-37	32	32	30	5	302	13	314	308	335	310
23	FGRRES_02316	656.75	1.3e-188	40	24	23	559	1396	599	1441	1412	1463	850
24	FGRRES_16957	399.82	1e-111	40	41	40	7	569	6	564	573	576	574
25	FGRRES_03213	165.62	1.8e-41	41	27	28	14	248	16	242	351	337	235
26	FGRRES_01045_M	70.48	6.3e-13	51	10	6	154	213	386	443	300	447	60
27	FGRRES_08081	196.05	1.2e-50	35	35	35	7	328	4	324	336	332	329
28	FGRRES_01790	870.54	1e-252	55	16	17	7	760	44	797	2574	2465	761
30	FGRRES_17148_M	719.15	1e-207	51	53	51	14	728	34	751	733	758	760
31	FGRRES_03592	254.22	5.1e-68	40	38	41	17	423	1	400	440	413	416
32	FGRRES_02255	244.59	1.6e-65	52	51	52	1	220	1	219	224	221	221
33	FGRRES_17436	90.51	1.1e-19	45	36	13	6	95	22	117	120	333	96
36	FGRRES_06054	610.91	4.5e-175	45	44	37	23	836	68	883	840	993	827
37	FGRRES_00103	1231.47	0	87	87	87	1	685	1	684	685	684	685
38	FGRRES_00102	442.58	1.4e-124	73	38	40	286	579	248	547	579	547	300
39	FGRRES_00101	496.12	5.8e-141	92	68	72	1	263	1	263	351	334	263
40	FGRRES_00100	969.15	3.6e-283	92	92	92	1	502	1	502	503	503	502
41	FGRRES_00099	546.58	2.7e-156	93	93	93	1	275	1	275	275	275	275
42	FGRRES_08410	535.03	1.9e-152	52	50	50	6	517	12	520	530	531	512
43	FGRRES_08414	467.62	2.2e-132	64	64	64	1	355	1	353	355	353	355
44	FGRRES_00011	147.52	8.7e-36	36	16	12	179	422	418	667	548	719	251
45	FGRRES_15682	1202.19	0	74	74	74	1	778	1	778	778	778	778
46	FGRRES_08412	631.33	1.9e-181	60	58	58	16	524	9	519	527	528	511
47	FGRRES_08410	609.37	7.9e-175	55	53	54	16	524	3	518	534	531	516
48	FGRRES_08411	128.64	4e-30	33	14	11	299	518	389	611	527	635	225
49	FGRRES_08411	148.29	4.1e-36	29	23	17	53	414	246	609	452	635	369
50	FGRRES_11665_M	1241.87	0	86	86	86	1	700	1	700	701	701	700
51	FGRRES_17443	406.37	3.3e-114	89	89	89	1	229	1	229	229	229	229
53	FGRRES_00058	951.81	6e-278	94	94	94	1	504	1	504	504	504	504
54	FGRRES_00059	214.93	3.2e-57	98	98	99	1	107	1	106	107	106	107
56	FGRRES_00065	662.91	3.8e-191	89	89	89	1	366	1	366	366	366	366
57	FGRRES_15683	453.37	5.3e-128	85	52	85	162	415	1	254	415	254	254
58	FGRRES_00066	683.72	1.9e-197	95	95	95	1	348	1	348	349	349	348
59	FGRRES_00067	1036.17	2.5e-303	97	97	97	1	520	1	520	520	520	520
60	FGRRES_00068	1427.92	0	95	95	95	1	727	1	725	727	725	727
61	FGRRES_00069	1125.15	0	89	89	89	1	613	1	613	613	613	613
62	FGRRES_00070	1064.68	7.0e-312	94	94	94	1	545	1	545	545	545	545
64	FGRRES_00071	717.23	2.6e-207	66	66	66	4	510	1	506	512	512	508
65	FGRRES_00072	353.6	3.1e-98	71	71	67	1	263	20	278	263	278	264
66	FGRRES_00073	555.83	5.8e-159	82	82	82	1	333	1	333	336	336	333
67	FGRRES_00074	860.14	2e-250	94	94	94	1	442	1	442	442	442	442
68	FGRRES_00075	1014.22	1.1e-296	87	87	87	1	561	1	560	561	560	561
69	FGRRES_00076	697.2	2.6e-201	88	68	70	114	490	98	474	492	476	377
70	FGRRES_00077	583.18	3.2e-167	87	87	87	1	323	1	323	323	323	323
71	FGRRES_00078	623.62	2.2e-179	89	89	89	1	326	1	326	327	327	326
72	FGRRES_00079	748.04	1e-216	85	85	85	1	412	1	412	413	413	412
73	FGRRES_00080	687.57	1.3e-198	94	94	94	1	343	1	343	343	343	343
74	FGRRES_15684	1283.86	0	85	86	85	1	740	1	749	740	749	749
75	FGRRES_07192	304.29	1e-82	35	18	18	287	754	239	706	918	896	478
76	FGRRES_00600	338.58	2.1e-93	41	37	38	54	454	37	439	454	440	405
77	FGRRES_08375	263.46	5e-71	48	46	42	14	296	31	310	296	325	286
78	FGRRES_16317	447.59	3.8e-126	44	41	41	31	509	36	511	511	513	480
79	FGRRES_06084	404.83	1.5e-113	66	68	67	1	315	1	318	316	319	323
80	FGRRES_00082	978.78	5e-286	86	86	86	1	534	1	534	538	534	534
81	FGRRES_00087	930.24	2e-271	86	86	87	1	521	1	516	521	516	521
82	FGRRES_11671	1470.68	0	85	85	85	1	839	1	841	839	841	841
83	FGRRES_00089	456.06	4.4e-129	81	81	82	1	263	1	260	263	260	263
84	FGRRES_00090	550.44	2.2e-157	85	86	85	1	315	1	319	316	320	319
85	FGRRES_00091	1060.44	1.4e-310	90	90	90	1	565	1	565	565	565	565
86	FGRRES_15685_M	820.08	2.9e-238	73	74	69	1	527	33	564	527	564	533
87	FGRRES_00092	730.32	2.4e-211	78	78	78	1	441	1	442	441	442	442
88	FGRRES_00097	660.99	2.3e-190	64	64	60	1	539	1	548	547	582	550
89	FGRRES_00096	1961.81	0	91	90	91	8	1010	1	1003	1010	1003	1003
90	FGRRES_17598	953.74	1.7e-278	86	86	86	1	530	1	529	530	529	530
91	FGRRES_15686	886.72	2.4e-258	86	86	86	1	510	1	510	510	510	510
92	FGRRES_11662_M	358.61	1.7e-99	72	40	42	1	226	1	226	398	380	226
94	FGRRES_02531	54.68	9.8e-08	20	5	3	16	199	21	205	676	969	188
95	FGRRES_09128	168.7	3.5e-42	39	17	16	307	531	316	540	531	544	229
96	FGRRES_00051	580.1	2.7e-166	83	83	83	1	325	1	325	325	325	325
97	FGRRES_00056	315.85	3.1e-87	89	89	89	1	159	1	159	159	159	159
98	FGRRES_04841	60.85	4.6e-10	29	20	20	21	212	38	211	282	273	193
99	FGRRES_00050	498.82	7.7e-142	78	78	77	1	313	6	318	314	318	313
101	FGRRES_07314	51.99	2.1e-07	37	15	12	2	102	34	145	280	339	114
102	FGRRES_16030	357.07	5.5e-99	47	39	36	61	423	111	475	433	475	365
104	FGRRES_11654	954.51	1e-278	84	84	63	1	552	185	737	552	737	553
105	FGRRES_11653	1055.43	0	97	97	95	1	502	12	513	504	515	502
106	FGRRES_00034	996.5	2.2e-291	92	92	92	1	527	1	526	527	526	527
107	FGRRES_01978_M	65.08	5e-11	27	7	5	81	216	225	365	494	668	142
108	FGRRES_00055	235.34	1.2e-62	45	46	3	2	258	1264	1522	261	3117	264
110	FGRRES_06516	68.55	8.4e-12	23	6	10	192	434	158	390	840	546	247
111	FGRRES_06528	640.19	3.3e-184	71	68	66	23	439	33	445	440	450	417
112	FGRRES_08049	81.65	1.2e-16	34	25	23	39	169	54	181	179	189	131
113	FGRRES_08123	256.91	9.2e-69	45	28	45	202	502	3	310	502	312	311
114	FGRRES_08943	126.33	1.1e-29	42	19	24	188	330	112	260	330	260	149
115	FGRRES_05739	331.64	1.7e-91	52	55	52	5	324	7	345	324	345	346
116	FGRRES_04700	189.5	1.9e-48	26	25	24	16	497	50	532	524	548	492
119	FGRRES_08093	541.19	2.3e-154	55	55	45	1	479	111	581	482	590	480
120	FGRRES_08802	187.19	7.4e-48	39	21	20	183	423	201	440	428	453	241
121	FGRRES_05973	238.42	2.5e-63	57	25	10	212	386	449	623	387	963	175
122	FGRRES_02442	141.74	4.9e-34	32	15	13	221	482	207	468	556	627	265
123	FGRRES_04003	82.42	2.5e-17	42	41	22	5	106	45	149	108	199	106
124	FGRRES_02158_M	72.02	3.3e-14	47	46	9	1	86	1	87	92	452	90
125	FGRRES_13937	251.52	3.8e-67	73	24	56	328	491	52	215	491	215	164
126	FGRRES_03528	46.98	2e-06	32	16	2	66	143	67	144	150	970	78
127	FGRRES_11246	114.78	6.3e-27	50	41	18	1	105	166	269	127	291	105
128	FGRRES_04689	882.86	3e-257	95	95	95	1	445	1	445	446	446	445
129	FGRRES_04688	620.16	2.2e-178	98	98	98	1	309	1	309	309	309	309
130	FGRRES_16319	632.87	6.8e-182	57	56	56	5	547	15	548	547	548	543
131	FGRRES_02547	243.05	1.9e-64	57	18	22	413	627	303	515	665	567	219
132	FGRRES_03278	522.32	1.7e-148	44	44	44	7	667	6	659	683	683	673
133	FGRRES_10673	571.24	2.2e-163	56	56	55	2	490	4	495	496	499	495
134	FGRRES_06380_M	120.17	1.5e-27	38	13	12	79	259	117	297	543	552	186
135	FGRRES_08078	363.23	1.1e-100	55	30	32	25	344	28	347	576	546	321
136	FGRRES_01868	126.33	1.8e-29	27	19	18	143	462	170	488	477	492	333
137	FGRRES_00033	352.83	4.8e-98	71	67	73	15	246	1	227	246	227	232
138	FGRRES_00032	495.74	5.5e-141	82	82	82	1	278	1	278	278	278	278
139	FGRRES_15679	1947.94	0	71	73	71	7	1362	40	1405	1363	1406	1393
140	FGRRES_00030_M	636.34	3.5e-183	82	82	82	1	347	1	347	347	347	347
141	FGRRES_00029	260.38	1.3e-70	87	79	65	1	134	1	134	147	178	134
143	FGRRES_04598	1211.05	0	81	81	81	1	742	1	741	742	741	743
144	FGRRES_10706	2622.42	0	89	89	89	1	1434	1	1434	1434	1434	1434
145	FGRRES_10707	596.27	4.5e-171	78	78	78	1	381	1	381	381	381	381
147	FGRRES_01819_M	1013.06	3.8e-296	59	59	60	1	807	1	803	811	805	807
148	FGRRES_08064	121.71	6.1e-28	37	10	8	98	279	122	292	632	820	182
151	FGRRES_00028	545.43	5.9e-156	94	94	94	1	275	1	275	275	275	275
152	FGRRES_03737	384.8	3.5e-107	36	34	34	31	579	35	579	584	583	551
153	FGRRES_16308_M	244.97	2e-65	38	38	19	5	310	304	617	319	629	317
154	FGRRES_01905	138.27	1.8e-33	33	33	33	3	240	2	237	243	248	242
158	FGRRES_04663	379.79	6.3e-106	51	51	51	2	361	4	356	363	361	361
159	FGRRES_00025	758.83	1e-219	75	56	72	21	504	16	504	654	509	489
160	FGRRES_00026_M	745.73	5.6e-216	93	83	91	1	392	1	395	442	405	395
161	FGRRES_17535	174.48	1.8e-44	47	39	34	32	201	49	217	205	234	170
162	FGRRES_06442	96.67	1.3e-20	28	16	15	64	295	94	334	428	473	245
163	FGRRES_00027	777.7	1.6e-225	69	69	69	1	504	1	504	508	505	504
164	FGRRES_00024	684.49	1.3e-197	85	85	85	1	379	1	379	379	379	379
165	FGRRES_00023	487.65	1.4e-138	90	90	90	1	263	1	263	263	263	263
166	FGRRES_11651_2_M	429.87	3.1e-121	88	86	58	1	237	1	237	244	358	237
167	FGRRES_12583	236.11	2.8e-63	69	68	68	1	148	1	148	150	150	148
168	FGRRES_15698	65.85	2.3e-11	28	12	16	92	254	124	300	405	307	185
169	FGRRES_04614	44.28	8e-06	67	56	10	1	31	25	55	37	208	31
170	FGRRES_11229	68.55	1.5e-11	31	3	20	51	203	26	170	1412	241	158
171	FGRRES_00018	671	1.3e-193	93	89	92	18	346	4	332	346	332	329
172	FGRRES_00017	1017.3	1.3e-297	86	86	86	1	564	1	564	565	564	564
173	FGRRES_03513	155.99	1.3e-38	35	34	32	12	318	31	334	321	341	319
174	FGRRES_16363	159.46	5.9e-40	51	37	11	47	193	537	686	206	688	151
176	FGRRES_03698	65.47	5.1e-12	35	35	37	1	132	1	128	135	129	137
177	FGRRES_00104_M	369.01	3.6e-102	41	22	28	120	649	30	564	991	782	535
178	FGRRES_00105_M	581.64	8.6e-167	90	87	72	1	295	1	295	304	367	295
179	FGRRES_05628	84.73	8.9e-17	38	7	8	50	170	58	177	681	556	126
180	FGRRES_11676	468	1.5e-132	80	74	79	1	293	1	294	320	300	295
181	FGRRES_07778	238.04	3.9e-63	33	30	29	3	403	5	412	452	475	415
183	FGRRES_16895	335.88	2.7e-92	66	21	58	453	706	21	276	808	290	258
184	FGRRES_13220_M	239.97	2.9e-64	78	57	57	35	169	44	178	185	184	135
185	FGRRES_13220_M	80.11	9.7e-16	36	10	20	134	233	45	146	346	184	102
186	FGRRES_12376	145.59	2.3e-36	70	70	37	1	99	1	95	100	185	99
187	FGRRES_04051_M	162.54	9.6e-41	38	31	25	44	254	37	246	254	317	211
188	FGRRES_03988	51.99	4.7e-08	28	25	25	7	113	8	116	123	121	109
189	FGRRES_11677	1198.34	0	75	64	76	125	883	1	751	884	751	759
191	FGRRES_00107	1085.48	0	95	95	95	1	552	1	552	552	552	552
192	FGRRES_00108	954.13	1.2e-278	94	94	94	1	493	1	493	493	493	493
193	FGRRES_00109	646.74	2.6e-186	93	93	93	1	343	1	343	343	343	343
195	FGRRES_15687	654.44	4.3e-188	71	33	32	540	1000	575	1032	1004	1032	466
196	FGRRES_09350	56.61	1.5e-08	25	7	4	242	365	260	376	417	763	124
197	FGRRES_00096	74.33	1.6e-13	30	5	5	367	524	309	468	898	1003	168
198	FGRRES_15691	640.96	9.5e-184	29	25	25	294	1846	333	1890	1847	1908	1605
199	FGRRES_00122	167.55	3.6e-42	38	35	35	21	278	22	278	291	287	262
200	FGRRES_15690	422.93	2.4e-118	32	30	30	100	1092	101	1102	1125	1129	1069
201	FGRRES_00118	939.87	2.3e-274	96	96	96	1	485	1	487	485	487	487
202	FGRRES_00119	403.29	8.3e-113	63	41	49	1	336	1	329	523	431	336
203	FGRRES_00120_M	411.38	3.9e-115	64	33	60	59	393	31	359	642	359	336
204	FGRRES_15690	443.35	2.7e-125	87	87	19	1	247	760	1006	247	1129	247
205	FGRRES_13470_1_M	1031.94	5.3e-302	88	88	50	1	571	1	570	572	1005	571
206	FGRRES_01729	375.56	1.1e-104	54	52	54	1	334	1	334	346	336	334
207	FGRRES_02960	224.94	3e-59	37	31	35	6	345	5	332	405	362	340
208	FGRRES_00124	619.39	4e-178	91	91	91	1	319	1	319	319	319	319
209	FGRRES_10647	443.74	2.1e-125	86	86	86	1	246	1	246	246	246	246
210	FGRRES_15692	737.64	1.6e-213	76	76	76	1	471	1	470	471	470	471
211	FGRRES_00126	1307.35	0	77	77	77	1	823	1	822	827	822	827
212	FGRRES_15693	375.17	2.9e-104	79	30	24	380	609	514	743	609	743	230
213	FGRRES_00117	358.99	6.2e-100	72	72	72	1	235	1	236	235	236	236
214	FGRRES_00116	993.42	1.9e-290	94	94	94	1	525	1	524	525	524	525
215	FGRRES_15689	635.95	5.2e-183	81	81	81	1	383	1	381	383	381	383
217	FGRRES_00128_M	370.55	3.8e-103	55	55	58	8	363	1	343	363	343	361
218	FGRRES_00129_M	67.4	2.9e-12	74	17	23	1	47	1	47	201	147	47
219	FGRRES_08039	343.2	9.6e-95	47	33	32	11	350	13	354	494	512	342
220	FGRRES_05925	284.65	6.4e-77	32	23	22	6	522	49	561	733	768	528
221	FGRRES_11671	746.89	5.3e-216	45	45	45	9	836	13	838	837	841	837
222	FGRRES_16074	375.56	1.5e-104	50	43	46	63	426	29	401	431	404	376
223	FGRRES_03509	411.76	1.6e-115	57	51	55	1	335	1	332	379	352	335
224	FGRRES_03508	273.09	1.3e-73	32	33	33	1	528	1	523	528	534	546
225	FGRRES_05712	75.48	4.4e-14	33	9	8	15	169	44	194	572	653	156
226	FGRRES_00130	474.55	3.5e-134	44	46	46	1	612	1	605	612	605	639
227	FGRRES_00131	129.03	1.3e-30	39	27	35	96	277	26	213	277	213	188
228	FGRRES_00134	232.65	2.7e-62	75	73	75	6	141	2	137	141	137	136
230	FGRRES_01955	54.68	5.5e-09	40	46	18	1	65	1	74	65	164	74
232	FGRRES_10139	186.81	8e-48	37	29	24	23	306	46	333	368	451	293
233	FGRRES_08185	151.75	3.4e-37	31	25	24	26	357	80	411	424	443	343
234	FGRRES_04188	618.62	1.4e-177	56	53	52	26	553	41	567	553	568	528
236	FGRRES_04875	63.54	1.5e-10	22	16	16	155	496	165	503	498	506	362
238	FGRRES_06841	501.9	1.2e-142	64	62	63	1	388	1	391	401	396	391
240	FGRRES_00135	107.84	4.8e-24	45	14	41	219	331	11	130	375	134	120
241	FGRRES_16422	125.95	1.7e-29	30	22	8	53	321	671	936	368	980	276
242	FGRRES_17248	73.56	1.8e-13	23	6	3	50	215	332	499	610	1235	171
243	FGRRES_00136	894.8	8.1e-261	92	92	93	1	475	1	474	475	474	475
244	FGRRES_00137	587.42	1.5e-168	98	98	98	1	297	1	297	297	297	297
245	FGRRES_00138	619	5.6e-178	90	90	90	1	340	1	340	340	340	340
246	FGRRES_00139	967.99	8.1e-283	96	96	96	3	501	4	502	501	502	499
247	FGRRES_00140	1930.22	0	91	91	92	1	1071	1	1062	1071	1062	1080
249	FGRRES_07590	347.82	2.6e-96	54	50	49	30	358	26	356	359	364	333
250	FGRRES_00093_M	265.39	1.6e-71	49	38	34	74	339	112	375	342	383	267
251	FGRRES_00144	1137.48	0	85	78	81	1	656	1	657	717	691	664
252	FGRRES_15696	2044.63	0	85	85	85	1	1135	1	1140	1136	1141	1141
253	FGRRES_15695	1233.01	0	89	90	89	1	636	1	641	636	641	642
254	FGRRES_02880	1183.32	0	96	95	95	1	572	1	572	573	573	572
255	FGRRES_02882	595.12	8e-171	93	93	93	1	319	1	319	319	319	319
256	FGRRES_02883	215.31	5.2e-57	74	73	23	5	151	93	240	152	476	150
258	FGRRES_00150	668.31	8.4e-193	93	93	93	1	348	1	348	348	348	348
259	FGRRES_00152	1128.24	0	97	97	97	1	581	1	583	581	583	583
261	FGRRES_15697	1401.73	0	89	90	90	1	782	1	787	782	787	791
262	FGRRES_11688	218.01	1.8e-57	62	42	38	79	246	106	272	246	272	168
263	FGRRES_00156_M	108.61	3.1e-25	56	55	36	1	85	1	85	86	131	85
265	FGRRES_11690	1440.63	0	56	57	56	1	1315	1	1338	1317	1338	1347
266	FGRRES_11691	107.46	7.2e-25	59	47	43	20	100	15	95	102	111	81
267	FGRRES_15699	83.19	1.5e-17	53	49	43	7	71	15	79	71	80	65
268	FGRRES_07973	75.87	1.6e-13	31	1	7	2080	2217	144	281	2362	575	140
270	FGRRES_09350	105.53	3.2e-23	34	15	9	160	353	187	382	479	763	206
271	FGRRES_06380_M	51.99	6.3e-07	28	6	8	211	354	215	364	675	552	158
273	FGRRES_11260	98.6	1.9e-21	39	20	20	13	149	1	141	277	270	141
275	FGRRES_00201	734.95	8.7e-213	91	92	92	1	399	1	398	399	398	403
276	FGRRES_00200	1124	0	96	96	96	1	565	1	565	565	565	565
277	FGRRES_00199	166.39	1.3e-42	71	71	37	1	110	1	110	110	208	110
278	FGRRES_00198	1116.29	0	95	95	93	1	571	18	586	571	586	571
279	FGRRES_00197	869	4.4e-253	95	95	95	1	445	1	445	445	445	445
280	FGRRES_00196_M	866.68	2.3e-252	93	94	94	1	458	1	456	458	456	461
281	FGRRES_00195	860.91	1.2e-250	95	95	95	1	446	1	446	446	446	446
283	FGRRES_00194	938.33	7e-274	91	90	86	4	506	30	531	510	531	503
284	FGRRES_00193	435.26	3e-122	59	36	34	47	466	151	585	758	808	462
285	FGRRES_00192	1020.76	1.1e-298	94	94	94	1	534	1	533	534	533	534
286	FGRRES_11703	5176.68	0	97	92	93	119	2761	80	2719	2775	2741	2643
287	FGRRES_00190	159.46	1.6e-40	93	93	93	1	76	1	76	76	76	76
288	FGRRES_00189	816.61	2.7e-237	85	85	85	1	458	1	458	458	458	458
290	FGRRES_00188	471.08	1.2e-133	98	94	98	11	243	1	233	243	233	233
291	FGRRES_15702	1716.44	0	91	92	92	1	926	1	925	926	925	930
292	FGRRES_00186	1011.91	4.9e-296	97	98	97	1	504	1	509	504	509	511
293	FGRRES_00185	616.31	3.6e-177	85	85	85	1	339	1	340	339	340	340
294	FGRRES_00184	634.79	9e-183	94	94	95	1	315	1	314	315	314	315
295	FGRRES_00183	828.16	9.9e-241	92	82	85	58	498	41	478	498	478	441
296	FGRRES_00182	940.26	1.8e-274	96	96	96	1	493	1	491	493	491	493
297	FGRRES_15701	1052.35	4.1e-308	82	86	83	1	610	1	626	612	628	635
298	FGRRES_00179	654.44	1.3e-188	89	89	89	1	350	1	349	350	349	350
299	FGRRES_11699	488.8	7.3e-139	92	84	92	29	294	1	265	294	266	266
300	FGRRES_11698	365.93	4.1e-102	88	88	88	1	204	1	204	204	204	204
301	FGRRES_11697	958.36	6e-280	98	97	97	6	478	4	476	478	476	473
302	FGRRES_00177	555.06	7.8e-159	98	98	98	1	283	1	283	283	283	283
303	FGRRES_00176	1191.41	0	98	98	98	1	599	1	599	599	599	599
304	FGRRES_00175	792.34	5.6e-230	97	81	97	80	472	1	393	472	393	393
305	FGRRES_00174	358.99	4.5e-100	92	92	92	1	193	1	192	193	192	193
306	FGRRES_00173	732.64	3.9e-212	93	94	93	1	367	1	369	367	369	369
307	FGRRES_00172	433.72	2.1e-122	90	90	90	1	239	1	239	240	240	239
308	FGRRES_00171	289.27	3.2e-79	94	93	93	1	158	1	158	161	160	159
309	FGRRES_00170	389.81	2.7e-109	95	96	97	1	206	1	205	206	205	208
310	FGRRES_00169	691.8	8.3e-200	90	91	91	1	394	1	393	394	393	400
311	FGRRES_00168	228.41	2.9e-61	96	96	96	1	113	1	113	113	113	113
312	FGRRES_00166	1851.64	0	95	95	95	1	943	1	942	943	942	943
313	FGRRES_00165	766.15	3.2e-222	97	97	97	1	372	1	372	372	372	372
314	FGRRES_00164	69.71	1.7e-13	45	45	29	1	77	1	77	77	117	77
317	FGRRES_00162	834.33	1.1e-242	94	94	94	1	428	1	428	428	428	428
318	FGRRES_00161	1093.95	0	92	92	92	1	582	1	582	582	582	582
319	FGRRES_00160	231.49	5e-62	86	86	86	1	131	1	131	131	131	131
320	FGRRES_07357	65.85	1.1e-11	37	13	16	49	134	4	87	236	196	87
321	FGRRES_00203	267.31	1.9e-72	64	64	19	1	200	1	196	200	668	200
322	FGRRES_09746	48.52	4e-07	71	26	9	38	69	131	162	88	239	32
323	FGRRES_16421	258.84	3.8e-69	68	18	17	146	344	132	331	741	778	200
324	FGRRES_16422	968.76	8.1e-283	62	61	50	9	789	9	775	799	980	781
325	FGRRES_03588	413.3	5.1e-116	57	57	57	2	359	3	361	360	364	362
326	FGRRES_11706	124.02	7.5e-30	84	84	84	1	57	1	57	57	57	57
328	FGRRES_11709	1238.4	0	92	93	92	1	639	1	646	639	646	646
330	FGRRES_17709_M	1288.09	0	74	62	64	19	865	23	870	1013	986	849
331	FGRRES_15704	441.42	1.4e-124	68	69	68	1	309	1	313	309	313	315
332	FGRRES_11710	118.63	5.1e-28	71	42	27	53	133	133	213	135	214	81
333	FGRRES_00207	352.83	3.1e-98	93	93	92	1	185	1	186	186	187	186
334	FGRRES_15705	1942.16	0	87	87	87	1	1108	1	1111	1110	1113	1111
335	FGRRES_00209	868.61	6.5e-253	83	83	83	1	491	1	492	491	492	492
336	FGRRES_15706	339.35	4.5e-94	77	79	78	1	216	1	220	216	220	222
338	FGRRES_00211	528.48	7.9e-151	89	89	89	1	285	1	285	285	285	285
339	FGRRES_00213	548.9	6.1e-157	91	90	88	1	299	1	299	303	308	299
340	FGRRES_15708_M	254.99	6.5e-69	74	74	50	1	159	74	232	159	232	159
341	FGRRES_12291_2_M	48.52	8.2e-07	36	19	3	5	80	4	80	150	885	80
342	FGRRES_00217	1300.8	0	90	90	90	1	684	1	684	684	685	684
343	FGRRES_00218	834.71	8.4e-243	97	97	97	1	414	1	414	414	414	414
344	FGRRES_00219	870.92	1.5e-253	92	78	85	1	453	1	453	538	489	453
345	FGRRES_00220	1315.44	0	92	92	92	1	688	1	691	688	691	691
346	FGRRES_00222	246.9	3.6e-66	54	53	33	1	236	1	232	241	386	236
347	FGRRES_11713	254.22	9.2e-69	86	86	80	1	146	1	146	146	156	146
348	FGRRES_15709	268.47	1.4e-72	73	47	30	102	282	256	436	282	436	182
349	FGRRES_11714	444.89	1.5e-125	72	61	70	58	347	9	301	349	303	293
350	FGRRES_00224	548.12	2.7e-156	68	43	39	1	393	1	406	648	706	406
351	FGRRES_15710	431.02	1.2e-121	89	88	88	1	228	1	227	230	230	228
352	FGRRES_00226	880.94	1.3e-256	85	85	85	1	496	1	497	497	498	497
353	FGRRES_00227	1149.81	0	79	79	77	1	720	28	743	720	743	722
354	FGRRES_11715	367.47	3e-102	62	57	60	33	337	8	320	340	328	317
355	FGRRES_15711	1476.46	0	79	73	71	79	1007	103	1033	1007	1033	934
356	FGRRES_00229	834.33	1.6e-242	88	75	81	36	516	21	497	561	522	481
357	FGRRES_00230	235.34	3.3e-63	85	85	85	1	128	1	127	128	127	128
358	FGRRES_04675	459.53	4.5e-130	80	78	78	1	280	1	280	285	285	280
359	FGRRES_09515	108.23	7.5e-24	54	7	3	13	107	148	242	674	1340	95
361	FGRRES_01737	73.94	1e-14	35	35	10	1	113	271	385	118	403	120
362	FGRRES_01737	110.15	1.6e-25	45	44	14	3	125	4	126	128	403	124
363	FGRRES_00231	676.4	3.2e-195	90	90	90	1	355	1	355	355	355	355
364	FGRRES_00232	71.63	4.4e-14	41	40	17	12	102	142	235	102	239	98
366	FGRRES_15716	87.04	5.7e-18	25	22	7	2	234	137	366	273	885	240
368	FGRRES_15715	562.38	4.6e-161	93	93	93	1	272	1	273	272	273	273
369	FGRRES_15714_M	1026.54	2e-300	95	95	95	1	513	1	513	513	513	513
370	FGRRES_15713	192.97	8.3e-50	58	32	8	27	191	806	970	296	1187	165
371	FGRRES_15713	542.73	5.3e-155	78	78	22	1	348	302	649	348	1187	348
372	FGRRES_15713	380.95	1.3e-106	84	84	15	1	213	55	267	214	1187	213
373	FGRRES_15716	114	7.3e-26	33	18	8	46	260	298	507	401	885	225
375	FGRRES_16830	109	2.8e-24	51	12	8	332	442	121	231	457	675	111
376	FGRRES_11728	136.35	1e-32	60	23	37	137	262	66	191	317	205	126
377	FGRRES_00243	392.89	7.5e-110	94	50	50	178	378	174	375	378	375	202
378	FGRRES_11729	543.89	1.8e-155	96	97	96	1	281	1	285	281	285	285
379	FGRRES_11730	70.86	1.3e-12	50	5	22	527	600	3	73	680	168	75
380	FGRRES_00251_M	1856.26	0	84	86	85	1	1052	1	1067	1052	1067	1077
381	FGRRES_15718	1371.3	0	93	69	70	247	965	231	947	965	947	719
382	FGRRES_00249	585.49	6.4e-168	90	90	90	3	319	1	317	319	317	317
383	FGRRES_15717	2456.79	0	94	95	94	1	1281	1	1289	1281	1289	1289
385	FGRRES_00247	320.09	1.2e-87	73	24	27	298	503	288	492	629	553	206
386	FGRRES_00246	536.57	3e-153	90	92	90	1	289	1	295	289	295	295
387	FGRRES_00252	301.6	2.4e-82	53	42	47	1	300	1	291	386	340	304
388	FGRRES_00253	160.61	2.4e-40	58	44	26	1	145	1	148	193	326	148
389	FGRRES_00255	176.02	1.4e-44	36	27	30	1	279	1	278	373	342	284
390	FGRRES_00261	1853.57	0	96	96	96	1	966	1	966	966	966	966
391	FGRRES_00260	144.05	6.8e-36	79	78	84	1	82	1	77	83	77	82
392	FGRRES_00259	1169.07	0	92	92	93	1	609	1	605	612	606	609
393	FGRRES_00257	793.5	2.1e-230	97	97	97	1	401	1	401	401	401	401
394	FGRRES_00255	71.63	1.2e-13	42	25	13	1	98	179	279	174	342	106
395	FGRRES_00255	182.96	4e-47	56	51	27	17	182	4	162	182	342	166
396	FGRRES_00262_M	621.31	1.1e-178	94	94	89	1	335	11	347	336	354	337
397	FGRRES_00255	211.85	2.3e-55	41	32	34	1	278	1	278	361	342	284
398	FGRRES_00263	1409.82	0	85	85	85	22	824	1	817	824	824	825
399	FGRRES_00264	216.47	1.2e-57	99	97	99	1	111	1	111	113	111	111
400	FGRRES_00265	380.56	4.6e-106	93	43	49	1	199	1	199	434	375	199
401	FGRRES_00266	1201.04	0	89	89	89	1	660	1	659	660	659	661
402	FGRRES_00267	846.65	3.2e-246	86	69	87	114	572	1	455	572	455	459
403	FGRRES_00268	727.24	1.9e-210	89	89	89	1	406	1	406	406	406	406
404	FGRRES_11736	556.98	3.2e-159	90	69	90	89	393	1	305	395	306	305
405	FGRRES_00269	909.44	3.1e-265	96	96	97	1	460	1	459	460	459	460
406	FGRRES_00270	1645.17	0	93	93	93	1	869	1	869	869	869	869
407	FGRRES_00271	932.55	3.3e-272	98	98	98	1	450	1	451	450	451	451
408	FGRRES_00272	298.13	2.9e-81	53	35	47	146	417	3	285	425	318	284
410	FGRRES_15719	676.01	4.3e-195	88	88	88	1	368	1	368	368	368	368
411	FGRRES_15720	404.06	2.4e-113	65	62	54	13	299	60	344	300	346	287
412	FGRRES_04526_M	860.52	4e-250	46	46	46	8	989	2	982	997	1002	998
413	FGRRES_11739	81.65	4.2e-17	87	46	30	1	48	1	48	90	136	48
414	FGRRES_00274	155.99	3e-39	60	62	60	1	138	1	141	138	141	141
415	FGRRES_00275_M	367.47	1.4e-102	87	87	87	1	203	1	203	203	203	203
416	FGRRES_00276	552.75	4.2e-158	96	96	96	1	298	1	298	298	298	298
417	FGRRES_15721	1082.01	0	93	92	91	1	554	1	556	561	565	558
419	FGRRES_00278	808.9	4.9e-235	97	97	97	1	410	1	410	410	410	410
420	FGRRES_00279	595.12	8.3e-171	89	89	91	1	327	1	320	327	320	328
421	FGRRES_00280_M	813.14	2.5e-236	98	98	98	1	396	1	396	396	396	396
422	FGRRES_00281	803.51	2.4e-233	96	85	96	51	469	1	419	471	419	419
424	FGRRES_15722	1333.16	0	86	88	87	1	763	1	775	763	775	778
425	FGRRES_15723	149.83	1.2e-37	97	97	97	1	80	1	80	80	80	80
426	FGRRES_00283	1389.79	0	95	95	95	1	689	1	689	689	689	689
427	FGRRES_00284	2220.66	0	91	64	64	1	1180	1	1174	1693	1668	1190
428	FGRRES_00285	595.5	9.4e-171	73	64	71	55	442	10	396	442	396	388
429	FGRRES_00286	522.7	3.7e-149	98	98	98	1	255	1	255	255	255	255
430	FGRRES_00287	1093.18	0	94	95	93	4	585	8	595	585	595	588
431	FGRRES_00288	229.18	2.8e-61	95	83	95	19	138	1	120	138	120	120
432	FGRRES_15724	857.44	2.8e-249	61	54	58	1	750	1	715	855	792	755
433	FGRRES_15725	4700.96	0	94	95	95	1	2491	1	2496	2491	2496	2504
434	FGRRES_11743	845.11	6.3e-246	98	98	98	1	418	1	419	418	419	419
435	FGRRES_00291	460.3	2e-130	98	98	98	1	238	1	238	238	238	238
436	FGRRES_00292	1397.88	0	93	94	93	1	766	1	768	766	769	772
437	FGRRES_00293	1932.53	0	92	92	92	1	1057	1	1058	1057	1058	1059
438	FGRRES_00294	1186.4	0	92	91	92	4	612	1	609	612	609	609
439	FGRRES_00295	226.87	1.8e-60	74	75	76	1	157	1	155	157	155	158
440	FGRRES_00296	1136.71	0	98	98	98	1	577	1	581	577	581	581
441	FGRRES_00297	1330.08	0	91	91	92	1	724	1	719	724	719	725
442	FGRRES_00298	712.61	4.1e-206	97	97	97	1	365	1	363	365	363	365
443	FGRRES_00299	2089.69	0	95	95	96	1	1012	1	1005	1012	1005	1012
444	FGRRES_00300	408.68	6.4e-115	96	96	96	1	226	1	226	226	226	226
445	FGRRES_00301	454.91	7.5e-129	99	99	99	1	219	1	219	219	219	219
446	FGRRES_00302	1053.89	0	91	92	91	1	544	1	546	544	546	547
447	FGRRES_00303	205.68	1.9e-54	97	91	95	7	110	3	106	110	106	104
448	FGRRES_00304	534.64	1e-152	96	96	96	1	270	1	270	270	270	270
449	FGRRES_00305	463.38	2.5e-131	95	95	95	1	244	1	244	244	244	244
450	FGRRES_00306	802.36	4.8e-233	99	99	99	1	423	1	423	423	423	423
451	FGRRES_00307	2344.31	0	83	76	83	138	1552	1	1425	1552	1425	1429
452	FGRRES_00308	654.83	9.5e-189	97	97	97	1	345	1	345	345	345	345
453	FGRRES_00309	1426.38	0	92	92	92	1	754	1	756	755	757	756
454	FGRRES_00310	132.88	1.6e-32	88	88	88	1	72	1	72	72	72	72
455	FGRRES_15726	1269.99	0	94	94	94	1	652	1	651	652	651	652
456	FGRRES_00312	440.65	2.4e-124	73	73	75	1	308	1	306	311	306	312
457	FGRRES_00313	875.93	3.7e-255	92	92	93	1	452	1	449	452	449	452
458	FGRRES_11744	58.92	4.6e-10	56	23	25	11	62	19	73	132	123	55
459	FGRRES_00314	665.61	6e-192	86	87	86	1	377	1	380	377	380	381
460	FGRRES_15727	772.31	5.3e-224	93	92	94	8	422	1	414	422	414	416
461	FGRRES_00316	939.1	4.2e-274	90	91	90	1	516	1	520	516	520	520
462	FGRRES_00317	484.95	7.9e-138	98	98	98	1	242	1	242	242	242	242
466	FGRRES_00318	594.35	2.2e-170	96	61	96	170	463	1	294	463	294	294
467	FGRRES_00319	540.42	2e-154	93	93	92	1	283	1	282	284	288	283
468	FGRRES_00320	761.53	8.5e-221	96	96	96	1	391	1	391	391	391	391
469	FGRRES_00321	470.7	2.1e-133	75	75	74	1	299	1	299	300	302	299
470	FGRRES_00322_M	259.23	1.4e-69	61	33	34	140	353	168	381	394	381	214
471	FGRRES_00323	715.69	4.8e-207	97	97	97	1	358	1	358	358	358	358
472	FGRRES_00324	4005.29	0	87	89	85	3	2204	73	2303	2204	2304	2244
473	FGRRES_00325	191.04	4.9e-50	88	88	88	1	106	1	106	106	106	106
474	FGRRES_00326_M	461.07	6.6e-130	45	32	33	23	654	38	672	945	935	680
475	FGRRES_00327	1942.93	0	92	92	92	1	1049	1	1049	1049	1049	1050
476	FGRRES_00328	483.03	3.2e-137	95	95	95	1	252	1	252	252	252	252
477	FGRRES_00329	675.63	5.3e-195	97	97	97	1	352	1	352	352	354	352
478	FGRRES_00330	1427.92	0	96	97	96	1	719	1	721	719	721	721
479	FGRRES_15729_M	1564.28	0	95	95	95	1	776	1	776	776	776	776
480	FGRRES_00331	210.3	1.3e-55	81	74	78	1	122	1	121	134	128	122
481	FGRRES_00332	1178.31	0	94	91	94	18	630	3	609	637	615	614
482	FGRRES_00333	684.87	9.1e-198	96	96	96	1	360	1	360	360	360	360
483	FGRRES_00334	1070.46	1.3e-313	91	92	91	1	569	1	574	569	574	574
484	FGRRES_00335	1503.8	0	88	90	88	1	844	1	856	844	856	860
485	FGRRES_00336	337.04	1.8e-93	93	86	93	16	192	1	177	193	178	177
486	FGRRES_00337	687.95	1.3e-198	94	81	84	61	423	48	407	423	407	363
487	FGRRES_00338	941.41	7.2e-275	98	98	98	1	453	1	453	453	453	453
489	FGRRES_00339	1065.45	5.1e-312	82	87	83	1	657	1	692	657	692	694
490	FGRRES_00340	1204.12	0	84	84	84	1	720	1	720	720	720	721
492	FGRRES_15730_M	1225.69	0	86	86	83	1	672	30	702	672	702	673
493	FGRRES_15064	95.52	2.8e-21	57	56	56	1	89	1	88	90	90	89
494	FGRRES_00342	414.46	1e-116	92	94	92	1	207	1	210	207	210	210
495	FGRRES_00343	1924.44	0	96	96	96	1	984	1	983	984	983	984
496	FGRRES_00344_M	127.87	2.2e-30	50	30	25	94	226	137	270	227	271	136
497	FGRRES_00345	1031.17	8.2e-302	97	97	97	1	525	1	525	525	525	525
498	FGRRES_00346_M	767.3	1.8e-222	87	88	88	1	450	1	450	450	450	457
499	FGRRES_00347	682.56	4.7e-197	82	86	83	1	373	1	386	373	386	389
500	FGRRES_00348	1894.4	0	93	93	93	1	984	1	984	984	984	985
501	FGRRES_00349	1824.68	0	90	87	90	36	1030	1	997	1030	997	1000
503	FGRRES_00350	518.08	1e-147	92	92	92	1	279	1	279	279	279	279
504	FGRRES_00351_M	1318.91	0	87	88	87	1	752	1	756	752	756	758
505	FGRRES_00352	575.47	6.2e-165	93	93	93	1	305	1	307	305	307	307
506	FGRRES_00353	363.61	1.8e-101	95	95	95	1	188	1	188	188	188	188
507	FGRRES_00354	101.68	6.5e-23	83	34	28	80	135	109	164	136	165	56
508	FGRRES_00355	1469.14	0	99	95	99	28	779	1	752	779	752	752
509	FGRRES_11754	725.32	6.2e-210	96	96	96	1	367	1	367	367	367	367
510	FGRRES_11755	1419.83	0	95	94	95	1	738	1	743	746	745	743
511	FGRRES_00357	487.65	1.3e-138	94	94	94	1	254	1	254	254	254	254
512	FGRRES_00358	235.73	2.4e-63	99	94	99	8	125	1	119	125	119	119
513	FGRRES_00359	1539.24	0	93	93	93	1	830	1	830	830	830	830
514	FGRRES_00360_M	147.52	6.2e-37	97	75	89	1	76	1	76	98	83	76
515	FGRRES_00361	1580.46	0	91	91	91	1	844	1	845	844	845	845
516	FGRRES_11756	278.87	4.6e-76	93	79	93	26	167	1	142	167	142	142
517	FGRRES_00362	1647.87	0	96	96	96	1	836	1	836	836	836	837
518	FGRRES_00363	1748.02	0	91	92	91	1	988	1	991	988	991	992
519	FGRRES_00364	832.79	3.4e-242	93	93	93	1	433	1	433	433	433	433
520	FGRRES_00365	764.61	9.6e-222	98	98	98	1	381	1	381	381	381	381
521	FGRRES_11757	119.01	2.4e-28	90	90	90	1	60	1	60	60	60	60
522	FGRRES_15732	2629.74	0	89	90	90	1	1476	1	1465	1476	1465	1482
523	FGRRES_00367	538.88	5.4e-154	98	98	98	1	270	1	270	270	270	270
524	FGRRES_15733	1375.92	0	94	94	94	1	734	1	734	734	734	737
527	FGRRES_00369	888.26	7e-259	96	95	96	1	439	1	439	445	439	439
528	FGRRES_00370	549.28	4.5e-157	92	92	92	1	294	1	294	294	294	294
529	FGRRES_00371	1616.67	0	94	95	94	1	833	1	836	833	836	836
530	FGRRES_00372	999.96	2.1e-292	90	90	90	1	544	1	544	544	545	544
531	FGRRES_00373	447.97	1.1e-126	98	98	98	1	242	1	242	242	242	242
532	FGRRES_00374	1286.17	0	93	93	93	1	686	1	681	686	681	686
533	FGRRES_00375	940.64	1.3e-274	96	96	96	1	487	1	487	487	487	487
534	FGRRES_00376	944.5	8.8e-276	98	98	98	1	468	1	468	468	468	468
535	FGRRES_00377	327.41	1.6e-90	86	72	83	34	207	1	174	207	181	174
536	FGRRES_00378	1317.75	0	87	88	87	1	745	1	755	745	755	755
538	FGRRES_00379	914.45	9.4e-267	97	97	97	1	454	1	454	454	454	454
540	FGRRES_00380	1169.45	0	94	94	94	1	623	1	623	623	623	623
542	FGRRES_00381	393.27	5e-110	61	61	61	1	326	1	333	336	334	334
543	FGRRES_15734	2614.72	0	94	93	93	29	1430	24	1429	1430	1429	1406
544	FGRRES_00383	396.36	3.5e-111	87	87	87	1	234	1	233	234	233	234
545	FGRRES_00384	110.92	9.1e-26	90	44	24	69	127	167	228	127	228	62
546	FGRRES_00385	196.05	1.5e-51	97	97	98	1	102	1	101	102	101	102
547	FGRRES_15735	924.85	7.4e-270	93	93	93	1	478	1	479	478	479	479
548	FGRRES_00387	1104.74	0	98	98	98	1	553	1	553	553	553	553
549	FGRRES_00388	429.48	3.3e-121	97	97	97	1	215	1	215	215	215	215
550	FGRRES_00389	1072.77	2.5e-314	94	94	94	1	536	1	536	537	537	536
551	FGRRES_00390	770	2.6e-223	89	90	90	1	413	1	413	413	413	417
553	FGRRES_00391	431.41	1.9e-121	58	58	58	1	363	1	366	368	370	369
554	FGRRES_00392	211.85	2.7e-56	93	93	97	1	109	1	105	109	105	109
556	FGRRES_00393	323.94	1.2e-89	96	96	96	1	165	1	165	165	165	165
559	FGRRES_00395	301.21	7.2e-83	99	99	99	1	152	1	152	152	152	152
560	FGRRES_15737	692.19	5.8e-200	90	91	90	1	368	1	372	368	372	372
561	FGRRES_00397	900.97	1.1e-262	99	97	99	10	453	1	444	453	444	444
562	FGRRES_00398	980.7	1.4e-286	91	91	92	8	562	1	552	562	552	559
563	FGRRES_00399	1209.13	0	92	92	92	1	645	1	645	645	645	645
565	FGRRES_15738_M	1160.59	0	94	78	83	1	613	1	613	737	696	613
566	FGRRES_00402	753.44	2.5e-218	92	92	92	1	416	1	416	416	416	416
567	FGRRES_15739	610.91	5e-175	78	31	27	551	922	676	1047	922	1047	372
568	FGRRES_00404	862.45	7.1e-251	89	61	61	1	476	1	477	701	691	477
569	FGRRES_00405	1132.86	0	96	96	96	1	572	1	572	572	572	572
570	FGRRES_00406	871.69	7.3e-254	92	92	92	1	473	1	475	473	475	475
571	FGRRES_00407	579.71	3.3e-166	95	95	95	1	307	1	307	307	307	307
572	FGRRES_11763_M	65.08	5.6e-12	72	27	17	1	45	74	120	125	189	47
574	FGRRES_00408	2636.29	0	97	97	97	1	1341	1	1341	1341	1341	1341
575	FGRRES_00409	278.1	7.6e-76	93	82	74	1	146	1	146	165	182	146
576	FGRRES_00410	651.74	7.9e-188	96	97	97	1	341	1	342	341	342	343
577	FGRRES_00411	916.38	3e-267	83	85	85	1	535	1	537	535	537	549
578	FGRRES_00412	416.39	8e-117	52	50	53	22	453	2	427	453	427	432
579	FGRRES_11105	260	1.3e-69	35	25	24	4	417	1	409	581	593	420
580	FGRRES_00414	925.24	5.8e-270	94	94	94	1	488	1	488	488	488	488
581	FGRRES_00415	530.41	2e-151	93	93	94	1	277	1	276	277	276	278
582	FGRRES_00416	1041.57	6e-305	97	97	97	1	515	1	515	515	515	515
583	FGRRES_00417	672.54	4.3e-194	99	99	99	1	338	1	338	338	338	338
584	FGRRES_00418	1608.96	0	90	91	90	1	895	1	901	895	901	901
585	FGRRES_00419	327.41	1.3e-90	90	90	90	1	178	1	178	178	178	178
586	FGRRES_15740	575.47	6.1e-165	95	96	95	1	300	1	301	300	301	301
587	FGRRES_00421	802.74	3.4e-233	98	98	98	1	402	1	402	402	402	402
588	FGRRES_00422	254.99	1.1e-68	66	68	69	1	217	1	211	219	213	225
589	FGRRES_00423	924.08	1.2e-269	96	96	96	1	463	1	464	463	464	464
590	FGRRES_00424	830.09	2.2e-241	95	95	95	1	438	1	438	438	438	438
591	FGRRES_00425	1071.61	6.1e-314	91	91	91	1	573	1	573	573	573	573
592	FGRRES_00426	501.52	1.2e-142	78	78	79	1	317	1	312	317	312	317
593	FGRRES_00427	615.53	6e-177	91	91	91	1	329	1	329	329	329	329
594	FGRRES_00428	1308.51	0	96	94	95	13	693	10	684	693	684	681
595	FGRRES_00429	175.64	2.2e-45	95	95	95	1	90	1	90	90	90	90
596	FGRRES_00430	1464.9	0	97	97	97	1	740	1	740	741	741	740
597	FGRRES_00431_M	1399.8	0	77	66	76	1	895	1	902	1049	915	906
598	FGRRES_00433	2170.59	0	89	89	88	1	1183	1	1186	1195	1206	1188
599	FGRRES_00434	2437.14	0	93	87	93	97	1366	1	1287	1366	1287	1288
600	FGRRES_11766	67.78	9.6e-13	91	23	20	86	119	95	128	131	155	34
601	FGRRES_00435	767.3	1.5e-222	97	97	97	1	381	1	381	381	381	381
602	FGRRES_00436	379.79	4.5e-106	86	66	70	67	284	51	269	285	270	219
603	FGRRES_00437	2143.62	0	93	93	93	1	1167	1	1169	1167	1169	1172
604	FGRRES_00438	532.33	8.3e-152	71	72	72	1	391	1	388	391	388	396
605	FGRRES_00439	320.47	2e-88	98	76	81	48	209	34	195	209	195	162
606	FGRRES_00440	575.86	4.9e-165	93	95	93	1	315	1	320	315	320	320
607	FGRRES_00441	326.64	7.2e-90	51	46	34	3	361	149	506	400	537	359
608	FGRRES_00442	362.46	3.5e-101	93	97	93	1	175	1	181	175	181	181
609	FGRRES_00443	358.61	6.4e-100	94	86	69	19	202	66	249	202	249	184
610	FGRRES_00444	592.42	4.4e-170	98	99	98	1	285	1	286	285	286	286
612	FGRRES_15741	938.72	4.7e-274	97	97	97	1	460	1	460	460	460	460
613	FGRRES_00446	619.39	4.5e-178	89	90	89	1	349	1	352	349	352	352
614	FGRRES_00447	173.71	8.2e-45	92	92	92	1	91	1	91	91	91	91
615	FGRRES_00448	1862.43	0	95	95	96	1	974	1	968	974	968	975
616	FGRRES_00449	1071.61	5.7e-314	95	95	95	1	542	1	541	542	541	542
618	FGRRES_00450	561.22	1.2e-160	92	92	92	1	302	1	302	302	302	302
620	FGRRES_15742	476.86	2.7e-135	85	82	68	1	274	65	338	284	340	274
621	FGRRES_00452	474.55	1.2e-134	96	86	95	22	262	1	241	269	243	241
622	FGRRES_00453	412.92	3.1e-116	91	91	91	1	212	1	212	212	212	212
623	FGRRES_15743	803.9	1.6e-233	94	94	94	1	421	1	421	421	421	421
624	FGRRES_00455	479.56	3.4e-136	96	96	96	1	246	1	245	246	245	246
625	FGRRES_00456	299.29	3.8e-82	83	82	80	1	179	1	178	181	184	179
626	FGRRES_00457	558.91	5.4e-160	94	94	94	1	282	1	282	282	282	282
627	FGRRES_00458	166.78	9.8e-43	100	98	100	1	82	1	82	83	82	82
628	FGRRES_00459	800.82	1.7e-232	80	81	80	1	499	1	504	499	504	506
629	FGRRES_00460	999.19	4e-292	84	86	85	1	600	1	607	600	607	614
630	FGRRES_00461	990.33	1.7e-289	89	89	89	1	556	1	555	556	555	556
631	FGRRES_00462	379.79	2.7e-106	94	94	94	1	204	1	205	204	205	205
632	FGRRES_00463	747.27	1.7e-216	93	94	94	1	402	1	403	402	403	408
633	FGRRES_00464	742.65	4.2e-215	92	93	92	1	404	1	408	404	408	408
634	FGRRES_00465	853.2	2.4e-248	96	96	96	1	431	1	431	431	431	431
635	FGRRES_00466	166.01	3.6e-42	97	54	83	29	113	10	94	151	99	85
636	FGRRES_00467	872.85	3e-254	97	97	97	1	438	1	438	438	438	438
637	FGRRES_00468	1045.8	3.2e-306	98	98	98	1	518	1	518	518	518	518
638	FGRRES_00469	179.1	1.9e-46	90	88	17	1	97	1	97	99	512	97
639	FGRRES_00470	707.98	1.1e-204	89	89	89	1	387	1	387	387	387	387
640	FGRRES_00471	245.36	3.2e-66	96	96	96	1	129	1	129	129	129	129
641	FGRRES_00472	1757.27	0	96	96	96	1	896	1	896	896	896	896
642	FGRRES_11770	92.82	1.8e-20	80	81	38	1	57	1	66	65	136	66
643	FGRRES_15745	123.25	1.2e-29	75	75	75	1	84	1	83	84	83	84
644	FGRRES_00474	535.41	6.3e-153	91	91	91	1	280	1	280	280	280	280
645	FGRRES_00475	1107.43	0	94	95	94	1	575	1	577	575	577	577
646	FGRRES_00476	296.59	2.3e-81	88	81	88	15	172	1	158	172	158	158
647	FGRRES_00477	726.09	3.7e-210	93	93	93	1	369	1	370	369	370	370
648	FGRRES_00478_M	738.41	7.2e-214	98	98	98	1	375	1	375	375	375	375
649	FGRRES_00480	1219.14	0	96	96	96	1	621	1	621	621	621	621
650	FGRRES_00481	447.97	1e-126	91	91	91	1	235	1	235	235	235	235
651	FGRRES_00482	428.33	7.7e-121	95	95	95	2	222	1	221	222	221	221
652	FGRRES_00483	2070.82	0	86	86	86	1	1201	1	1201	1201	1201	1202
653	FGRRES_00484_M	214.93	5.9e-57	73	72	61	1	141	25	165	143	167	141
654	FGRRES_00485	1128.24	0	94	94	94	1	581	1	581	581	581	581
655	FGRRES_00486	1468.75	0	96	96	96	1	778	1	780	778	780	780
656	FGRRES_00487	372.86	4.5e-104	89	72	67	49	247	68	267	247	267	200
657	FGRRES_15746	736.1	3.7e-213	96	96	96	1	380	1	380	380	380	380
658	FGRRES_00489	1325.46	0	98	98	98	1	658	1	658	660	658	658
660	FGRRES_00490	1105.51	0	98	98	98	1	567	1	567	567	567	567
661	FGRRES_00491	1144.8	0	96	96	96	1	562	1	562	562	562	562
662	FGRRES_00492	346.28	3.2e-96	88	88	88	1	199	1	200	199	200	201
663	FGRRES_00493	528.09	8.8e-151	98	98	98	1	256	1	256	256	256	256
664	FGRRES_00494	722.24	5.5e-209	95	95	95	1	384	1	385	384	385	385
665	FGRRES_00495	182.96	1.3e-47	91	91	91	1	97	1	97	97	97	97
666	FGRRES_00496	597.82	1.7e-171	98	70	98	115	404	1	290	404	290	290
667	FGRRES_16302	51.6	5e-08	36	20	24	1	66	33	98	115	98	66
668	FGRRES_00497	612.45	5.3e-176	92	92	92	1	339	1	339	339	339	339
669	FGRRES_15000	155.99	1.7e-39	98	98	98	1	69	1	69	69	69	69
670	FGRRES_00499	956.44	2.4e-279	95	95	95	1	493	1	493	493	493	493
672	FGRRES_00500	961.44	7.2e-281	98	97	95	3	481	14	492	481	492	479
673	FGRRES_00501	829.71	3e-241	95	88	94	1	421	1	421	451	425	421
674	FGRRES_00502	1573.53	0	94	94	94	1	812	1	812	812	812	812
675	FGRRES_00503	996.88	1.8e-291	88	87	87	1	548	1	548	549	554	548
676	FGRRES_00504	1934.84	0	96	96	96	1	1013	1	1018	1016	1020	1019
677	FGRRES_00505	382.1	5.2e-107	99	99	99	1	197	1	197	197	197	197
678	FGRRES_00506	831.63	7.6e-242	94	94	94	1	433	1	433	433	433	433
679	FGRRES_00507	1544.25	0	98	98	98	1	802	1	802	802	802	802
680	FGRRES_00508	2069.66	0	97	97	97	1	1070	1	1070	1070	1070	1070
681	FGRRES_00509	1210.67	0	96	96	96	1	623	1	623	623	623	623
682	FGRRES_00510	212.23	2.5e-56	93	93	93	1	119	1	119	119	119	119
683	FGRRES_00511	650.2	2.4e-187	92	92	92	1	350	1	350	350	350	350
684	FGRRES_00512	843.96	1.5e-245	91	92	91	1	434	1	435	434	435	435
685	FGRRES_00514	671	1.7e-193	97	76	93	1	343	1	343	439	358	343
686	FGRRES_00515	1186.4	0	98	98	98	1	598	1	598	598	598	598
687	FGRRES_00517	336.65	2.3e-93	94	88	94	1	174	1	174	186	174	174
688	FGRRES_00518_M	700.66	1.5e-202	97	97	97	1	344	1	343	344	343	344
689	FGRRES_00519	776.55	2.7e-225	94	94	95	1	409	1	405	409	405	409
691	FGRRES_00520	1100.5	0	98	98	98	1	562	1	562	562	562	562
692	FGRRES_00522	291.2	1.1e-79	78	82	80	1	186	1	192	186	192	195
693	FGRRES_00523	367.08	1.9e-102	88	89	88	1	208	1	209	208	209	210
694	FGRRES_00524	900.58	1.7e-262	98	84	86	76	531	66	521	531	521	456
695	FGRRES_00525	448.36	7.3e-127	92	92	92	1	224	1	224	224	224	224
696	FGRRES_00526	564.3	1.5e-161	96	95	93	1	308	1	307	311	318	308
697	FGRRES_15747	694.5	1.8e-200	96	65	94	129	483	1	355	519	360	355
698	FGRRES_15749	678.32	1.3e-195	85	65	84	1	386	1	384	502	391	387
699	FGRRES_00528_M	1411.74	0	89	85	89	41	805	1	768	805	768	768
700	FGRRES_00529	1048.5	4.8e-307	98	98	98	1	513	1	513	513	513	513
701	FGRRES_00530	1168.3	0	95	95	95	1	593	1	595	593	595	596
703	FGRRES_00531	698.35	8.4e-202	90	90	90	1	378	1	381	378	381	381
704	FGRRES_15750	1355.12	0	95	95	95	1	684	1	684	684	684	684
706	FGRRES_00534	1121.3	0	94	94	94	1	575	1	575	575	575	575
707	FGRRES_00535	850.12	2.3e-247	90	90	88	1	469	13	480	469	480	469
708	FGRRES_00536	231.11	1.2e-61	98	65	98	58	173	1	116	173	116	116
709	FGRRES_00537	885.94	4.1e-258	85	85	85	1	504	1	504	504	504	504
710	FGRRES_00538	603.21	2.7e-173	99	99	99	1	302	1	302	302	302	302
711	FGRRES_00539	1184.86	0	96	96	96	1	609	1	609	609	609	609
712	FGRRES_00540	390.96	1.1e-109	95	95	95	1	194	1	194	194	194	194
713	FGRRES_00541	2514.18	0	96	96	96	1	1348	1	1348	1348	1348	1348
714	FGRRES_00542	1073.92	1.2e-314	95	95	95	1	562	1	562	562	562	562
715	FGRRES_00543	1270.76	0	97	97	98	1	634	1	633	634	633	634
716	FGRRES_15752	191.43	4.7e-50	84	85	84	1	121	1	123	121	123	123
717	FGRRES_00545	1214.91	0	93	93	93	2	656	1	656	657	656	657
718	FGRRES_11779_M	46.59	2e-06	75	16	11	89	116	103	130	128	179	28
719	FGRRES_00546	1472.99	0	93	93	93	1	788	1	784	788	784	788
720	FGRRES_11781_M	1189.48	0	91	91	91	1	651	1	652	652	653	652
721	FGRRES_17603_M	1996.86	0	91	91	91	1	1091	1	1092	1091	1092	1092
722	FGRRES_00549	351.67	7.4e-98	94	95	94	1	196	1	198	196	198	198
723	FGRRES_00550	3392.05	0	92	92	92	1	1833	1	1834	1834	1835	1840
724	FGRRES_00551	3031.12	0	91	91	91	1	1666	1	1672	1666	1672	1673
725	FGRRES_00552	1968.74	0	92	92	92	1	1078	1	1078	1078	1078	1079
726	FGRRES_00553	1024.23	1e-299	94	94	94	1	533	1	533	533	533	534
727	FGRRES_00554	675.24	6.5e-195	92	93	92	1	336	1	341	336	341	342
728	FGRRES_00555	652.13	5.9e-188	92	92	92	1	332	1	332	333	333	332
729	FGRRES_00556	158.3	3.5e-40	98	98	98	1	76	1	76	76	76	76
730	FGRRES_00557	172.94	1.8e-44	73	72	70	2	122	6	126	123	127	121
731	FGRRES_00558	999.96	2.1e-292	98	98	98	1	537	1	538	537	538	538
732	FGRRES_00559_M	869.38	3.3e-253	99	99	98	2	440	6	444	440	444	439
733	FGRRES_00560	424.09	1.4e-119	90	90	90	1	219	1	218	219	218	219
734	FGRRES_00561	654.44	1.1e-188	99	99	99	1	322	1	322	322	322	322
735	FGRRES_00562	789.64	3.2e-229	95	95	97	1	426	1	419	426	419	426
736	FGRRES_00563	504.21	1.4e-143	94	94	94	1	259	1	259	259	259	259
737	FGRRES_00564	570.47	1.9e-163	97	94	97	10	296	1	287	296	287	287
738	FGRRES_11782	1621.29	0	93	80	87	1	883	1	885	1027	954	885
740	FGRRES_00565	1111.67	0	96	96	96	1	562	1	563	562	563	563
741	FGRRES_00566	1042.72	2.9e-305	92	92	92	1	553	1	554	553	554	554
742	FGRRES_00567	4896.64	0	95	95	95	1	2624	1	2627	2624	2627	2627
743	FGRRES_00568	330.1	2e-91	85	86	85	1	182	1	184	182	184	184
744	FGRRES_00569	257.3	2.1e-69	60	62	61	1	210	1	213	210	213	220
745	FGRRES_00570	1177.54	0	98	98	98	1	581	1	581	581	581	581
746	FGRRES_00571	1001.12	8.8e-293	92	92	92	1	510	1	512	510	512	512
747	FGRRES_00572	1001.5	6.7e-293	97	97	97	1	505	1	505	505	505	505
748	FGRRES_00573	1291.95	0	95	95	95	1	665	1	665	665	665	665
749	FGRRES_00574	1859.34	0	96	96	96	1	936	1	932	936	932	936
750	FGRRES_11786	1383.62	0	90	91	90	1	759	1	763	759	763	763
751	FGRRES_15753	977.62	1e-285	95	95	87	1	495	44	538	495	538	495
752	FGRRES_00576	436.8	2.7e-123	90	81	78	1	231	1	227	257	265	231
753	FGRRES_00577	163.7	8.5e-42	90	90	90	1	87	1	87	87	87	87
754	FGRRES_00578	595.89	4.3e-171	98	98	98	1	298	1	298	298	298	298
755	FGRRES_15754	1139.41	0	95	95	95	1	586	1	586	586	586	586
756	FGRRES_15755	217.24	2.4e-57	79	50	57	2	128	4	136	210	185	133
757	FGRRES_00581	906.36	5.2e-264	94	53	58	58	529	1	473	839	770	473
758	FGRRES_00582	676.78	2.6e-195	90	90	90	1	370	1	370	370	370	370
759	FGRRES_00583	1408.28	0	91	91	92	1	761	1	759	761	759	762
760	FGRRES_00584	2226.44	0	93	93	93	1	1149	1	1148	1149	1149	1151
761	FGRRES_00585	192.97	2.2e-50	96	72	76	12	113	1	102	136	128	102
762	FGRRES_00586	864.37	1.1e-251	90	90	90	1	459	1	460	459	460	460
763	FGRRES_00587	775.78	4.5e-225	97	97	97	1	400	1	400	400	400	400
764	FGRRES_00588	271.55	6.2e-74	85	88	85	1	154	1	160	154	160	160
765	FGRRES_00589	502.67	3.8e-143	98	98	98	1	250	1	250	250	250	250
766	FGRRES_00590	1176	0	92	85	93	60	687	1	629	687	629	635
767	FGRRES_00591	768.46	7.2e-223	95	95	95	1	403	1	403	403	403	403
768	FGRRES_00592	1831.61	0	95	96	95	1	936	1	943	937	944	944
769	FGRRES_00593	1143.26	0	96	96	96	1	590	1	589	590	589	590
770	FGRRES_00594	707.21	2e-204	84	84	85	1	417	1	416	417	416	417
771	FGRRES_00595	2790.37	0	95	95	95	1	1440	1	1443	1440	1443	1443
772	FGRRES_00596	827.01	2e-240	93	93	93	1	449	1	451	449	451	451
773	FGRRES_00597	667.15	1.9e-192	95	94	94	1	345	1	345	350	348	345
774	FGRRES_00598	810.06	2.2e-235	97	97	97	1	411	1	411	411	411	411
775	FGRRES_00599	294.28	9.9e-81	92	93	92	1	161	1	162	161	162	163
776	FGRRES_00600	860.14	2e-250	95	94	95	6	441	5	440	441	440	436
777	FGRRES_15756	658.29	1.1e-189	79	79	79	1	412	1	413	414	415	413
778	FGRRES_00602	608.99	5e-175	98	98	98	1	305	1	305	305	305	305
779	FGRRES_00603	545.43	6.3e-156	93	93	93	1	286	1	288	286	288	288
780	FGRRES_00604	1023.46	1.8e-299	93	93	93	1	540	1	540	540	540	540
781	FGRRES_15757	446.82	9.8e-126	91	30	34	1	247	1	249	739	672	249
782	FGRRES_00605	257.68	2.7e-69	62	46	61	14	227	2	213	294	222	218
783	FGRRES_00606	219.93	5.5e-58	61	43	48	1	186	1	186	268	239	190
784	FGRRES_00607	803.51	2.1e-233	94	94	94	1	408	1	408	408	408	408
785	FGRRES_00608	1578.15	0	98	98	98	1	770	1	770	770	770	770
786	FGRRES_00609	250.75	1.4e-67	100	74	100	44	168	1	125	168	125	125
787	FGRRES_00610	730.32	1.9e-211	98	98	98	1	363	1	363	363	363	363
788	FGRRES_11793	389.04	4.5e-109	97	97	97	1	203	1	202	203	202	203
789	FGRRES_15759	271.94	1.1e-73	98	49	54	129	257	107	235	257	235	129
790	FGRRES_00612	1355.89	0	94	94	94	1	688	1	687	688	687	688
791	FGRRES_00613	1192.95	0	98	98	98	1	603	1	603	603	603	603
792	FGRRES_00614_M	1288.48	0	87	88	87	1	703	1	705	703	705	706
793	FGRRES_00615	3002.62	0	94	94	94	1	1511	1	1511	1511	1511	1511
794	FGRRES_00616	1452.96	0	91	91	91	1	783	1	783	783	783	785
795	FGRRES_15760_M	1804.65	0	94	94	92	1	952	29	979	952	979	952
796	FGRRES_00618	2058.11	0	92	92	94	1	1168	1	1136	1168	1136	1168
797	FGRRES_00619	262.31	1.8e-70	79	27	70	241	387	1	147	427	166	147
798	FGRRES_00620	880.17	2.4e-256	97	77	80	110	544	88	522	544	522	435
799	FGRRES_00621	1340.1	0	82	82	83	1	818	1	810	818	810	818
800	FGRRES_00622	335.88	6.1e-93	98	66	72	80	247	60	227	247	227	168
801	FGRRES_00623	785.41	6.2e-228	96	94	96	1	419	1	419	430	420	419
802	FGRRES_00624	382.1	8.7e-107	76	64	59	30	264	20	247	276	300	235
803	FGRRES_00625	1280.39	0	83	84	84	1	756	5	757	756	757	759
804	FGRRES_00626	963.37	1.9e-281	96	96	96	1	482	1	482	483	482	482
805	FGRRES_00627	1880.15	0	96	96	96	1	979	1	979	979	979	979
807	FGRRES_00628	493.81	2e-140	93	93	92	1	269	4	273	269	273	270
808	FGRRES_00629	615.53	5.5e-177	97	97	97	1	308	1	308	308	308	308
809	FGRRES_15761	1162.52	0	74	76	74	1	766	1	781	766	785	784
810	FGRRES_00631	405.99	3.6e-114	98	98	98	1	206	1	206	206	206	206
811	FGRRES_15762	1826.6	0	93	94	94	1	994	1	995	994	995	1002
813	FGRRES_00633	7266.78	0	92	92	92	1	3989	1	3991	3989	3991	3995
814	FGRRES_00634	468.39	7.5e-133	97	97	97	3	239	1	237	239	237	237
815	FGRRES_00635	278.1	6e-76	92	92	92	1	146	1	146	146	146	146
816	FGRRES_00636	883.63	1.8e-257	95	96	95	1	461	1	462	461	462	462
817	FGRRES_00637	1003.05	2.3e-293	99	99	99	1	511	1	511	511	511	511
818	FGRRES_00638	720.31	2.1e-208	96	96	96	1	379	1	379	379	379	379
819	FGRRES_00639	921.77	5.8e-269	99	99	99	1	449	1	449	449	449	449
820	FGRRES_00640	427.94	1.1e-120	89	89	89	1	242	1	242	242	242	242
821	FGRRES_00641	953.74	1.6e-278	85	90	86	1	509	1	532	509	532	539
822	FGRRES_00642	829.32	3.9e-241	87	91	87	1	445	1	465	445	465	465
823	FGRRES_00643	1813.12	0	95	95	95	1	922	1	923	922	923	925
825	FGRRES_00644	846.27	3.3e-246	96	92	96	21	474	1	454	474	454	454
826	FGRRES_00645_M	1156.35	0	94	91	92	23	634	15	627	634	627	613
827	FGRRES_00646	584.33	1.4e-167	97	91	97	1	301	1	301	318	301	301
828	FGRRES_15763	4396.27	0	94	94	94	1	2410	1	2413	2410	2413	2413
829	FGRRES_00648	176.02	1.6e-45	97	97	97	1	91	1	91	91	91	91
830	FGRRES_00649	970.69	1.3e-283	95	95	95	1	504	1	504	504	504	504
831	FGRRES_15013	154.45	5.1e-39	97	97	97	1	79	1	79	79	79	79
832	FGRRES_11796	621.31	1.6e-178	71	71	71	1	447	1	449	449	449	449
833	FGRRES_15764	1847.4	0	96	96	96	1	951	1	951	951	951	951
834	FGRRES_00652	756.13	4e-219	87	87	87	1	432	1	432	432	432	433
835	FGRRES_00653	433.34	2.6e-122	88	87	85	3	237	8	242	237	242	235
836	FGRRES_00654	588.57	7e-169	98	97	98	1	304	1	304	305	304	304
837	FGRRES_00655	757.67	1.2e-219	99	99	99	1	375	1	375	375	375	375
838	FGRRES_00656	352.44	4e-98	97	97	97	1	186	1	186	186	186	186
839	FGRRES_15765	616.31	3.3e-177	89	89	89	1	316	1	316	316	316	316
843	FGRRES_15766	764.22	1.5e-221	94	88	92	1	393	1	401	431	413	401
845	FGRRES_00659	1196.42	0	95	95	95	1	607	1	606	607	606	607
846	FGRRES_00660	1174.07	0	97	97	97	1	598	1	597	598	597	598
847	FGRRES_00661	1505.35	0	96	96	96	1	751	1	751	751	751	751
848	FGRRES_15767	1323.92	0	95	93	95	16	698	1	684	698	684	686
850	FGRRES_00663	447.59	1.3e-126	96	96	96	1	232	1	232	232	232	232
851	FGRRES_00664	853.59	2.3e-248	94	80	82	78	518	66	506	518	506	441
852	FGRRES_00665	1491.09	0	94	94	94	9	767	1	759	767	759	759
853	FGRRES_00666	796.19	3.3e-231	95	95	96	1	414	1	409	414	409	414
855	FGRRES_00667	1397.1	0	96	96	96	1	711	1	710	711	710	711
856	FGRRES_00669	2878.97	0	93	93	93	1	1547	1	1548	1547	1548	1549
857	FGRRES_00670	581.64	8.7e-167	92	92	92	1	306	1	306	306	306	306
858	FGRRES_00671	316.62	1.8e-87	98	98	98	1	157	1	157	157	157	157
859	FGRRES_00672	2632.44	0	91	91	91	1	1468	1	1469	1468	1469	1470
860	FGRRES_15768_M	844.73	2e-245	70	50	72	1	601	1	613	877	614	631
861	FGRRES_00675	881.71	6.8e-257	95	95	95	1	457	1	457	457	457	457
862	FGRRES_11804	280.03	1.9e-76	87	87	87	1	158	1	158	158	158	158
863	FGRRES_11803	323.94	1.4e-89	89	89	89	1	176	1	176	176	176	176
864	FGRRES_00677	696.04	3.6e-201	99	99	99	1	340	1	340	340	340	340
865	FGRRES_00678	1309.28	0	69	67	68	1	969	1	979	1010	992	980
866	FGRRES_11805	949.89	2.2e-277	96	95	96	1	487	1	487	490	487	487
867	FGRRES_11806	203.76	4.8e-53	80	32	36	49	168	44	163	298	269	120
868	FGRRES_00680	1598.18	0	91	91	91	1	841	1	845	841	845	845
869	FGRRES_00681	127.49	6.8e-31	98	98	98	1	57	1	57	57	57	57
870	FGRRES_00682	1091.26	0	91	93	91	1	599	1	611	599	611	611
871	FGRRES_00683	684.1	1.5e-197	89	89	89	1	356	1	356	356	356	356
872	FGRRES_00684	654.83	1.4e-188	93	67	65	1	344	1	344	482	490	344
873	FGRRES_00685	854.36	1.3e-248	86	86	82	1	492	27	518	492	518	492
874	FGRRES_00686	1183.32	0	96	96	96	1	630	1	629	630	629	632
875	FGRRES_15771	357.07	3.9e-99	100	53	73	157	335	66	244	335	244	179
876	FGRRES_00688	1402.88	0	97	97	97	1	709	1	709	709	709	709
877	FGRRES_00689	2265.73	0	92	92	92	1	1214	1	1216	1214	1216	1216
878	FGRRES_00690	1861.66	0	96	96	96	1	947	1	947	948	948	947
879	FGRRES_00691	496.12	4.2e-141	89	89	89	1	281	1	280	281	280	281
881	FGRRES_00692	102.83	3.6e-23	66	43	23	8	102	1	96	149	274	98
885	FGRRES_15079	107.07	9.3e-25	74	84	74	1	63	1	71	63	71	71
887	FGRRES_00693	830.86	1.3e-241	94	94	94	1	427	1	427	427	427	427
888	FGRRES_00694	814.68	9.2e-237	96	96	96	1	421	1	421	421	421	421
889	FGRRES_00695	1276.54	0	97	97	97	1	654	1	654	654	654	655
890	FGRRES_00696	1134.4	0	89	89	89	1	629	1	630	629	630	631
891	FGRRES_15772	2190.62	0	95	94	95	7	1186	1	1181	1186	1181	1181
892	FGRRES_11810	840.88	1.3e-244	92	92	92	1	455	1	456	456	456	456
893	FGRRES_00698	844.73	8.1e-246	94	94	94	1	410	1	410	410	410	410
894	FGRRES_15773	1272.69	0	90	91	90	1	731	1	738	731	738	739
895	FGRRES_11812	2147.09	0	96	96	96	2	1101	3	1104	1101	1104	1102
896	FGRRES_00700	920.23	1.9e-268	94	94	94	1	499	1	501	499	501	501
897	FGRRES_00701	442.58	8.6e-125	87	55	60	143	388	112	357	388	357	246
899	FGRRES_00702	1094.72	0	98	98	98	1	526	1	526	526	526	526
900	FGRRES_20019	140.97	5.9e-35	93	93	93	1	73	1	73	73	73	73
901	FGRRES_00703	891.72	6.8e-260	95	95	95	1	472	1	470	472	470	472
902	FGRRES_00704	599.36	3.9e-172	98	98	98	1	302	1	302	302	302	302
903	FGRRES_00705	1194.1	0	87	88	88	1	677	1	673	677	673	678
904	FGRRES_00706	1226.46	0	98	98	98	1	615	1	615	615	615	615
905	FGRRES_15091	49.29	4.3e-07	50	16	25	1	46	1	48	143	94	48
906	FGRRES_00707	1009.59	2.5e-295	95	95	95	1	511	1	511	511	511	511
907	FGRRES_15774	797.73	1.8e-231	87	65	77	83	529	55	500	591	504	447
908	FGRRES_00709	431.02	1.3e-121	87	94	87	1	237	1	254	237	254	256
909	FGRRES_00710	948.35	6.3e-277	96	97	97	1	481	1	483	481	483	484
910	FGRRES_11814	2447.54	0	95	95	95	1	1307	1	1307	1307	1307	1307
911	FGRRES_11815	1125.54	0	92	92	92	1	604	1	604	604	604	604
912	FGRRES_00712	942.95	2.7e-275	93	93	93	1	489	1	489	489	489	489
913	FGRRES_00713	1026.16	3.9e-300	90	68	73	181	742	133	694	742	694	562
914	FGRRES_00714	850.51	1.6e-247	97	97	97	1	430	1	430	430	430	430
915	FGRRES_00715	811.6	8.2e-236	92	92	93	1	436	1	431	436	431	436
916	FGRRES_00716	1729.92	0	95	95	95	1	896	1	896	896	896	896
917	FGRRES_00717	186.42	1.2e-48	95	95	95	1	95	1	95	95	95	95
918	FGRRES_00718	881.32	9.4e-257	92	92	92	1	477	1	477	477	477	477
920	FGRRES_00719	1505.73	0	99	88	99	90	832	1	743	832	743	743
921	FGRRES_00720	922.54	4e-269	84	84	85	1	513	1	511	513	511	513
922	FGRRES_00721	2020.74	0	94	94	86	1	1034	93	1126	1034	1126	1034
923	FGRRES_00722	412.15	5.4e-116	98	98	98	1	215	1	215	215	215	215
925	FGRRES_00723	1214.13	0	96	96	96	1	605	1	605	605	605	605
926	FGRRES_00724	879.4	3.2e-256	97	97	97	1	439	1	439	439	439	439
927	FGRRES_00725	735.33	1.1e-212	63	64	62	1	585	7	602	587	606	600
928	FGRRES_00726	1125.92	0	96	96	96	1	593	1	594	593	594	594
929	FGRRES_17604_M	1105.89	0	92	93	93	1	584	1	583	584	583	591
930	FGRRES_00728	1682.54	0	94	95	95	1	880	1	873	880	873	881
931	FGRRES_00729	646.74	4.6e-186	95	59	93	1	340	1	340	545	347	341
932	FGRRES_00731	617.08	2.1e-177	95	95	95	1	333	1	332	333	332	333
933	FGRRES_00732	2021.13	0	96	96	96	1	1067	1	1068	1067	1068	1068
934	FGRRES_00733	219.16	4.7e-58	59	60	59	1	174	1	177	174	177	177
935	FGRRES_00734	70.86	1.5e-13	61	28	15	2	69	141	205	147	268	68
936	FGRRES_00734	66.24	1.8e-12	63	42	10	1	46	1	46	69	268	46
937	FGRRES_15775	516.54	2.9e-147	93	93	93	1	274	1	274	274	274	274
938	FGRRES_00736	796.58	2.5e-231	95	95	95	1	407	1	407	407	407	407
939	FGRRES_11819	129.03	3.2e-31	75	50	37	16	94	85	167	125	167	83
940	FGRRES_11819	67.4	1e-12	75	30	22	54	102	29	71	122	167	49
941	FGRRES_00737	2668.65	0	96	96	96	1	1368	1	1370	1368	1370	1370
942	FGRRES_00738	2264.57	0	94	91	91	1	1195	1	1193	1227	1228	1195
943	FGRRES_00739	1161.75	0	99	99	99	1	557	1	557	557	557	557
944	FGRRES_00740	1642.48	0	96	96	96	1	836	1	836	836	836	836
945	FGRRES_00741	1263.06	0	97	97	97	1	638	1	638	638	638	638
946	FGRRES_00742	1643.63	0	96	96	97	1	833	1	828	833	828	833
947	FGRRES_00743	352.83	2.9e-98	96	96	96	1	182	1	182	182	182	182
948	FGRRES_00744	1150.19	0	91	91	91	1	610	1	611	610	611	611
949	FGRRES_00745	841.26	9e-245	99	99	99	1	411	1	411	411	411	411
950	FGRRES_00746	840.88	1.3e-244	93	93	93	1	449	1	445	449	445	449
951	FGRRES_00747	662.91	3.3e-191	97	97	97	1	336	1	336	336	336	336
952	FGRRES_00748	2021.9	0	98	98	98	1	1049	1	1043	1049	1043	1049
953	FGRRES_00749	981.47	7e-287	96	96	96	1	499	1	499	499	499	500
954	FGRRES_00750	214.93	3.6e-57	90	94	90	1	116	1	121	116	121	121
955	FGRRES_00751	522.7	4e-149	97	97	97	1	269	1	269	269	269	269
956	FGRRES_00752	998.42	8e-292	91	73	72	1	549	1	545	685	697	549
957	FGRRES_15776	848.58	6.2e-247	91	91	91	1	447	1	446	447	446	447
958	FGRRES_11820	700.66	1.7e-202	91	91	91	1	371	1	371	371	371	371
959	FGRRES_15777	1320.45	0	91	91	91	1	713	1	713	713	713	713
960	FGRRES_16961	182.57	2.4e-46	34	21	24	41	366	1	320	541	457	327
961	FGRRES_11822	1182.93	0	93	93	93	1	635	1	635	635	635	635
962	FGRRES_00756	323.55	1.5e-89	94	94	94	1	159	1	159	159	159	159
963	FGRRES_00757	162.15	2.4e-41	97	97	97	1	84	1	84	84	84	84
964	FGRRES_00758	842.03	6.1e-245	92	92	92	1	462	1	461	463	461	462
965	FGRRES_00759	959.52	2.8e-280	93	93	93	1	492	1	492	492	492	492
966	FGRRES_00760	524.63	1.1e-149	88	89	88	1	282	1	287	282	287	287
967	FGRRES_00761	433.72	2.3e-122	88	78	85	31	257	11	237	258	237	227
968	FGRRES_00762	461.84	7e-131	92	92	92	1	239	1	239	239	239	240
969	FGRRES_00763	798.12	1.1e-231	78	76	78	17	510	1	494	510	494	494
970	FGRRES_00764	303.52	2.7e-83	91	65	91	62	217	1	156	217	156	156
971	FGRRES_00765	911.75	6.2e-266	97	97	97	1	457	1	457	457	457	457
972	FGRRES_00766	1135.55	0	97	98	97	1	576	1	579	576	579	579
973	FGRRES_00767	1640.94	0	96	96	96	1	834	1	834	834	834	834
974	FGRRES_00768	865.91	3.8e-252	97	97	97	1	446	1	446	446	446	446
975	FGRRES_00769	600.13	2.2e-172	97	97	97	1	295	1	295	295	295	295
978	FGRRES_00771	496.51	3e-141	93	92	92	1	262	1	262	263	263	262
979	FGRRES_00772	102.06	5e-23	44	42	37	18	136	29	155	136	155	131
980	FGRRES_00773	369.39	3.3e-103	92	92	92	1	190	1	190	190	190	190
981	FGRRES_00774	1212.21	0	95	95	95	1	610	1	610	610	610	610
982	FGRRES_15779	567	2.2e-162	92	92	93	1	301	1	300	301	300	301
983	FGRRES_00776	1031.94	5.1e-302	96	95	97	3	549	1	540	549	540	547
984	FGRRES_00777_M	340.5	2.1e-94	90	72	90	45	224	1	180	224	180	180
985	FGRRES_00778	758.83	5.3e-220	96	96	96	1	383	1	383	383	383	383
986	FGRRES_00779	70.48	9.8e-14	60	44	27	16	76	3	66	88	142	64
987	FGRRES_00780	1150.96	0	95	82	85	90	673	66	649	673	649	584
988	FGRRES_00781	671	1.2e-193	98	98	98	1	337	1	337	337	337	337
989	FGRRES_00782	614.38	1.5e-176	84	85	84	1	363	1	366	365	368	370
990	FGRRES_00783	418.31	8.4e-118	89	88	89	1	229	1	229	230	229	229
991	FGRRES_00784_M	218.01	8.5e-58	88	66	76	40	157	20	136	157	136	118
992	FGRRES_00785	126.33	1.5e-30	68	60	32	8	94	49	139	105	199	93
993	FGRRES_00786	1136.71	0	96	97	97	1	582	1	581	582	581	583
994	FGRRES_00787	990.33	1.5e-289	98	98	98	1	491	1	491	491	491	491
995	FGRRES_00788	521.93	7e-149	95	95	95	1	274	1	275	274	275	275
996	FGRRES_00789	684.87	8.6e-198	96	91	96	18	348	1	331	348	331	331
997	FGRRES_15780	624.39	1.3e-179	91	91	91	1	337	1	337	337	337	337
998	FGRRES_11824	1234.55	0	92	92	91	1	647	1	647	647	649	647
999	FGRRES_11825	766.92	2.1e-222	94	94	94	1	401	1	399	401	399	401
1000	FGRRES_00792	1228	0	97	98	97	1	622	1	623	622	623	623
1001	FGRRES_00793	421.78	7.2e-119	92	92	93	1	223	1	222	223	222	223
1002	FGRRES_00794	1021.54	6.7e-299	93	93	93	1	538	1	539	538	539	539
1003	FGRRES_15782	1110.52	0	87	87	87	1	599	1	599	599	599	599
1004	FGRRES_00796	915.22	6.8e-267	85	86	85	1	538	1	541	538	541	541
1005	FGRRES_00797	1219.53	0	93	89	93	29	661	1	633	661	633	633
1006	FGRRES_00798	177.18	7.5e-46	98	98	98	1	87	1	87	87	87	87
1007	FGRRES_00799	1357.81	0	78	78	79	1	885	1	879	885	879	888
1008	FGRRES_00800	1846.63	0	93	93	93	1	956	1	957	956	957	957
1009	FGRRES_00801	659.06	5.7e-190	93	84	93	38	382	1	345	382	345	345
1010	FGRRES_00802	280.41	1.1e-76	100	100	100	1	139	1	139	139	139	139
1012	FGRRES_15783	1802.33	0	80	61	60	372	1468	397	1507	1468	1508	1134
1013	FGRRES_00804	982.24	4.2e-287	96	96	97	1	504	1	503	504	503	504
1014	FGRRES_15784	987.25	1.6e-288	95	78	76	111	618	133	640	618	640	508
1015	FGRRES_00806	785.41	5.9e-228	95	95	95	1	413	1	413	413	413	413
1016	FGRRES_00807	1681.77	0	92	92	92	1	852	1	852	855	854	852
1017	FGRRES_00808	570.47	2.4e-163	84	86	85	1	351	1	357	351	357	358
1018	FGRRES_15785	490.34	2.1e-139	96	96	96	1	262	1	262	262	262	262
1019	FGRRES_00810	683.72	2e-197	95	95	95	1	360	1	360	360	360	360
1020	FGRRES_00811	597.82	1.2e-171	91	91	91	1	317	1	317	319	318	317
1021	FGRRES_00812	340.12	2.2e-94	81	82	82	1	196	1	196	196	196	197
1022	FGRRES_00813	870.54	3e-253	98	52	57	62	477	14	429	790	715	416
1023	FGRRES_00814	563.92	1.8e-161	93	93	93	1	293	1	293	293	293	293
1024	FGRRES_00815	435.26	5.6e-123	97	97	97	1	206	1	206	206	206	206
1025	FGRRES_11828	665.61	5.4e-192	97	97	97	1	346	1	346	346	346	346
1026	FGRRES_11829	1944.47	0	97	97	97	1	992	1	992	992	992	992
1027	FGRRES_00817	1209.13	0	97	98	97	1	620	1	626	620	626	626
1028	FGRRES_00818	1679.46	0	97	92	97	45	901	1	857	901	857	857
1029	FGRRES_00819	1625.53	0	97	97	97	1	832	1	833	832	833	833
1030	FGRRES_00820	1271.53	0	96	96	96	1	648	1	647	648	647	648
1031	FGRRES_00821	508.45	9.3e-145	91	80	81	33	300	20	287	305	302	268
1032	FGRRES_11830	129.41	4.4e-31	82	40	34	86	161	109	188	165	189	80
1034	FGRRES_00822	389.81	2.6e-109	97	97	97	1	202	1	203	202	203	203
1035	FGRRES_00823	681.79	7.7e-197	95	95	95	1	360	1	358	360	358	360
1036	FGRRES_00824	1402.5	0	99	71	70	278	987	296	1005	987	1005	710
1037	FGRRES_00825	493.04	3.3e-140	95	95	95	1	263	1	263	263	263	263
1038	FGRRES_00826	693.73	2e-200	97	97	97	1	375	1	374	375	374	375
1039	FGRRES_15787	1064.29	9.1e-312	96	96	96	1	545	1	545	545	545	545
1040	FGRRES_00828	550.82	1.5e-157	95	95	95	1	282	1	282	282	282	282
1041	FGRRES_00829	1228.77	0	89	90	89	1	671	1	673	671	673	674
1042	FGRRES_15788	820.08	3.7e-238	96	61	63	241	657	213	629	657	629	417
1043	FGRRES_00831	1739.55	0	96	96	96	1	903	1	903	903	903	903
1044	FGRRES_00832	567	2e-162	96	96	96	1	283	1	283	283	283	283
1045	FGRRES_00833	1670.98	0	97	97	97	1	860	1	859	860	859	860
1046	FGRRES_00834	663.68	2e-191	94	94	94	1	338	1	338	338	338	338
1047	FGRRES_15789	1186.4	0	87	87	87	1	675	2	674	675	674	679
1048	FGRRES_00836	1603.57	0	92	92	93	1	868	1	864	868	864	868
1049	FGRRES_00837	403.67	1.9e-113	91	90	91	1	210	1	209	211	210	210
1050	FGRRES_00838	780.01	7.8e-226	98	35	60	736	1135	251	653	1135	653	403
1051	FGRRES_11835	528.09	9.6e-151	94	94	94	1	271	1	271	271	271	271
1052	FGRRES_15790	1138.25	0	94	90	91	25	616	1	588	616	611	592
1053	FGRRES_00840	1690.24	0	97	97	97	1	854	1	854	854	854	854
1054	FGRRES_00841	874	2.6e-254	83	57	56	242	760	256	779	760	779	525
1055	FGRRES_00842	468	9.7e-133	97	97	97	1	237	1	237	237	237	237
1057	FGRRES_00843	2299.24	0	98	98	99	1	1163	1	1157	1163	1157	1163
1058	FGRRES_00844	815.07	7.6e-237	92	92	92	1	444	1	445	445	445	445
1059	FGRRES_00845	418.31	6.9e-118	99	99	99	1	203	1	203	203	203	203
1060	FGRRES_11839	368.62	9.7e-103	76	70	76	22	270	5	249	270	249	250
1061	FGRRES_00846	902.51	8.4e-263	88	49	50	1	517	1	512	923	904	518
1063	FGRRES_00847	124.79	4.3e-30	92	92	92	1	64	1	64	64	64	64
1064	FGRRES_00848	2055.8	0	93	92	92	2	1092	11	1101	1092	1101	1091
1065	FGRRES_00849	670.23	2.2e-193	96	96	96	1	342	1	342	342	342	342
1066	FGRRES_00850_M	240.74	4.9e-64	61	29	21	210	385	331	512	385	525	183
1067	FGRRES_00851	207.61	4.6e-54	53	28	33	45	251	3	202	387	333	207
1068	FGRRES_00852	1065.06	5.2e-312	97	97	97	1	534	1	534	534	534	534
1069	FGRRES_00853	623.62	2.3e-179	88	89	88	1	342	1	343	342	343	343
1070	FGRRES_11842	509.22	4.6e-145	95	95	95	1	271	1	271	271	271	271
1071	FGRRES_11843	970.3	1.7e-283	96	90	95	36	528	10	502	528	502	493
1072	FGRRES_00855	551.21	1.2e-157	88	88	88	1	288	1	288	288	288	288
1074	FGRRES_00856	2907.09	0	95	95	95	1	1518	1	1521	1518	1521	1521
1075	FGRRES_00857	1048.88	4.1e-307	95	95	95	1	559	1	559	559	559	559
1079	FGRRES_00858	1082.4	0	71	70	69	14	760	32	774	760	774	748
1080	FGRRES_11845	203.76	7.2e-54	98	98	98	1	99	1	99	99	99	99
1081	FGRRES_00859	201.06	4.8e-53	96	96	96	1	103	1	103	103	103	103
1082	FGRRES_11846	446.43	3.2e-126	88	88	91	1	247	1	240	247	240	247
1083	FGRRES_00860	449.51	2.9e-127	97	97	97	1	210	1	209	210	209	210
1084	FGRRES_00861	1029.62	2.4e-301	98	98	98	1	532	1	532	532	532	532
1085	FGRRES_00862_M	1689.47	0	92	91	91	1	887	1	886	897	898	887
1086	FGRRES_00863	934.09	1.2e-272	98	98	98	1	474	1	474	474	474	474
1087	FGRRES_00864	478.4	7.9e-136	94	95	94	1	254	1	256	254	256	256
1088	FGRRES_00865	1612.05	0	96	96	96	1	854	1	854	854	854	854
1089	FGRRES_00866	1518.44	0	96	96	96	1	786	1	784	786	784	787
1090	FGRRES_00868	274.63	1.3e-74	76	65	75	33	212	1	183	213	185	183
1091	FGRRES_00869	2215.65	0	97	97	97	1	1135	1	1134	1135	1134	1135
1092	FGRRES_00870	1591.63	0	98	98	98	1	827	1	827	827	827	827
1093	FGRRES_00871	654.83	9e-189	98	98	98	1	330	1	330	330	330	330
1094	FGRRES_00872	983.4	2e-287	97	90	97	44	543	1	500	543	500	500
1095	FGRRES_15791	580.48	2e-166	88	89	88	1	316	1	318	317	320	318
1096	FGRRES_00874	948.73	4.7e-277	98	98	98	1	471	1	471	471	471	471
1097	FGRRES_00875	1058.9	4.7e-310	93	83	91	70	639	8	578	641	581	571
1098	FGRRES_00876	511.92	1.4e-145	84	54	56	160	450	153	440	450	440	291
1099	FGRRES_00877	1309.66	0	96	96	96	1	694	1	693	694	693	694
1100	FGRRES_00878	418.7	5.4e-118	97	97	97	1	208	1	208	208	208	208
1102	FGRRES_15792	634.02	3.6e-182	68	53	50	8	469	5	480	620	658	477
1103	FGRRES_00880	995.73	3.8e-291	91	91	91	1	523	1	523	523	523	523
1104	FGRRES_11847	479.17	4.2e-136	99	99	99	1	236	1	236	236	236	236
1105	FGRRES_11848	3101.23	0	97	97	97	1	1592	1	1594	1592	1594	1594
1106	FGRRES_00882	582.41	5.2e-167	91	91	92	1	311	1	308	311	308	311
1107	FGRRES_00883	863.22	2.4e-251	93	93	93	1	447	1	447	447	447	447
1108	FGRRES_00884	380.56	1.3e-106	98	98	98	1	182	1	182	182	182	182
1109	FGRRES_00885	787.33	2e-228	88	72	88	106	522	1	426	522	426	426
1110	FGRRES_11850	946.81	3.6e-276	95	52	95	391	858	1	467	858	467	468
1111	FGRRES_17605	1612.05	0	96	96	96	1	854	1	854	855	855	854
1112	FGRRES_00886	213.39	9.3e-57	99	99	99	1	103	1	103	103	103	103
1113	FGRRES_20021	65.08	4.1e-12	83	50	41	25	61	34	70	62	75	37
1115	FGRRES_00887	1229.93	0	94	94	94	1	662	1	662	662	662	662
1116	FGRRES_11853	330.87	2.2e-91	69	60	70	38	269	1	230	269	230	232
1117	FGRRES_11854	689.11	4.7e-199	96	95	95	1	353	1	353	354	355	353
1118	FGRRES_00889	566.23	4.9e-162	75	76	75	1	376	1	382	376	382	382
1119	FGRRES_00890	1087.79	0	97	77	75	146	704	163	722	704	722	560
1120	FGRRES_11855	89.35	2e-19	93	51	83	36	79	1	44	79	49	44
1121	FGRRES_00892	1695.25	0	89	89	89	1	959	1	954	959	954	959
1122	FGRRES_00893	750.74	1.5e-217	96	96	96	1	389	1	389	389	389	389
1123	FGRRES_00894_M	147.52	6.3e-37	95	95	95	1	73	1	73	73	73	73
1124	FGRRES_00895	895.96	3.7e-261	90	90	90	1	480	1	480	480	480	480
1125	FGRRES_00896	454.91	1e-128	86	87	86	1	265	1	267	265	267	267
1126	FGRRES_00897	937.56	1.1e-273	93	93	93	1	478	1	478	478	478	478
1127	FGRRES_00898	404.45	1.1e-113	95	95	97	1	216	1	213	216	213	216
1128	FGRRES_15795	2060.42	0	87	88	87	1	1158	1	1168	1158	1168	1173
1129	FGRRES_00900	688.72	6.1e-199	99	99	99	1	352	1	352	352	352	352
1130	FGRRES_00901	204.14	5.6e-54	92	92	92	1	106	1	106	106	106	106
1131	FGRRES_11856	2037.31	0	90	83	89	1	1127	1	1127	1222	1136	1128
1132	FGRRES_00902	588.96	5.4e-169	96	96	96	1	307	1	307	307	307	307
1133	FGRRES_00903	875.54	4.7e-255	97	97	97	1	445	1	445	445	445	445
1134	FGRRES_00905	956.82	1.8e-279	96	96	96	1	482	1	482	482	482	482
1135	FGRRES_00906	1892.47	0	98	89	98	89	1045	1	957	1045	957	957
1136	FGRRES_00907	384.42	1.2e-107	87	91	87	1	219	1	231	219	231	231
1137	FGRRES_00908	365.54	4e-102	93	93	93	1	172	1	172	172	172	172
1138	FGRRES_15796	1628.61	0	97	97	97	1	821	1	821	821	821	821
1139	FGRRES_00910	2061.19	0	96	96	97	1	1051	1	1046	1051	1046	1052
1140	FGRRES_00911	724.16	1.4e-209	95	96	95	1	371	1	372	371	372	372
1141	FGRRES_00912	1535.01	0	94	94	94	1	813	1	813	813	813	813
1142	FGRRES_00913	421.01	1.2e-118	95	95	95	1	221	1	221	221	221	221
1143	FGRRES_00914	515	9.2e-147	98	86	98	36	288	1	253	288	253	253
1144	FGRRES_00915	932.17	4.5e-272	99	99	99	1	463	1	464	463	464	464
1145	FGRRES_00916	3485.66	0	98	98	98	1	1757	1	1758	1757	1758	1758
1146	FGRRES_00917	181.8	3e-47	90	90	90	1	92	1	92	92	92	92
1147	FGRRES_15797	487.26	1.7e-138	91	91	91	1	255	1	255	255	255	255
1150	FGRRES_00920	606.29	3.9e-174	84	83	84	1	345	1	345	350	345	345
1151	FGRRES_00921	679.86	5.6e-196	99	58	62	255	614	211	570	614	570	360
1154	FGRRES_11860	118.63	2.2e-27	55	19	52	1	111	1	111	314	117	111
1155	FGRRES_15798	1420.99	0	87	87	88	1	809	1	800	809	800	809
1157	FGRRES_00923	1224.54	0	95	95	95	1	622	1	622	622	622	622
1158	FGRRES_15799	1047.73	8.4e-307	95	95	95	1	524	1	526	524	526	526
1159	FGRRES_00924	858.21	1e-249	91	75	91	100	560	1	461	560	461	461
1160	FGRRES_00925	1588.55	0	96	95	96	14	799	1	786	800	787	786
1161	FGRRES_00926	658.29	8.1e-190	96	96	96	1	331	1	331	331	331	331
1162	FGRRES_15800	1025	5.6e-300	98	98	98	1	498	1	498	503	500	498
1163	FGRRES_00930	524.24	1.3e-149	98	98	98	1	255	1	255	255	255	255
1164	FGRRES_15801	914.06	1.4e-266	87	87	87	1	505	1	504	505	504	505
1165	FGRRES_00932	1753.8	0	95	96	95	1	922	1	931	922	931	932
1166	FGRRES_15802	1067.37	1.1e-312	94	94	94	1	552	1	552	552	552	552
1167	FGRRES_00934	911.75	6.7e-266	89	90	89	1	492	1	496	492	496	496
1168	FGRRES_00935	708.75	6.2e-205	92	89	91	1	368	1	368	377	370	368
1169	FGRRES_15803	95.13	7.9e-21	39	32	11	26	152	101	226	152	436	128
1170	FGRRES_00937	143.28	6.4e-35	68	25	48	166	263	24	122	263	141	99
1171	FGRRES_00936	151.37	3.7e-37	46	22	25	183	351	148	322	368	325	175
1172	FGRRES_00946	1385.55	0	89	89	90	1	769	1	763	769	763	775
1173	FGRRES_00945	1030.01	2e-301	93	93	94	1	556	1	548	556	548	556
1174	FGRRES_15803	182.57	1.3e-46	44	31	23	19	233	87	313	329	436	234
1175	FGRRES_00943	139.04	2.2e-34	73	64	39	1	93	1	93	106	172	93
1178	FGRRES_00942	117.47	2.8e-27	56	32	33	66	184	47	164	219	214	127
1179	FGRRES_11863	44.28	9e-06	76	21	19	83	115	85	116	121	132	34
1180	FGRRES_00941	805.82	4e-234	98	98	98	1	401	1	399	401	399	401
1181	FGRRES_15104	112.08	2.9e-26	83	51	53	39	98	35	94	98	94	60
1184	FGRRES_00940	345.51	4e-96	98	98	98	1	167	1	167	167	167	167
1185	FGRRES_00939	939.87	4.5e-274	64	60	61	64	874	48	858	874	858	826
1186	FGRRES_00947	1117.06	0	96	96	96	1	571	1	572	573	572	574
1187	FGRRES_15805	529.25	1.4e-150	41	41	41	1	677	1	669	680	673	682
1188	FGRRES_00949	557.37	1.9e-159	83	82	82	4	324	3	323	324	323	321
1189	FGRRES_00950_M	724.55	1.2e-209	95	95	94	4	393	3	397	393	397	395
1190	FGRRES_00951	438.73	6.2e-124	91	91	91	1	236	1	236	236	236	236
1191	FGRRES_00952	719.54	3.2e-208	99	99	99	1	351	1	351	351	351	351
1192	FGRRES_11864	368.62	1.4e-102	90	50	51	1	193	1	193	348	340	193
1193	FGRRES_11865	553.13	2.5e-158	96	96	96	1	255	1	255	255	255	255
1194	FGRRES_00955	969.15	3.6e-283	97	97	97	1	496	1	496	496	496	496
1196	FGRRES_00956	554.67	1.7e-158	79	67	79	71	417	9	349	417	355	353
1199	FGRRES_00957	1572.37	0	96	96	97	1	827	1	826	827	826	830
1200	FGRRES_15806	1987.62	0	97	97	97	1	1018	1	1018	1018	1018	1018
1201	FGRRES_00959	1861.66	0	89	91	90	1	1025	1	1030	1025	1030	1039
1202	FGRRES_00960	1003.05	2.3e-293	98	98	98	1	501	1	501	501	501	501
1203	FGRRES_00961	1596.64	0	88	88	88	1	910	1	906	910	906	910
1204	FGRRES_15014	491.5	1e-139	88	88	88	1	275	1	275	275	275	275
1205	FGRRES_15807	1023.46	1.9e-299	87	87	86	1	575	1	575	575	578	577
1206	FGRRES_00964	446.05	3.5e-126	94	94	94	1	220	1	220	220	220	220
1207	FGRRES_00965	105.15	3.5e-24	78	78	8	1	65	1	65	65	579	65
1208	FGRRES_00965	667.15	3e-192	68	68	60	1	504	71	579	507	579	511
1209	FGRRES_00966	728.4	1.1e-210	88	70	78	104	514	50	460	514	461	411
1210	FGRRES_00967	1644.4	0	97	98	97	1	816	1	817	816	817	817
1211	FGRRES_00968	465.69	5.1e-132	90	90	90	1	245	1	245	245	245	245
1212	FGRRES_00969	1165.98	0	98	98	98	1	595	1	595	595	595	595
1213	FGRRES_00970	1592.4	0	93	93	94	1	860	1	859	860	859	860
1214	FGRRES_00971	822	5.6e-239	96	96	96	1	407	1	407	407	407	407
1215	FGRRES_00972	672.54	5.1e-194	95	85	94	42	387	2	347	387	347	346
1216	FGRRES_00973	492.27	1.4e-139	96	44	50	197	437	171	411	525	457	241
1218	FGRRES_00974	2238.38	0	97	97	97	1	1142	1	1141	1142	1141	1143
1219	FGRRES_00975	1384.78	0	91	92	80	1	748	116	861	748	861	752
1220	FGRRES_00975	140.58	7.5e-35	84	84	8	1	82	1	78	82	861	82
1221	FGRRES_15808	1934.84	0	84	84	84	1	1145	1	1145	1145	1146	1145
1223	FGRRES_08090_M	100.52	8.6e-23	56	56	37	1	83	44	124	83	124	83
1224	FGRRES_06536	82.8	2.2e-16	31	10	12	295	455	256	414	479	431	166
1225	FGRRES_17114	293.51	9.8e-80	35	32	33	16	510	11	511	547	545	508
1226	FGRRES_04024_M	392.89	6.8e-110	57	54	49	9	339	49	375	347	379	331
1228	FGRRES_15780	310.07	4.4e-85	51	51	43	2	282	49	331	285	337	286
1229	FGRRES_02161	370.55	5.4e-103	45	42	45	24	470	8	435	478	440	447
1230	FGRRES_09065	98.98	4.6e-21	28	11	12	201	476	187	454	686	652	283
1231	FGRRES_11870	168.32	1.3e-42	61	41	39	43	186	62	203	212	225	144
1232	FGRRES_00977	141.74	2.5e-34	78	20	21	240	326	230	316	326	316	87
1235	FGRRES_11871	75.48	3.2e-15	78	37	29	4	58	23	71	114	145	55
1236	FGRRES_00979	978.01	7.6e-286	98	98	98	1	492	1	492	492	492	492
1237	FGRRES_15809	242.28	4.3e-64	34	16	18	241	637	212	607	841	755	405
1239	FGRRES_15809	77.03	1e-15	62	57	5	7	70	143	206	70	755	64
1240	FGRRES_15810	1006.9	2e-294	93	79	94	95	612	1	517	612	517	518
1241	FGRRES_00982	1070.46	1.4e-313	92	91	92	6	591	1	586	592	587	586
1243	FGRRES_00983	1188.71	0	93	93	93	1	628	1	629	628	629	629
1244	FGRRES_00984	729.55	3.3e-211	97	97	97	1	367	1	367	367	367	367
1245	FGRRES_15811	513.46	8.1e-146	77	36	37	380	706	353	678	706	678	329
1246	FGRRES_00986	720.69	2.1e-208	88	72	75	1	388	1	386	470	452	388
1247	FGRRES_00987	535.03	1.1e-152	79	80	79	1	337	1	341	337	341	341
1248	FGRRES_11874	135.19	3.2e-33	84	82	59	1	76	1	76	78	107	76
1249	FGRRES_11875	162.15	7.4e-41	78	40	42	89	182	82	175	183	176	94
1250	FGRRES_00989	1060.06	1.7e-310	97	97	97	1	540	1	540	540	540	540
1251	FGRRES_00990	645.97	4.4e-186	90	90	90	1	345	1	345	345	345	345
1252	FGRRES_15812	1279.62	0	92	92	93	1	688	1	682	688	682	688
1253	FGRRES_00993	442.19	8.2e-125	69	69	69	1	304	1	305	305	306	305
1254	FGRRES_00992	536.18	4.1e-153	84	84	84	1	302	1	302	302	302	302
1255	FGRRES_00994	658.68	6.9e-190	91	90	90	1	357	1	357	359	359	357
1256	FGRRES_00995	780.79	1.4e-226	95	95	95	1	412	1	412	412	412	412
1257	FGRRES_00996	836.64	2.2e-243	95	95	96	1	418	1	416	418	416	418
1258	FGRRES_00997	377.1	3.8e-105	95	53	95	151	343	1	193	343	193	193
1259	FGRRES_11878_M	866.68	2.5e-252	91	92	92	1	503	1	499	503	499	509
1261	FGRRES_00999	765.38	6.1e-222	95	96	95	1	404	1	406	404	406	406
1262	FGRRES_01000	1055.82	0	97	97	97	1	526	1	526	526	526	526
1263	FGRRES_11879	587.42	1.6e-168	91	91	91	1	313	1	313	313	313	313
1264	FGRRES_01002	877.47	1.3e-255	92	91	87	7	476	29	500	476	500	472
1265	FGRRES_11880	493.81	2.6e-140	76	76	75	1	327	1	327	327	329	327
1266	FGRRES_01003	1216.45	0	96	96	96	1	611	1	613	611	613	613
1267	FGRRES_15813	1752.64	0	96	94	96	18	958	1	939	958	939	941
1268	FGRRES_01005	671.39	1.1e-193	92	92	92	1	364	1	364	364	364	364
1269	FGRRES_01006	2101.63	0	97	97	98	1	1081	1	1079	1081	1079	1081
1270	FGRRES_01007	407.91	1e-114	95	95	96	1	213	1	212	213	212	213
1271	FGRRES_01008	434.49	1.2e-122	94	95	95	1	235	1	234	235	234	236
1272	FGRRES_15814	746.5	2.8e-216	96	96	96	1	389	1	389	389	389	389
1273	FGRRES_01010	741.88	6.6e-215	97	97	97	1	376	1	376	376	376	376
1274	FGRRES_01011	534.64	1.3e-152	92	78	85	1	275	1	275	324	300	275
1275	FGRRES_01012	1967.2	0	93	93	92	2	1002	3	1005	1002	1005	1003
1276	FGRRES_01013	418.31	6.9e-118	98	98	98	1	203	1	203	203	203	203
1277	FGRRES_01014	371.7	6.2e-104	100	100	100	1	183	1	183	183	183	183
1278	FGRRES_01015	1498.41	0	97	97	97	1	788	1	788	789	789	788
1279	FGRRES_01016	380.18	2e-106	98	98	98	1	199	1	200	199	200	200
1280	FGRRES_01017	1405.58	0	98	98	98	1	704	1	707	704	707	707
1281	FGRRES_01018	442.19	5.2e-125	98	98	98	1	223	1	223	223	223	223
1282	FGRRES_11884	880.55	1.7e-256	95	91	95	20	492	1	471	492	471	473
1283	FGRRES_01019	682.56	4.3e-197	96	95	96	2	346	1	345	346	345	345
1284	FGRRES_01020	404.83	9.4e-114	90	90	90	1	228	1	228	228	228	228
1285	FGRRES_01021_M	238.42	3.6e-64	99	99	71	1	124	49	172	124	172	124
1286	FGRRES_01022	1248.42	0	91	91	91	1	637	1	635	637	635	639
1288	FGRRES_01023	231.11	5.5e-62	94	94	94	1	122	1	122	122	122	122
1289	FGRRES_01024	1757.27	0	78	77	78	30	1221	21	1207	1221	1207	1201
1290	FGRRES_01025	469.54	3.7e-133	89	89	89	1	255	1	255	255	255	255
1291	FGRRES_01026	660.6	1.7e-190	95	95	95	1	340	1	339	340	339	340
1292	FGRRES_01027	967.99	7.8e-283	97	97	97	1	488	1	488	488	488	488
1293	FGRRES_01028	483.41	2.6e-137	93	93	93	1	261	1	261	261	261	261
1294	FGRRES_15815	1593.17	0	93	94	93	1	856	1	863	856	863	863
1295	FGRRES_01030	1140.95	0	94	94	94	1	609	1	609	609	609	609
1296	FGRRES_01031	375.94	3.4e-105	96	96	96	1	186	1	186	186	186	186
1297	FGRRES_01032	649.05	4.9e-187	96	96	96	1	331	1	331	331	331	331
1298	FGRRES_01063	657.14	1.8e-189	96	96	96	1	325	1	325	325	325	325
1299	FGRRES_01033	439.11	4.4e-124	99	99	99	1	222	1	222	222	222	222
1300	FGRRES_01034	143.67	2.4e-35	78	38	34	15	98	46	129	172	193	84
1301	FGRRES_01035	2046.55	0	90	90	90	1	1141	1	1143	1141	1143	1143
1302	FGRRES_01036	968.38	6.8e-283	90	90	90	1	540	1	541	540	542	543
1303	FGRRES_01037	732.25	5.2e-212	96	96	96	1	375	1	376	376	377	376
1304	FGRRES_01038_M	625.16	7.4e-180	96	96	96	1	323	1	323	323	323	323
1305	FGRRES_01039	751.9	6.9e-218	93	93	93	1	400	1	400	400	400	400
1306	FGRRES_01040	794.65	1.2e-230	90	80	87	52	479	17	444	479	444	428
1307	FGRRES_15816	1024.62	8e-300	88	88	88	1	541	1	541	541	541	541
1308	FGRRES_15817	1943.7	0	85	85	85	1	1139	1	1138	1144	1138	1140
1309	FGRRES_15818	3343.52	0	88	84	87	87	2000	28	1936	2000	1936	1925
1310	FGRRES_15819	1341.64	0	93	93	93	1	718	1	719	718	719	719
1311	FGRRES_01044	318.16	6.6e-88	93	93	92	1	165	1	165	165	167	165
1312	FGRRES_20023	96.67	1.3e-21	76	76	76	1	64	1	64	64	64	64
1313	FGRRES_01045_M	861.29	9.3e-251	94	95	94	1	446	1	447	446	447	447
1314	FGRRES_01046	1597.02	0	92	92	92	1	868	1	866	868	866	868
1316	FGRRES_01047	861.68	9.8e-251	83	70	73	95	588	4	498	589	572	499
1317	FGRRES_15820	1082.78	0	96	96	96	1	548	1	548	548	548	548
1318	FGRRES_01049	10740.5	0	74	76	76	1	7411	1	7450	7411	7450	7584
1319	FGRRES_01050	1217.6	0	83	83	83	1	714	1	716	714	716	716
1320	FGRRES_01051	1189.48	0	95	96	95	1	641	1	643	641	643	644
1321	FGRRES_01052	477.25	1.8e-135	91	91	91	1	259	1	260	259	260	260
1322	FGRRES_01053	660.99	1.3e-190	94	95	93	2	350	6	358	350	358	353
1323	FGRRES_01054	563.15	3.3e-161	92	92	92	1	316	1	316	316	316	316
1324	FGRRES_01055	932.94	2.7e-272	97	97	97	1	474	1	474	474	474	474
1325	FGRRES_01056	408.3	9.9e-115	91	77	91	38	251	1	214	251	214	214
1326	FGRRES_01057	1079.32	4.4e-316	95	95	95	1	540	1	540	540	540	540
1327	FGRRES_01058	478.02	9.9e-136	94	92	27	4	245	578	819	246	820	242
1328	FGRRES_01058	1030.78	1.2e-301	91	91	63	1	565	1	569	571	820	569
1329	FGRRES_01059	833.17	2.9e-242	95	89	85	30	471	58	495	471	495	443
1331	FGRRES_01060	475.32	6.7e-135	88	88	88	2	254	3	255	254	255	253
1332	FGRRES_01061_M	549.28	6e-157	93	72	93	85	363	1	279	363	279	279
1333	FGRRES_07756_M	67.01	6e-12	34	12	6	149	249	105	205	270	540	101
1334	FGRRES_01062	409.84	2.6e-115	97	97	97	1	211	1	211	211	211	211
1335	FGRRES_01064	989.56	2.6e-289	97	97	97	1	497	1	497	497	497	497
1336	FGRRES_01065	927.16	1.5e-270	96	96	96	1	492	1	491	492	491	493
1337	FGRRES_01066	1528.84	0	94	94	93	1	811	1	811	811	812	811
1338	FGRRES_01067	869.38	3.8e-253	87	87	87	1	487	1	484	489	486	487
1339	FGRRES_01068	268.08	2e-72	69	49	65	1	209	1	201	291	222	209
1340	FGRRES_01069	656.37	3.3e-189	97	94	97	10	350	1	341	350	341	341
1341	FGRRES_01070_M	451.82	6.2e-128	96	97	97	1	216	1	217	216	217	218
1342	FGRRES_11890	2623.97	0	96	86	87	171	1519	143	1488	1519	1488	1350
1343	FGRRES_11891	1092.41	0	94	58	56	1	567	46	610	915	942	567
1344	FGRRES_01072	331.26	8.2e-92	98	98	98	1	171	1	171	171	171	171
1345	FGRRES_15822	730.32	2.2e-211	88	88	89	1	409	1	404	409	404	409
1346	FGRRES_01085	611.3	1.1e-175	95	95	95	1	320	1	320	320	320	320
1347	FGRRES_01084	1020.76	1.1e-298	96	96	96	1	526	1	526	526	526	528
1348	FGRRES_01083	449.9	2.7e-127	93	93	93	1	235	1	236	235	236	236
1349	FGRRES_15825	406.76	2.2e-114	98	91	98	16	210	1	195	210	195	195
1350	FGRRES_01081	347.05	1.5e-96	100	100	100	1	173	1	173	173	173	173
1351	FGRRES_15824_M	627.09	3.8e-180	99	58	64	1	325	1	325	552	500	325
1352	FGRRES_01078	96.67	3.2e-20	65	5	41	116	188	41	113	926	115	73
1353	FGRRES_01077_M	101.29	3.4e-22	64	15	12	35	107	1	73	304	362	73
1354	FGRRES_01087	67.4	1.4e-11	50	5	19	164	233	2	71	659	179	70
1355	FGRRES_01076	69.71	1.7e-13	57	44	17	15	71	50	106	74	184	57
1356	FGRRES_01077_M	213	1.1e-55	46	29	32	34	276	3	231	388	362	250
1358	FGRRES_01086	1323.92	0	97	97	97	1	682	1	682	682	682	682
1359	FGRRES_01088	908.67	6.5e-265	85	84	80	1	539	1	535	551	577	540
1360	FGRRES_11896	244.97	1.3e-65	62	51	58	43	233	12	205	234	206	195
1361	FGRRES_11897	1196.42	0	95	87	85	55	691	76	710	691	710	637
1362	FGRRES_01091	469.54	3.6e-133	96	96	96	1	250	1	250	250	250	250
1363	FGRRES_01092	857.83	9.8e-250	95	95	95	1	432	1	433	432	433	433
1364	FGRRES_01100	1143.26	0	96	96	96	1	585	1	586	585	586	586
1365	FGRRES_01099	444.51	9.9e-126	99	99	99	1	216	1	216	216	216	216
1366	FGRRES_01098	429.87	2.8e-121	92	92	92	1	229	1	229	229	229	229
1367	FGRRES_01097	781.56	8.8e-227	93	93	93	1	427	1	424	427	424	427
1368	FGRRES_01094	322.78	3.2e-89	100	90	100	19	180	1	162	180	162	162
1369	FGRRES_01095	1422.53	0	96	96	96	1	701	1	701	701	701	701
1370	FGRRES_01096	460.68	1.5e-130	96	96	96	1	233	1	233	233	233	233
1371	FGRRES_15827	226.87	8e-60	46	33	27	76	363	58	343	409	500	297
1372	FGRRES_01101	1493.02	0	91	91	91	1	820	1	820	820	820	820
1373	FGRRES_01102	788.1	8.8e-229	98	98	98	1	404	1	404	404	404	404
1374	FGRRES_01103	667.54	1.5e-192	94	94	93	1	355	1	356	355	357	356
1375	FGRRES_01104	1007.28	1.2e-294	97	97	97	1	511	1	511	511	511	511
1376	FGRRES_11900	147.52	6.3e-37	100	100	100	1	72	1	72	72	72	72
1377	FGRRES_01105	627.09	2.2e-180	92	92	93	1	357	1	354	357	354	359
1378	FGRRES_01106	1746.1	0	96	97	96	1	867	1	870	867	870	870
1379	FGRRES_01107	1491.09	0	88	87	88	1	828	1	827	830	829	828
1380	FGRRES_01108	1013.45	2.4e-296	96	72	74	169	675	157	663	675	663	507
1381	FGRRES_01109	1143.26	0	92	92	92	1	625	1	628	625	628	628
1382	FGRRES_11902	685.64	5.1e-198	94	95	94	1	350	1	351	350	351	351
1383	FGRRES_01111	963.37	1.9e-281	97	96	97	8	492	1	485	492	485	485
1384	FGRRES_01112	1355.12	0	93	93	93	1	702	1	700	706	702	703
1385	FGRRES_15828	1017.68	1.3e-297	79	73	71	55	674	77	693	677	696	623
1386	FGRRES_11905_M	743.04	5.6e-215	94	56	57	1	383	1	379	641	632	383
1387	FGRRES_01114	218.78	4e-58	77	77	78	1	141	1	134	141	138	141
1388	FGRRES_01115	505.75	5.1e-144	90	90	79	1	272	37	308	272	308	272
1389	FGRRES_01116	700.66	1.6e-202	94	94	95	1	364	1	363	364	363	365
1390	FGRRES_01117	599.74	4e-172	81	82	82	1	376	1	379	376	379	384
1391	FGRRES_01119	586.26	3.5e-168	99	99	99	1	305	1	305	305	305	305
1392	FGRRES_01120	1956.8	0	97	97	97	1	987	1	987	987	987	987
1393	FGRRES_01121	380.18	1.9e-106	98	98	98	1	194	1	194	194	194	194
1394	FGRRES_01122	645.97	4.7e-186	94	94	94	1	361	1	360	361	360	362
1395	FGRRES_01123	559.68	3.2e-160	99	99	99	1	288	1	288	288	288	288
1396	FGRRES_01124_M	221.86	3.6e-59	98	84	61	18	125	66	173	125	173	108
1397	FGRRES_01125	299.67	2.3e-82	96	96	97	1	159	1	157	159	157	159
1398	FGRRES_01126	1166.76	0	95	95	95	1	581	1	581	581	581	581
1399	FGRRES_01127_M	654.44	1.5e-188	82	82	81	1	394	1	394	394	396	395
1400	FGRRES_01128	1267.29	0	94	94	94	1	681	1	681	681	681	681
1401	FGRRES_01129	444.51	1.1e-125	96	96	96	1	228	1	228	228	228	228
1402	FGRRES_01130	726.86	2.2e-210	95	95	95	1	374	1	375	374	375	375
1403	FGRRES_01131	458.37	7.5e-130	98	98	98	1	234	1	234	234	234	234
1404	FGRRES_01132	1114.75	0	95	95	95	1	580	1	580	581	581	580
1405	FGRRES_01133	1060.06	1.7e-310	97	97	97	1	537	1	537	537	537	537
1406	FGRRES_01134	697.58	1.3e-201	99	99	99	1	345	1	345	345	345	345
1407	FGRRES_01135	506.91	2.2e-144	98	94	98	13	266	1	254	266	254	254
1408	FGRRES_01136	406.76	2.1e-114	96	96	96	1	207	1	207	207	207	207
1409	FGRRES_01137	1726.84	0	96	96	97	1	885	1	884	885	884	885
1410	FGRRES_01138	677.94	9.9e-196	94	94	94	1	331	1	331	331	331	331
1411	FGRRES_01139	750.74	1.6e-217	94	94	95	1	407	1	403	407	403	407
1413	FGRRES_01140	47.75	7.7e-07	76	17	18	80	105	60	85	117	108	26
1414	FGRRES_01141	1142.1	0	98	98	98	1	576	1	576	576	576	576
1415	FGRRES_01142	1596.64	0	95	95	96	1	801	1	793	801	793	801
1416	FGRRES_11906	51.99	3.6e-08	60	46	23	17	60	73	118	60	118	46
1417	FGRRES_01144	2272.66	0	95	91	91	49	1226	55	1230	1226	1230	1178
1418	FGRRES_01145_M	432.18	5.2e-122	92	92	92	1	219	1	219	219	219	219
1420	FGRRES_01146	656.75	4.7e-189	62	59	61	20	571	1	547	574	560	553
1421	FGRRES_15829	1048.88	3.9e-307	94	94	94	1	539	1	539	539	539	539
1422	FGRRES_01149	1587.78	0	94	94	94	1	808	1	808	808	808	808
1423	FGRRES_01150	1371.3	0	91	93	92	1	712	1	723	712	723	727
1425	FGRRES_01151	867.07	1.7e-252	97	97	97	1	440	1	440	440	440	440
1426	FGRRES_01152	942.18	5.5e-275	98	84	98	86	564	1	479	564	479	479
1427	FGRRES_01153	808.13	8.3e-235	96	96	96	1	407	1	406	407	406	407
1428	FGRRES_01154	377.48	1.2e-105	100	100	100	1	193	1	193	193	193	193
1429	FGRRES_01155	633.64	2e-182	99	99	99	1	318	1	318	318	318	318
1430	FGRRES_01156_M	1717.21	0	95	71	72	1	888	1	888	1178	1162	888
1431	FGRRES_01157	688.34	7.8e-199	99	99	99	1	348	1	348	348	348	348
1432	FGRRES_01158	413.3	2.4e-116	93	93	93	1	213	1	214	213	214	214
1433	FGRRES_01159	737.64	2.4e-213	70	63	66	88	641	59	613	641	613	572
1434	FGRRES_01160	533.49	2.2e-152	98	98	98	1	264	1	264	264	264	264
1435	FGRRES_01161	3722.55	0	97	97	97	1	1935	1	1935	1935	1935	1935
1436	FGRRES_01162	1120.15	0	94	94	94	1	587	1	587	587	587	587
1437	FGRRES_01163	1782.3	0	97	97	97	1	904	1	907	904	907	908
1438	FGRRES_01164	376.71	2.2e-105	95	95	95	1	196	1	196	196	196	196
1439	FGRRES_01165_M	1630.92	0	84	85	84	1	975	1	981	975	981	982
1440	FGRRES_01166	2357.02	0	96	96	96	1	1209	1	1208	1209	1208	1209
1441	FGRRES_01167	1386.7	0	93	93	93	1	716	1	716	716	716	716
1442	FGRRES_15830	484.95	2.2e-137	83	46	45	1	285	1	287	516	530	287
1443	FGRRES_01169	790.8	1.4e-229	93	93	93	1	416	1	415	416	415	416
1445	FGRRES_01170	518.46	8.3e-148	92	92	94	1	289	1	283	289	283	289
1446	FGRRES_11908	109.77	1e-24	66	16	47	182	261	1	79	313	111	80
1447	FGRRES_11909	170.24	8.8e-44	89	90	89	1	99	1	101	99	101	101
1448	FGRRES_01171	698.74	6.4e-202	92	91	91	1	374	1	374	376	376	374
1449	FGRRES_01172	828.16	8.9e-241	92	88	92	1	438	1	436	454	436	438
1450	FGRRES_15831	792.73	4.4e-230	91	81	78	50	482	73	506	482	506	434
1451	FGRRES_01174	1277.69	0	98	98	98	1	638	1	639	638	639	639
1452	FGRRES_01175_M	615.53	5.7e-177	97	97	97	1	319	1	319	319	319	319
1453	FGRRES_01176	983.02	2.4e-287	97	97	97	1	492	1	492	492	492	492
1454	FGRRES_01177	834.33	1.1e-242	100	99	99	1	422	1	422	423	423	422
1455	FGRRES_15832	1082.78	0	96	96	96	1	540	1	540	541	541	540
1456	FGRRES_01179	359.76	2.9e-100	87	88	88	1	203	1	202	203	202	205
1457	FGRRES_15833	737.26	2.8e-213	65	62	63	5	562	5	560	587	577	562
1458	FGRRES_01181	515.77	5e-147	93	93	94	1	276	1	273	276	273	276
1459	FGRRES_01182	498.82	7e-142	92	87	93	21	294	1	276	294	276	278
1460	FGRRES_01183	1278.08	0	98	98	98	1	636	1	634	636	634	636
1462	FGRRES_01184	1788.85	0	98	89	91	84	1000	67	983	1000	983	917
1463	FGRRES_01185	998.04	7.9e-292	94	94	94	1	538	1	541	538	541	541
1464	FGRRES_01186	802.36	5e-233	89	89	89	1	436	1	436	436	436	436
1465	FGRRES_01187	494.2	1.3e-140	99	99	99	1	240	1	240	240	240	240
1466	FGRRES_01188	1101.27	0	99	83	85	1	538	1	540	637	627	540
1467	FGRRES_01189	891.34	8.7e-260	93	94	93	1	460	1	464	460	464	464
1468	FGRRES_01190	390.58	1.9e-109	89	85	80	1	222	1	222	232	247	222
1469	FGRRES_01191	696.04	3.6e-201	99	99	99	1	333	1	333	333	333	333
1471	FGRRES_01193	1013.83	1.3e-296	95	95	95	1	521	1	520	521	520	521
1472	FGRRES_01194	4281.09	0	97	97	97	5	2162	1	2165	2162	2165	2166
1473	FGRRES_01195_M	108.23	4.2e-25	97	97	44	1	49	59	107	49	107	49
1474	FGRRES_01196	1039.25	6.9e-304	88	47	44	11	594	25	614	1101	1180	590
1475	FGRRES_01197	361.3	8.9e-101	95	95	95	1	191	1	191	191	191	191
1476	FGRRES_01198	756.9	2.1e-219	99	99	99	1	391	1	391	391	391	391
1477	FGRRES_01199	1343.18	0	99	92	99	52	740	1	689	740	689	689
1478	FGRRES_01200	516.92	2.1e-147	98	98	98	1	261	1	261	261	261	261
1479	FGRRES_01201	510.38	2.6e-145	82	82	82	1	318	1	319	318	319	319
1480	FGRRES_01202	765.76	5.4e-222	82	82	82	1	455	1	455	455	455	455
1481	FGRRES_01203	743.42	2.2e-215	98	98	98	1	373	1	373	373	373	373
1482	FGRRES_01204	2040	0	97	87	88	125	1148	108	1130	1148	1130	1024
1483	FGRRES_15834_M	1063.52	1.5e-311	96	96	96	1	534	1	534	534	534	534
1484	FGRRES_01205	299.67	2.4e-82	92	90	88	4	164	8	168	164	168	161
1485	FGRRES_01206	473.78	1.9e-134	91	92	91	1	253	1	256	253	256	256
1486	FGRRES_01207_M	862.45	4.1e-251	93	94	94	1	444	1	446	444	446	448
1487	FGRRES_01208	733.79	1.8e-212	97	97	97	1	382	1	382	382	382	382
1488	FGRRES_01209	914.06	1.4e-266	90	90	90	1	516	1	516	516	516	516
1489	FGRRES_01210	4302.28	0	97	97	97	1	2205	1	2206	2205	2206	2206
1490	FGRRES_01211	993.8	1.6e-290	91	88	87	1	552	1	547	566	576	552
1491	FGRRES_01212	1248.03	0	91	91	91	1	701	1	701	701	701	701
1492	FGRRES_01213	245.36	4.4e-66	92	78	87	1	125	1	125	147	132	125
1493	FGRRES_01215	397.51	1.4e-111	93	93	93	1	216	1	215	216	215	216
1494	FGRRES_01216	1290.79	0	97	97	96	1	645	1	645	645	648	645
1495	FGRRES_01214	55.45	3.2e-09	63	40	6	27	69	352	395	70	446	44
1496	FGRRES_01217	2266.5	0	97	97	97	1	1170	1	1170	1170	1170	1170
1497	FGRRES_01218	174.1	4.5e-44	64	28	65	1	133	1	141	321	141	142
1499	FGRRES_01219	283.11	3.3e-77	93	69	73	51	199	40	188	199	188	149
1500	FGRRES_01220	348.21	6.9e-97	96	96	99	1	178	1	172	178	172	178
1501	FGRRES_01221	357.45	1.4e-99	96	90	65	1	184	1	184	196	271	184
1502	FGRRES_01221	144.82	4.1e-36	96	96	26	1	76	196	271	76	271	76
1503	FGRRES_20030	216.08	1.4e-57	94	94	94	1	108	1	108	108	108	108
1504	FGRRES_01222	640.19	2.1e-184	96	96	96	1	316	1	316	316	316	316
1505	FGRRES_01223_M	552.75	4.2e-158	89	88	87	1	299	1	299	302	307	299
1506	FGRRES_01224	162.54	2.6e-41	93	59	50	47	127	72	152	127	152	81
1507	FGRRES_01225	1279.23	0	96	96	96	1	657	1	657	657	657	657
1508	FGRRES_11913	850.89	1.3e-247	95	86	94	1	423	1	423	469	428	423
1509	FGRRES_01226	563.53	2.2e-161	99	99	99	1	282	1	282	282	282	282
1510	FGRRES_01227	756.52	2.6e-219	99	99	99	1	375	1	375	375	375	375
1511	FGRRES_20031	90.51	1.2e-19	63	41	62	1	78	1	82	124	83	82
1512	FGRRES_01228	368.24	7e-103	96	96	96	1	186	1	186	186	186	186
1513	FGRRES_01229	328.95	3.9e-91	98	98	98	1	168	1	168	168	168	168
1514	FGRRES_01230	751.9	6.4e-218	97	97	97	1	380	1	378	380	378	380
1515	FGRRES_01231	1403.27	0	96	96	96	1	719	1	719	719	719	719
1516	FGRRES_01232	162.93	1.4e-41	100	100	100	1	83	1	83	83	83	83
1518	FGRRES_01233	998.81	4.8e-292	90	90	90	1	552	1	553	552	553	553
1519	FGRRES_01234	4404.74	0	96	97	97	1	2279	1	2279	2279	2279	2285
1520	FGRRES_01235	1167.91	0	95	95	95	1	571	1	571	571	571	571
1521	FGRRES_01236	389.04	7.7e-109	100	65	100	102	292	1	191	292	191	191
1522	FGRRES_01237	868.23	8.9e-253	87	87	87	1	508	1	509	508	509	510
1523	FGRRES_01238	206.45	1.1e-54	100	100	100	1	106	1	106	106	106	106
1524	FGRRES_01239	325.09	5.7e-90	91	91	93	1	169	1	165	169	165	169
1525	FGRRES_01240	786.18	3.4e-228	92	92	92	1	408	1	408	408	408	408
1526	FGRRES_01241_M	520.78	1.5e-148	97	99	97	1	269	1	273	269	273	273
1527	FGRRES_01242	315.08	5.4e-87	95	95	95	1	161	1	161	161	161	161
1528	FGRRES_01243	2580.44	0	97	97	97	1	1308	1	1308	1308	1308	1308
1529	FGRRES_01244	1179.85	0	97	97	97	1	587	1	587	587	587	587
1530	FGRRES_01245	728.4	7.1e-211	97	97	97	1	358	1	358	358	358	358
1531	FGRRES_11914	789.64	3.1e-229	94	94	94	1	412	1	412	412	412	412
1532	FGRRES_11915	976.47	2.3e-285	96	97	96	1	503	1	507	503	507	507
1533	FGRRES_01247	191.82	2.9e-50	96	96	96	1	104	1	104	104	104	104
1534	FGRRES_11916	510.76	1.5e-145	93	93	93	1	260	1	260	261	261	260
1535	FGRRES_01248	1498.41	0	98	98	98	1	745	1	745	745	745	745
1536	FGRRES_01249	1507.66	0	89	90	89	1	807	1	812	807	812	813
1537	FGRRES_01250	1223.76	0	94	94	94	1	615	1	614	615	614	615
1538	FGRRES_01251	1301.96	0	90	60	62	1	697	1	697	1045	1014	697
1539	FGRRES_15835	1150.96	0	96	97	96	1	585	1	586	585	586	586
1540	FGRRES_11917	182.19	4.5e-47	69	65	56	15	147	12	149	147	169	138
1541	FGRRES_01254	881.32	9.1e-257	93	92	93	10	465	1	456	465	456	456
1542	FGRRES_01255	629.79	3.1e-181	92	91	92	1	325	1	325	329	326	325
1543	FGRRES_01256	637.49	1.5e-183	95	95	95	1	327	1	326	327	326	327
1544	FGRRES_01257	1631.31	0	98	98	98	1	847	1	847	847	847	847
1545	FGRRES_15836	754.59	1e-218	94	94	94	1	388	1	388	388	388	388
1546	FGRRES_15837	1288.48	0	88	88	88	1	704	1	704	706	706	704
1547	FGRRES_01261	597.82	3.1e-171	75	45	77	1	403	1	397	676	397	403
1548	FGRRES_11921	184.5	2.7e-47	95	32	95	186	280	1	95	280	95	95
1549	FGRRES_01263	780.79	1.5e-226	94	94	94	1	424	1	424	424	424	424
1550	FGRRES_01264	855.51	6.7e-249	77	77	77	4	565	3	563	565	563	564
1551	FGRRES_01265	1906.34	0	97	97	97	1	997	1	997	997	997	997
1553	FGRRES_01266	1418.29	0	77	77	78	1	952	1	942	952	942	961
1554	FGRRES_01267	221.48	3.6e-59	92	92	92	1	113	1	113	113	113	113
1556	FGRRES_01268	294.28	8e-81	97	97	97	1	146	1	146	146	146	146
1557	FGRRES_01269	185.65	8.1e-48	75	41	48	99	214	68	183	214	183	116
1558	FGRRES_01270	400.98	1.2e-112	96	95	95	1	209	1	209	210	210	209
1559	FGRRES_01271	1929.07	0	96	96	96	1	976	1	976	976	976	976
1560	FGRRES_15838	2447.54	0	96	96	96	1	1222	1	1222	1222	1222	1222
1562	FGRRES_01273	1401.73	0	95	95	96	1	720	1	719	720	719	720
1563	FGRRES_01274	488.42	7.4e-139	96	96	96	1	249	1	249	249	249	249
1564	FGRRES_15839	1893.24	0	92	93	92	1	1020	1	1023	1020	1023	1024
1565	FGRRES_01276	193.36	1.3e-50	86	86	93	1	122	1	112	122	112	122
1566	FGRRES_01277	451.05	2.5e-127	93	53	54	173	402	161	390	402	390	230
1567	FGRRES_01278_M	219.93	9.8e-59	99	99	99	1	109	1	109	109	109	109
1569	FGRRES_01279	988.41	5.8e-289	99	96	99	5	494	1	490	504	490	490
1570	FGRRES_01280	1933.3	0	94	94	94	1	1019	1	1019	1019	1019	1019
1571	FGRRES_01281	1092.8	0	90	90	90	1	601	1	601	601	601	601
1572	FGRRES_01282	990.72	1.1e-289	95	95	95	1	487	1	488	488	489	488
1573	FGRRES_01283	1103.2	0	98	85	90	79	611	49	581	611	581	533
1574	FGRRES_01284	1059.67	2.2e-310	95	95	95	1	533	1	533	533	533	533
1575	FGRRES_01285	1113.21	0	97	97	97	1	559	1	559	559	559	559
1576	FGRRES_11924	269.24	5.4e-73	69	66	61	14	210	32	225	210	225	200
1577	FGRRES_01286	341.66	9.6e-95	78	78	78	1	223	1	223	224	224	223
1578	FGRRES_01287	2144.01	0	97	97	97	1	1086	1	1086	1086	1086	1086
1579	FGRRES_15841	531.95	6.1e-152	99	99	99	1	257	1	257	257	257	257
1580	FGRRES_01289	929.86	2.2e-271	96	96	96	1	469	1	469	469	469	469
1581	FGRRES_01290	751.13	1.1e-217	98	98	98	1	372	1	372	372	372	372
1582	FGRRES_01291_M	900.97	1.1e-262	95	95	95	1	473	1	473	473	473	473
1583	FGRRES_01292	685.64	4.8e-198	98	98	98	1	336	1	336	336	336	336
1584	FGRRES_01293	1749.18	0	94	94	94	1	890	1	892	890	892	892
1585	FGRRES_01294	786.95	2.5e-228	83	76	77	39	492	40	493	495	494	454
1586	FGRRES_01295	1337.78	0	96	96	96	1	679	1	679	681	681	679
1587	FGRRES_01296	498.05	2e-141	90	54	74	48	313	4	269	437	323	266
1588	FGRRES_15842	801.2	1e-232	97	97	97	1	415	1	415	415	415	415
1590	FGRRES_01298	598.2	8.6e-172	98	98	98	1	296	1	296	296	296	296
1591	FGRRES_11928	68.94	2.8e-13	73	37	16	1	41	1	41	81	180	41
1593	FGRRES_01299	930.24	2.4e-271	95	75	79	131	629	94	592	629	594	499
1594	FGRRES_01300	1361.67	0	98	98	98	1	674	1	674	674	674	674
1595	FGRRES_01301	1402.5	0	98	98	98	1	714	1	714	714	714	714
1596	FGRRES_01302	730.32	3.1e-211	80	68	69	13	460	1	454	534	530	456
1597	FGRRES_01303	92.05	3.1e-20	66	51	32	27	102	71	144	102	164	80
1598	FGRRES_00030_M	97.06	6.3e-21	33	20	17	124	300	128	293	300	347	182
1599	FGRRES_01304	1303.89	0	84	84	86	1	779	1	764	779	764	781
1601	FGRRES_01306	418.31	7.5e-118	95	95	95	1	214	1	214	214	214	214
1602	FGRRES_01307	1034.63	7.4e-303	97	97	97	1	521	1	520	522	521	522
1603	FGRRES_01308	1352.81	0	95	95	93	1	711	1	711	713	726	713
1604	FGRRES_01309	826.24	3.1e-240	94	94	95	1	425	1	421	425	421	425
1606	FGRRES_11929	51.22	6.1e-08	92	33	24	39	65	44	70	74	102	27
1607	FGRRES_11930	144.44	1.3e-35	95	41	60	29	98	23	92	162	111	70
1608	FGRRES_01310	2086.23	0	91	91	91	1	1103	1	1104	1105	1104	1104
1609	FGRRES_01311	1358.58	0	97	97	97	1	668	1	670	668	670	670
1611	FGRRES_01312	3725.64	0	97	97	97	1	1920	3	1921	1920	1921	1920
1613	FGRRES_01313	709.91	2.6e-205	97	97	97	1	362	1	361	362	361	362
1614	FGRRES_01314	1151.35	0	98	98	98	1	576	1	576	576	576	576
1615	FGRRES_01315	227.64	5.8e-61	99	83	90	1	99	1	100	119	109	100
1616	FGRRES_01316	1587.78	0	94	94	94	1	832	1	830	832	830	837
1617	FGRRES_01317	492.27	5.3e-140	96	96	96	1	253	1	253	253	253	253
1618	FGRRES_01318	1674.06	0	95	95	96	1	854	1	850	854	850	854
1619	FGRRES_01319	2363.19	0	81	81	81	1	1403	1	1413	1403	1413	1414
1620	FGRRES_01320	1391.33	0	98	84	86	1	715	1	715	835	813	715
1621	FGRRES_15006	133.65	9.2e-33	92	92	92	1	67	1	67	67	67	67
1622	FGRRES_01321	1518.83	0	92	93	93	1	791	1	793	791	793	799
1623	FGRRES_01322	190.66	6.3e-50	95	95	95	1	98	1	98	98	98	98
1624	FGRRES_01323	1551.95	0	96	83	85	1	797	1	797	924	907	797
1625	FGRRES_01324	467.23	1.7e-132	95	95	95	1	238	1	238	238	238	238
1626	FGRRES_01325	696.04	4.1e-201	93	93	93	1	374	1	374	374	374	374
1627	FGRRES_01326	1004.97	6.3e-294	94	95	94	1	527	1	531	527	531	531
1628	FGRRES_01327	717.23	3.8e-207	57	57	58	1	713	1	712	714	713	723
1629	FGRRES_01328	764.99	7.8e-222	97	97	98	1	398	1	393	398	393	398
1630	FGRRES_01329	347.82	1.2e-96	97	84	97	29	207	1	179	207	179	179
1631	FGRRES_01330	531.56	8.8e-152	96	96	96	1	272	1	272	272	272	272
1632	FGRRES_01331	266.93	1.4e-72	86	81	86	9	147	1	139	147	139	139
1633	FGRRES_01332	1813.89	0	93	94	93	1	978	1	992	978	992	993
1634	FGRRES_01333	1125.54	0	93	93	93	1	604	1	604	604	604	604
1635	FGRRES_01334	292.74	2.6e-80	98	98	98	1	154	1	154	154	154	154
1636	FGRRES_01335	801.2	1.3e-232	81	79	78	5	486	15	502	496	503	488
1637	FGRRES_01336	1359.74	0	94	94	94	1	721	1	721	721	721	721
1638	FGRRES_01337	917.92	8.6e-268	97	97	97	1	457	1	457	457	457	457
1639	FGRRES_01338_M	428.33	7.8e-121	95	95	95	1	226	1	226	226	226	226
1640	FGRRES_01339	1518.06	0	91	91	91	1	868	1	867	868	867	868
1641	FGRRES_15843	5309.58	0	85	86	86	1	3267	1	3259	3267	3259	3328
1643	FGRRES_01340	393.27	2.2e-110	98	98	98	1	197	1	197	197	197	197
1644	FGRRES_01341	1461.43	0	97	97	97	1	714	1	714	714	714	714
1645	FGRRES_01342	685.26	6.7e-198	93	93	93	1	353	1	353	353	353	353
1646	FGRRES_01343	494.97	9.1e-141	92	92	91	1	272	1	272	272	276	272
1647	FGRRES_15844	1430.62	0	94	94	94	2	742	1	742	742	742	742
1648	FGRRES_01345	499.97	2.6e-142	99	99	99	1	255	1	255	255	255	255
1649	FGRRES_11935_M	77.8	6.4e-16	73	34	25	51	103	71	118	114	151	53
1650	FGRRES_01346	863.99	1.4e-251	99	99	99	1	438	1	438	438	438	438
1651	FGRRES_01347	2288.84	0	92	92	92	1	1218	1	1219	1218	1219	1222
1652	FGRRES_01348	840.88	1.3e-244	93	93	93	1	455	1	454	458	456	457
1653	FGRRES_01349	976.47	2.3e-285	93	93	93	1	509	1	509	509	509	509
1654	FGRRES_01350	1185.63	0	96	96	96	1	614	1	613	614	613	614
1655	FGRRES_01351	831.63	7.8e-242	89	90	90	1	443	1	443	443	443	448
1656	FGRRES_01352	1082.4	0	94	95	94	1	575	1	576	575	576	576
1657	FGRRES_01353	1028.08	6.6e-301	98	98	98	1	503	1	502	503	502	503
1658	FGRRES_01354	858.98	4.5e-250	98	95	98	14	438	1	425	438	425	425
1659	FGRRES_01355	676.78	2.5e-195	95	95	95	1	358	1	358	359	359	358
1660	FGRRES_01356	261.54	4.5e-71	97	97	97	1	130	1	130	130	130	130
1661	FGRRES_01357	1463.36	0	94	94	94	1	781	2	782	781	782	781
1662	FGRRES_01358	765.76	4.8e-222	94	92	91	1	403	1	400	413	416	403
1663	FGRRES_01359	1554.27	0	90	90	90	1	868	1	868	868	868	868
1664	FGRRES_01360	197.59	5.2e-52	97	89	82	10	108	20	118	108	118	99
1665	FGRRES_01361	744.19	1.3e-215	97	97	97	1	366	1	366	366	366	366
1666	FGRRES_11936	253.06	1.7e-68	93	93	93	1	133	1	133	133	133	133
1667	FGRRES_15845	861.29	9.8e-251	88	88	90	1	469	1	461	469	461	471
1668	FGRRES_11938	510.76	2e-145	94	82	94	46	325	3	284	325	284	282
1669	FGRRES_01363	283.11	2e-77	90	90	90	1	151	1	151	152	152	151
1670	FGRRES_11939	175.64	2.1e-45	97	96	96	1	93	1	93	94	94	93
1671	FGRRES_01364	4067.31	0	96	96	96	1	2104	1	2103	2104	2103	2104
1672	FGRRES_01365	1139.79	0	88	79	77	76	715	96	735	715	735	644
1673	FGRRES_01366	736.1	5.2e-213	86	69	67	102	505	117	519	505	519	404
1674	FGRRES_11940	270.78	8.3e-74	94	94	94	1	137	1	137	137	137	137
1675	FGRRES_11941	1578.92	0	87	87	87	3	917	1	915	920	915	915
1676	FGRRES_01368	448.74	6.1e-127	92	91	91	1	236	1	236	237	237	236
1677	FGRRES_11942	491.89	9.6e-140	79	78	79	1	317	1	315	319	317	317
1678	FGRRES_01369	962.98	2.6e-281	99	93	99	30	505	1	476	505	476	476
1679	FGRRES_01370	734.18	1.5e-212	95	95	95	1	396	1	397	396	397	397
1680	FGRRES_01371_M	1977.6	0	96	96	96	1	1004	1	1004	1004	1004	1004
1681	FGRRES_01372	1999.56	0	93	88	87	66	1126	89	1138	1126	1138	1062
1682	FGRRES_01373	653.28	2.6e-188	94	94	94	1	330	1	330	330	330	330
1683	FGRRES_01374	776.55	2.8e-225	95	95	95	1	426	1	426	426	426	426
1684	FGRRES_01375	623.24	2.9e-179	97	97	97	1	330	1	330	330	330	330
1685	FGRRES_01376	1011.91	5.6e-296	90	91	91	1	561	1	561	561	561	568
1686	FGRRES_01377	223.02	1.4e-59	98	98	98	1	118	1	118	118	118	118
1687	FGRRES_01378	1838.93	0	91	91	91	1	992	1	997	993	998	997
1688	FGRRES_01379	225.33	2.3e-60	97	97	97	1	111	1	111	111	111	111
1689	FGRRES_01381	176.02	1.7e-45	97	97	97	1	89	1	89	89	89	89
1690	FGRRES_01382	1160.21	0	98	98	98	1	599	1	599	599	599	599
1691	FGRRES_01383	349.36	3.5e-97	91	91	91	1	189	1	189	189	189	189
1692	FGRRES_01384	389.81	5.1e-109	66	61	63	1	284	1	279	316	303	289
1693	FGRRES_01385	414.85	1.5e-116	82	63	82	76	321	1	246	321	246	246
1694	FGRRES_01386	1126.31	0	91	91	93	1	628	1	618	628	618	630
1695	FGRRES_01387	479.17	5.9e-136	79	79	79	1	302	1	302	302	302	302
1696	FGRRES_01388	2155.95	0	97	97	97	1	1076	1	1076	1076	1076	1076
1697	FGRRES_01389	333.57	5e-92	85	46	41	1	195	1	193	354	398	195
1698	FGRRES_01390	973.39	1.9e-284	95	95	95	1	492	1	492	492	492	492
1699	FGRRES_01391	1551.18	0	98	98	98	1	786	1	786	786	786	786
1700	FGRRES_01392	678.71	6.4e-196	98	98	98	1	356	1	356	356	356	356
1701	FGRRES_01393	867.84	1.7e-252	77	64	79	130	705	1	574	705	574	584
1702	FGRRES_01394	309.69	2.4e-85	90	90	90	1	166	1	166	167	166	166
1703	FGRRES_01395	1004.2	1e-293	97	97	97	1	503	1	503	503	503	503
1704	FGRRES_01397	837.41	1.2e-243	98	98	98	1	400	1	400	400	400	400
1705	FGRRES_01398	285.42	3.4e-78	100	100	100	1	139	1	139	139	139	139
1706	FGRRES_01399	1069.69	2.1e-313	97	97	98	1	531	1	529	531	529	531
1707	FGRRES_01400	340.89	3.1e-94	76	46	76	139	349	1	211	351	211	212
1708	FGRRES_01401	480.71	1.7e-136	84	84	78	1	267	1	267	268	289	267
1709	FGRRES_01402	586.26	3.6e-168	95	95	95	1	311	1	311	311	311	311
1710	FGRRES_11943	164.47	2.7e-41	53	32	34	7	161	31	190	262	252	160
1711	FGRRES_15846	496.89	2.1e-141	96	96	96	1	252	1	251	252	251	252
1712	FGRRES_01404	821.62	8.5e-239	89	89	90	1	464	1	461	464	461	464
1713	FGRRES_01405	855.9	3.6e-249	94	94	94	1	423	1	422	423	422	423
1714	FGRRES_15847	1197.57	0	92	92	92	1	639	1	639	639	639	639
1715	FGRRES_01407	1453.73	0	94	95	94	1	760	1	764	760	764	764
1716	FGRRES_01408	372.09	5.3e-104	96	96	96	1	195	1	195	195	195	195
1717	FGRRES_11944	181.8	3e-47	100	100	100	1	89	1	89	89	89	89
1718	FGRRES_01409	228.02	4.5e-61	95	95	96	1	121	1	120	121	120	121
1719	FGRRES_01410_M	2406.71	0	97	97	97	1	1221	1	1221	1221	1221	1221
1720	FGRRES_01411	844.73	8.5e-246	89	90	89	1	430	1	437	430	437	437
1721	FGRRES_01412	1877.06	0	91	91	91	1	985	1	984	985	984	985
1723	FGRRES_15848	767.69	2.1e-222	97	60	77	240	633	101	494	633	494	394
1724	FGRRES_01414	1311.21	0	91	91	91	1	773	1	774	773	774	774
1725	FGRRES_01415	464.92	8.7e-132	93	93	93	1	247	1	248	247	248	248
1726	FGRRES_11946	624.01	1.6e-179	91	91	93	1	317	1	312	318	312	319
1727	FGRRES_11947	859.75	2.7e-250	95	95	95	1	443	1	443	444	444	443
1728	FGRRES_01417	890.57	1.5e-259	98	98	98	1	454	1	454	454	454	454
1729	FGRRES_01418	297.36	1.1e-81	96	96	96	2	158	1	157	158	157	157
1731	FGRRES_01419	1415.98	0	98	98	98	1	708	1	708	708	708	708
1732	FGRRES_01420	1912.12	0	85	85	85	13	1114	1	1094	1116	1108	1107
1733	FGRRES_01421	622.47	4.7e-179	96	96	96	1	317	1	317	317	317	317
1734	FGRRES_01422	940.26	1.7e-274	99	99	99	1	470	1	470	470	470	470
1735	FGRRES_01424	1366.67	0	96	96	96	1	701	1	698	701	698	702
1736	FGRRES_11950	190.27	2.7e-49	75	57	26	1	143	143	284	191	413	145
1737	FGRRES_11950	73.17	1.5e-14	83	40	9	36	80	88	136	101	413	49
1738	FGRRES_11951	78.57	5.8e-16	50	40	46	1	102	1	98	134	117	107
1739	FGRRES_01425	1810.42	0	99	97	99	1	922	1	922	942	922	922
1740	FGRRES_01426	895.57	4.9e-261	88	88	88	1	485	1	485	485	485	485
1742	FGRRES_01428	1182.16	0	94	95	94	1	611	1	616	611	616	616
1743	FGRRES_15849	298.52	3.8e-81	51	22	36	10	283	39	324	655	405	288
1744	FGRRES_01429	2254.17	0	98	98	98	1	1164	1	1166	1164	1166	1167
1745	FGRRES_01430	1230.7	0	98	98	97	1	606	1	606	606	610	606
1746	FGRRES_01431	946.42	4.9e-276	97	52	57	1	478	1	475	893	812	478
1747	FGRRES_01432	1479.92	0	95	95	95	1	768	1	768	768	768	768
1748	FGRRES_01433	4247.2	0	98	97	98	34	2146	1	2113	2146	2113	2113
1750	FGRRES_11954	163.31	1.1e-41	78	82	67	1	100	1	105	100	122	105
1751	FGRRES_01434	698.74	6.2e-202	92	94	92	1	366	1	376	366	376	376
1752	FGRRES_01435_M	341.66	6.3e-95	98	97	97	1	173	1	173	174	174	173
1753	FGRRES_01436	208.38	3e-55	90	95	90	1	110	1	116	110	116	116
1754	FGRRES_01437	350.13	2.1e-97	92	92	93	1	190	1	189	190	189	190
1755	FGRRES_01438	673.7	2e-194	95	95	95	1	353	1	353	353	353	353
1756	FGRRES_01439	1753.8	0	91	91	91	1	999	1	998	999	998	999
1757	FGRRES_01440	567	2.1e-162	93	93	93	1	295	1	294	295	294	295
1758	FGRRES_11955	409.84	8.3e-115	76	43	53	1	279	49	307	494	399	282
1759	FGRRES_11956	866.3	3.1e-252	89	89	89	1	479	1	479	479	479	479
1760	FGRRES_01442	2508.02	0	89	90	89	1	1381	1	1385	1381	1385	1390
1761	FGRRES_01443	253.06	9.8e-68	63	32	36	191	391	149	351	392	352	204
1762	FGRRES_01444	860.91	1.1e-250	97	97	97	1	428	1	428	428	428	428
1763	FGRRES_01445	1290.4	0	99	89	97	67	701	10	644	701	644	635
1764	FGRRES_01446	839.34	3.8e-244	93	91	89	1	434	1	434	445	456	434
1765	FGRRES_01447	688.72	5.8e-199	97	96	97	4	340	1	337	340	337	338
1766	FGRRES_15851	515.77	6.1e-147	96	80	77	55	316	64	325	316	325	262
1767	FGRRES_01449	952.2	4.4e-278	95	95	95	1	484	1	484	484	484	484
1768	FGRRES_01450	506.52	2.7e-144	96	96	96	1	255	1	255	255	255	255
1769	FGRRES_01451	855.13	7.3e-249	90	85	89	1	455	1	455	484	458	455
1770	FGRRES_01452	597.82	1.4e-171	85	83	84	1	342	1	342	353	345	342
1771	FGRRES_01453	689.88	2.7e-199	97	97	97	1	353	1	353	353	353	353
1772	FGRRES_01454	1199.88	0	96	96	96	1	604	1	604	604	604	604
1773	FGRRES_01455_M	274.63	7.1e-75	93	93	93	1	151	1	151	151	151	151
1774	FGRRES_11957	278.49	5.5e-76	82	81	55	5	159	72	228	159	233	157
1775	FGRRES_01457	929.09	8.3e-271	91	51	53	1	518	1	512	921	894	518
1776	FGRRES_01458	150.98	5.9e-38	69	68	19	3	114	288	399	114	406	112
1777	FGRRES_01459	457.6	1.2e-129	96	96	96	1	227	1	227	227	227	227
1778	FGRRES_01461	818.53	6.4e-238	96	96	96	1	423	1	423	423	423	423
1779	FGRRES_01462	521.93	6.8e-149	95	95	95	1	269	1	269	269	269	269
1780	FGRRES_01463	1108.98	0	87	83	87	33	669	6	641	670	641	638
1781	FGRRES_01464	688.72	7.5e-199	98	80	83	1	338	1	338	417	401	338
1782	FGRRES_01465	724.55	1.1e-209	90	90	90	1	378	1	378	378	378	378
1783	FGRRES_01466	410.22	1.8e-115	95	95	95	1	196	1	196	196	196	196
1784	FGRRES_01467	702.2	5.9e-203	91	91	92	1	382	1	379	382	379	382
1785	FGRRES_01468	738.8	6.8e-214	82	84	83	18	439	1	441	439	442	445
1786	FGRRES_01469	555.06	8.9e-159	97	90	93	1	287	1	287	312	302	287
1787	FGRRES_01470	920.23	1.9e-268	92	93	93	1	484	1	483	484	483	489
1788	FGRRES_11958	315.85	4.1e-87	84	84	84	1	184	1	184	184	184	184
1789	FGRRES_11959	237.27	1.4e-63	99	70	76	1	113	1	113	160	147	113
1790	FGRRES_01472	1047.73	1.2e-306	80	74	72	1	658	1	653	714	729	661
1792	FGRRES_15852	2271.12	0	97	97	97	1	1173	1	1173	1173	1173	1173
1793	FGRRES_11961	607.83	1.7e-174	95	67	95	123	419	1	297	419	297	297
1794	FGRRES_01475	1429.85	0	98	88	98	87	824	1	737	824	737	738
1795	FGRRES_01476	650.97	1.4e-187	94	94	94	1	342	1	342	342	342	342
1796	FGRRES_01477	742.27	6e-215	83	83	83	1	429	1	425	430	431	429
1797	FGRRES_01478	1130.55	0	86	85	84	9	657	24	670	657	670	650
1798	FGRRES_01479	144.44	1.3e-35	55	57	51	1	157	1	161	163	181	168
1799	FGRRES_01480	907.13	1.5e-264	94	94	94	1	453	1	452	453	452	453
1800	FGRRES_01481	809.29	3.7e-235	99	99	99	1	403	1	403	403	403	403
1801	FGRRES_01482	1108.59	0	83	83	83	1	652	1	653	652	653	653
1802	FGRRES_15853	2105.1	0	76	77	75	1	1357	1	1376	1357	1387	1384
1803	FGRRES_01484	1074.31	9.1e-315	96	96	96	1	550	1	550	550	550	550
1804	FGRRES_01485	617.08	1.9e-177	97	97	97	1	313	1	313	313	313	313
1805	FGRRES_01486	936.79	1.8e-273	98	98	98	1	469	1	469	469	469	469
1806	FGRRES_01487	183.34	1e-47	90	90	91	1	107	1	106	107	106	107
1808	FGRRES_01488	1996.09	0	88	89	89	1	1143	1	1144	1143	1144	1152
1809	FGRRES_01489	247.67	4.4e-67	99	99	99	1	108	1	108	108	108	108
1810	FGRRES_01490	541.58	9.8e-155	88	90	88	1	304	1	308	304	308	308
1811	FGRRES_01491	298.52	1.9e-81	49	49	46	10	377	31	401	377	401	381
1812	FGRRES_01492	51.22	6.1e-08	95	30	21	1	24	13	36	75	107	24
1813	FGRRES_01493_M	360.15	1.7e-100	97	97	97	1	172	1	172	172	172	172
1814	FGRRES_15854	569.31	4.4e-163	90	92	90	1	306	1	311	306	311	311
1815	FGRRES_01495	479.56	3.8e-136	90	90	91	1	265	1	261	266	262	265
1816	FGRRES_01496	1116.68	0	96	96	97	1	560	1	554	560	554	560
1817	FGRRES_01497	3386.28	0	97	97	97	1	1758	1	1757	1758	1757	1758
1818	FGRRES_01498	1219.91	0	96	96	96	1	629	1	629	629	629	629
1819	FGRRES_01499	699.12	4.8e-202	96	96	97	1	372	1	368	372	368	372
1820	FGRRES_15855_M	2205.64	0	96	96	96	1	1167	1	1168	1167	1168	1170
1821	FGRRES_01502	486.49	3.3e-138	92	92	92	1	277	1	277	277	277	277
1822	FGRRES_01503	544.27	1.9e-155	98	74	77	1	274	1	274	363	349	274
1823	FGRRES_01504	239.19	2.1e-64	96	96	96	1	123	1	123	123	123	123
1824	FGRRES_01505	347.05	1.5e-96	95	95	95	1	177	1	177	177	177	177
1825	FGRRES_01506_M	999.58	2.6e-292	97	95	92	10	510	28	528	510	528	501
1826	FGRRES_15856	803.9	2.3e-233	73	73	73	3	550	4	551	550	551	554
1827	FGRRES_15857	138.66	2.9e-34	93	93	93	1	63	1	63	63	63	63
1828	FGRRES_01508	667.54	1.4e-192	95	95	95	1	338	1	338	338	338	338
1829	FGRRES_01509	509.99	2.5e-145	100	100	100	1	257	1	257	257	257	257
1830	FGRRES_01510	3069.26	0	87	88	88	1	1776	1	1777	1776	1777	1782
1831	FGRRES_01511	856.28	3.1e-249	92	92	92	1	461	1	461	461	461	461
1832	FGRRES_01512	162.15	1e-40	64	39	52	15	148	25	157	220	165	134
1833	FGRRES_01513	276.94	1.7e-75	85	85	85	1	162	1	162	162	162	162
1834	FGRRES_01514	445.66	4.9e-126	91	90	90	1	229	1	229	230	230	229
1835	FGRRES_01515	1377.84	0	94	94	94	1	707	1	708	707	708	708
1836	FGRRES_01516	321.24	8.8e-89	96	88	96	16	176	1	161	176	161	161
1837	FGRRES_01519	905.2	5.7e-264	97	97	97	1	455	1	455	455	455	455
1838	FGRRES_01520	558.14	9.4e-160	98	97	97	1	285	1	285	287	286	285
1839	FGRRES_01521	449.51	7.3e-127	93	54	67	149	381	88	320	398	321	233
1840	FGRRES_01522	718.77	6e-208	95	95	95	1	378	1	378	378	378	378
1841	FGRRES_01523	647.12	1.8e-186	95	95	95	1	324	1	324	324	324	324
1842	FGRRES_15858	829.32	7.4e-241	67	49	48	1	573	1	574	773	794	574
1843	FGRRES_01525	644.42	1.3e-185	90	90	90	1	351	1	352	351	352	353
1844	FGRRES_01526	1598.56	0	98	98	98	1	810	1	810	810	810	810
1846	FGRRES_01527	939.87	2.3e-274	95	95	95	1	486	1	486	486	486	486
1849	FGRRES_01529	106.3	4.5e-24	51	29	29	55	156	63	164	177	177	102
1850	FGRRES_01530	1677.53	0	94	64	66	402	1291	370	1260	1291	1260	891
1851	FGRRES_01531	750.74	1.5e-217	96	96	96	1	383	1	383	383	383	383
1852	FGRRES_01532	703.36	3.6e-203	72	73	72	1	489	1	496	489	496	497
1853	FGRRES_01533	1441.79	0	96	95	96	10	760	1	753	760	753	753
1854	FGRRES_01534	511.92	6.5e-146	98	98	98	1	255	1	255	255	255	255
1855	FGRRES_01535	1543.87	0	98	98	98	1	741	1	741	741	741	741
1856	FGRRES_01536	1224.15	0	94	95	94	1	617	1	619	617	619	619
1857	FGRRES_01537	141.74	3.5e-35	95	95	95	1	73	1	73	73	73	73
1858	FGRRES_01538	499.97	2.6e-142	96	96	96	1	257	1	257	257	257	257
1859	FGRRES_01539	1836.23	0	88	89	89	1	1026	1	1020	1026	1020	1027
1860	FGRRES_01540	441.04	1.2e-124	95	95	95	1	225	1	225	225	225	225
1861	FGRRES_01541	657.52	1.4e-189	97	97	97	1	331	1	331	333	332	331
1862	FGRRES_01542	422.55	4e-119	95	95	95	1	216	1	217	216	217	217
1863	FGRRES_01543	463.38	2.4e-131	94	94	94	1	240	1	240	240	240	240
1864	FGRRES_01544	1758.42	0	96	81	85	112	1037	74	1005	1101	1049	932
1865	FGRRES_15859_M	541.96	1.1e-154	85	65	63	1	317	1	317	420	435	320
1866	FGRRES_01545	1019.22	4.3e-298	96	76	96	140	678	1	539	678	539	539
1867	FGRRES_01546	199.9	2.4e-52	89	66	73	1	115	1	116	158	142	117
1868	FGRRES_01547	659.45	9.4e-190	61	51	59	1	605	1	573	723	630	610
1869	FGRRES_01548	830.86	1.4e-241	92	89	92	18	468	1	454	468	454	454
1870	FGRRES_15860	1021.92	6.7e-299	79	79	68	2	681	110	788	681	788	683
1871	FGRRES_15860	52.37	2.7e-08	76	32	3	3	32	24	57	79	788	34
1872	FGRRES_01550	259.23	2.7e-70	94	94	94	1	143	1	143	143	143	143
1873	FGRRES_01551	1196.42	0	90	90	90	1	676	1	676	676	676	676
1874	FGRRES_01552	407.14	1.6e-114	99	99	99	1	202	1	202	202	202	202
1875	FGRRES_01553	2340.84	0	97	97	97	1	1238	1	1237	1238	1237	1241
1876	FGRRES_01554	1442.56	0	89	89	89	1	804	1	806	804	806	807
1877	FGRRES_01555	1047.34	1.5e-306	94	80	94	97	664	1	568	664	568	569
1878	FGRRES_01556	1114.37	0	86	87	86	1	609	1	611	609	611	611
1879	FGRRES_01557	1012.29	4.5e-296	83	84	83	1	586	1	593	586	593	594
1881	FGRRES_01558	2712.95	0	86	86	86	1	1510	1	1510	1512	1510	1519
1882	FGRRES_01559	521.93	7.3e-149	86	86	86	1	284	1	284	284	284	284
1883	FGRRES_01560	839.72	2.7e-244	96	96	96	1	426	1	426	426	426	426
1884	FGRRES_01561	2683.67	0	97	97	98	1	1368	1	1362	1368	1362	1368
1885	FGRRES_01562	1000.73	1.2e-292	94	95	94	1	522	1	524	522	524	525
1886	FGRRES_01563	674.09	4.9e-194	84	36	40	20	426	38	444	934	850	407
1887	FGRRES_01564	1665.97	0	96	96	97	1	848	1	847	848	847	848
1889	FGRRES_01567	694.89	8.5e-201	96	96	96	1	353	1	353	353	353	353
1890	FGRRES_15861	2053.1	0	95	93	94	26	1099	6	1079	1099	1079	1074
1891	FGRRES_11967	1051.97	4.5e-308	95	95	95	1	530	1	529	530	529	530
1893	FGRRES_01569	1045.42	8.1e-306	87	56	57	339	931	330	915	931	915	602
1894	FGRRES_01570	645.97	5.6e-186	80	81	89	1	416	1	379	416	379	423
1895	FGRRES_01571	1470.29	0	94	94	94	1	751	1	751	751	751	751
1896	FGRRES_01572	1120.53	0	96	96	96	1	570	1	568	570	568	570
1897	FGRRES_01573	872.08	5.2e-254	97	97	97	1	446	1	446	446	446	446
1898	FGRRES_01574	695.27	6.4e-201	95	95	95	1	348	1	348	348	348	348
1899	FGRRES_17606	1673.29	0	81	84	86	1	1045	1	1023	1045	1023	1086
1900	FGRRES_11970	463.77	3.9e-131	96	56	63	171	409	125	363	409	363	239
1901	FGRRES_01575	1069.3	2.9e-313	97	96	97	7	551	1	545	551	545	545
1903	FGRRES_01576	714.53	1.1e-206	94	96	94	1	358	1	363	358	363	363
1904	FGRRES_01577	1086.25	0	84	71	79	1	632	1	632	747	670	632
1905	FGRRES_01578	436.03	6.5e-123	84	62	55	3	244	56	297	327	372	242
1906	FGRRES_20046	45.44	3e-06	75	27	35	36	63	1	28	76	60	28
1907	FGRRES_01579	234.57	1e-62	81	69	80	1	145	1	145	171	147	145
1908	FGRRES_01580	571.62	8.3e-164	96	96	96	1	290	1	290	290	290	290
1910	FGRRES_01584	668.31	1.5e-192	91	60	59	191	554	189	552	556	558	364
1911	FGRRES_01583	943.34	2.2e-275	89	89	89	1	518	1	517	518	517	518
1912	FGRRES_01582	2105.1	0	81	81	81	1	1279	1	1277	1279	1277	1283
1913	FGRRES_01581	1065.45	4.0e-312	96	96	96	1	534	1	534	534	534	534
1915	FGRRES_20048	738.8	6e-214	90	90	90	1	398	1	398	398	398	398
1916	FGRRES_15862	806.21	3.5e-234	86	87	86	3	444	5	451	444	451	447
1920	FGRRES_01591	516.92	2.8e-147	98	81	90	55	321	25	291	321	291	267
1921	FGRRES_01590	424.09	3.6e-119	58	47	43	1	349	1	349	429	472	349
1922	FGRRES_01586	594.73	1.1e-170	89	89	89	1	329	1	329	329	329	329
1923	FGRRES_01587	1186.02	0	85	79	85	47	718	1	672	724	674	672
1924	FGRRES_01588	981.09	1.6e-286	70	66	72	1	682	1	698	795	724	750
1925	FGRRES_15863	117.09	8.9e-28	71	67	68	4	80	3	79	82	80	77
1927	FGRRES_01592	1406.35	0	97	97	97	1	740	1	741	740	741	741
1928	FGRRES_01593	919.84	2.3e-268	97	97	97	1	466	1	466	466	466	466
1929	FGRRES_15864_M	1136.71	0	97	97	97	1	573	1	573	573	573	573
1930	FGRRES_01599	2222.97	0	73	79	76	1	1332	1	1385	1332	1385	1442
1931	FGRRES_11974	996.88	2e-291	87	79	76	49	596	72	619	598	621	548
1932	FGRRES_11976	1093.95	0	96	96	96	1	566	1	566	566	566	566
1933	FGRRES_11975	115.16	1.8e-26	35	31	25	1	221	99	315	256	316	223
1934	FGRRES_11977_M	393.66	1.6e-110	98	98	98	1	192	1	192	192	192	192
1935	FGRRES_01602	814.68	1e-236	87	87	87	1	449	1	449	449	449	449
1936	FGRRES_01603	1111.67	0	92	92	93	1	589	1	588	589	588	589
1937	FGRRES_01604	1523.84	0	96	76	77	1	770	1	773	981	971	773
1938	FGRRES_11978	1872.44	0	94	94	94	1	1020	1	1015	1020	1015	1020
1939	FGRRES_11979	655.98	1.4e-188	91	33	41	220	572	102	449	976	776	353
1940	FGRRES_01605	759.6	3.2e-220	100	100	100	1	389	1	389	389	389	389
1941	FGRRES_01606	2180.6	0	95	95	95	1	1120	1	1120	1120	1120	1121
1942	FGRRES_01607	747.27	1.6e-216	96	96	96	1	375	1	375	375	375	375
1943	FGRRES_01608_M	790.03	2.7e-229	82	82	82	1	453	1	453	453	453	453
1944	FGRRES_01609	509.6	7.8e-145	56	56	58	1	497	1	479	499	481	502
1945	FGRRES_01610	446.82	4.3e-126	92	53	59	157	373	123	339	373	339	217
1946	FGRRES_01611	517.69	1.4e-147	90	90	86	1	280	11	290	280	290	280
1947	FGRRES_01612_M	1063.52	3.0e-311	98	53	54	1	534	1	534	981	972	534
1948	FGRRES_01613	748.04	1e-216	97	92	97	19	403	1	385	403	385	385
1949	FGRRES_01614	1388.63	0	88	83	82	1	794	1	790	846	857	794
1950	FGRRES_01615	633.64	2e-182	95	95	95	1	313	1	314	314	314	314
1951	FGRRES_01616	305.83	6.1e-84	65	64	40	4	231	110	337	231	372	228
1952	FGRRES_10930	236.5	1.8e-62	33	19	19	208	600	219	615	682	708	406
1953	FGRRES_15865_M	996.88	1.7e-291	94	94	94	1	513	1	514	513	514	514
1954	FGRRES_01618	581.25	1.1e-166	91	92	92	1	298	1	297	298	297	301
1955	FGRRES_01619	1576.61	0	92	92	93	1	842	1	831	842	831	843
1956	FGRRES_01620	696.43	3e-201	94	94	95	1	359	1	356	359	356	360
1957	FGRRES_01621	666.38	3e-192	95	95	95	1	335	1	335	335	335	335
1958	FGRRES_01622	130.18	1e-31	100	67	62	21	81	37	97	91	97	61
1959	FGRRES_01623	379.41	3.2e-106	97	97	97	1	190	1	190	190	190	190
1960	FGRRES_01624	430.64	1.5e-121	96	96	96	1	215	1	215	215	215	215
1962	FGRRES_01626	453.37	3.4e-128	76	67	75	11	272	1	262	296	266	262
1963	FGRRES_01627	281.57	5.2e-77	100	100	100	1	144	1	144	144	144	144
1964	FGRRES_01628	115.16	3.4e-27	64	62	62	1	101	1	104	108	109	105
1966	FGRRES_01629	1241.87	0	98	98	98	1	623	1	622	623	622	623
1967	FGRRES_01630	713.76	2e-206	97	92	97	20	381	1	362	381	362	362
1968	FGRRES_01631	460.68	2.8e-130	88	62	65	105	359	91	343	359	343	255
1969	FGRRES_01632	2867.8	0	94	89	90	1	1522	6	1524	1609	1595	1523
1970	FGRRES_01633	287.34	9.5e-79	95	95	95	1	144	1	143	144	143	144
1971	FGRRES_01634	1760.73	0	79	82	81	1	1127	1	1152	1129	1153	1175
1972	FGRRES_01635	129.03	1.7e-30	51	19	16	39	163	79	203	323	386	125
1973	FGRRES_01636	1056.97	0	92	92	94	1	555	1	541	555	541	555
1975	FGRRES_15866_M	1229.54	0	94	94	94	1	652	1	652	652	652	653
1976	FGRRES_01638	1945.24	0	96	96	96	1	982	1	981	982	981	983
1977	FGRRES_01639	548.12	9.1e-157	96	96	96	1	274	1	274	274	274	274
1978	FGRRES_01640	905.2	6e-264	95	95	95	1	472	1	472	473	473	472
1979	FGRRES_15867_M	2499.16	0	94	92	94	28	1343	1	1315	1343	1315	1319
1980	FGRRES_01642	748.43	7.6e-217	92	92	92	1	399	1	399	399	399	399
1981	FGRRES_01643	785.41	5.5e-228	98	98	98	1	395	1	395	395	395	395
1982	FGRRES_01644	1971.82	0	96	96	96	1	1050	1	1047	1050	1047	1050
1983	FGRRES_01645	3328.5	0	92	92	93	1	1815	1	1801	1815	1801	1815
1984	FGRRES_15868	1367.44	0	71	71	73	1	993	1	971	994	971	1000
1985	FGRRES_15869	2673.66	0	91	91	92	1	1450	1	1445	1450	1445	1454
1986	FGRRES_01648	935.64	4.5e-273	86	86	86	1	510	1	510	510	510	510
1987	FGRRES_01649	275.79	9.9e-75	86	43	41	147	298	164	315	299	316	152
1988	FGRRES_01652	433.34	3.3e-122	79	80	79	1	276	1	278	276	278	279
1989	FGRRES_01653	219.16	8.3e-58	64	45	42	1	167	1	174	246	263	174
1990	FGRRES_01654	976.08	3e-285	92	92	92	1	510	1	510	510	510	510
1991	FGRRES_01655	146.75	1.1e-36	100	66	89	1	68	1	68	103	76	68
1992	FGRRES_01656	2107.8	0	97	97	97	1	1095	1	1094	1095	1094	1096
1993	FGRRES_01657	531.95	6.9e-152	95	95	96	1	278	1	277	278	277	278
1994	FGRRES_15870	1275.38	0	90	90	90	1	691	1	693	691	693	693
1995	FGRRES_01659	567.77	1.2e-162	93	93	93	1	296	1	296	296	296	296
1996	FGRRES_01660	508.06	9.6e-145	92	92	92	1	259	1	259	259	259	259
1997	FGRRES_01661	770.39	1.8e-223	97	97	97	1	380	1	380	380	380	380
1998	FGRRES_01662	1107.05	0	97	97	97	1	545	1	545	545	545	545
1999	FGRRES_15871	490.73	5.7e-139	51	39	41	173	711	141	665	712	667	543
2000	FGRRES_01665	1652.49	0	96	96	97	1	830	1	827	830	827	830
2001	FGRRES_01666	767.69	1.1e-222	98	98	98	1	378	1	379	378	379	379
2002	FGRRES_01667	373.63	1.7e-104	97	97	97	1	191	1	191	191	191	191
2003	FGRRES_01668	570.85	1.9e-163	77	78	66	1	361	67	427	361	427	362
2004	FGRRES_01669	407.14	1.7e-114	92	92	94	1	213	1	207	213	207	213
2005	FGRRES_01670	281.57	5.1e-77	93	93	93	1	143	1	143	143	143	143
2006	FGRRES_01671	536.95	2.4e-153	87	87	87	1	303	1	304	303	304	304
2007	FGRRES_01672	697.2	1.7e-201	99	99	99	1	345	1	345	345	345	345
2008	FGRRES_01673	580.48	1.7e-166	93	93	93	1	284	1	284	284	284	284
2010	FGRRES_01674	196.05	4e-51	65	60	64	1	147	1	148	169	159	157
2011	FGRRES_01675	1129.39	0	96	96	96	1	573	1	573	573	573	573
2013	FGRRES_01678	252.68	4.5e-68	61	64	37	1	192	1	199	192	324	199
2014	FGRRES_01679_M	485.34	1.7e-137	54	52	39	8	509	37	530	520	699	502
2015	FGRRES_01688	205.68	8.7e-54	74	39	39	71	194	95	215	233	238	125
2016	FGRRES_01687	414.08	2.3e-116	90	67	64	77	294	89	306	294	306	218
2017	FGRRES_01686	711.83	6.9e-206	93	93	93	1	360	1	360	360	361	360
2018	FGRRES_01685	1218.37	0	93	93	93	1	621	1	621	621	621	621
2019	FGRRES_01689	260.38	1e-70	96	93	94	1	128	1	128	131	130	128
2020	FGRRES_01690	2430.6	0	95	73	74	400	1722	373	1696	1722	1696	1324
2021	FGRRES_01691	1166.37	0	87	87	87	1	676	1	676	676	676	677
2022	FGRRES_15873_M	452.6	4.7e-128	90	90	90	1	254	1	254	254	254	254
2024	FGRRES_01693	1694.86	0	66	63	66	87	1447	56	1391	1447	1391	1394
2025	FGRRES_01694	469.54	4.1e-133	88	90	90	1	271	1	273	271	273	278
2026	FGRRES_01695_M	244.97	4.7e-66	96	94	61	1	132	1	130	134	205	132
2027	FGRRES_15874	410.22	1.8e-115	98	98	98	1	200	1	200	200	200	200
2028	FGRRES_15875	542.73	5e-155	85	86	86	4	335	2	336	335	336	341
2029	FGRRES_11991	674.86	9.2e-195	94	94	94	1	354	1	354	355	354	355
2030	FGRRES_01698	790.42	1.8e-229	93	93	93	1	413	1	414	413	414	414
2031	FGRRES_01700	875.54	5.9e-255	89	81	87	1	482	1	482	532	496	482
2032	FGRRES_01699_M	1371.3	0	94	94	89	1	719	41	760	719	760	723
2033	FGRRES_01701	499.2	4.6e-142	88	88	88	1	265	1	265	265	265	265
2034	FGRRES_01702	1090.87	0	90	88	91	20	609	1	588	609	588	593
2035	FGRRES_01703	1623.99	0	96	95	97	16	856	1	837	856	837	843
2036	FGRRES_11992	630.17	2.4e-181	92	92	92	1	333	1	333	333	333	333
2038	FGRRES_01705	983.4	1.9e-287	97	96	96	1	520	1	520	521	521	520
2039	FGRRES_11993	496.51	3e-141	91	91	91	1	264	1	265	264	265	265
2040	FGRRES_01707	101.68	1.3e-22	62	27	18	46	130	98	181	195	290	87
2041	FGRRES_01707	118.24	4e-28	64	63	18	1	85	1	85	86	290	85
2042	FGRRES_15131	55.84	2.4e-09	52	28	52	1	56	1	59	110	59	59
2043	FGRRES_15876	654.83	9.8e-189	91	91	91	1	353	1	354	353	354	354
2044	FGRRES_11994	686.8	2.7e-198	83	82	83	1	393	1	391	398	393	393
2045	FGRRES_11995	1003.82	1.7e-293	76	76	76	1	611	1	611	611	617	611
2046	FGRRES_01710	1105.51	0	95	95	95	1	572	1	572	572	572	572
2047	FGRRES_01711	1174.46	0	94	95	94	1	590	1	591	590	591	591
2049	FGRRES_01712	1033.86	1.2e-302	96	96	96	1	514	1	514	514	514	514
2050	FGRRES_01713	1043.11	2.2e-305	95	94	95	1	536	1	536	543	536	536
2051	FGRRES_04710	578.94	1.1e-165	54	52	52	11	501	15	510	510	512	496
2052	FGRRES_12586	852.05	1.2e-247	51	50	51	10	826	2	820	835	820	821
2053	FGRRES_01714	319.32	3.6e-88	81	81	81	1	183	1	183	183	183	183
2054	FGRRES_15132	140.58	7.6e-35	93	87	90	1	73	1	73	78	75	73
2055	FGRRES_15877	1275	0	92	93	93	1	665	1	662	665	662	669
2056	FGRRES_20056	541.96	8.4e-155	87	79	86	1	296	1	296	327	298	296
2058	FGRRES_01717	1117.83	0	94	94	94	1	562	1	562	562	562	562
2059	FGRRES_01718	127.49	2e-30	54	31	22	2	103	4	105	180	252	102
2060	FGRRES_01719	167.93	1.3e-42	64	49	42	1	133	26	160	175	206	135
2061	FGRRES_11998_M	1250.34	0	71	71	71	1	865	1	863	865	863	870
2062	FGRRES_17132	287.73	6.6e-78	31	31	12	1	644	916	1551	651	1598	652
2063	FGRRES_11999	572.01	1.7e-163	76	43	57	33	397	121	485	643	485	365
2064	FGRRES_11999	112.08	2.9e-26	65	60	10	1	78	1	78	85	485	78
2065	FGRRES_17397	118.63	1.8e-27	32	33	28	3	274	38	319	280	325	288
2066	FGRRES_01725	1838.54	0	79	79	78	1	1161	1	1160	1161	1169	1161
2067	FGRRES_01726_M	211.08	6.8e-55	53	18	15	332	527	362	557	576	665	197
2068	FGRRES_01727	946.42	2.3e-276	95	95	95	1	465	1	465	465	465	465
2069	FGRRES_01728	647.12	1.8e-186	94	94	94	1	324	1	324	324	324	324
2070	FGRRES_01729	668.31	8e-193	97	97	97	1	336	1	336	336	336	336
2071	FGRRES_01730	663.3	2.8e-191	89	89	91	1	361	1	354	361	354	361
2073	FGRRES_01734_M	606.68	5.2e-174	96	53	52	1	303	1	303	544	560	303
2074	FGRRES_15880	1895.55	0	95	95	96	1	995	1	991	995	991	995
2075	FGRRES_15879	1095.11	0	95	93	95	15	573	1	559	573	559	559
2076	FGRRES_15878	1157.13	0	86	81	82	56	709	35	694	709	694	664
2077	FGRRES_01731	1299.65	0	91	77	90	114	812	1	700	817	702	700
2078	FGRRES_01735_M	212.23	6.2e-56	71	56	13	2	144	192	330	183	743	145
2079	FGRRES_01735_M	578.17	1.4e-165	71	70	37	4	394	343	734	399	743	392
2080	FGRRES_01736_M	377.48	2.5e-105	61	58	38	16	303	21	311	311	473	292
2081	FGRRES_01737	807.36	1.4e-234	94	94	94	1	402	1	402	403	403	402
2082	FGRRES_01738_M	801.59	1.7e-232	96	49	50	1	400	1	400	782	757	400
2083	FGRRES_01739	1066.99	1.4e-312	97	97	97	1	534	1	534	534	534	534
2084	FGRRES_01740	1026.93	1.5e-300	95	95	96	1	515	1	512	515	512	515
2085	FGRRES_01741	1248.03	0	94	94	94	1	614	1	614	614	614	614
2086	FGRRES_01742	630.56	1.8e-181	93	93	93	1	329	1	329	329	329	329
2088	FGRRES_01743	1310.82	0	96	96	96	1	662	1	662	662	662	662
2089	FGRRES_01744	427.17	3.8e-120	83	49	52	163	395	143	375	395	375	233
2090	FGRRES_01745	1062.37	3.5e-311	95	95	95	1	542	1	542	542	542	542
2091	FGRRES_01746	363.61	1.8e-101	95	95	95	1	193	1	193	193	193	193
2093	FGRRES_08073_M	66.63	3.6e-12	39	18	5	77	154	164	240	167	602	78
2094	FGRRES_01747	600.51	2.2e-172	85	84	87	6	352	1	341	352	341	348
2095	FGRRES_01748	428.33	2.1e-120	78	44	45	202	460	184	442	460	442	259
2096	FGRRES_01749	783.87	1.9e-227	78	78	78	1	447	1	448	448	449	448
2098	FGRRES_15881	204.53	3.5e-53	56	28	14	4	181	30	207	351	670	178
2099	FGRRES_15881	264.23	3.6e-71	59	38	19	1	217	447	665	342	670	220
2101	FGRRES_15882	1668.67	0	94	94	94	1	870	1	871	870	871	871
2102	FGRRES_01754	467.23	1.6e-132	93	93	93	1	231	1	230	231	230	231
2103	FGRRES_01755	416.39	3.1e-117	90	88	86	1	219	1	219	224	228	219
2104	FGRRES_01756_M	189.12	2.6e-49	89	73	61	1	103	1	103	126	150	103
2105	FGRRES_01757	446.82	2.2e-126	90	90	90	1	232	1	232	232	232	232
2107	FGRRES_01765	676.4	3.7e-195	78	78	78	1	399	1	399	399	399	399
2108	FGRRES_01766	639.42	3.8e-184	94	94	94	1	325	1	325	325	325	325
2109	FGRRES_01767	823.54	2.5e-239	77	77	77	1	509	1	509	509	509	509
2110	FGRRES_15883_M	2127.06	0	81	84	83	1	1287	1	1292	1287	1292	1334
2111	FGRRES_12010_M	449.9	3.8e-127	75	77	76	1	299	1	303	299	303	306
2112	FGRRES_01768	516.15	3.6e-147	93	93	93	1	262	1	262	262	262	262
2113	FGRRES_01769	511.92	6.8e-146	91	91	91	1	263	1	263	263	263	263
2114	FGRRES_01770	503.83	2e-143	89	89	89	1	278	1	277	278	277	278
2115	FGRRES_01771	332.41	5.1e-92	77	77	80	1	208	1	202	208	202	208
2116	FGRRES_17369	283.88	4.6e-77	62	41	24	121	354	371	605	355	608	235
2117	FGRRES_07534	153.68	1.5e-37	32	20	20	148	560	222	618	661	674	421
2119	FGRRES_01772_M	526.94	2.8e-150	79	79	79	1	334	1	333	334	333	334
2120	FGRRES_01773	568.54	8.3e-163	85	84	84	1	321	1	321	326	325	321
2121	FGRRES_01777	471.08	1.4e-133	85	82	85	1	262	1	263	274	263	263
2122	FGRRES_01778	280.8	2.4e-76	95	52	48	115	253	139	277	253	277	139
2123	FGRRES_15885	1184.47	0	94	94	94	1	611	1	611	613	613	611
2124	FGRRES_01782	325.48	4.8e-90	91	91	91	1	178	1	178	178	178	178
2126	FGRRES_01783	214.93	2.2e-56	77	33	33	138	272	136	270	309	316	135
2127	FGRRES_01784	637.49	1.5e-183	90	89	90	1	340	1	340	341	340	340
2128	FGRRES_01785	849.74	2.7e-247	94	94	94	1	436	1	437	437	438	437
2129	FGRRES_15886	958.75	5.1e-280	90	90	90	1	516	1	512	517	513	516
2130	FGRRES_01787	490.34	2.2e-139	86	86	86	1	267	1	267	267	267	267
2131	FGRRES_01789	1309.28	0	87	87	87	1	724	1	724	724	724	724
2132	FGRRES_01790	4435.94	0	89	89	89	1	2460	1	2465	2460	2465	2465
2133	FGRRES_01791	404.45	2.8e-113	83	48	44	156	390	148	382	409	440	235
2134	FGRRES_01792	988.02	7.8e-289	93	93	94	1	515	1	511	515	511	515
2135	FGRRES_01793	549.67	3e-157	95	95	95	1	268	1	268	268	268	268
2136	FGRRES_01794	553.9	1.7e-158	97	97	97	1	283	1	283	283	283	283
2137	FGRRES_01795	1329.69	0	91	91	91	1	710	1	710	710	710	711
2138	FGRRES_01796	344.35	1.2e-95	85	84	84	1	192	1	192	193	193	192
2139	FGRRES_01797_M	435.26	1.5e-122	88	51	52	6	244	9	247	415	407	239
2140	FGRRES_01798	457.6	1.4e-129	92	92	92	1	242	1	242	242	242	242
2141	FGRRES_01801	886.33	2.8e-258	96	96	96	1	463	1	463	463	463	463
2142	FGRRES_01802	942.57	3.5e-275	96	96	96	1	488	1	492	488	492	492
2143	FGRRES_01803	1462.2	0	95	95	96	1	747	1	744	747	744	747
2144	FGRRES_15001	730.71	1.9e-211	76	76	76	1	456	1	456	456	456	456
2145	FGRRES_01805	1184.47	0	93	93	93	1	599	1	599	599	599	599
2146	FGRRES_01806	716.46	3e-207	94	93	93	1	374	1	375	377	379	375
2147	FGRRES_01807	897.5	1.3e-261	92	92	92	1	486	1	486	487	487	486
2148	FGRRES_01808_M	1278.08	0	95	95	95	1	658	1	658	658	658	658
2149	FGRRES_01809	677.55	1.3e-195	97	97	97	1	341	1	341	341	341	341
2150	FGRRES_01810	755.75	4.5e-219	93	93	93	1	380	1	380	380	380	380
2151	FGRRES_01811	586.64	2.8e-168	94	94	94	1	317	1	317	318	320	317
2152	FGRRES_01812	929.86	2.5e-271	93	93	93	1	504	1	500	504	500	504
2153	FGRRES_01813	635.57	5.5e-183	96	96	96	1	325	1	325	325	326	325
2154	FGRRES_01814_M	988.79	4.5e-289	95	95	87	1	512	45	556	512	556	512
2155	FGRRES_01815	171.01	1.2e-43	87	48	44	71	156	85	170	156	170	86
2156	FGRRES_01816	377.87	1.1e-105	80	79	79	1	212	1	212	213	213	212
2157	FGRRES_01817	945.27	6.1e-276	86	86	86	1	536	1	536	536	536	536
2158	FGRRES_01818_M	697.2	1.8e-201	94	94	94	1	369	1	369	369	369	369
2159	FGRRES_01819_M	1392.48	0	82	82	82	1	804	1	804	805	805	804
2160	FGRRES_15890	182.96	1.9e-47	71	68	10	1	122	687	808	127	808	122
2161	FGRRES_15891	275.79	1.1e-74	79	40	38	1	165	1	165	320	338	165
2162	FGRRES_15892	315.46	1.4e-86	87	42	43	185	356	170	341	356	341	172
2163	FGRRES_15893_M	1032.32	3.7e-302	94	94	95	1	531	1	526	531	526	531
2164	FGRRES_01825	385.19	6.2e-108	90	90	90	1	198	1	198	198	198	198
2165	FGRRES_01826	1024.62	7.6e-300	97	97	97	1	520	1	520	520	520	520
2166	FGRRES_01827	860.52	3.8e-250	49	49	50	1	908	1	921	952	936	946
2167	FGRRES_01828	600.13	2.4e-172	89	89	89	1	312	1	312	312	312	312
2168	FGRRES_01829	825.85	3.8e-240	96	96	96	1	400	1	400	400	400	400
2169	FGRRES_01830	464.92	8.2e-132	90	90	90	1	238	1	238	238	238	238
2170	FGRRES_01831	187.96	4.1e-49	88	88	88	1	98	1	98	98	98	98
2171	FGRRES_01832	528.09	1e-150	94	94	94	1	283	1	283	283	283	283
2172	FGRRES_01833	657.91	1.1e-189	93	93	93	1	348	1	347	348	347	348
2173	FGRRES_12018_M	707.21	2.1e-204	77	77	77	1	430	1	430	431	430	430
2174	FGRRES_01836	1531.92	0	94	94	94	1	801	1	800	801	800	801
2175	FGRRES_01837	288.89	3.7e-79	87	87	87	1	151	1	151	151	151	151
2176	FGRRES_01838	179.87	1.1e-46	98	98	98	1	90	1	90	90	90	90
2178	FGRRES_01839	1001.12	8.6e-293	97	97	97	1	500	1	500	500	500	500
2179	FGRRES_15894	1366.29	0	70	70	70	1	989	1	994	989	994	995
2180	FGRRES_15895	1051.58	6.5e-308	89	89	89	1	569	1	569	569	569	569
2181	FGRRES_01842	1403.65	0	95	95	95	1	735	1	736	735	736	736
2182	FGRRES_15896	1727.22	0	93	93	94	1	903	1	890	903	890	903
2183	FGRRES_01844	545.04	1.4e-155	86	65	66	93	412	64	382	421	416	320
2184	FGRRES_12021	1912.12	0	83	67	76	313	1487	126	1308	1487	1308	1200
2187	FGRRES_01845	452.6	4.9e-128	88	89	90	1	262	1	259	262	259	267
2188	FGRRES_01846	1096.26	0	96	96	96	1	549	1	549	549	549	549
2189	FGRRES_01847	3961.38	0	92	92	93	22	2142	1	2126	2142	2126	2135
2190	FGRRES_01848	501.52	9.3e-143	92	92	92	1	265	1	265	265	265	265
2191	FGRRES_01849_M	586.64	2.6e-168	95	95	95	1	298	1	298	298	298	298
2192	FGRRES_01850	1245.72	0	94	95	94	1	650	1	653	650	653	657
[truncated: 11,947 more rows]

## Sheet: Sheet4-Fg species specific v5.0
Fg_specific (King et al) removed Fv/Fp/Fc <50	Annotation version 5.0	Annotation version 5.0	Annotation version 5.0	Annotation version 5.0	Annotation version 5.0	Annotation version 5.0
ID version 4.0	ID version 5.0	Blast description	Interpro descriptions	Secreted (effectorP)	PhiBase ID v4.3	Secondary Metabolite Cluster
12103_M	FGRAMPH1_01T05427	unnamed protein product	N/A	N/A	#N/A	C11(Expanded)
12227	FGRAMPH1_01T15641	hypothetical protein FGSG_12227	N/A	N/A	#N/A	C16(Expanded)
12228	FGRAMPH1_01T15635	LOW QUALITY PROTEIN: hypothetical protein FGSG_12228	N/A	N/A	#N/A	C16(Expanded)
15236	FGRAMPH1_01T15037	hypothetical protein FG05_30446	N/A	N/A	#N/A	C17
20185	FGRAMPH1_01T14023	---NA---	N/A	N/A	#N/A	C19
20186	FGRAMPH1_01T14029	unnamed protein product	N/A	N/A	#N/A	C19
15202	FGRAMPH1_01T13563	unnamed protein product	N/A	N/A	#N/A	C22(Expanded)
15191	FGRAMPH1_01T13017	unnamed protein product	N/A	N/A	#N/A	C24
4695	FGRAMPH1_01T16087	hypothetical protein FGSG_04695	N/A	N/A	#N/A	C31/C32(Expanded)
04696_M	FGRAMPH1_01T16089	unnamed protein product	N/A	N/A	#N/A	C31/C32(Expanded)
20224	FGRAMPH1_01T16091	unnamed protein product	N/A	N/A	#N/A	C31/C32(Expanded)
20331	FGRAMPH1_01T22291	unnamed protein product	N/A	N/A	#N/A	C36
15357	FGRAMPH1_01T22345	unnamed protein product	N/A	N/A	#N/A	C37(Expanded)
16671	FGRAMPH1_01T22461	unnamed protein product	N/A	N/A	#N/A	C38
12933_M	FGRAMPH1_01T22467	unnamed protein product	N/A	N/A	#N/A	C38
13168	FGRAMPH1_01T25173	hypothetical protein FGSG_13168	N/A	N/A	#N/A	C40
20142	FGRAMPH1_01T10831	unnamed protein product	N/A	N/A	#N/A	C44
20129	FGRAMPH1_01T09899	unnamed protein product	N/A	N/A	#N/A	C45
15034	FGRAMPH1_01T09381	unnamed protein product	N/A	N/A	#N/A	C47(Expanded)
15470	FGRAMPH1_01T09383	unnamed protein product	N/A	N/A	#N/A	C47(Expanded)
20118	FGRAMPH1_01T09307	unnamed protein product	N/A	N/A	#N/A	C48
13460	FGRAMPH1_01T08885	hypothetical protein FGSG_13460	N/A	N/A	#N/A	C51
15459	FGRAMPH1_01T08893	unnamed protein product	N/A	N/A	#N/A	C51
20111	FGRAMPH1_01T08947	unnamed protein product	N/A	N/A	#N/A	C51
13512	FGRAMPH1_01T27961	hypothetical protein FGSG_13512	N/A	N/A	#N/A	C52
09079_M	FGRAMPH1_01T27975	unnamed protein product	N/A	N/A	#N/A	C52
20401	FGRAMPH1_01T27709	unnamed protein product	N/A	N/A	#N/A	C53(Expanded)
13559_M	FGRAMPH1_01T27347	unnamed protein product	N/A	N/A	#N/A	C55
20392	FGRAMPH1_01T27329	unnamed protein product	N/A	N/A	#N/A	C55
20090	FGRAMPH1_01T07273	unnamed protein product	N/A	N/A	#N/A	C58
10393	FGRAMPH1_01T07991	hypothetical protein FGSG_10393	N/A	N/A	#N/A	C59
10457_M	FGRAMPH1_01T08151	unnamed protein product	N/A	N/A	#N/A	C60(Expanded)
10614	FGRAMPH1_01T08533	4-hydroxybenzoate polyprenyl transferase	RmlC-like jelly roll fold;RmlC-like cupin domain	N/A	#N/A	C62
13872	FGRAMPH1_01T21033	hypothetical protein FGSG_13872	N/A	N/A	#N/A	C63(Expanded)
13779	FGRAMPH1_01T08329	hypothetical protein FGSG_13779	N/A	N/A	#N/A	C68
13101	FGRAMPH1_01T24297	unnamed protein product	N/A	N/A	#N/A	C69
20359	FGRAMPH1_01T24287	unnamed protein product	N/A	N/A	#N/A	C69
12001	FGRAMPH1_01T04213	hypothetical protein FGSG_12001	N/A	N/A	#N/A	C7
15133	FGRAMPH1_01T04245	unnamed protein product	N/A	N/A	#N/A	C7
10603	FGRAMPH1_01T08507	hypothetical protein FGSG_10603	N/A	Effector	#N/A	#N/A
13464	FGRAMPH1_01T08845	hypothetical protein FGSG_13464	N/A	Effector	#N/A	#N/A
15048	FGRAMPH1_01T00231	unnamed protein product	N/A	Effector	#N/A	#N/A
15251	FGRAMPH1_01T15675	hypothetical protein FG05_30294	N/A	Effector	#N/A	#N/A
20020	FGRAMPH1_01T02149	hypothetical protein FG05_35318	N/A	Effector	#N/A	#N/A
20407	FGRAMPH1_01T28229	unnamed protein product	N/A	Effector	#N/A	#N/A
10408_M	FGRAMPH1_01T08039	unnamed protein product	N/A	Effector	#N/A	#N/A
1	FGRAMPH1_01T00035	unnamed protein product	N/A	N/A	#N/A	#N/A
164	FGRAMPH1_01T00453	hypothetical protein FGSG_00164	N/A	N/A	#N/A	#N/A
927	FGRAMPH1_01T02337	hypothetical protein FGSG_00927	N/A	N/A	#N/A	#N/A
1148	FGRAMPH1_01T02849	hypothetical protein FGSG_01148	N/A	N/A	#N/A	#N/A
2086	FGRAMPH1_01T05033	hypothetical protein FGSG_02086	N/A	N/A	#N/A	#N/A
2243	FGRAMPH1_01T05405	hypothetical protein FGSG_02243	N/A	N/A	#N/A	#N/A
2537	FGRAMPH1_01T06091	hypothetical protein FGSG_02537	N/A	N/A	#N/A	#N/A
2889	FGRAMPH1_01T11547	hypothetical protein FGSG_02889	N/A	N/A	#N/A	#N/A
3196	FGRAMPH1_01T12289	hypothetical protein FGSG_03196	N/A	N/A	#N/A	#N/A
3297	FGRAMPH1_01T12529	hypothetical protein FGSG_03297	N/A	N/A	#N/A	#N/A
3793	FGRAMPH1_01T13721	hypothetical protein FGSG_03793	Copper fist DNA-binding domain	N/A	#N/A	#N/A
4472	FGRAMPH1_01T15385	hypothetical protein FGSG_04472	N/A	N/A	#N/A	#N/A
4493	FGRAMPH1_01T15433	hypothetical protein FGSG_04493	N/A	N/A	#N/A	#N/A
4495	FGRAMPH1_01T15441	serine threonine kinase	N/A	N/A	#N/A	#N/A
4617	FGRAMPH1_01T15713	hypothetical protein FGSG_04617	N/A	N/A	#N/A	#N/A
4766	FGRAMPH1_01T16267	hypothetical protein FGSG_04766	N/A	N/A	#N/A	#N/A
4792	FGRAMPH1_01T16325	hypothetical protein FGSG_04792	N/A	N/A	#N/A	#N/A
4878	FGRAMPH1_01T16545	hypothetical protein FGSG_04878	N/A	N/A	#N/A	#N/A
4924	FGRAMPH1_01T16651	---NA---	N/A	N/A	#N/A	#N/A
4955	FGRAMPH1_01T16721	hypothetical protein FGSG_04955	N/A	N/A	#N/A	#N/A
4959	FGRAMPH1_01T16735	hypothetical protein FGSG_04959	N/A	N/A	#N/A	#N/A
4962	FGRAMPH1_01T16749	hypothetical protein FGSG_04962	N/A	N/A	#N/A	#N/A
5832	FGRAMPH1_01T18863	hypothetical protein FGSG_05832	N/A	N/A	#N/A	#N/A
5881	FGRAMPH1_01T18987	hypothetical protein FGSG_05881	N/A	N/A	#N/A	#N/A
6360	FGRAMPH1_01T20129	hypothetical protein FGSG_06360	N/A	N/A	#N/A	#N/A
6487	FGRAMPH1_01T22409	hypothetical protein FGSG_06487	N/A	N/A	#N/A	#N/A
6734	FGRAMPH1_01T23039	hypothetical protein FGSG_06734	N/A	N/A	#N/A	#N/A
6773	FGRAMPH1_01T23149	unnamed protein product	N/A	N/A	#N/A	#N/A
6829	FGRAMPH1_01T23283	hypothetical protein FGSG_06829	N/A	N/A	#N/A	#N/A
7490	FGRAMPH1_01T24937	hypothetical protein FGSG_07490	N/A	N/A	#N/A	#N/A
7605	FGRAMPH1_01T25197	hypothetical protein FGSG_07605	N/A	N/A	#N/A	#N/A
8036	FGRAMPH1_01T08971	kinase-like domain	Aminoglycoside phosphotransferase;Protein kinase-like domain	N/A	#N/A	#N/A
8152	FGRAMPH1_01T09239	hypothetical protein FGSG_08152	N/A	N/A	#N/A	#N/A
8167	FGRAMPH1_01T09271	hypothetical protein FGSG_08167	N/A	N/A	#N/A	#N/A
8261	FGRAMPH1_01T09503	hypothetical protein FGSG_08261	N/A	N/A	#N/A	#N/A
8370	FGRAMPH1_01T09791	hypothetical protein FGSG_08370	N/A	N/A	#N/A	#N/A
8625	FGRAMPH1_01T10415	hypothetical protein FGSG_08625	N/A	N/A	#N/A	#N/A
8705	FGRAMPH1_01T10615	unnamed protein product	N/A	N/A	#N/A	#N/A
9248	FGRAMPH1_01T27559	unnamed protein product	N/A	N/A	#N/A	#N/A
9278	FGRAMPH1_01T27487	hypothetical protein FGSG_09278	N/A	N/A	#N/A	#N/A
9458	FGRAMPH1_01T27035	hypothetical protein FGSG_09458	N/A	N/A	#N/A	#N/A
10093	FGRAMPH1_01T07263	unnamed protein product	N/A	N/A	#N/A	#N/A
10400	FGRAMPH1_01T08005	hypothetical protein FGSG_10400	N/A	N/A	#N/A	#N/A
10406	FGRAMPH1_01T08021	hypothetical protein FGSG_10406	N/A	N/A	#N/A	#N/A
10485	FGRAMPH1_01T08219	hypothetical protein FGSG_10485	N/A	N/A	#N/A	#N/A
10487	FGRAMPH1_01T08225	hypothetical protein FGSG_10487	N/A	N/A	#N/A	#N/A
10697	FGRAMPH1_01T08723	hypothetical protein FGSG_10697	N/A	N/A	#N/A	#N/A
10709	FGRAMPH1_01T08753	hypothetical protein FGSG_10709	N/A	N/A	#N/A	#N/A
10710	FGRAMPH1_01T08755	hypothetical protein FGSG_10710	N/A	N/A	#N/A	#N/A
10953	FGRAMPH1_01T20879	unnamed protein product	N/A	N/A	#N/A	#N/A
11323	FGRAMPH1_01T21779	hypothetical protein FGSG_11323	N/A	N/A	#N/A	#N/A
11371	FGRAMPH1_01T21903	hypothetical protein FGSG_11371	N/A	N/A	#N/A	#N/A
11426	FGRAMPH1_01T22033	hypothetical protein FGSG_11426	N/A	N/A	#N/A	#N/A
11455	FGRAMPH1_01T22109	hypothetical protein FGSG_11455	Domain of unknown function DUF1330;Domain of unknown function DUF1330;Dimeric alpha-beta barrel	N/A	#N/A	#N/A
11593	FGRAMPH1_01T08787	hypothetical protein FGSG_11593	N/A	N/A	#N/A	#N/A
11650	FGRAMPH1_01T00079	hypothetical protein FGSG_11650	N/A	N/A	#N/A	#N/A
11666	FGRAMPH1_01T00189	hypothetical protein FGSG_11666	N/A	N/A	#N/A	#N/A
11678	FGRAMPH1_01T00307	hypothetical protein FGSG_11678	N/A	N/A	#N/A	#N/A
11693	FGRAMPH1_01T00451	hypothetical protein FGSG_11693	Zinc finger, RanBP2-type;Zinc finger, RanBP2-type;Zinc finger, RanBP2-type	N/A	#N/A	#N/A
11712	FGRAMPH1_01T00565	hypothetical protein FGSG_11712	N/A	N/A	#N/A	#N/A
11732	FGRAMPH1_01T00673	hypothetical protein FGSG_11732	N/A	N/A	#N/A	#N/A
11740	FGRAMPH1_01T00751	hypothetical protein FGSG_11740	N/A	N/A	#N/A	#N/A
11751	FGRAMPH1_01T00905	hypothetical protein FGSG_11751	N/A	N/A	#N/A	#N/A
11758	FGRAMPH1_01T00973	hypothetical protein FGSG_11758	N/A	N/A	#N/A	#N/A
11774	FGRAMPH1_01T01313	hypothetical protein FGSG_11774	N/A	N/A	#N/A	#N/A
11776	FGRAMPH1_01T01347	hypothetical protein FGSG_11776	N/A	N/A	#N/A	#N/A
11785	FGRAMPH1_01T01457	hypothetical protein FGSG_11785	N/A	N/A	#N/A	#N/A
11788	FGRAMPH1_01T01491	hypothetical protein FGSG_11788	N/A	N/A	#N/A	#N/A
11813	FGRAMPH1_01T01787	hypothetical protein FGSG_11813	N/A	N/A	#N/A	#N/A
11817	FGRAMPH1_01T01823	hypothetical protein FGSG_11817	N/A	N/A	#N/A	#N/A
11863	FGRAMPH1_01T02373	hypothetical protein FGSG_11863	N/A	N/A	#N/A	#N/A
11871	FGRAMPH1_01T02459	hypothetical protein FGSG_11871	N/A	N/A	#N/A	#N/A
11881	FGRAMPH1_01T02519	hypothetical protein FGSG_11881	N/A	N/A	#N/A	#N/A
11888	FGRAMPH1_01T02665	hypothetical protein FGSG_11888	N/A	N/A	#N/A	#N/A
11911	FGRAMPH1_01T02953	LOW QUALITY PROTEIN: hypothetical protein FGSG_11911	N/A	N/A	#N/A	#N/A
11928	FGRAMPH1_01T03215	LOW QUALITY PROTEIN: hypothetical protein FGSG_11928	N/A	N/A	#N/A	#N/A
11951	FGRAMPH1_01T03503	hypothetical protein FGSG_11951	N/A	N/A	#N/A	#N/A
11965	FGRAMPH1_01T03791	hypothetical protein FGSG_11965	N/A	N/A	#N/A	#N/A
11971	FGRAMPH1_01T03875	hypothetical protein FGSG_11971	N/A	N/A	#N/A	#N/A
12008	FGRAMPH1_01T04283	hypothetical protein FGSG_12008	N/A	N/A	#N/A	#N/A
12054	FGRAMPH1_01T04835	unnamed protein product	N/A	N/A	#N/A	#N/A
12060	FGRAMPH1_01T04871	hypothetical protein FGSG_12060	N/A	N/A	#N/A	#N/A
12072	FGRAMPH1_01T05137	hypothetical protein FGSG_12072	N/A	N/A	#N/A	#N/A
12083	FGRAMPH1_01T05257	hypothetical protein FGSG_12083	N/A	N/A	#N/A	#N/A
12102	FGRAMPH1_01T05409	hypothetical protein FGSG_12102	N/A	N/A	#N/A	#N/A
12196	FGRAMPH1_01T06589	hypothetical protein FGSG_12196	N/A	N/A	#N/A	#N/A
12248	FGRAMPH1_01T15405	hypothetical protein FGSG_12248	N/A	N/A	#N/A	#N/A
12253	FGRAMPH1_01T15353	hypothetical protein FGSG_12253	N/A	N/A	#N/A	#N/A
12262	FGRAMPH1_01T15199	hypothetical protein FGSG_12262	N/A	N/A	#N/A	#N/A
12265	FGRAMPH1_01T15149	hypothetical protein FGSG_12265	N/A	N/A	#N/A	#N/A
12277	FGRAMPH1_01T14957	hypothetical protein FGSG_12277	N/A	N/A	#N/A	#N/A
12293	FGRAMPH1_01T14723	hypothetical protein FGSG_12293	N/A	N/A	#N/A	#N/A
12304	FGRAMPH1_01T14495	LOW QUALITY PROTEIN: hypothetical protein FGSG_12304	N/A	N/A	#N/A	#N/A
12318	FGRAMPH1_01T14379	hypothetical protein FGSG_12318	N/A	N/A	#N/A	#N/A
12332	FGRAMPH1_01T14229	hypothetical protein FGSG_12332	N/A	N/A	#N/A	#N/A
12394	FGRAMPH1_01T13489	hypothetical protein FGSG_12394	N/A	N/A	#N/A	#N/A
12395	FGRAMPH1_01T13475	hypothetical protein FGSG_12395	N/A	N/A	#N/A	#N/A
12437	FGRAMPH1_01T12839	hypothetical protein FGSG_12437	N/A	N/A	#N/A	#N/A
12462	FGRAMPH1_01T12577	LOW QUALITY PROTEIN: hypothetical protein FGSG_12462	N/A	N/A	#N/A	#N/A
12467	FGRAMPH1_01T12541	unnamed protein product	N/A	N/A	#N/A	#N/A
12473	FGRAMPH1_01T12469	hypothetical protein FGSG_12473	N/A	N/A	#N/A	#N/A
12476	FGRAMPH1_01T12457	hypothetical protein FGSG_12476	N/A	N/A	#N/A	#N/A
12500	FGRAMPH1_01T12161	unnamed protein product	N/A	N/A	#N/A	#N/A
12575	FGRAMPH1_01T11375	LOW QUALITY PROTEIN: hypothetical protein FGSG_12575	N/A	N/A	#N/A	#N/A
12652	FGRAMPH1_01T16629	LOW QUALITY PROTEIN: hypothetical protein FGSG_12652	N/A	N/A	#N/A	#N/A
12673	FGRAMPH1_01T16993	hypothetical protein FGSG_12673	N/A	N/A	#N/A	#N/A
12695	FGRAMPH1_01T17243	hypothetical protein FGSG_12695	N/A	N/A	#N/A	#N/A
12719	FGRAMPH1_01T17699	hypothetical protein FGSG_12719	N/A	N/A	#N/A	#N/A
12721	FGRAMPH1_01T17717	hypothetical protein FGSG_12721	N/A	N/A	#N/A	#N/A
12727	FGRAMPH1_01T17789	hypothetical protein FGSG_12727	N/A	N/A	#N/A	#N/A
12730	FGRAMPH1_01T17811	unnamed protein product	N/A	N/A	#N/A	#N/A
12739	FGRAMPH1_01T17907	hypothetical protein FGSG_12739	N/A	N/A	#N/A	#N/A
12740	FGRAMPH1_01T17959	unnamed protein product	N/A	N/A	#N/A	#N/A
12749	FGRAMPH1_01T18079	hypothetical protein FGSG_12749	N/A	N/A	#N/A	#N/A
12752	FGRAMPH1_01T18135	hypothetical protein FGSG_12752	N/A	N/A	#N/A	#N/A
12780	FGRAMPH1_01T18467	hypothetical protein FGSG_12780	N/A	N/A	#N/A	#N/A
12797	FGRAMPH1_01T18625	hypothetical protein FGSG_12797	N/A	N/A	#N/A	#N/A
12803	FGRAMPH1_01T18683	hypothetical protein FGSG_12803	N/A	N/A	#N/A	#N/A
12822	FGRAMPH1_01T18877	hypothetical protein FGSG_12822	N/A	N/A	#N/A	#N/A
12824	FGRAMPH1_01T18887	hypothetical protein FGSG_12824	N/A	N/A	#N/A	#N/A
12847	FGRAMPH1_01T19199	hypothetical protein FGSG_12847	N/A	N/A	#N/A	#N/A
12861	FGRAMPH1_01T19377	hypothetical protein FGSG_12861	N/A	N/A	#N/A	#N/A
12872	FGRAMPH1_01T19575	hypothetical protein FGSG_12872	N/A	N/A	#N/A	#N/A
12924	FGRAMPH1_01T22381	hypothetical protein FGSG_12924	N/A	N/A	#N/A	#N/A
12930	FGRAMPH1_01T22403	hypothetical protein FGSG_12930	N/A	N/A	#N/A	#N/A
12957	FGRAMPH1_01T22829	hypothetical protein FGSG_12957	N/A	N/A	#N/A	#N/A
12959	FGRAMPH1_01T22853	hypothetical protein FGSG_12959	N/A	N/A	#N/A	#N/A
12964	FGRAMPH1_01T22915	hypothetical protein FGSG_12964	N/A	N/A	#N/A	#N/A
12982	FGRAMPH1_01T23093	hypothetical protein FGSG_12982	N/A	N/A	#N/A	#N/A
12990	FGRAMPH1_01T23209	hypothetical protein FGSG_12990	N/A	N/A	#N/A	#N/A
12992	FGRAMPH1_01T23235	hypothetical protein FGSG_12992	N/A	N/A	#N/A	#N/A
13020	FGRAMPH1_01T23547	hypothetical protein FGSG_13020	N/A	N/A	#N/A	#N/A
13023	FGRAMPH1_01T23573	hypothetical protein FGSG_13023	N/A	N/A	#N/A	#N/A
13049	FGRAMPH1_01T23821	hypothetical protein FGSG_13049	N/A	N/A	#N/A	#N/A
13055	FGRAMPH1_01T23881	hypothetical protein FGSG_13055	N/A	N/A	#N/A	#N/A
13062	FGRAMPH1_01T24005	hypothetical protein FGSG_13062	N/A	N/A	#N/A	#N/A
13083	FGRAMPH1_01T24149	hypothetical protein FGSG_13083	N/A	N/A	#N/A	#N/A
13090	FGRAMPH1_01T24211	hypothetical protein FGSG_13090	N/A	N/A	#N/A	#N/A
13102	FGRAMPH1_01T24305	hypothetical protein FGSG_13102	N/A	N/A	#N/A	#N/A
13116	FGRAMPH1_01T24489	unnamed protein product	N/A	N/A	#N/A	#N/A
13117	FGRAMPH1_01T24491	hypothetical protein FGSG_13117	N/A	N/A	#N/A	#N/A
13126	FGRAMPH1_01T24573	hypothetical protein FGSG_13126	N/A	N/A	#N/A	#N/A
13143	FGRAMPH1_01T24703	hypothetical protein FGSG_13143	N/A	N/A	#N/A	#N/A
13144	FGRAMPH1_01T24723	hypothetical protein FGSG_13144	N/A	N/A	#N/A	#N/A
13178	FGRAMPH1_01T25307	hypothetical protein FGSG_13178	N/A	N/A	#N/A	#N/A
13235	FGRAMPH1_01T25847	hypothetical protein FGSG_13235	N/A	N/A	#N/A	#N/A
13237	FGRAMPH1_01T25867	hypothetical protein FGSG_13237	N/A	N/A	#N/A	#N/A
13249	FGRAMPH1_01T25997	hypothetical protein FGSG_13249	N/A	N/A	#N/A	#N/A
13251	FGRAMPH1_01T26007	hypothetical protein FGSG_13251	N/A	N/A	#N/A	#N/A
13271	FGRAMPH1_01T11139	hypothetical protein FGSG_13271	N/A	N/A	#N/A	#N/A
13285	FGRAMPH1_01T10949	hypothetical protein FGSG_13285	N/A	N/A	#N/A	#N/A
13330	FGRAMPH1_01T10399	hypothetical protein FGSG_13330	N/A	N/A	#N/A	#N/A
13331	FGRAMPH1_01T10395	hypothetical protein FGSG_13331	N/A	N/A	#N/A	#N/A
13351	FGRAMPH1_01T10121	unnamed protein product	N/A	N/A	#N/A	#N/A
13359	FGRAMPH1_01T10033	hypothetical protein FGSG_13359	N/A	N/A	#N/A	#N/A
13362	FGRAMPH1_01T09973	LOW QUALITY PROTEIN: hypothetical protein FGSG_13362	N/A	N/A	#N/A	#N/A
13376	FGRAMPH1_01T09765	hypothetical protein FGSG_13376	N/A	N/A	#N/A	#N/A
13387	FGRAMPH1_01T09709	hypothetical protein FGSG_13387	N/A	N/A	#N/A	#N/A
13405	FGRAMPH1_01T09525	hypothetical protein FGSG_13405	N/A	N/A	#N/A	#N/A
13406	FGRAMPH1_01T09519	hypothetical protein FGSG_13406	N/A	N/A	#N/A	#N/A
13407	FGRAMPH1_01T09501	hypothetical protein FGSG_13407	N/A	N/A	#N/A	#N/A
13434	FGRAMPH1_01T09197	hypothetical protein FGSG_13434	N/A	N/A	#N/A	#N/A
13437	FGRAMPH1_01T09177	hypothetical protein FGSG_13437	N/A	N/A	#N/A	#N/A
13447	FGRAMPH1_01T09011	hypothetical protein FGSG_13447	N/A	N/A	#N/A	#N/A
13506	FGRAMPH1_01T28067	hypothetical protein FGSG_13506	N/A	N/A	#N/A	#N/A
13520	FGRAMPH1_01T27853	hypothetical protein FGSG_13520	N/A	N/A	#N/A	#N/A
13533	FGRAMPH1_01T27591	hypothetical protein FGSG_13533	N/A	N/A	#N/A	#N/A
13537	FGRAMPH1_01T27571	hypothetical protein FGSG_13537	N/A	N/A	#N/A	#N/A
13548	FGRAMPH1_01T27439	unnamed protein product	N/A	N/A	#N/A	#N/A
13577	FGRAMPH1_01T27121	hypothetical protein FGSG_13577	N/A	N/A	#N/A	#N/A
13598	FGRAMPH1_01T26949	hypothetical protein FGSG_13598	N/A	N/A	#N/A	#N/A
13602	FGRAMPH1_01T26849	hypothetical protein FGSG_13602	N/A	N/A	#N/A	#N/A
13639	FGRAMPH1_01T26323	hypothetical protein FGSG_13639	N/A	N/A	#N/A	#N/A
13642	FGRAMPH1_01T26303	hypothetical protein FGSG_13642	N/A	N/A	#N/A	#N/A
13656	FGRAMPH1_01T26157	hypothetical protein FGSG_13656	N/A	N/A	#N/A	#N/A
13677	FGRAMPH1_01T06993	hypothetical protein FGSG_13677	N/A	N/A	#N/A	#N/A
13679	FGRAMPH1_01T07005	unnamed protein product	N/A	N/A	#N/A	#N/A
13690	FGRAMPH1_01T07115	hypothetical protein FGSG_13690	N/A	N/A	#N/A	#N/A
13706	FGRAMPH1_01T07321	hypothetical protein FGSG_13706	N/A	N/A	#N/A	#N/A
13721	FGRAMPH1_01T07597	hypothetical protein FGSG_13721	N/A	N/A	#N/A	#N/A
13724	FGRAMPH1_01T07641	hypothetical protein FGSG_13724	N/A	N/A	#N/A	#N/A
13727	FGRAMPH1_01T07675	hypothetical protein FGSG_13727	N/A	N/A	#N/A	#N/A
13753	FGRAMPH1_01T08031	hypothetical protein FGSG_13753	N/A	N/A	#N/A	#N/A
13768	FGRAMPH1_01T08213	hypothetical protein FGSG_13768	N/A	N/A	#N/A	#N/A
13769	FGRAMPH1_01T08215	hypothetical protein FGSG_13769	N/A	N/A	#N/A	#N/A
13771	FGRAMPH1_01T08221	hypothetical protein FGSG_13771	N/A	N/A	#N/A	#N/A
13794	FGRAMPH1_01T08495	hypothetical protein FGSG_13794	N/A	N/A	#N/A	#N/A
13882	FGRAMPH1_01T20883	hypothetical protein FGSG_13882	N/A	N/A	#N/A	#N/A
13885	FGRAMPH1_01T20851	hypothetical protein FGSG_13885	N/A	N/A	#N/A	#N/A
13893	FGRAMPH1_01T20785	unnamed protein product	Phosphatidylinositol-specific phospholipase C, X domain	N/A	#N/A	#N/A
13895	FGRAMPH1_01T20735	hypothetical protein FGSG_13895	N/A	N/A	#N/A	#N/A
13907	FGRAMPH1_01T20617	hypothetical protein FGSG_13907	N/A	N/A	#N/A	#N/A
13909	FGRAMPH1_01T20583	hypothetical protein FGSG_13909	N/A	N/A	#N/A	#N/A
13919	FGRAMPH1_01T20489	hypothetical protein FGSG_13919	N/A	N/A	#N/A	#N/A
13921	FGRAMPH1_01T20419	hypothetical protein FGSG_13921	N/A	N/A	#N/A	#N/A
13977	FGRAMPH1_01T21901	hypothetical protein FGSG_13977	N/A	N/A	#N/A	#N/A
13997	FGRAMPH1_01T21643	hypothetical protein FGSG_13997	N/A	N/A	#N/A	#N/A
14013	FGRAMPH1_01T16019	hypothetical protein FGSG_14013	N/A	N/A	#N/A	#N/A
14014	FGRAMPH1_01T15987	hypothetical protein FGSG_14014	N/A	N/A	#N/A	#N/A
15005	FGRAMPH1_01T00723	unnamed protein product	N/A	N/A	#N/A	#N/A
15037	FGRAMPH1_01T27279	unnamed protein product	N/A	N/A	#N/A	#N/A
15053	FGRAMPH1_01T00445	unnamed protein product	N/A	N/A	#N/A	#N/A
15059	FGRAMPH1_01T04883	unnamed protein product	N/A	N/A	#N/A	#N/A
15067	FGRAMPH1_01T01027	hypothetical protein FG05_30161	N/A	N/A	#N/A	#N/A
15070	FGRAMPH1_01T01335	unnamed protein product	N/A	N/A	#N/A	#N/A
15071	FGRAMPH1_01T01379	unnamed protein product	N/A	N/A	#N/A	#N/A
15073	FGRAMPH1_01T01487	unnamed protein product	N/A	N/A	#N/A	#N/A
15074	FGRAMPH1_01T01493	unnamed protein product	N/A	N/A	#N/A	#N/A
15080	FGRAMPH1_01T01769	hypothetical protein FG05_30047	N/A	N/A	#N/A	#N/A
15098	FGRAMPH1_01T02289	unnamed protein product	N/A	N/A	#N/A	#N/A
15118	FGRAMPH1_01T03035	unnamed protein product	N/A	N/A	#N/A	#N/A
15121	FGRAMPH1_01T03193	unnamed protein product	N/A	N/A	#N/A	#N/A
15122	FGRAMPH1_01T16107	unnamed protein product	N/A	N/A	#N/A	#N/A
15124	FGRAMPH1_01T26467	unnamed protein product	N/A	N/A	#N/A	#N/A
15125	FGRAMPH1_01T03449	unnamed protein product	N/A	N/A	#N/A	#N/A
15127	FGRAMPH1_01T03543	unnamed protein product	N/A	N/A	#N/A	#N/A
15128	FGRAMPH1_01T03629	unnamed protein product	N/A	N/A	#N/A	#N/A
15140	FGRAMPH1_01T05253	hypothetical protein FG05_30381	N/A	N/A	#N/A	#N/A
15143	FGRAMPH1_01T05869	unnamed protein product	N/A	N/A	#N/A	#N/A
15164	FGRAMPH1_01T11735	unnamed protein product	N/A	N/A	#N/A	#N/A
15168	FGRAMPH1_01T11843	hypothetical protein FG05_30517	N/A	N/A	#N/A	#N/A
15177	FGRAMPH1_01T12427	unnamed protein product	N/A	N/A	#N/A	#N/A
15179	FGRAMPH1_01T12531	hypothetical protein FG05_30093	N/A	N/A	#N/A	#N/A
15184	FGRAMPH1_01T12807	unnamed protein product	N/A	N/A	#N/A	#N/A
15186	FGRAMPH1_01T12929	hypothetical protein FG05_30408	N/A	N/A	#N/A	#N/A
15192	FGRAMPH1_01T13155	unnamed protein product	N/A	N/A	#N/A	#N/A
15196	FGRAMPH1_01T13249	unnamed protein product	N/A	N/A	#N/A	#N/A
15198	FGRAMPH1_01T13359	unnamed protein product	N/A	N/A	#N/A	#N/A
15204	FGRAMPH1_01T13615	unnamed protein product	N/A	N/A	#N/A	#N/A
15211	FGRAMPH1_01T13915	unnamed protein product	N/A	N/A	#N/A	#N/A
15216	FGRAMPH1_01T14015	unnamed protein product	N/A	N/A	#N/A	#N/A
15217	FGRAMPH1_01T14077	unnamed protein product	N/A	N/A	#N/A	#N/A
15222	FGRAMPH1_01T14433	hypothetical protein FG05_30103	N/A	N/A	#N/A	#N/A
15223	FGRAMPH1_01T14439	unnamed protein product	N/A	N/A	#N/A	#N/A
15224	FGRAMPH1_01T14445	unnamed protein product	N/A	N/A	#N/A	#N/A
15227	FGRAMPH1_01T14511	hypothetical protein FG05_30101	N/A	N/A	#N/A	#N/A
15232	FGRAMPH1_01T14881	unnamed protein product	N/A	N/A	#N/A	#N/A
15244	FGRAMPH1_01T15283	unnamed protein product	N/A	N/A	#N/A	#N/A
15250	FGRAMPH1_01T15449	hypothetical protein FG05_30569	N/A	N/A	#N/A	#N/A
15257	FGRAMPH1_01T15861	unnamed protein product	N/A	N/A	#N/A	#N/A
15258	FGRAMPH1_01T15727	unnamed protein product	N/A	N/A	#N/A	#N/A
15261	FGRAMPH1_01T16521	unnamed protein product	N/A	N/A	#N/A	#N/A
15262	FGRAMPH1_01T16575	unnamed protein product	N/A	N/A	#N/A	#N/A
15268	FGRAMPH1_01T16737	hypothetical protein FG05_35212	N/A	N/A	#N/A	#N/A
15270	FGRAMPH1_01T16747	unnamed protein product	N/A	N/A	#N/A	#N/A
15272	FGRAMPH1_01T16847	unnamed protein product	N/A	N/A	#N/A	#N/A
15274	FGRAMPH1_01T16853	unnamed protein product	N/A	N/A	#N/A	#N/A
15278	FGRAMPH1_01T17035	hypothetical protein FG05_30126	N/A	N/A	#N/A	#N/A
15279	FGRAMPH1_01T17065	unnamed protein product	N/A	N/A	#N/A	#N/A
15290	FGRAMPH1_01T17317	unnamed protein product	N/A	N/A	#N/A	#N/A
15293	FGRAMPH1_01T17673	unnamed protein product	N/A	N/A	#N/A	#N/A
15306	FGRAMPH1_01T18175	hypothetical protein FG05_30374	N/A	N/A	#N/A	#N/A
15319	FGRAMPH1_01T18911	unnamed protein product	N/A	N/A	#N/A	#N/A
15345	FGRAMPH1_01T20047	unnamed protein product	N/A	N/A	#N/A	#N/A
15354	FGRAMPH1_01T22519	unnamed protein product	N/A	N/A	#N/A	#N/A
15363	FGRAMPH1_01T22407	unnamed protein product	N/A	N/A	#N/A	#N/A
15367	FGRAMPH1_01T22447	hypothetical protein FG05_30474	N/A	N/A	#N/A	#N/A
15374	FGRAMPH1_01T22769	unnamed protein product	N/A	N/A	#N/A	#N/A
15376	FGRAMPH1_01T22965	unnamed protein product	N/A	N/A	#N/A	#N/A
15381	FGRAMPH1_01T23041	unnamed protein product	N/A	N/A	#N/A	#N/A
15382	FGRAMPH1_01T23063	unnamed protein product	N/A	N/A	#N/A	#N/A
15398	FGRAMPH1_01T23517	unnamed protein product	N/A	N/A	#N/A	#N/A
15400	FGRAMPH1_01T23549	hypothetical protein FG05_35423	N/A	N/A	#N/A	#N/A
15401	FGRAMPH1_01T23551	hypothetical protein FG05_30527	N/A	N/A	#N/A	#N/A
15409	FGRAMPH1_01T23875	hypothetical protein FG05_30314	N/A	N/A	#N/A	#N/A
15417	FGRAMPH1_01T24239	unnamed protein product	N/A	N/A	#N/A	#N/A
15421	FGRAMPH1_01T24569	unnamed protein product	N/A	N/A	#N/A	#N/A
15427	FGRAMPH1_01T24741	unnamed protein product	N/A	N/A	#N/A	#N/A
15434	FGRAMPH1_01T25043	hypothetical protein FG05_30581	N/A	N/A	#N/A	#N/A
15436	FGRAMPH1_01T25141	unnamed protein product	N/A	N/A	#N/A	#N/A
15438	FGRAMPH1_01T25555	unnamed protein product	N/A	N/A	#N/A	#N/A
15439	FGRAMPH1_01T25615	unnamed protein product	N/A	N/A	#N/A	#N/A
15440	FGRAMPH1_01T25619	unnamed protein product	N/A	N/A	#N/A	#N/A
15441	FGRAMPH1_01T25623	unnamed protein product	N/A	N/A	#N/A	#N/A
15443	FGRAMPH1_01T25433	unnamed protein product	N/A	N/A	#N/A	#N/A
15452	FGRAMPH1_01T25849	unnamed protein product	N/A	N/A	#N/A	#N/A
15453	FGRAMPH1_01T25901	unnamed protein product	N/A	N/A	#N/A	#N/A
15456	FGRAMPH1_01T25735	unnamed protein product	N/A	N/A	#N/A	#N/A
15458	FGRAMPH1_01T08847	unnamed protein product	N/A	N/A	#N/A	#N/A
15462	FGRAMPH1_01T08799	unnamed protein product	N/A	N/A	#N/A	#N/A
15464	FGRAMPH1_01T09169	unnamed protein product	N/A	N/A	#N/A	#N/A
15466	FGRAMPH1_01T09539	unnamed protein product	N/A	N/A	#N/A	#N/A
15475	FGRAMPH1_01T09629	unnamed protein product	N/A	N/A	#N/A	#N/A
15477	FGRAMPH1_01T09711	unnamed protein product	N/A	N/A	#N/A	#N/A
15478	FGRAMPH1_01T09767	unnamed protein product	N/A	N/A	#N/A	#N/A
15479	FGRAMPH1_01T09793	unnamed protein product	N/A	N/A	#N/A	#N/A
15488	FGRAMPH1_01T10035	unnamed protein product	N/A	N/A	#N/A	#N/A
15494	FGRAMPH1_01T10237	unnamed protein product	N/A	N/A	#N/A	#N/A
15495	FGRAMPH1_01T10295	unnamed protein product	N/A	N/A	#N/A	#N/A
15497	FGRAMPH1_01T10417	unnamed protein product	N/A	N/A	#N/A	#N/A
15499	FGRAMPH1_01T10453	unnamed protein product	N/A	N/A	#N/A	#N/A
15504	FGRAMPH1_01T10661	unnamed protein product	N/A	N/A	#N/A	#N/A
15510	FGRAMPH1_01T10779	unnamed protein product	N/A	N/A	#N/A	#N/A
15516	FGRAMPH1_01T10965	unnamed protein product	N/A	N/A	#N/A	#N/A
15517	FGRAMPH1_01T10905	unnamed protein product	N/A	N/A	#N/A	#N/A
15518	FGRAMPH1_01T10999	unnamed protein product	N/A	N/A	#N/A	#N/A
15519	FGRAMPH1_01T11003	unnamed protein product	N/A	N/A	#N/A	#N/A
15520	FGRAMPH1_01T11051	unnamed protein product	N/A	N/A	#N/A	#N/A
15521	FGRAMPH1_01T10977	---NA---	N/A	N/A	#N/A	#N/A
15522	FGRAMPH1_01T11077	unnamed protein product	N/A	N/A	#N/A	#N/A
15523	FGRAMPH1_01T11079	unnamed protein product	N/A	N/A	#N/A	#N/A
15527	FGRAMPH1_01T11141	unnamed protein product	N/A	N/A	#N/A	#N/A
15534	FGRAMPH1_01T28181	unnamed protein product	N/A	N/A	#N/A	#N/A
15535	FGRAMPH1_01T28265	unnamed protein product	N/A	N/A	#N/A	#N/A
15538	FGRAMPH1_01T27917	unnamed protein product	N/A	N/A	#N/A	#N/A
15549	FGRAMPH1_01T27145	unnamed protein product	N/A	N/A	#N/A	#N/A
15557	FGRAMPH1_01T26693	unnamed protein product	N/A	N/A	#N/A	#N/A
15559	FGRAMPH1_01T26279	unnamed protein product	N/A	N/A	#N/A	#N/A
15561	FGRAMPH1_01T26185	unnamed protein product	N/A	N/A	#N/A	#N/A
15568	FGRAMPH1_01T06979	hypothetical protein FG05_30346	N/A	N/A	#N/A	#N/A
15570	FGRAMPH1_01T07057	unnamed protein product	N/A	N/A	#N/A	#N/A
15572	FGRAMPH1_01T07067	---NA---	N/A	N/A	#N/A	#N/A
15576	FGRAMPH1_01T07297	unnamed protein product	N/A	N/A	#N/A	#N/A
15583	FGRAMPH1_01T07493	hypothetical protein FG05_30389	N/A	N/A	#N/A	#N/A
15600	FGRAMPH1_01T08017	unnamed protein product	N/A	N/A	#N/A	#N/A
15602	FGRAMPH1_01T08035	unnamed protein product	N/A	N/A	#N/A	#N/A
15604	FGRAMPH1_01T08131	hypothetical protein FG05_30140	N/A	N/A	#N/A	#N/A
15606	FGRAMPH1_01T08245	unnamed protein product	N/A	N/A	#N/A	#N/A
15611	FGRAMPH1_01T08309	unnamed protein product	N/A	N/A	#N/A	#N/A
15612	FGRAMPH1_01T08311	unnamed protein product	N/A	N/A	#N/A	#N/A
15616	FGRAMPH1_01T08545	unnamed protein product	N/A	N/A	#N/A	#N/A
15623	FGRAMPH1_01T20421	hypothetical protein FG05_30025	N/A	N/A	#N/A	#N/A
15627	FGRAMPH1_01T20459	unnamed protein product	N/A	N/A	#N/A	#N/A
15631	FGRAMPH1_01T21021	unnamed protein product	N/A	N/A	#N/A	#N/A
15633	FGRAMPH1_01T21297	unnamed protein product	N/A	N/A	#N/A	#N/A
15637	FGRAMPH1_01T21373	unnamed protein product	N/A	N/A	#N/A	#N/A
15639	FGRAMPH1_01T21475	hypothetical protein FG05_30597	N/A	N/A	#N/A	#N/A
15648	FGRAMPH1_01T21885	hypothetical protein FG05_30552	N/A	N/A	#N/A	#N/A
15651	FGRAMPH1_01T21937	unnamed protein product	N/A	N/A	#N/A	#N/A
15652	FGRAMPH1_01T22031	unnamed protein product	N/A	N/A	#N/A	#N/A
15655	FGRAMPH1_01T22195	unnamed protein product	N/A	N/A	#N/A	#N/A
15659	FGRAMPH1_01T16065	unnamed protein product	N/A	N/A	#N/A	#N/A
15662	FGRAMPH1_01T00007	unnamed protein product	N/A	N/A	#N/A	#N/A
15699	FGRAMPH1_01T00435	unnamed protein product	N/A	N/A	#N/A	#N/A
15949	FGRAMPH1_01T05295	unnamed protein product	N/A	N/A	#N/A	#N/A
16151	FGRAMPH1_01T14457	hypothetical protein FG05_30102	N/A	N/A	#N/A	#N/A
16480	FGRAMPH1_01T17819	hypothetical protein FG05_30195	N/A	N/A	#N/A	#N/A
17433	FGRAMPH1_01T08689	unnamed protein product	N/A	N/A	#N/A	#N/A
17587	FGRAMPH1_01T21583	Aerobactin siderophore	Ferric iron reductase FhuF domain;Aerobactin siderophore biosynthesis, IucA/IucC, N-terminal;Aerobactin siderophore biosynthesis, IucA/IucC, N-terminal	N/A	#N/A	#N/A
20007	FGRAMPH1_01T00425	unnamed protein product	N/A	N/A	#N/A	#N/A
20008	FGRAMPH1_01T00799	unnamed protein product	N/A	N/A	#N/A	#N/A
20010	FGRAMPH1_01T01061	unnamed protein product	N/A	N/A	#N/A	#N/A
20022	FGRAMPH1_01T02537	unnamed protein product	N/A	N/A	#N/A	#N/A
20024	FGRAMPH1_01T02687	unnamed protein product	N/A	N/A	#N/A	#N/A
20032	FGRAMPH1_01T03047	---NA---	N/A	N/A	#N/A	#N/A
20033	FGRAMPH1_01T03089	---NA---	N/A	N/A	#N/A	#N/A
20037	FGRAMPH1_01T03151	unnamed protein product	N/A	N/A	#N/A	#N/A
20038	FGRAMPH1_01T03229	hypothetical protein FG05_35026	N/A	N/A	#N/A	#N/A
20040	FGRAMPH1_01T03331	---NA---	N/A	N/A	#N/A	#N/A
20043	FGRAMPH1_01T03551	hypothetical protein FG05_35283	N/A	N/A	#N/A	#N/A
20050	FGRAMPH1_01T03887	unnamed protein product	N/A	N/A	#N/A	#N/A
20051	FGRAMPH1_01T03967	---NA---	N/A	N/A	#N/A	#N/A
20062	FGRAMPH1_01T04621	unnamed protein product	N/A	N/A	#N/A	#N/A
20065	FGRAMPH1_01T04931	hypothetical protein FG05_35335	N/A	N/A	#N/A	#N/A
20066	FGRAMPH1_01T04969	---NA---	N/A	N/A	#N/A	#N/A
20069	FGRAMPH1_01T05191	unnamed protein product	N/A	N/A	#N/A	#N/A
20071	FGRAMPH1_01T05351	---NA---	N/A	N/A	#N/A	#N/A
20072	FGRAMPH1_01T05401	hypothetical protein FG05_35208	N/A	N/A	#N/A	#N/A
20082	FGRAMPH1_01T06475	unnamed protein product	N/A	N/A	#N/A	#N/A
20085	FGRAMPH1_01T06769	hypothetical protein FG05_35078	N/A	N/A	#N/A	#N/A
20089	FGRAMPH1_01T07243	unnamed protein product	N/A	N/A	#N/A	#N/A
20094	FGRAMPH1_01T07491	hypothetical protein FG05_35337	N/A	N/A	#N/A	#N/A
20099	FGRAMPH1_01T07961	hypothetical protein FG05_35145	N/A	N/A	#N/A	#N/A
20100	FGRAMPH1_01T08033	hypothetical protein FG05_35143	N/A	N/A	#N/A	#N/A
20106	FGRAMPH1_01T08773	unnamed protein product	N/A	N/A	#N/A	#N/A
20110	FGRAMPH1_01T08821	unnamed protein product	N/A	N/A	#N/A	#N/A
20115	FGRAMPH1_01T09059	unnamed protein product	N/A	N/A	#N/A	#N/A
20122	FGRAMPH1_01T09667	hypothetical protein FG05_35435	N/A	N/A	#N/A	#N/A
20148	FGRAMPH1_01T10955	hypothetical protein FG05_35235	N/A	N/A	#N/A	#N/A
20149	FGRAMPH1_01T10995	unnamed protein product	N/A	N/A	#N/A	#N/A
20154	FGRAMPH1_01T11171	hypothetical protein FG05_35232	N/A	N/A	#N/A	#N/A
20156	FGRAMPH1_01T11269	hypothetical protein FG05_35230	N/A	N/A	#N/A	#N/A
20160	FGRAMPH1_01T11467	unnamed protein product	N/A	N/A	#N/A	#N/A
20161	FGRAMPH1_01T11489	unnamed protein product	N/A	N/A	#N/A	#N/A
20166	FGRAMPH1_01T12117	unnamed protein product	N/A	N/A	#N/A	#N/A
20200	FGRAMPH1_01T14807	hypothetical protein FG05_35364	N/A	N/A	#N/A	#N/A
20202	FGRAMPH1_01T14977	unnamed protein product	N/A	N/A	#N/A	#N/A
20204	FGRAMPH1_01T15081	unnamed protein product	N/A	N/A	#N/A	#N/A
20209	FGRAMPH1_01T15345	hypothetical protein FG05_35371	N/A	N/A	#N/A	#N/A
20213	FGRAMPH1_01T15437	unnamed protein product	N/A	N/A	#N/A	#N/A
20221	FGRAMPH1_01T16021	hypothetical protein FG05_35066	N/A	N/A	#N/A	#N/A
20222	FGRAMPH1_01T16069	hypothetical protein FG05_35064	N/A	N/A	#N/A	#N/A
20225	FGRAMPH1_01T16111	hypothetical protein FG05_35107	N/A	N/A	#N/A	#N/A
20259	FGRAMPH1_01T17705	hypothetical protein FG05_35186	N/A	N/A	#N/A	#N/A
20267	FGRAMPH1_01T18225	---NA---	N/A	N/A	#N/A	#N/A
20268	FGRAMPH1_01T18263	hypothetical protein FG05_35324	N/A	N/A	#N/A	#N/A
20271	FGRAMPH1_01T18541	hypothetical protein FG05_35203	N/A	N/A	#N/A	#N/A
20285	FGRAMPH1_01T19455	unnamed protein product	N/A	N/A	#N/A	#N/A
20307	FGRAMPH1_01T21013	hypothetical protein FG05_35219	N/A	N/A	#N/A	#N/A
20308	FGRAMPH1_01T21073	unnamed protein product	N/A	N/A	#N/A	#N/A
20309	FGRAMPH1_01T21083	unnamed protein product	N/A	N/A	#N/A	#N/A
20311	FGRAMPH1_01T21191	hypothetical protein FG05_35221	N/A	N/A	#N/A	#N/A
20324	FGRAMPH1_01T22189	unnamed protein product	N/A	N/A	#N/A	#N/A
20334	FGRAMPH1_01T22553	hypothetical protein FG05_35385	N/A	N/A	#N/A	#N/A
20345	FGRAMPH1_01T23033	unnamed protein product	N/A	N/A	#N/A	#N/A
20348	FGRAMPH1_01T23125	---NA---	N/A	N/A	#N/A	#N/A
20351	FGRAMPH1_01T23629	unnamed protein product	N/A	N/A	#N/A	#N/A
20353	FGRAMPH1_01T23905	hypothetical protein FG05_35272	N/A	N/A	#N/A	#N/A
20365	FGRAMPH1_01T24701	unnamed protein product	N/A	N/A	#N/A	#N/A
20366	FGRAMPH1_01T24725	unnamed protein product	N/A	N/A	#N/A	#N/A
20372	FGRAMPH1_01T24997	hypothetical protein FG05_35282	N/A	N/A	#N/A	#N/A
20375	FGRAMPH1_01T25505	unnamed protein product	N/A	N/A	#N/A	#N/A
20383	FGRAMPH1_01T26445	unnamed protein product	N/A	N/A	#N/A	#N/A
20385	FGRAMPH1_01T26679	hypothetical protein FG05_35152	N/A	N/A	#N/A	#N/A
20412	FGRAMPH1_01T28293	unnamed protein product	N/A	N/A	#N/A	#N/A
00980_M	FGRAMPH1_01T02463	unnamed protein product	N/A	N/A	#N/A	#N/A
01528_M		#N/A	#N/A	#N/A	#N/A	#N/A
03503_M	FGRAMPH1_01T13039	unnamed protein product	N/A	N/A	#N/A	#N/A
04498_M	FGRAMPH1_01T15447	unnamed protein product	N/A	N/A	#N/A	#N/A
04532_M	FGRAMPH1_01T15527	carbohydrate-binding module family 13	Ricin B, lectin domain;Ricin B, lectin domain;Ricin B, lectin domain	N/A	#N/A	#N/A
04533_M	FGRAMPH1_01T15529	unnamed protein product	N/A	N/A	#N/A	#N/A
04623_M	FGRAMPH1_01T15733	hypothetical protein FGSG_04623	N/A	N/A	#N/A	#N/A
04760_M	FGRAMPH1_01T16253	hypothetical protein FGSG_04760	N/A	N/A	#N/A	#N/A
07741_M	FGRAMPH1_01T25539	Delta-endotoxin partial	Delta-endotoxin CytB;Delta-endotoxin CytB;Delta-endotoxin CytB;Delta-endotoxin CytB	N/A	#N/A	#N/A
07919_M	FGRAMPH1_01T25981	---NA---	N/A	N/A	#N/A	#N/A
08073_M	FGRAMPH1_01T09051	hypothetical protein FG05_08073	N/A	N/A	#N/A	#N/A
08262_M	FGRAMPH1_01T09505	unnamed protein product	N/A	N/A	#N/A	#N/A
08512_M	FGRAMPH1_01T10143	hypothetical protein FGSG_08512	N/A	N/A	#N/A	#N/A
08990_M	FGRAMPH1_01T28177	unnamed protein product	N/A	N/A	#N/A	#N/A
09044_M	FGRAMPH1_01T28055	unnamed protein product	N/A	N/A	#N/A	#N/A
10370_M	#N/A	#N/A	#N/A	#N/A	#N/A	#N/A
10689_M	FGRAMPH1_01T08705	unnamed protein product	N/A	N/A	#N/A	#N/A
10698_M	FGRAMPH1_01T08725	transcription factor	N/A	N/A	#N/A	#N/A
11772_M	FGRAMPH1_01T01261	unnamed protein product	N/A	N/A	#N/A	#N/A
11801_M	FGRAMPH1_01T01669	hypothetical protein FG05_11801	N/A	N/A	#N/A	#N/A
11838_M	FGRAMPH1_01T02109	unnamed protein product	N/A	N/A	#N/A	#N/A
11907_M	FGRAMPH1_01T02885	unnamed protein product	N/A	N/A	#N/A	#N/A
11923_M	FGRAMPH1_01T03155	unnamed protein product	N/A	N/A	#N/A	#N/A
12148_M	FGRAMPH1_01T05975	unnamed protein product	N/A	N/A	#N/A	#N/A
12157_M	FGRAMPH1_01T06089	unnamed protein product	N/A	N/A	#N/A	#N/A
12177_M	FGRAMPH1_01T06457	unnamed protein product	N/A	N/A	#N/A	#N/A
12639_M	FGRAMPH1_01T16475	unnamed protein product	N/A	N/A	#N/A	#N/A
12640_M	FGRAMPH1_01T16479	unnamed protein product	N/A	N/A	#N/A	#N/A
12654_M	FGRAMPH1_01T16739	hypothetical protein FG05_12654	N/A	N/A	#N/A	#N/A
12708_M	FGRAMPH1_01T17585	hypothetical protein FGSG_12708	N/A	N/A	#N/A	#N/A
12891_M	FGRAMPH1_01T19759	hypothetical protein FG05_12891	N/A	N/A	#N/A	#N/A
12929_M	FGRAMPH1_01T22401	unnamed protein product	N/A	N/A	#N/A	#N/A
12981_M	FGRAMPH1_01T23059	unnamed protein product	N/A	N/A	#N/A	#N/A
13207_8_M	FGRAMPH1_01T25519	unnamed protein product	N/A	N/A	#N/A	#N/A
13327_M	FGRAMPH1_01T10437	unnamed protein product	N/A	N/A	#N/A	#N/A
13378_M	FGRAMPH1_01T09757	LOW QUALITY PROTEIN: hypothetical protein FGSG_13378	N/A	N/A	#N/A	#N/A
13643_M	FGRAMPH1_01T26299	unnamed protein product	N/A	N/A	#N/A	#N/A
13732_M	FGRAMPH1_01T07711	unnamed protein product	N/A	N/A	#N/A	#N/A
13751_M	FGRAMPH1_01T08027	unnamed protein product	N/A	N/A	#N/A	#N/A
13877_M	FGRAMPH1_01T20995	unnamed protein product	N/A	N/A	#N/A	#N/A
13908_M	FGRAMPH1_01T20601	unnamed protein product	N/A	N/A	#N/A	#N/A
15054_M	FGRAMPH1_01T00487	unnamed protein product	N/A	N/A	#N/A	#N/A
15096_M	FGRAMPH1_01T01973	unnamed protein product	N/A	N/A	#N/A	#N/A
15116_M	FGRAMPH1_01T02857	unnamed protein product	N/A	N/A	#N/A	#N/A
15160_M	FGRAMPH1_01T11631	unnamed protein product	N/A	N/A	#N/A	#N/A
15163_M	FGRAMPH1_01T11589	unnamed protein product	N/A	N/A	#N/A	#N/A
15283_M	FGRAMPH1_01T17267	unnamed protein product	N/A	N/A	#N/A	#N/A
15315_M	FGRAMPH1_01T18589	unnamed protein product	N/A	N/A	#N/A	#N/A
15332_M	FGRAMPH1_01T19581	unnamed protein product	N/A	N/A	#N/A	#N/A
15394_M	FGRAMPH1_01T23399	unnamed protein product	N/A	N/A	#N/A	#N/A
15432_M	FGRAMPH1_01T24987	unnamed protein product	N/A	N/A	#N/A	#N/A
15508_M	FGRAMPH1_01T10711	unnamed protein product	N/A	N/A	#N/A	#N/A
15605_M	FGRAMPH1_01T08195	unnamed protein product	N/A	N/A	#N/A	#N/A
15607_M	FGRAMPH1_01T08259	unnamed protein product	N/A	N/A	#N/A	#N/A
15624_M	FGRAMPH1_01T20467	unnamed protein product	N/A	N/A	#N/A	#N/A
15677_M	FGRAMPH1_01T00045	unnamed protein product	N/A	N/A	#N/A	#N/A
15465_M	FGRAMPH1_01T09237	unnamed protein product	N/A	N/A	#N/A	#N/A
13833	FGRAMPH1_01T21487	hypothetical protein FGSG_13833	N/A	N/A	#N/A	#N/A
15183	FGRAMPH1_01T12801	unnamed protein product	N/A	Non-effector	#N/A	#N/A
20027	FGRAMPH1_01T02877	unnamed protein product	N/A	Non-effector	#N/A	#N/A
8854	FGRAMPH1_01T11005	hypothetical protein FGSG_08854	N/A	N/A	#N/A	#N/A
11735	FGRAMPH1_01T00687	hypothetical protein FGSG_11735	N/A	N/A	#N/A	#N/A
12457	FGRAMPH1_01T12609	hypothetical protein FGSG_12457	N/A	N/A	#N/A	#N/A
12466	FGRAMPH1_01T12555	hypothetical protein FGSG_12466	N/A	N/A	#N/A	#N/A
12468	FGRAMPH1_01T12537	hypothetical protein FGSG_12468	N/A	N/A	#N/A	#N/A
12564	FGRAMPH1_01T11463	hypothetical protein FGSG_12564	N/A	N/A	#N/A	#N/A
12944	FGRAMPH1_01T22683	hypothetical protein FGSG_12944	N/A	N/A	#N/A	#N/A
12958	FGRAMPH1_01T22833	hypothetical protein FGSG_12958	N/A	N/A	#N/A	#N/A
13250	FGRAMPH1_01T26005	hypothetical protein FGSG_13250	N/A	N/A	#N/A	#N/A
13272	FGRAMPH1_01T11135	unnamed protein product	N/A	N/A	#N/A	#N/A
13317	FGRAMPH1_01T10589	hypothetical protein FGSG_13317	N/A	N/A	#N/A	#N/A
13529	FGRAMPH1_01T27687	hypothetical protein FGSG_13529	N/A	N/A	#N/A	#N/A
13599	FGRAMPH1_01T26947	hypothetical protein FGSG_13599	N/A	N/A	#N/A	#N/A
13608	FGRAMPH1_01T26793	hypothetical protein FGSG_13608	N/A	N/A	#N/A	#N/A
13696	FGRAMPH1_01T07189	hypothetical protein FGSG_13696	N/A	N/A	#N/A	#N/A
13818	FGRAMPH1_01T08765	hypothetical protein FGSG_13818	Cold-shock protein, DNA-binding;Cold shock protein;Cold-shock protein, DNA-binding;Nucleic acid-binding, OB-fold;Nucleic acid-binding, OB-fold;Nucleic acid-binding, OB-fold;Cold-shock conserved site;Nucleic acid-binding, OB-fold	N/A	I1SAD7#PHI:1607#GzOB048#5518#Fusarium_graminearum#unaffected_pathogenicity	#N/A
13863	FGRAMPH1_01T21093	---NA---	N/A	N/A	#N/A	#N/A
14025	#N/A	#N/A	#N/A	#N/A	#N/A	#N/A
14026	#N/A	#N/A	#N/A	#N/A	#N/A	#N/A
15095	#N/A	#N/A	#N/A	#N/A	#N/A	#N/A
15106	FGRAMPH1_01T22695	unnamed protein product	N/A	N/A	#N/A	#N/A
15109	FGRAMPH1_01T02395	unnamed protein product	N/A	N/A	#N/A	#N/A
15120	#N/A	#N/A	#N/A	#N/A	#N/A	#N/A
15214	FGRAMPH1_01T14257	hypothetical protein FG05_30106	N/A	N/A	#N/A	#N/A
15239	FGRAMPH1_01T15095	unnamed protein product	N/A	N/A	#N/A	#N/A
15245	#N/A	#N/A	#N/A	#N/A	#N/A	#N/A
15248	FGRAMPH1_01T15377	unnamed protein product	N/A	N/A	#N/A	#N/A
15249	FGRAMPH1_01T15435	unnamed protein product	N/A	N/A	#N/A	#N/A
15273	FGRAMPH1_01T16851	unnamed protein product	N/A	N/A	#N/A	#N/A
15314	FGRAMPH1_01T18583	unnamed protein product	N/A	N/A	#N/A	#N/A
15361	FGRAMPH1_01T22373	unnamed protein product	N/A	N/A	#N/A	#N/A
15377	#N/A	#N/A	#N/A	#N/A	#N/A	#N/A
15489	FGRAMPH1_01T10063	unnamed protein product	N/A	N/A	#N/A	#N/A
15571	FGRAMPH1_01T07065	hypothetical protein FG05_30559	N/A	N/A	#N/A	#N/A
15585	FGRAMPH1_01T07575	hypothetical protein FG05_30387	N/A	N/A	#N/A	#N/A
15840	FGRAMPH1_01T03167	unnamed protein product	N/A	N/A	#N/A	#N/A
15950	#N/A	#N/A	#N/A	#N/A	#N/A	#N/A
16210	FGRAMPH1_01T13619	unnamed protein product	N/A	N/A	#N/A	#N/A
16382	FGRAMPH1_01T11445	unnamed protein product	N/A	N/A	#N/A	#N/A
17620	FGRAMPH1_01T14455	unnamed protein product	N/A	N/A	#N/A	#N/A
17647	FGRAMPH1_01T17085	unnamed protein product	N/A	N/A	#N/A	#N/A
20002	FGRAMPH1_01T00113	unnamed protein product	N/A	N/A	#N/A	#N/A
20009	FGRAMPH1_01T00901	unnamed protein product	N/A	N/A	#N/A	#N/A
20012	FGRAMPH1_01T01155	unnamed protein product	N/A	N/A	#N/A	#N/A
20013	FGRAMPH1_01T01239	unnamed protein product	N/A	N/A	#N/A	#N/A
20014	FGRAMPH1_01T01325	unnamed protein product	N/A	N/A	#N/A	#N/A
20015	FGRAMPH1_01T01337	unnamed protein product	N/A	N/A	#N/A	#N/A
20017	FGRAMPH1_01T01671	unnamed protein product	N/A	N/A	#N/A	#N/A
20018	FGRAMPH1_01T01773	unnamed protein product	N/A	N/A	#N/A	#N/A
20025	FGRAMPH1_01T02723	unnamed protein product	N/A	N/A	#N/A	#N/A
20029	FGRAMPH1_01T03013	unnamed protein product	N/A	N/A	#N/A	#N/A
20036	FGRAMPH1_01T03125	unnamed protein product	N/A	N/A	#N/A	#N/A
20039	#N/A	#N/A	#N/A	#N/A	#N/A	#N/A
20041	#N/A	#N/A	#N/A	#N/A	#N/A	#N/A
20044	FGRAMPH1_01T03771	hypothetical protein FG05_35016	N/A	N/A	#N/A	#N/A
20045	FGRAMPH1_01T03825	unnamed protein product	N/A	N/A	#N/A	#N/A
20046	FGRAMPH1_01T03849	unnamed protein product	N/A	N/A	#N/A	#N/A
20047	FGRAMPH1_01T03863	hypothetical protein FG05_35019	N/A	N/A	#N/A	#N/A
20049	FGRAMPH1_01T03869	unnamed protein product	N/A	N/A	#N/A	#N/A
20052	FGRAMPH1_01T03969	unnamed protein product	N/A	N/A	#N/A	#N/A
20054	FGRAMPH1_01T04007	hypothetical protein FG05_35021	N/A	N/A	#N/A	#N/A
[truncated: 118 more rows]
