# Supplementary material for: Inter-genome comparison of the Quorn fungus Fusarium venenatum and the closely related plant infecting pathogen Fusarium graminearum
Source: BMC Genomics. 2018 Apr 19;19:269. doi: 10.1186/s12864-018-4612-2 (PMC5907747; doi:10.1186/s12864-018-4612-2)
Supplement: Supplementary file 15 — Paralogue protein groups in Fusarium venenatum. Some groups show adjacent (neighbour) groupings representing recent duplications, whilst others represent near neighbours (< 40 genes) and others more distant duplications (> 100 genes). (XLS 38 kb) [file 12864_2018_4612_MOESM15_ESM.xls]

## Sheet: Sheet1
Additional file 15: Paralogue protein groups in Fusarium venenatum. Some groups show adjacent (neighbour) groupings representing recent duplications, whilst others represent near neighbours (<40 genes) and others more distant duplications (>100s).
Paralogue group (Fv)	ID (Fv)	Annotation (source NCBI)	ID (Fv)	Annotation (source NCBI)	ID (Fv)	Annotation (source NCBI)	Neighbouring gene
Group1	11059	hypothetical protein FOXB_03017	7933	hypothetical protein FOXB_03017	11077	hypothetical protein FOQG_17843	Near neighbour x1
Group2	11157	hypothetical protein	6502	hypothetical protein FOC4_g10005219	11159	hypothetical protein FAVG1_09516	Neighbour
Group3	35	hypothetical protein FOWG_15118	34	hypothetical protein FOWG_15117			Neighbour
Group4	6349	---NA---	06348	---NA---			Neighbour
Group5	7580	---NA---	04034	hypothetical protein FPSE_10530
Group6	7604	hypothetical protein FAVG1_09882	7259	---NA---
Group7	7617	hypothetical protein FPSE_03719	4699	hypothetical protein FVEG_15463
Group8	8008	hypothetical protein FAVG1_07565	8006	hypothetical protein TRIVIDRAFT_63077			Neighbour
Group9	10662	hypothetical protein CGLO_10725	4665	hypothetical protein FAVG1_12761
Group10	11033	---NA---	04869	---NA---
Group11	11041	hypothetical protein FOXB_03044	11010	hypothetical protein FOQG_17845			Near neighbour
Group12	13784	hypothetical protein FOC1_g10004578	2326	basic-leucine zipper transcription factor
