# Supplementary material for: Inter-genome comparison of the Quorn fungus Fusarium venenatum and the closely related plant infecting pathogen Fusarium graminearum
Source: BMC Genomics. 2018 Apr 19;19:269. doi: 10.1186/s12864-018-4612-2 (PMC5907747; doi:10.1186/s12864-018-4612-2)
Supplement: Supplementary file 16 — A summary of secondary metabolite clusters (SMCs) found in Fusarium venenatum and F. graminearum. Using Sieber et al. [33] 67 predictions as a template, SMURF and ANTISMASH were used to refine SMC predictions to 69 Fg SMCs and an additional 6 for Fv, combined with BLASTP of respective proteomes to identify presence in each species. (XLS 2940 kb) [file 12864_2018_4612_MOESM16_ESM.xls]

## Sheet: Index
Additional file 16: A summary of secondary metabolite clusters (SMCs) found in Fusarium venenatum and F. graminearum. Using Sieber et al [33] 67 predictions as a template, SMURF and ANTISMASH were used to refine SMC predictions to 69 Fg SMCs and an additional 6 for Fv, combined with BLASTP of respective proteomes to identify presence in each species.
Index
Tab name	Description	Colour coding
Sheet1-Sieber et al	A summary of the predicted Fg secondary metabolite clusters by Sieber et al.	none
Sheet2-Sieber Fv presence	A secondary metabolite cluster list from Sieber et al with BLASTP percentage alignments from F. venenatum proteins, defining if key proteins within a cluster are present or not and thus if the functional cluster is present.	Red to yellow to green (low (0) to high (100))
Sheet3-RRes-Sieber clusters Fv	The complete list of genes for Sieber-RRes expanded set of secondary metabolite clusters, including version 5.0 ID's and whether expanded vs Sieber et al predictions (red text coloured different from Sieber).	Red to yellow to green (low (0) to high (100)). Red text represents genes not predicted in SMC sieber clusters.
Sheet4-Fg SMCs novel compared to Sieber	Details of secondary metabolite clusters found in Fg novel to Sieber et al predictions.	none
Sheet5-Fv predicted SMCs	Details of secondary metabolite clusters found in Fv	Yellow coloured SMCs are unique to Fv vs Fg.
Sheet6-FG_vs_FV_blast	The raw BLASTP results used presence/absence of genes in the Fg secondary metabolite clusters.	none
Sheet7-FG_FV__GC cluster content	GC % calculations for FG clusters	Red text SMCs are not present in Fv. Red to yellow to green (below to above the median GC%)
Sheet8-Fv_Fg genes used GC comp	Fg to Fv fitlered gene list in the FG GC (%) cluster comparison with Fv	Red text SMCs are not present in Fv
Sheet9-Tri gene ID's	Tri gene ID's for F. graminearum and F. venenatum with percentage identity between orthologues.	none
Example of BLASTP columns: If the numbers are low for PERCENTQUERY and PERCENTTARGET then little of the sequence from both the target and query have been aligned and likely your target is not present or very highly divergent
BlastP results	PERCENTALIGNMENT	PERCENTQUERY	PERCENTTARGET
Description	The percent alignment of the sequence from both the query and target that aligns	The percent of the query sequence that has been aligned to the target	The percent of the target sequence that has been aligned to the query
BlastP results	QUERYLOCUS	TARGETLOCUS
Description	The ID of the protein sequence used in the blastp	The ID of the protein sequence matched in the blastp

## Sheet: Sheet1-Sieber et al
Cluster_ID	Metabolite	Reference	Reference_Signature_Enzymes	Gene_Codes	Size (Gene no in cluster)	Signature_Enzymes	Tailoring_Enzymes	Additional_Protein	P-Value (Functional enrichment)	Expression_Profile_Correlation	Differential_Expression (up)	Differential_Expression (down)	Orthologs (outside Fusarium)	Orthologs (Fusarium)	Regulatory_Motifs
C01				FGSG_17598 - FGSG_00015	13		Glyco (1), P450 (2)	TranscriptionFactor (1), Transporter (2), SecretedProtein (4)	0.00432455	FG12_1 (8)	FG12_2dpi, FG12_14dpi			Fus_pseud (9|1)
C02			NPS8	FGSG_11653 - FGSG_00049	18	NPS (1), PKS-like (1)	Oxido (1), P450 (1)	TranscriptionFactor (2), Transporter (1), SecretedProtein (1)	0.00141425		FG14_agmat	FG18_put.fgp		Fus_pseud (11|1)	GTGGTGCCAC (11)
C03				FGSG_00067 - FGSG_00071	5		P450 (1)	TranscriptionFactor (1), Transporter (2)	0.0145198	FG19_5 (4) FG7_2 (4)	FG12_2dpi, FG12_14dpi, FG12_35dpi, FG15_wt.wheat.48h, FG15_wt.wheat.96h, FG15_wt.wheat.144h, FG15_wt.wheat.192h	FG2_n.starv, FG7_2h, FG7_8h, FG7_24h, FG16_rw, FG19_16hpi, FG19_240hpi, FG19_72h		Fus_pseud (5|1), Fus_verti_v31 (4|1), Fus_fujik_v21 (4|1), Fus_oxysp (3|1)	TCCGA?CATT?CCCC (4)
C04				FGSG_15692 - FGSG_15693	3		Oxido (1), P450 (1)	TranscriptionFactor (1)	0.000350976		FG13_stua.cmc.24h
C05			STC2	FGSG_00448 - FGSG_00456	9	TPS (1)			0.0499843				Tri_reese (7|1), Tri_atrov (8|1), Tri_viren (8|1), Asp_oryza (5|2), Neu_crass_MIPS (5|2), Neu_crass (5|2), Mag_oryza (6|1), Col_orbic (7|1), Ver_dahli (7|1), Pod_anser (7|1), Glo_grami (7|1), Gae_grami (6|1), Bea_bassi (7|1), Ver_albo (7|1), Sor_macro (6|2), Tri_rubru (5|2), Neu_tetra (6|1), Neu_crass_v12 (6|1), Pod_anser (7|2), Cla_purpu (6|1), Cha_globo (5|2), Zym_triti (5|2), Tog_minim (6|1), …	Fus_verti_v31 (9|1), Fus_fujik_v21 (9|1), Fus_oxysp (9|1), Fus_oxysp (9|1), Fus_pseud (9|1), Nec_haema (7|1), Fus_oxysp_FO2 (6|1)
C06		Zhang2012.FG3_53	NPS16, NPS19	FGSG_01675 - FGSG_15676	13	NPS (2)	Methyl (1), Oxido (1)	Transporter (2)	0.000423937					Fus_pseud (10|1)	TCGGGCAC (13)
C07				FGSG_01731 - FGSG_15133	17	NPS-like (1), TPS (1)	Methyl (1), Oxido (1), P450 (2)	TranscriptionFactor (3), Transporter (1), SecretedProtein (2)	1.23709e-05					Fus_pseud (13|1)
C08		Ma2010.FG3_45	PKS25	FGSG_15885 - FGSG_01795	15	PKS (1), TPS (1)	Methyl (1), P450 (1)	TranscriptionFactor (1), Transporter (2), SecretedProtein (1)	0.000274765					Fus_pseud (14|1), Fus_verti_v31 (10|3), Fus_fujik_v21 (9|2), Fus_oxysp_FO2 (8|2), Fus_oxysp (8|2), Fus_oxysp (8|2)	TT?GCCCACG (13)
C09				FGSG_02111 - FGSG_12068	12		P450 (5)	SecretedProtein (1)	0.000175683	FG12_32 (9)	FG16_yp	FG12_2dpi, FG12_14dpi, FG12_35dpi, FG14_agmat		Fus_pseud (10|1), Fus_fujik_v21 (9|1), Fus_oxysp (8|1), Fus_verti_v31 (7|1), Fus_oxysp_FO2 (8|1), Fus_oxysp (7|1)
C10				FGSG_02136 - FGSG_02139	4		Oxido (1), P450 (1)	Transporter (2)	0.0110015		FG15_wt.wheat.72h, FG19_240hpi		Gro_clavi (3|1)	Fus_verti_v31 (4|1), Fus_fujik_v21 (4|1), Fus_oxysp_FO2 (4|1), Fus_oxysp (4|1), Fus_oxysp (4|1), Nec_haema (4|1), Fus_pseud (4|1)
C11				FGSG_02248 - FGSG_02251	4	NPS (1)		Transporter (1), SecretedProtein (2)	0.0251338	FG19_54 (4)	FG1_144h, FG12_2dpi, FG12_14dpi, FG15_wt.wheat.96h, FG19_240hpi		Pen_chrys (3|1), Myc_therm (3|1)	Fus_verti_v31 (4|1), Fus_fujik_v21 (4|1), Fus_oxysp_FO2 (4|1), Nec_haema (4|1), Fus_pseud (4|1), Fus_oxysp (3|1)	GTCCATCAAGGT?CTCACC (3)
C12				FGSG_15962 - FGSG_15966	20		Acyl (1)	TranscriptionFactor (4), Transporter (3), SecretedProtein (2)	0.000675535					Fus_pseud (20|2), Fus_oxysp (17|2), Fus_oxysp (16|2), Fus_fujik_v21 (16|2), Fus_verti_v31 (16|2), Fus_oxysp_FO2 (14|2)
C13	Aurofusarin	Ma2010.FG3_33	PKS12	FGSG_02320 - FGSG_02330	11	PKS (1)	Methyl (1)	TranscriptionFactor (2), Transporter (1), SecretedProtein (2)	0.000691367	FG12_37 (11) FG19_57 (11)	FG2_n.starv, FG13_stua.secmet, FG18_put.fgp, FG19_64hpi	FG12_2dpi, FG12_14dpi, FG12_35dpi, FG13_stua.cmc.24h, FG14_agmat	Tri_tonsu (10|2), Art_otae (9|2), Tri_equin (8|1), Art_gypse (8|1), Tal_marne (7|3), Art_benha (8|1), Pen_chrys (7|1), Tri_verru (7|2), Tri_rubru (7|1)	Fus_pseud (11|1)	TCGGGACCGA (9)
C14				FGSG_15969 - FGSG_02372	9		P450 (4)	TranscriptionFactor (1)	0.000158217	FG12_39 (7)	FG12_2dpi, FG12_14dpi			Fus_pseud (6|1)
C15	Zearalenone		NPS15, PKS22, PKS27	FGSG_02393 - FGSG_15983	9	NPS (1), PKS (2)	Oxido (1)	TranscriptionFactor (1), Transporter (1), SecretedProtein (1)	1.07189e-05		FG12_2dpi, FG12_14dpi	FG15_wt.wheat.96h, FG15_wt.wheat.144h		Fus_pseud (8|1)
C16		Ma2010.FG3_26	PKS29	FGSG_04596 - FGSG_04588	10	PKS (1), TPS (1)	Methyl (2), P450 (1)		3.72639e-05	FG12_57 (8) FG15_4 (6)	FG1_72h, FG12_2dpi, FG12_14dpi, FG12_35dpi, FG15_wt.wheat.96h	FG13_stua.wheat.27h, FG16_rw, FG16_yp	Asp_fumig (6|2), Asp_fumig (6|2), Neo_fisch (5|1), Met_acrid (5|1), Met_aniso (5|1), Asp_oryza_RIB40_NITE (5|2), Asp_niger (5|2), Asp_oryza (5|2), Pen_chrys (6|1)	Fus_pseud (9|2)	ATCCGATATC?C (9), CCGATATC?C (10)
C17				FGSG_16123 - FGSG_04333	6	NPS-like (1)	Acyl (1), Oxido (1)	Transporter (1)	0.0229922	FG19_77 (4)	FG12_2dpi, FG12_14dpi		His_capsu (4|1), Par_brasi_Pb03 (4|1), Par_brasi_Pb18 (4|1), Aje_capsu (4|1), Tri_reese (5|1), Coc_immit (3|1), Col_orbic (5|1), Coc_posad (3|1), Eut_lata (4|1), Tri_atrov (5|1), Tri_viren (5|1), Pha_nodor (3|1), Pyr_triti (3|1), Tal_marne (5|2), Met_acrid (5|1), Met_aniso (5|1), Bea_bassi (4|1), Tal_stipi (5|2), Unc_reesi (3|1), Pen_chrys (5|1), Asp_nidul (5|2), Aje_derma (4|1), Cor_milit (5|1),…	Fus_verti_v31 (5|1), Fus_fujik_v21 (5|1), Fus_oxysp (5|1), Fus_oxysp (5|1), Nec_haema (5|1), Fus_pseud (5|1), Fus_oxysp_FO2 (4|1)
C18	Orcinol/orsellinic acid	Ma2010.FG3_25	PKS28	FGSG_03971 - FGSG_03956	18	PKS (1)	P450 (1)	Transporter (3), SecretedProtein (6)	0.0449769					Fus_pseud (15|1), Fus_fujik_v21 (12|1), Fus_oxysp (12|1), Fus_oxysp_FO2 (11|1), Fus_oxysp (10|1), Fus_verti_v31 (10|1)
C19				FGSG_03931 - FGSG_03912	21		Oxido (1)	TranscriptionFactor (4), Transporter (3), SecretedProtein (3)	0.00082596				Mag_oryza (11|3)	Fus_pseud (21|1), Fus_verti_v31 (18|2), Fus_fujik_v21 (19|2), Fus_oxysp_FO2 (19|2), Fus_oxysp (19|3), Fus_oxysp (17|2), Nec_haema (14|3)
C20				FGSG_03862 - FGSG_03855	8		P450 (1)	TranscriptionFactor (2), Transporter (2), SecretedProtein (1)	0.00218479			FG19_72h		Fus_fujik_v21 (7|1), Fus_oxysp (7|1), Fus_oxysp (7|1), Nec_haema (5|1), Fus_pseud (7|1), Fus_verti_v31 (6|1), Fus_oxysp_FO2 (5|1)	GAGCCGCG?G (8), TC?GCTCGCCGC (6)
C21	Triacetylfusarinine		NPS6	FGSG_03747 - FGSG_16212	5	NPS (1)	Acyl (1)	Transporter (1)	0.00636491	FG12_77 (5) FG19_94 (5) FG7_81 (5)	FG7_8h, FG7_24h, FG12_14dpi, FG19_240hpi, FG19_72h	FG2_c.starv, FG2_n.starv, FG13_stua.secmet, FG15_wt.wheat.144h	Cla_purpu (4|1), Neo_parvu (3|1), Cha_globo (3|1), Asp_nidul (3|1)	Fus_verti_v31 (5|1), Fus_fujik_v21 (5|1), Fus_oxysp_FO2 (5|1), Fus_oxysp (5|1), Fus_oxysp (5|1), Nec_haema (5|1), Fus_pseud (5|1)
C22				FGSG_03737 - FGSG_03728	9	NPS (1)	Oxido (1)	Transporter (2), SecretedProtein (1)	0.0162651	FG12_77 (6)	FG12_2dpi, FG12_14dpi, FG12_35dpi	FG16_rw	Bip_maydi (6|2), Coc_heter (6|2), Zym_triti (7|2), Pyr_triti (5|1), Asp_flavu (5|2), Tal_stipi (7|2), Pen_chrys (7|1), Asp_oryza_RIB40_NITE (5|1), Mag_oryza (5|2), Asp_niger (5|2), Pse_antar (5|2), Asp_niger (5|2), Pha_nodor (5|1), Tal_marne (5|1), Pse_hubei (5|1)	Fus_fujik_v21 (8|1), Fus_verti_v31 (7|1), Fus_oxysp_FO2 (8|1), Fus_oxysp (8|1), Fus_oxysp (8|1), Nec_haema (6|1), Fus_pseud (6|1)
C23	Trichothecene	Ma2010.FG3_21		FGSG_03543 - FGSG_03529	15	TPS (1)	P450 (3)	TranscriptionFactor (1), Transporter (1), SecretedProtein (4)	0.00082596	FG1_20 (9)	FG1_72h, FG1_96h, FG1_144h, FG12_14dpi, FG12_35dpi, FG15_wt.wheat.48h, FG15_wt.wheat.72h, FG15_wt.wheat.96h, FG14_agmat	FG13_stua.wheat.27h, FG16_rw, FG16_yp, FG18_put.fgp		Fus_pseud (13|1)	TCAGGCCTTC (11), AGGCCT (12)
C24			STC4	FGSG_03498 - FGSG_03489	12	TPS (1)	P450 (1)	SecretedProtein (1)	0.0248941		FG12_2dpi			Fus_pseud (9|2)
C25				FGSG_03416 - FGSG_03412	5		Oxido (2)	TranscriptionFactor (1), Transporter (1), SecretedProtein (1)	0.00152487	FG12_84 (4) FG19_101 (3)	FG2_n.starv	FG12_2dpi, FG12_14dpi, FG12_35dpi, FG19_16hpi, FG19_40hpi, FG19_64hpi, FG19_240hpi, FG19_72h	Col_orbic (3|1), Glo_grami (3|1), Bea_bassi (3|1), Cla_purpu (3|1), Mag_oryza (3|1), Ver_dahli (3|1), Gae_grami (3|1), Met_acrid (3|1), Pen_chrys (3|1), Cor_milit (3|1)	Fus_verti_v31 (5|1), Fus_fujik_v21 (5|1), Fus_oxysp_FO2 (5|1), Fus_oxysp (5|1), Fus_pseud (5|1), Fus_oxysp (4|1), Nec_haema (4|1)
C26		Zhang2012.FG3_51	PKS13	FGSG_03347 - FGSG_03340	8	PKS (1)	Methyl (1)	Transporter (2), SecretedProtein (2)	0.0137834				Pen_chrys (4|1)	Fus_verti_v31 (8|2), Fus_fujik_v21 (8|2), Fus_oxysp_FO2 (6|2), Fus_oxysp (8|2), Fus_oxysp (7|2), Nec_haema (8|3), Fus_pseud (8|1)
C27				FGSG_03258 - FGSG_03254	5	NPS (1)	Oxido (2)	SecretedProtein (1)	0.00082596	FG12_87 (4)	FG12_2dpi, FG12_14dpi			Fus_fujik_v21 (4|1), Fus_oxysp_FO2 (4|1), Fus_oxysp (4|1), Fus_oxysp (4|1), Fus_pseud (4|1), Fus_verti_v31 (3|1)
C28	Carotenoid	Ma2010.FG3_29	DTC1	FGSG_03067 - FGSG_03064	4	TPS (1)			0.0251338	FG19_118 (4)	FG19_40hpi, FG14_agmat	FG2_c.starv, FG7_8h, FG7_24h, FG13_stua.cmc.24h	Con_apoll (4|1), Zym_triti (4|1), Lep_macul (4|1), Bot_fucke (4|1), Bot_fucke (4|1), Scl_scler (4|1), Tri_equin (3|1), Pha_nodor (4|1), Pyr_triti (3|1), Tri_tonsu (3|1), Bip_maydi (4|1), Tri_verru (3|1), Bau_compn (4|1), Bip_sorok (4|1), Art_gypse (3|1), Bot_fucke (4|1), Exo_derma (3|1), Tri_rubru (3|1), Pyr_teres (4|1), Dot_septo (4|1), Set_turci (4|1), Spo_roseu (3|1), Coc_heter (4|1), Asp_oryz…	Fus_verti_v31 (4|1), Fus_fujik_v21 (4|1), Fus_oxysp_FO2 (4|1), Fus_oxysp (4|1), Fus_oxysp (4|1), Nec_haema (4|1), Fus_pseud (4|1)
C29				FGSG_02874 - FGSG_16376	16	NPS-like (1)	Acyl (1), Oxido (2), P450 (1)	TranscriptionFactor (1), Transporter (3), SecretedProtein (2)	0.00141425			FG7_2h, FG7_8h		Fus_fujik_v21 (15|1), Fus_pseud (15|1), Fus_oxysp_FO2 (13|1), Fus_oxysp (14|1), Fus_oxysp (14|1), Fus_verti_v31 (13|1), Nec_haema (9|1)
C30				FGSG_02829 - FGSG_16391	6		Methyl (1)	TranscriptionFactor (1), Transporter (1), SecretedProtein (1)	0.0219387		FG7_24h		Col_orbic (3|1), Glo_grami (3|1)	Fus_fujik_v21 (6|1), Fus_oxysp_FO2 (6|1), Fus_oxysp (6|1), Fus_oxysp (6|1), Fus_pseud (6|1), Fus_verti_v31 (5|1), Nec_haema (4|1)
C31		Ma2010.FG3_1	PKS1, PKS2	FGSG_12582 - FGSG_04702	13	PKS (1)	Methyl (1)	Transporter (1), SecretedProtein (1)	0.0270461	FG12_105 (8)	FG12_2dpi, FG12_14dpi, FG12_35dpi			Fus_oxysp (7|2), Fus_fujik_v21 (7|2)
C32				FGSG_12597 - FGSG_16406	6		Oxido (1), P450 (1)	TranscriptionFactor (2), Transporter (1)	0.000158217				Asp_niger (3|1), Asp_oryza (3|1), Met_acrid (3|1), Met_aniso (3|1), Pen_chrys (3|1), Cor_milit (3|1)	Fus_oxysp_FO2 (3|1), Fus_oxysp (3|1), Fus_verti_v31 (3|1), Fus_fujik_v21 (3|1), Fus_oxysp (3|1)
C33	Ferricrocin		NPS2	FGSG_16474 - FGSG_05374	9	NPS (1)		TranscriptionFactor (1), Transporter (1)	0.0101586				Col_orbic (7|1), Glo_grami (7|1), Neu_crass_v12 (7|1), Neu_crass_MIPS (6|1), Cha_globo (7|1), Tri_viren (8|1), Gae_grami (6|1), Sor_macro (6|1), Neu_tetra (7|1), Neu_crass (5|1), Mag_oryza (6|2), Tri_reese (7|1), Tri_atrov (7|1), Ver_dahli (6|1), Pod_anser (7|1), Met_acrid (7|1), Met_aniso (7|1), Cha_therm (5|2), Pod_anser (6|1), Cla_purpu (6|1), Coc_immit (6|2), Bea_bassi (6|1), Unc_reesi (6|1),…	Fus_fujik_v21 (9|1), Fus_oxysp (9|1), Fus_oxysp_FO2 (7|1), Nec_haema (8|1), Fus_pseud (8|1), Fus_verti_v31 (5|1)	TTTGGCAACA (9)
C34			PKS5	FGSG_17677 - FGSG_05796	3	PKS (1)	Methyl (1)		0.00282915		FG12_2dpi, FG12_14dpi, FG16_yp
C35				FGSG_16594 - FGSG_06051	11	NPS (1)	Glyco (1), Acyl (1)	TranscriptionFactor (1)	0.00135406				Asp_fumig (9|2), Tri_reese (9|2), Col_orbic (7|3), Asp_clava (9|2), Neo_fisch (9|2), Asp_fumig (9|2), Tri_atrov (9|2), Tri_viren (9|2), Ver_dahli (9|2), Glo_grami (9|2), Neu_crass_MIPS (7|2), Cla_purpu (9|2), Neu_crass (7|3), Mag_oryza (7|2), Cha_globo (8|1), Eut_lata (6|2), Asp_niger (8|3), Asp_oryza (8|3), Pyr_triti (7|3), Tal_marne (7|3), Gae_grami (7|2), Asp_flavu (8|3), Met_acrid (8|2), Bea_…	Fus_verti_v31 (9|1), Fus_fujik_v21 (9|1), Fus_oxysp_FO2 (9|1), Fus_oxysp (9|1), Fus_oxysp (9|1), Nec_haema (9|1), Fus_pseud (10|2)
C36				FGSG_06442 - FGSG_06448	7	TPS (1)	P450 (1)	TranscriptionFactor (2), SecretedProtein (1)	0.000146965		FG12_2dpi, FG12_14dpi		Met_aniso (4|1)	Fus_pseud (7|1)	?ATGGACT?GCA (6)
C37				FGSG_06449 - FGSG_06462	15	NPS (1), NPS-like (1)		TranscriptionFactor (2), Transporter (2), SecretedProtein (4)	0.00439915	FG12_153 (12)	FG12_2dpi, FG12_14dpi, FG12_35dpi		Pen_chrys (8|1)	Fus_pseud (12|1), Fus_oxysp (10|3), Fus_oxysp_FO2 (8|2)	G?CGGCGTTT (11), CATTTCTTGG (14), GGCGTTTCGG (11), ?GTCGGCGTT (11)
C38			NPS10	FGSG_06500 - FGSG_06511	14	NPS (1)		TranscriptionFactor (1), Transporter (1), SecretedProtein (2)	0.0246901				Mag_oryza (8|1), Col_orbic (7|2), Tri_atrov (10|1), Gae_grami (7|1), Tri_reese (9|1), Cha_globo (7|2), Tri_viren (9|1), Ver_dahli (7|2), Cla_purpu (8|1), Met_acrid (8|1), Met_aniso (8|1), Pod_anser (7|1), Pen_chrys (7|1)	Fus_fujik_v21 (12|1), Fus_oxysp_FO2 (12|1), Fus_pseud (12|1), Fus_verti_v31 (11|1), Fus_oxysp (10|1), Nec_haema (11|1), Fus_oxysp (9|1)
C39				FGSG_16672 - FGSG_06542	8		Oxido (1)	TranscriptionFactor (2), Transporter (1)	0.00218479					Fus_fujik_v21 (7|1), Fus_oxysp (7|1), Nec_haema (7|1), Fus_pseud (8|1), Fus_verti_v31 (6|1), Fus_oxysp_FO2 (6|1), Fus_oxysp (6|1)
C40				FGSG_07582 - FGSG_07596	17		Acyl (1), Oxido (1), P450 (1)	TranscriptionFactor (3), Transporter (4)	0.000281288					Fus_pseud (15|1), Fus_fujik_v21 (13|2), Fus_oxysp (10|1), Fus_verti_v31 (10|1), Fus_oxysp_FO2 (11|1), Fus_oxysp (11|1)
C41			STC1	FGSG_07672 - FGSG_07674	3	TPS (1)		TranscriptionFactor (1)	0.000909892	FG19_215 (3) FG7_145 (3)	FG2_c.starv, FG2_n.starv, FG7_24h, FG13_stua.cmc.24h, FG13_stua.wheat.27h, FG13_stua.secmet, FG19_40hpi, FG19_64hpi, FG19_240hpi, FG19_72h	FG12_2dpi, FG12_14dpi, FG12_35dpi, FG18_put.fgp, FG14_agmat		Fus_verti_v31 (3|1), Fus_fujik_v21 (3|1), Fus_oxysp (3|1), Fus_pseud (3|1)
C42	FusarinC	Ma2010.FG3_19	PKS10, PKS10	FGSG_07795 - FGSG_16901	12	PKS-NRPS (1)	Methyl (1), P450 (1)	Transporter (1), SecretedProtein (2)	0.000345461	FG12_192 (8) FG19_223 (8)	FG12_14dpi, FG19_72h		Met_aniso (8|1), Tri_reese (7|1), Tri_viren (7|1), Pod_anser (6|1)	Fus_pseud (12|1), Fus_fujik_v21 (11|2), Fus_verti_v31 (9|1), Nec_haema (7|1)	ACCGAAGGAT (9)
C43				FGSG_08944 - FGSG_08941	4		Acyl (1), Oxido (1)		0.0110015	FG1_32 (3) FG19_230 (3) FG7_155 (3)	FG1_72h, FG1_96h, FG1_144h, FG7_8h, FG15_wt.wheat.48h, FG15_wt.wheat.72h, FG15_wt.wheat.96h, FG15_wt.wheat.144h, FG15_wt.wheat.192h, FG19_16hpi, FG19_40hpi	FG2_c.starv, FG13_stua.wheat.27h, FG16_yp	Pha_chrys (3|1), Neu_crass_MIPS (4|1), Neu_crass (4|1), Mag_oryza (3|1), Tri_reese (4|1), Con_apoll (3|1), Cha_globo (4|1), Coc_immit (3|1), Zym_triti (3|1), Lep_macul (4|1), Col_orbic (4|1), Neo_parvu (3|1), Tri_atrov (4|1), Tri_viren (4|1), Cop_ciner (3|1), Pod_anser (4|1), Pyr_triti (4|1), Ser_lacry (3|1), Glo_grami (4|1), Gae_grami (3|1), Met_aniso (4|1), Bea_bassi (3|1), Pen_chrys (4|1), Cor…	Fus_verti_v31 (4|1), Fus_fujik_v21 (4|1), Fus_oxysp_FO2 (4|1), Fus_oxysp (4|1), Nec_haema (4|1), Fus_pseud (4|1)
C44		Ma2010.FG3_28	PKS7	FGSG_08802 - FGSG_15512	13	PKS (1)		TranscriptionFactor (3), Transporter (3), SecretedProtein (1)	0.000250481				Tri_atrov (8|2), Tri_viren (8|3), Mag_oryza (7|1), Pen_chrys (7|1)	Fus_pseud (12|1), Fus_fujik_v21 (11|1), Fus_oxysp (10|1), Nec_haema (10|2), Fus_verti_v31 (8|1), Fus_oxysp_FO2 (9|1)
C45				FGSG_08414 - FGSG_08410	6		Oxido (1), P450 (1)	Transporter (1)	0.0229922	FG19_246 (5) FG7_167 (5)	FG12_2dpi, FG12_14dpi, FG12_35dpi	FG7_2h, FG7_8h, FG7_24h, FG19_16hpi, FG19_40hpi, FG19_64hpi, FG19_240hpi, FG19_72h	Con_apoll (3|1), Col_orbic (3|1), Gro_clavi (4|1), Asp_fumig (4|1), Neo_fisch (4|1), Asp_fumig (4|1), Pen_chrys (4|1), Asp_nidul (3|1), Exo_derma (3|1), Eut_lata (3|1)	Fus_verti_v31 (5|1), Fus_fujik_v21 (5|1), Fus_oxysp_FO2 (5|1), Fus_oxysp (5|1), Nec_haema (5|1), Fus_pseud (5|1)	GAGATGGACT?G (6)
C46				FGSG_08321 - FGSG_17057	3	NPS-like (1)	P450 (1)	TranscriptionFactor (1), SecretedProtein (1)	0.000183049		FG2_c.starv	FG7_2h, FG7_8h, FG7_24h		Fus_verti_v31 (3|1), Fus_fujik_v21 (3|1), Fus_oxysp_FO2 (3|1), Fus_oxysp (3|1), Nec_haema (3|1), Fus_pseud (3|1)
C47		Ma2010.FG3_20	NPS7, PKS23	FGSG_08209 - FGSG_17085	5	NPS (1), PKS (1)	Methyl (1), P450 (1)		2.82041e-05	FG12_214 (5)	FG16_yp, FG18_put.fgp	FG12_2dpi, FG12_14dpi, FG12_35dpi, FG13_stua.secmet, FG14_agmat	Bot_fucke (5|1), Bot_fucke (5|1), Bot_fucke (4|1)		GGAGCACTACCCAAAGTC (4), TAGGGACTTTGG (5), CCAAAGTCCCAA (5)
C48			STC5	FGSG_17087 - FGSG_08175	19	NPS (1), TPS (1)	P450 (4)	TranscriptionFactor (2), Transporter (2), SecretedProtein (2)	1.31963e-05		FG12_2dpi, FG12_14dpi			Fus_fujik_v21 (17|4), Fus_oxysp (14|3), Fus_oxysp_FO2 (13|3), Fus_pseud (15|2), Fus_oxysp (13|3)
C49	Butenolide			FGSG_08084 - FGSG_08077	8		Acyl (1), P450 (1)	TranscriptionFactor (1), Transporter (1)	0.00629903	FG1_34 (8) FG15_10 (8)	FG1_48h, FG1_72h, FG1_96h, FG1_144h, FG12_2dpi, FG12_14dpi, FG12_35dpi, FG15_wt.wheat.48h, FG15_wt.wheat.72h, FG15_wt.wheat.96h, FG15_wt.wheat.144h, FG15_wt.wheat.192h	FG13_stua.wheat.27h, FG16_yp		Fus_pseud (8|1)	AAATGCTCCG (8), AATGCTCCGA (7)
C50				FGSG_08066 - FGSG_08061	6		Oxido (1)	TranscriptionFactor (1)	0.0219387				Pen_chrys (4|1)	Fus_fujik_v21 (5|1), Fus_oxysp_FO2 (5|1), Fus_oxysp (5|1), Nec_haema (3|1), Fus_pseud (6|1), Fus_verti_v31 (4|1)
C51				FGSG_08028 - FGSG_08005	34		P450 (3)	TranscriptionFactor (4), Transporter (5), SecretedProtein (9)	0.00219383					Fus_pseud (23|1)
C52				FGSG_09060 - FGSG_09086	29		Acyl (1), Oxido (1), P450 (1)	TranscriptionFactor (4), Transporter (5), SecretedProtein (6)	0.000839646					Fus_fujik_v21 (19|4), Fus_pseud (23|1), Fus_oxysp (15|2), Fus_verti_v31 (15|3), Fus_oxysp_FO2 (16|3), Fus_oxysp (15|2)
C53	Precursor of insoluble perithecial pigment	Ma2010.FG3_15	PKS3	FGSG_17168 - FGSG_09195	14	PKS (1)	Methyl (1), P450 (1)	TranscriptionFactor (1), Transporter (1), SecretedProtein (1)	0.00282644				Pod_anser (7|1)	Fus_fujik_v21 (11|1), Fus_oxysp (11|1), Fus_pseud (11|1), Fus_oxysp_FO2 (10|1), Fus_verti_v31 (9|1)
C54				FGSG_17177 - FGSG_09217	10		Methyl (2), Oxido (1)	TranscriptionFactor (1), Transporter (1)	0.00156513		FG7_24h, FG16_yp	FG12_2dpi, FG12_35dpi	Tri_atrov (5|1), Tri_viren (5|1), Pod_anser (5|1), Pen_chrys (5|1)	Fus_fujik_v21 (9|1), Fus_oxysp (9|1), Fus_pseud (9|1), Fus_verti_v31 (8|1), Fus_oxysp_FO2 (8|1), Nec_haema (7|1)
C55				FGSG_09331 - FGSG_09339	13		Oxido (1)	TranscriptionFactor (3), Transporter (2), SecretedProtein (1)	0.000847068				Pen_chrys (8|1)	Fus_pseud (10|2), Fus_fujik_v21 (10|1), Fus_oxysp (9|1), Nec_haema (8|1), Fus_verti_v31 (7|1), Fus_oxysp_FO2 (8|1)
C56				FGSG_09378 - FGSG_09383	6	TPS (1)		SecretedProtein (2)	0.0349334		FG19_72h		Mag_oryza (5|1), Tri_reese (5|1), Tog_minim (5|1), Tri_atrov (5|1), Ver_dahli (5|1), Gae_grami (5|1), Met_acrid (5|2), Met_aniso (5|2), Bea_bassi (5|1), Gro_clavi (5|1), Cor_milit (5|1), Neu_crass_MIPS (5|1), Cla_purpu (5|2), Neu_crass (5|1), Asp_fumig (3|1), Asp_niger (3|1), Cha_globo (5|1), Coc_immit (4|1), Col_orbic (5|1), Coc_posad (4|1), Asp_clava (3|1), Neo_fisch (3|1), Asp_fumig (3|1), Asp…	Fus_verti_v31 (6|1), Fus_fujik_v21 (6|1), Fus_oxysp_FO2 (6|1), Fus_oxysp (6|1), Fus_pseud (6|1), Nec_haema (5|1)
C57				FGSG_09593 - FGSG_09599	7		Methyl (1)	TranscriptionFactor (1), Transporter (1)	0.028424				Col_orbic (6|2), Glo_grami (6|2), Neu_crass_v12 (4|1), Ver_dahli (5|1), Ver_albo (5|1), Tri_reese (4|1), Cha_globo (4|1), Tri_atrov (4|1), Tri_viren (4|1), Pod_anser (4|1), Cor_milit (4|1), Cha_therm (4|1), Neu_tetra (4|1)	Fus_fujik_v21 (7|1), Fus_oxysp (6|1), Fus_verti_v31 (6|1), Fus_oxysp_FO2 (5|1), Nec_haema (6|1), Fus_pseud (6|1)
C58				FGSG_10094 - FGSG_10101	9	TPS (1)		Transporter (2)	0.0499843				Bot_fucke (6|2), Tri_atrov (6|1), Tri_viren (6|1), Bot_fucke (6|2), Tri_reese (5|1), Col_orbic (5|1), Bot_fucke (5|1), Scl_scler (5|2), Ver_dahli (5|1), Pod_anser (7|1), Met_acrid (5|1), Exo_derma (5|2), Neu_crass_v12 (6|1), Pod_anser (6|1), Neu_crass_MIPS (5|2), Cla_purpu (6|1), Neu_crass (5|2), Mag_oryza (5|1), Glo_grami (5|1), Bea_bassi (5|1), Cor_milit (6|1), Neu_tetra (6|1), Tal_marne (5|2),…	Fus_fujik_v21 (8|1), Fus_oxysp (8|1), Fus_pseud (8|1), Fus_oxysp (7|1), Fus_verti_v31 (6|1), Fus_oxysp_FO2 (6|1), Nec_haema (5|1)
C59	Culmorin		STC9	FGSG_10384 - FGSG_10397	15	TPS (1)		TranscriptionFactor (1), Transporter (1), SecretedProtein (2)	0.0270461				Tri_atrov (9|1), Tri_reese (9|1), Tri_viren (9|1), Met_aniso (8|1), Mag_oryza (10|3), Glo_grami (8|3), Gae_grami (9|4), Unc_reesi (10|2), Col_orbic (8|2), Ver_dahli (8|1), Met_acrid (8|1), Cha_therm (10|2), Sor_macro (8|2), His_capsu (8|2), Neu_crass_MIPS (8|2), Cla_purpu (8|2), Tal_marne (9|4), Tal_stipi (9|4), Pen_chrys (9|1), Neu_crass_v12 (9|1), Coc_immit (8|1), Pod_anser (8|1)	Fus_pseud (15|1), Fus_fujik_v21 (12|1), Fus_oxysp_FO2 (12|1), Fus_oxysp (12|1), Fus_oxysp (12|1), Nec_haema (12|1), Fus_verti_v31 (11|1)
C60	Fusarielin	Ma2010.FG3_35	PKS24	FGSG_10458 - FGSG_10464	7	NPS (1), PKS (1)	Methyl (1), P450 (1)	TranscriptionFactor (1)	1.36271e-05	FG12_264 (5)	FG12_2dpi, FG12_14dpi, FG16_yp		Asp_fumig (6|1), Asp_niger (5|1), Asp_clava (5|1), Met_aniso (4|1)	Fus_pseud (4|1)	GATTTATGAA?C (7)
C61			NPS18, PKS21	FGSG_10542 - FGSG_17387	8	NPS (1), PKS (1)		Transporter (1), SecretedProtein (3)	0.00141425	FG19_302 (6)	FG19_64hpi	FG2_c.starv, FG2_n.starv, FG13_stua.cmc.24h
C62		Ma2010.FG3_40		FGSG_10608 - FGSG_10617	11	NPS (1)	P450 (2)	SecretedProtein (2)	0.00458536	FG19_305 (8)	FG16_yp, FG19_64hpi, FG19_240hpi	FG12_2dpi, FG12_14dpi, FG12_35dpi, FG14_agmat	Tal_stipi (6|2), Bip_maydi (7|1), Pyr_teres (7|1), Coc_heter (7|1)
C63	Malonichrome		NPS1	FGSG_11029 - FGSG_11026	4	NPS (1)	Acyl (1)	Transporter (2)	0.00450904	FG1_42 (4) FG19_318 (4)	FG1_144h, FG12_14dpi, FG12_35dpi, FG13_stua.cmc.24h, FG15_wt.wheat.96h, FG15_wt.wheat.144h, FG15_wt.wheat.192h, FG19_240hpi	FG10_250Tri, FG16_yp	Zym_triti (4|1), Pse_antar (4|1), Pse_hubei (4|1), Ust_maydi_v2 (4|1), Spo_reili_v2 (4|1), Cha_globo (3|1), Sch_commu (3|1), Ste_hirsu (3|1)	Fus_verti_v31 (4|1), Fus_oxysp_FO2 (4|1), Fus_oxysp (4|1), Nec_haema (4|1), Fus_pseud (4|1), Fus_oxysp (3|1)	CAGGGATCGGCC (4)
C64		Zhang2012.FG3_54	NPS5, NPS9	FGSG_10995 - FGSG_17487	8	NPS (2)	P450 (1)	Transporter (1)	0.000529254	FG19_320 (8)	FG12_35dpi, FG15_wt.wheat.96h, FG19_64hpi	FG13_stua.wheat.27h, FG16_rw, FG16_yp		Fus_pseud (8|1)	CTGAC?TTGCAT (8)
C65				FGSG_10938 - FGSG_17498	11	TPS (1)		TranscriptionFactor (1), Transporter (3)	0.0153216				Tri_atrov (7|1), Tri_reese (7|1), Tri_viren (7|1), Zym_triti (6|2), Pen_chrys (6|1)	Fus_pseud (11|1), Fus_verti_v31 (8|1), Fus_fujik_v21 (8|1), Fus_oxysp (8|1), Nec_haema (8|1), Fus_oxysp (8|3), Fus_oxysp_FO2 (7|1)
C66			NPS14	FGSG_11397 - FGSG_11387	11	NPS (1)	P450 (1)	TranscriptionFactor (1), Transporter (1), SecretedProtein (1)	0.00561486	FG12_291 (8)	FG12_2dpi, FG12_14dpi, FG12_35dpi		Pen_chrys (7|1)	Fus_pseud (10|2)
C67				FGSG_11557 - FGSG_16059	7		Glyco (1), Methyl (1)	TranscriptionFactor (1), SecretedProtein (2)	0.00432455				Pen_chrys (4|1)	Fus_pseud (6|1)
	Cluster_ID	Identification code for gene clusters used in this study.
	Metabolite	Previously identified metabolite associated with some/all genes of the predicted clusters. See Table 1 for references.
	Reference	Previously predicted gene clusters by Ma et al., 2010 and Zhang et al., 2012 that overlap with predicted clusters of this study.
	Reference Signature	IDs of signature enzymes that are included in the predicted cluster. Enumeration is according to Wiemann et al., 2013.
	Orthologs	Number of cluster orthologs inside and outside the Fusarium phylum. Number of locations of orthologs is given as second number in brackets (e.g. in case the orthologous cluster is split on multiple contigs).
	Expression Profile Correlation	Clusters with correlated gene expression in time series experiments. FG numbers correspond to PlexDB accession numbers. Number in brackets indicates the amount of cluster genes with correlated gene expression.
	Regulatory Motifs	Consensus sequence of predicted regulatory motif. Number of promoter sequences with predicted motif is given in brackets.

## Sheet: Sheet2-Sieber Fv presence
Cluster number (comment)	BLASTP Fg vs Fv	BLASTP Fg vs Fv	BLASTP Fg vs Fv	BLASTP Annotation
C1 (not present in FV)	PERCENTALIGNMENT	PERCENTQUERY	PERCENTTARGET	Annotation (source NCBI)
17598	86	86	86	cytochrome p450 oxidoreductase
11645	63	66	63	related to proteoglycan
11646	#N/A	#N/A	#N/A	hypothetical protein FGSG_11646
11647	#N/A	#N/A	#N/A	hypothetical protein FG00008.1
9	36	29	27	hypothetical protein FGSG_00009
10	63	49	43	short-chain dehydrogenases protein
11	75	29	47	transcription regulatory protein snf2
12	84	84	84	cytochrome p450 oxidoreductase
13	54	50	53	high-affinity glucose
11648_M	63	64	64	hypothetical protein FG05_11648
11649	42	19	8	#N/A
00014_M	83	50	49	polysaccharide synthase
15	88	87	87	mfs sugar transporter
C2 (Not present in Fv / Expanded)
11653	97	95	97	arylsulfatase b protein
11654	84	63	84	3-dehydroquinate dehydratase i
36	52	36	31	fatty acid synthase alpha subunit
15680_M	36	28	22	benzoate 4-monooxygenase cytochrome p450
11656	40	22	21	fatty acid synthase beta
00038_M	#N/A	#N/A	#N/A	hypothetical protein FG00038.1
39	87	85	87	hypothetical protein FGSG_00039
40	39	40	38	tpr domain protein
11657	38	3	2	nitrogen regulatory protein area protein
11658	29	9	9	#N/A
15673_M	35	8	8	hc-toxin synthetase
43	40	21	23	thioredoxin reductase
44	36	11	12	alpha beta hydrolase
45	43	17	17	alpha beta-hydrolase
46	36	37	36	abc multidrug transporter
47	46	13	15	thioesterase domain containing protein
48	68	68	68	2og-fe oxygenase
49	52	39	40	branched-chain amino acid aminotransferase
C3
67	97	97	97	lactose permease
68	95	95	95	alpha-galactosidase 2
69	89	89	89	amylolytic gene expression activator
70	94	94	94	msf superfamily transporter
71	66	66	66	cytochrome p450 monooxygenase
C4
15692	76	76	76	hypothetical protein FG05_00125
126	77	77	77	beta- -xylosyltransferase 1
15693	79	24	30	cytochrome p450
C5
448	95	96	95	adenosinetriphosphatase
449	95	95	95	wd repeat-containing protein
450	92	92	92	hypothetical protein FPSE_02035
15742	85	68	82	terpene synthase
452	96	95	86	carbohydrate esterase family 4
453	91	91	91	hypothetical protein FG00453.1
15743	94	94	94	cystathionine beta-lyase
455	96	96	96	hypothetical protein FG00455.1
456	83	80	82	hypothetical protein FG00456.1
C6 (Not present in Fv)
1675	96	96	96	dicarboxylic amino acid permease
01676_M	46	20	8	hypothetical protein FG05_01676
1677	51	47	41	hypothetical protein FGSG_01677
1678	61	37	64	hypothetical protein FGSG_01678
01679_M	54	39	52	#N/A
15872	36	13	2	nonribosomal peptide
1681	28	28	28	glutathione synthetase atp-binding domain-like protein
11984	#N/A	#N/A	#N/A	hypothetical protein FGSG_11984
11985	46	29	25	galactose-proton symport
11986	49	6	7	fructosyl amino acid
11987	42	43	26	hypothetical protein FGSG_11987
11988	46	22	21	abc multidrug
15676	91	27	49	peptolide synthetase
C7
1731	91	90	77	transcriptional regulatory protein
12001	#N/A	#N/A	#N/A	3-oxoadipate enol-lactonase
15878	86	82	81	transcriptional activator protein dal81
15879	95	95	93	ncs1 nucleoside transporter family protein
15880	95	96	95	related to d-amino acid hydantoin hydrolase
01734_M	96	52	53	sugar transporter
01735_M	71	37	70	hypothetical protein FG01735.1
01736_M	61	38	58	hypothetical protein FG01736.1
1737	94	94	94	epoxide hydrolase
01738_M	96	50	49	geranylgeranyl pyrophosphate synthase
1739	97	97	97	cytochrome p450
1740	95	96	95	cytochrome p450 3a17
1741	94	94	94	dimethylaniline monooxygenase
1742	93	93	93	aldo keto
1743	96	96	96	acetyl-coenzyme a synthetase
1744	60	58	59	demethylmenaquinone methyltransferase
15133	#N/A	#N/A	#N/A	---NA---
C8
15885	94	94	94	choline dehydrogenase
1782	91	91	91	organic hydroperoxide resistance protein
1783	77	33	33	geranylgeranyl pyrophosphate synthase
1784	90	90	89	cral trio domain protein
1785	94	94	94	malic acid transport protein
15886	90	90	90	ent-kaurene oxidase
1787	86	86	86	hypothetical protein FG01787.1
15888	#N/A	#N/A	#N/A	hypothetical protein FG05_01788
1789	87	87	87	ferric reductase transmembrane component 4
1790	89	89	89	---NA---
1791	83	44	48	protein yxeq
1792	93	94	93	mfs transporter
1793	95	95	95	protein aim2
1794	97	97	97	short-chain dehydrogenase reductase sdr
1795	91	91	91	nitrogen assimilation transcription factor nit-4
C9
2111	96	96	96	cholesterol 7-alpha-monooxygenase
2112	96	96	96	related to tri7-trichothecene biosynthesis gene cluster
15932	97	97	97	cytochrome p450
2114	89	89	89	cholesterol 7-alpha-monooxygenase
2115	89	89	89	related to tri7-trichothecene biosynthesis gene cluster
15933	92	92	92	hypothetical protein FG05_02116
2117	93	93	93	ent-kaurene oxidase
2118	95	95	95	secologanin synthase
2119	95	95	95	related to rta1p
2120	#N/A	#N/A	#N/A	hypothetical protein FG02120.1
2121	45	43	43	metal-dependent amidase aminoacylase carboxypeptidase protein
12068	#N/A	#N/A	#N/A	fungal specific transcription factor
C10
2136	95	83	82	amino acid permease
2137	95	95	95	cytochrome-b5 reductase
2138	96	96	96	cytochrome p450 oxidoreductase
2139	87	72	73	canalicular multispecific organic anion transporter 2
C11
02248_M	93	93	93	zinc-regulated transporter 1
2249	89	91	90	hypothetical protein FG02249.1
15957	83	83	83	related to trehalase
2251	94	94	94	nrps-like enzyme
C12
15962	85	78	75	fungal specific transcription factor
2278	88	88	88	amino acid permease
2279	93	93	93	copper amine oxidase 1
2280	88	87	87	granaticin polyketide synthase ketoacyl reductase 2
15963	81	82	80	acetamidase regulatory protein
2281	91	91	91	malic acid transport protein
2282	86	86	86	interferon-induced gtp-binding protein mx2
15964	78	78	78	heterokaryon incompatibility protein
2284	94	95	94	gnat family
2285	89	89	89	like protein
2286	84	84	84	related to glutathione s-transferase
2287	95	96	95	acyl- oxidase
2288	79	52	50	nf-x1 finger and helicase domain protein
2289	84	84	84	altered inheritance of mitochondria protein 6
2290	68	68	68	hypothetical protein FG02290.1
2291	93	93	93	alcohol dehydrogenase 5
15965	96	96	96	general alpha-glucoside permease
2293	58	48	55	hypothetical protein FG02293.1
2294	66	68	66	hypothetical protein FG05_02294
15966_M	70	42	38	fungal specific transcription factor
C13 (SMURF expanded)
2320	84	85	85	zn2 cys6 dna-binding protein
2321	89	90	89	6-hydroxy-d-nicotine oxidase
2322	94	94	94	major facilitator superfamily transporter
2323	90	90	90	fungal specific transcription factor domain-containing protein
2324	89	89	89	polyketide synthase
2325	86	86	86	domain protein
2326	90	90	90	sterigmatocystin 8-o-methyltransferase
2327	93	93	93	dimethylaniline monooxygenase 3
2328	92	92	93	conidial pigment biosynthesis oxidase arb2
2329	86	85	85	fasciclin domain family protein
2330	90	90	90	l-ascorbate oxidase
C14
15969	96	95	95	benzoate 4-monooxygenase cytochrome p450
15970	76	66	74	ankyrin repeat protein
2346	95	96	95	delta14-sterol reductase
2347	97	97	97	homogentisate -dioxygenase
02348_M	68	71	68	hypothetical protein FG02348.1
15971_12118_M	60	46	56	agglutinin-like protein 2
2349	51	50	46	tyrosyl-trna synthetase
15972	83	78	78	hypothetical protein FG02350.1
2351	90	91	90	cellobiose dehydrogenase
15141	90	90	90	hypothetical protein FPSE_03770
2352	97	97	97	citrate synthase
2353	85	77	74	#N/A
2354	92	92	92	chitinase
2355	93	87	92	udp-glucuronic acid decarboxylase 1
12119	94	94	94	cellulose-binding gdsl lipase
12120	94	92	89	aldehyde dehydrogenase (nad+)
15973	97	97	97	amino acid
2358	97	97	97	mfs sp general alpha glucoside:h+ symporter
2359	83	84	83	hypothetical protein FG02359.1
2360	93	79	81	lipolytic enzyme
02361_M	55	39	44	hypothetical protein FG05_02361
15974	80	74	66	hypothetical protein FG05_30151
2363	72	47	48	transcription factor c2h2
2364	87	87	87	short-chain dehydrogenase
02365_M	35	9	11	eukaryotic translation initiation factor 3
12121	#N/A	#N/A	#N/A	hypothetical protein FGSG_12121
2366	90	81	90	related to sterigmatocystin biosynthesis p450 monooxygenase stcs
2367	78	67	62	cytochrome p450
2368	78	78	78	fungal specific transcription factor domain-containing protein
2369	76	76	25	sterigmatocystin biosynthesis monooxygenase stcw
2370	76	42	40	fad dependent
02371_2_M	74	74	74	cytochrome p450 monooxygenase
2372	42	24	8	hypothetical protein FG02372.1
C15 (not present Fv)
2393	76	77	76	heterokaryon incompatibility protein
2394	35	27	4	nonribosomal peptide synthase
12124_15979_M	59	29	51	k+ channel protein
15980_M	31	28	27	beta-ketoacyl synthase domain-containing protein
17745	34	19	14	reducing polyketide synthase
15982	60	28	26	isoamyl alcohol oxidase
2398	#N/A	#N/A	#N/A	bzip domain-containing transcription factor
15983	68	56	49	aur protein kinase
C16 (Not present in Fv /expanded)
4588	29	12	12	polyketide synthase
4589	#N/A	#N/A	#N/A	o-methyltransferase domain protein
4590	27	21	21	cytochrome p450 3a19
4591	59	44	38	#N/A
4592	30	23	15	daunorubicin c-13 ketoreductase
4593	#N/A	#N/A	#N/A	prenyltransferase family protein
16087_8_M	32	12	26	integral membrane protein
04595_M	33	29	17	fad-dependent monooxygenase
4596	23	21	20	o-methyltransferase b
C17
4333	98	98	98	long-chain acyl- synthetase
4334	95	95	95	lysine n-acyltransferase
15236	#N/A	#N/A	#N/A	hypothetical protein FG05_30446
4335	88	84	80	apoptosis-inducing factor 2
16125_M	93	93	92	atpase
16123_4_M	95	43	86	vacuolar morphogenesis protein 6
C18 (not present in Fv)
3956	95	95	95	mfs transporter
3957	94	94	94	polyol transporter 5
3958	55	31	35	membrane protein ycf1
16177	94	94	94	integral membrane protein
3960	71	71	75	fungal hydrophobin
12342	80	71	79	related to pisatin demethylase
12341	93	93	93	aat family amino acid transporter
3962	90	83	89	integral membrane protein pth11-
3963	70	71	71	amidase domain protein
3964	30	24	21	polyketide synthase
3965	40	19	17	amidohydrolase 2
3966	92	92	92	related to ist2 protein
3967	77	44	46	related to cps1-gly-x carboxypeptidase yscs precursor
3968	92	92	94	endo-beta- -glucanase d
3969	72	63	72	multiple epidermal growth factor-like domains protein 6
15212	#N/A	#N/A	#N/A	hypothetical protein FG05_30109
16176	89	89	89	hypothetical protein FG03970.1
3971	91	91	93	hypothetical protein FG03971.1
C19
3912	91	91	91	c6 finger domain-containing protein
3913	79	79	79	related to zinc alcohol dehydrogenase
3914	97	97	97	protein ycac
20185	#N/A	#N/A	#N/A	---NA---
3915	94	94	94	---NA---
3916	96	96	96	protein rds1
20186	#N/A	#N/A	#N/A	hypothetical protein FG03916.1
3917	96	96	96	pyrroline-5-carboxylate reductase
3918	97	97	97	glucan -beta-glucosidase
3919	93	93	93	hypothetical protein FG03919.1
3920	95	95	95	maltose permease
16182	75	76	71	cell surface glycoprotein 1
3922	93	93	93	mannosyl-oligosaccharide alpha- -mannosidase
3923	91	91	91	nmra-like family protein
3924	91	54	53	c6 zinc finger domain protein
3925	94	94	94	hypothetical protein FG03925.1
16181	91	91	91	metallo-beta-lactamase family protein
3927	86	86	86	---NA---
12350	79	80	80	hypothetical protein FGSG_12350
3928	93	93	93	protein yram
3929	94	91	94	c6 transcription factor
03930_M	95	88	97	mitochondrial carrier
3931	95	95	94	vitamin h transporter
C20
03855_M	92	92	92	related to allantoate permease
03856_M	92	75	74	peptidase m20 domain-containing protein 2
3857	91	90	91	transcriptional regulatory protein
3858	93	93	92	beta-glucosidase
3859	50	8	23	hypothetical protein FG03859.1
3860	93	93	93	cytochrome p450 1a1
3861	73	72	69	nitrogen assimilation transcription factor nit-4
03862_M	94	95	94	hc-toxin efflux carrier toxa
C21
16212_M	94	93	94	ferri-bacillibactin esterase
3744	95	95	95	siderophore iron transporter mirb
3745	94	94	94	related to aerobactin siderophore biosynthesis protein iucb
16211	97	97	97	enoyl- hydratase
3747	94	94	94	hc-toxin synthetase
C22 (SMURF expanded)	#N/A	#N/A	#N/A	#N/A
3728	96	96	96	phytanoyl- dioxygenase
3729	94	94	94	3-hydroxybenzoate 6-hydroxylase 1
3730	96	96	96	cocaine esterase
3731	97	97	97	#N/A
03732_M	95	92	95	synaptic vesicle transporter svop
3733	50	49	50	epoxide hydrolase
3734	94	94	94	family protein
03735_2_M	89	30	36	p-loop containing nucleoside triphosphate hydrolase
16213_M	88	85	88	acetyl- synthetase-like protein
3737	85	85	85	siderophore iron transporter mirb
C23 (TRI cluster)
3529	94	94	94	glycosyl hydrolase family 17
03530_M	91	58	91	rhamnogalacturonan acetylesterase rhgt
3531	93	93	93	hypothetical protein FG03531.1
3532	73	73	73	trichothecene c-15 esterase
3533	57	38	23	tri7-like toxin biosynthesis protein
03534_M	82	70	67	15-o-acetyltransferase
3535	88	88	88	cytochrome p450
16251	86	78	75	#N/A
3537	90	92	90	trichodiene synthase
3538	90	90	90	regulatory protein
3539	#N/A	#N/A	#N/A	tri9
3540	89	89	89	trichothecene c-15 hydroxylase
3541	74	71	73	trichothecene efflux pump
03542_M	74	53	14	cytochrome p450 monooxygenase
3543	89	89	89	trichothecene biosynthesis gene
C24
3489	72	72	73	f-box domain protein
12423	#N/A	#N/A	#N/A	hypothetical protein FGSG_12423
12422	56	39	4	dna helicase
3491	74	49	56	hypothetical protein FG03491.1
03492_M	#N/A	#N/A	#N/A	hypothetical protein FG03492.1
3493	58	57	57	---NA---
3494	91	91	91	aristolochene synthase
03495_M	75	68	75	hypothetical protein FG03495.1
15191	#N/A	#N/A	#N/A	hypothetical protein FG05_30402
03496_M	48	9	16	phosphotransferase enzyme family protein
3497	94	94	94	nuclear serine protease 2
3498	90	90	90	cytochrome p450 4f5
C25
3412	97	74	72	amino-acid permease inda1
3413	81	80	80	zinc-type alcohol dehydrogenase-like protein
3414	96	96	96	dimethylglycine oxidase
16274_M	96	94	97	related to c6 transcription factor
03416_M	98	91	98	fad dependent oxidoreductase
C26
3340	91	91	92	polyketide synthase
03341_M	89	42	38	hypothetical protein FG03341.1
3342	92	92	92	arylesterase monooxygenase
3343	95	95	95	beta-galactosidase
03344_M	89	87	90	hypothetical protein FGSG_03344
3345	93	34	41	serine threonine kinase 16
3346	86	42	50	related to general amidase
03347_M	97	96	97	pot family proton-dependent oligopeptide transporter
C27 (SMURF expanded)
03254_M	#N/A	#N/A	#N/A	hypothetical protein FG03254.1
3255	94	94	94	related to galactinol synthase
3256	95	95	95	alcohol dehydrogenase
3257	86	86	86	linear gramicidin synthase subunit d
03258_M	73	67	73	#N/A
C28
03064_M	92	84	92	opsin-like protein
16340_M	97	96	97	phytoene dehydrogenase
03066_M	96	91	96	bifunctional lycopene cyclase phytoene synthase
03067_M	89	84	89	related to lignostilbene alphabeta-dioxygenase i
C29
2874	87	60	67	regulatory protein alcr
2875	88	45	48	beta-lactamase
16375	85	85	85	cell wall cysteine-rich protein
2877	85	43	40	ankyrin repeat protein
2878	67	52	55	hypothetical protein FGSG_02878
16374	#N/A	#N/A	#N/A	ryanodine receptor ryr
C30
16391	85	84	86	major facilitator superfamily transporter
02825_M	94	91	94	c6 transcription factor
16390	77	77	77	lovastatin nonaketide synthase
2827	53	27	39	hypothetical protein FG02827.1
2828	94	94	94	hypothetical protein FG02828.1
2829	94	94	94	short-chain dehydrogenase
C31 (Not present in Fv)
12581_2_M	68	31	13	sterol 3-beta-glucosyltransferase
12583	69	68	68	bile acid 7-alpha protein
4692	87	83	86	related to tri201-trichothecene 3-o-acetyltransferase
4693	23	18	20	related to integral membrane protein pth11
4694	29	21	13	polyketide synthase
4695	#N/A	#N/A	#N/A	hypothetical protein FG04695.1
04696_M	#N/A	#N/A	#N/A	hypothetical protein FG04696.1
20224	#N/A	#N/A	#N/A	---NA---
04697_M	40	38	39	hypothetical protein FG04697.1
4698	60	53	24	speckle-type poz protein
04699_M	#N/A	#N/A	#N/A	hypothetical protein FG04699.1
4700	90	90	90	sugar transport protein 13
04701_M	83	55	54	arca-like protein
04702_M	95	93	95	#N/A
C32 (Not present in Fv / expanded with C31)
12597	64	5	4	fungal transcriptional regulatory protein
4722	49	45	41	salicylate hydroxylase
4723	43	42	40	#N/A
12598	46	42	41	hypothetical protein FGSG_12598
12599	36	30	36	cytochrome p450 oxidoreductase
16406	27	6	6	hypothetical protein FG05_04725
C33 (SMURF expanded)
16474	96	89	93	probable dpp1-diacylglycerol pyrophosphate phosphatase
5367	93	93	94	ff domain protein
5368	95	79	70	major facilitator superfamily transporter
5369	67	35	21	nudix domain-containing protein
5370	88	54	53	fungal specific transcription factor domain-containing protein
5371	96	96	96	l-ornithine n5-oxygenase
5372	87	87	87	nonribosomal peptide synthetase
5373	94	95	94	duf1479 domain-containing protein
5374	99	99	99	---NA---
C34 (SMURF expanded)
17677	88	66	65	mycocerosic acid synthase
5795	88	88	88	lysr family regulatory protein
5796	61	8	21	hypothetical protein FG05796.1
C35
16594	98	98	98	l-aminoadipate-semialdehyde dehydrogenase large subunit
6042	96	96	96	cnl2 nkp2 family protein
6043	93	93	95	peptidyl-trna hydrolase
6044	89	81	79	transcription initiation factor tfiid subunit 12
06045_M	97	88	97	26s proteasome regulatory subunit n3
6046	92	92	92	protein nlrc3
6047	90	92	90	related to histone acetyltransferase
06048_M	97	97	97	atp synthase subunit mitochondrial
6049	92	92	92	related to nucleolar 100k polymyositis-scleroderma protein
06050_M	#N/A	#N/A	#N/A	hypothetical protein FG06050.1
6051	99	99	99	trehalose-phosphate synthase
C36
6442	70	70	70	hypothetical protein FG06442.1
6443	82	82	82	platelet-activating factor acetylhydrolase
20331	#N/A	#N/A	#N/A	---NA---
6444	80	80	80	longiborneol synthase
6445	97	90	89	glycosyl hydrolase family 10
16659	70	70	70	rni-like protein
06447_M	95	71	73	3-hydroxyphenylacetate 6-hydroxylase
06448_M	84	81	84	activator of stress proteins 1
C37 (SMURF expanded)
6449	91	91	91	fumarylacetoacetase
06450_M	67	67	66	---NA---
6451	32	22	21	levanbiose-producing levanase
6452	96	96	96	polysaccharide deacetylase
6453	95	95	95	major facilitator superfamily transporter
6454	81	81	81	thioesterase family protein
6455	96	77	69	3-oxoacyl-
17682	57	60	58	fungal specific transcription factor
6457	92	92	92	carnitinyl- dehydratase
12921	88	88	88	alpha beta hydrolase fold family protein
12922	90	90	90	fatty-acyl- synthase
6459	93	93	93	enoyl- hydratase
06460_M	86	86	86	hypothetical protein FOYG_02064
16661	94	94	93	major facilitator superfamily transporter
6462	87	88	87	related to coenzyme a synthetase
C38
6500	73	74	68	family protein
16668	91	91	91	probable aspartic proteinase precursor
6502	95	95	95	rio kinase 1
06503_M	98	97	98	fungal specific transcription factor
16669	85	85	85	#N/A
16670	73	73	75	hypothetical protein FG06505.1
16671	#N/A	#N/A	#N/A	---NA---
6506	81	82	80	hypothetical protein FG06506.1
6507	97	97	97	amp-binding enzyme
12933_M	#N/A	#N/A	#N/A	LOW QUALITY PROTEIN: hypothetical protein FGSG_12933
6508	98	98	98	aat family amino acid transporter
6509	93	94	94	protein pns1
6510	92	92	93	autophagy- protein 17
6511	97	97	97	related to calpain-like protein
C39
16672_M	88	83	74	hypothetical protein FG05_06535
6536	93	93	93	fructosyl amino acid
6537	95	95	95	amino acid
6538	97	97	85	flavin-binding monooxygenase-like protein
6539	95	95	95	related to acb 4-hydroxyacetophenone monooxygenase
6540	#N/A	#N/A	#N/A	ester cyclase
6541	85	86	85	integral membrane protein
06542_M	96	96	96	palmitoyltransferase akr1
C40
7582	94	94	95	mfs sp sugar:h+ symporter
7583	90	90	90	transcriptional regulator
7584	94	94	94	related to dal5-allantoate and ureidosuccinate permease
7585	84	39	36	hypothetical protein FG07585.1
13166	92	87	60	#N/A
13167	80	77	24	---NA---
7587	96	96	96	sugar transporter stl1
7588	68	66	73	---NA---
7589	77	61	54	hypothetical protein FG07589.1
7590	94	94	94	taurine dioxygenase family protein
16851	98	98	98	c6 finger domain-containing protein
7592	83	83	83	acyl- n-acyltransferase protein
7593	93	93	93	beta-glucuronidase
7594	89	89	90	maltose permease
13168	#N/A	#N/A	#N/A	hypothetical protein FGSG_13168
16852_M	83	83	83	hypothetical protein FG07595.1
7596	91	90	88	probable bifunctional p-450:nadph-p450 reductase
C41
7672	93	93	93	transcriptional regulator
16873	88	88	88	terpene synthase metal binding domain-containing protein
7674	83	84	83	hypothetical protein FG07674.1
C42 (SMURF expanded)
7795	70	70	70	hypothetical protein FG07795.1
16897	91	19	29	dimethylaniline monooxygenase
7797	89	89	80	related to hydrolases or acyltransferases (alpha beta hydrolase superfamily)
7798	87	87	87	hybrid pks-nrps protein
13222	93	93	93	alpha beta hydrolase
13223	91	91	91	translation elongation factor eef-1b gamma
16898	89	89	89	eukaryotic aspartyl protease
7801	88	88	88	oxidoreductase
7802	94	94	94	major facilitator superfamily protein
16899	86	69	64	betaine aldehyde dehydrogenase 1
16900	94	94	94	#N/A
16901	85	85	85	sam dependent carboxyl methyltransferase family protein
C43
08941_M	92	93	92	alcohol dehydrogenase
8942	97	97	97	sorbitol dehydrogenase
8943	97	97	97	2-deoxy-d-gluconate 3-dehydrogenase
8944	97	97	97	---NA---
C44
15512	#N/A	#N/A	#N/A	hypothetical protein FG05_30265
20142	#N/A	#N/A	#N/A	---NA---
8791	86	86	86	c6 zinc finger protein
8792	90	90	90	stress responsive a b barrel domain-containing protein
8793	63	28	52	hypothetical protein FG08793.1
8794	92	90	92	mfs multidrug
8795	87	87	87	polyketide synthase
16968	73	66	71	hypothetical protein FG05_08796
20143	#N/A	#N/A	#N/A	hypothetical protein FPSE_11963
8797	93	93	93	alpha-d-xyloside xylohydrolase
16967_M	77	72	66	related to transcription factor zms1
8799	93	93	93	maltose permease mal31
8800	94	94	94	ap-1-like protein
8801	92	92	92	ww domain binding protein 11
8802	97	97	92	mfs monocarboxylate
C45
8410	95	95	95	myo-inositol transporter
8411	92	85	90	related to arca protein
8412	94	94	94	cytochrome p450 oxidoreductase
8413	89	89	89	nadph-ferrihemoprotein reductase
15480	#N/A	#N/A	#N/A	---NA---
20129	#N/A	#N/A	#N/A	---NA---
8414	94	94	94	myo-inositol 2-dehydrogenase
C46	#N/A	#N/A	#N/A	#N/A
17057	90	91	90	related to long-chain-fatty-acid- ligase
17056	89	89	89	related to n-alkane-inducible cytochrome p450
8321	92	58	57	acriflavine sensitivity control protein acr-2
C47 (Not present in Fv/ expanded)
17085	47	43	47	aminotransferase class-iii
8206	56	45	54	stress responsive a b barrel domain-containing protein
08207_M	43	41	40	prostacyclin synthase
8208	33	20	13	polyketide synthase
8209	33	27	9	nonribosomal peptide synthetase
C48
8175	84	84	85	hypothetical protein FGSG_08175
8176	74	74	74	#N/A
8177	87	41	49	mfs sp sugar:h+ symporter
8178	#N/A	#N/A	#N/A	acetoacetate decarboxylase
8179	28	14	16	hypothetical protein FG08179.1
8180	71	66	72	hypothetical protein FG08180.1
08181_M	91	91	91	presilphiperfolan-8-beta-ol synthase
8182	78	80	78	transcription factor protein
8183	87	87	87	cytochrome p450 4f12
8184	87	82	81	transferase family protein
20118	#N/A	#N/A	#N/A	---NA---
8185	83	84	79	transferase family protein
17088	94	94	94	trichodiene oxygenase
8187	89	89	89	ent-kaurene oxidase
08188_M	89	89	89	cu2+-exporting atpase
13429	84	68	51	related to integral membrane protein
13428	30	8	21	hypothetical protein FGSG_13428
8190	32	30	32	hypothetical protein FG08190.1
15467	#N/A	#N/A	#N/A	---NA---
17087	84	53	49	hypothetical protein FG08191.1
C49
8077	92	92	92	nadh-dependent flavin oxidoreductase
8078	86	86	86	#N/A
8079	89	89	89	benzoate 4-monooxygenase
8080	77	77	76	fungal zn binuclear cluster domain containing protein
8081	89	90	89	2og-fe oxygenase family protein
8082	82	82	82	gnat family n- protein
8083	89	89	90	glutamate decarboxylase
8084	87	88	87	major facilitator superfamily transporter
C50
8061	89	89	89	oxidoreductase
8062	97	97	97	oxidoreductase
8063	96	96	96	thioredoxin-like protein clot
8064	91	92	91	cutinase transcription factor 1 beta
8065	92	92	92	alcohol dehydrogenase
8066	80	80	80	alcohol dehydrogenase
C51
08005_M	51	16	18	cyclopropane-fatty-acyl-phospholipid synthase
13460	#N/A	#N/A	#N/A	hypothetical protein FGSG_13460
8006	61	60	61	hypothetical protein FG08006.1
17119	49	39	41	monooxygenase
17118	76	71	73	hypothetical protein FG05_30444
15459	#N/A	#N/A	#N/A	---NA---
17117	84	84	84	cytochrome p450 oxidoreductase
13458	93	93	94	amidohydrolase ytcj-like
8009	96	96	96	n amino acid transport system protein
17116	88	88	88	transcriptional regulatory protein ume6
15460	#N/A	#N/A	#N/A	#N/A
15461	58	56	51	hypothetical protein FG05_30442
8011	88	88	89	endo-beta- -glucanase d
8012	90	90	90	cuticle-degrading protease
17115	62	64	63	hypothetical protein FG05_08013
8014	97	97	97	polyol transporter 5
8015	88	88	88	hypothetical protein FG08015.1
8016	92	92	92	major facilitator superfamily transporter
13457	76	73	73	related to stb5-sin3 binding protein
8017	91	91	89	4-hydroxy-2-oxovalerate aldolase
13456	91	91	91	d-3-phosphoglycerate dehydrogenase
13455_M	81	70	66	protein stb5
17114	85	33	41	quinate permease
17113	92	90	91	gluconolactonase
08021_M	87	88	89	gegh 16 protein
8022	93	93	93	peptidase family m28
8023	79	78	78	isotrichodermin c-15 hydroxylase
8024	89	89	89	---NA---
8025	73	34	37	hypothetical protein FGSG_08025
8026	47	25	32	hypothetical protein FG08026.1
13453	#N/A	#N/A	#N/A	LOW QUALITY PROTEIN: hypothetical protein FGSG_13453
13452	37	11	2	abc multidrug
20111	#N/A	#N/A	#N/A	---NA---
08027_M	87	59	72	abc multidrug protein
08028_M	28	9	4	c6 zinc finger domain protein
C52
09086_M	35	8	8	cytochrome p450 e- group i
13512	#N/A	#N/A	#N/A	hypothetical protein FGSG_13512
09085_M	91	91	91	cellobiose dehydrogenase
17157	77	77	77	plc-like phosphodiesterase
09083_M	57	53	51	hypothetical protein FG09083.1
9082	97	97	97	glucan -alpha-glucosidase
9081	96	96	96	mfs sp general alpha glucoside:h+ symporter
9080	93	93	94	c6 transcription
09079_M	#N/A	#N/A	#N/A	hypothetical protein FG09079.1
9078	96	97	96	n amino acid transport system protein
9077	73	69	66	p-loop containing nucleoside triphosphate hydrolase
9076	85	78	85	p-loop containing nucleoside triphosphate hydrolase
09075_M	85	83	85	hypothetical protein FG05_09075
9074	95	95	95	general alpha-glucoside permease
9073	86	86	86	bacterial alpha-l-rhamnosidase domain-containing protein
20406	78	71	29	serine threonine protein kinase
9072	44	30	35	hypothetical protein FG09072.1
9071	45	46	46	hypothetical protein FG09071.1
9070	83	82	83	membrane protein
17156	91	91	91	transporter mch4
9068	67	45	14	hypothetical protein FG09068.1
9067	89	86	90	acetyltransferase
9066	74	56	51	hydrophobin 3 precursor
9065	93	93	93	pyrimidine pathway regulatory protein 1
13511	#N/A	#N/A	#N/A	hypothetical protein FGSG_13511
09064_M	84	85	85	thiamine repressible proteins regulatory protein thi1
9063	97	96	96	salicylate hydroxylase
09062_M	94	82	94	ntf2-like protein
9061	96	96	96	dihydroxybenzoate decarboxylase
9060	94	94	95	membrane transporter
C53 (SMURF expanded)
9195	90	55	54	---NA---
09194_M	55	16	13	hypothetical protein FG09194.1
9193	51	12	19	hypothetical protein FG09193.1
20399	42	41	42	hypothetical protein FG05_30355
20400	88	87	88	related to host-specific ak-toxin akt2
17173_M	95	94	94	related to ypc1-alkaline ceramidase
9191	97	97	97	related to formate transport protein
20401	#N/A	#N/A	#N/A	---NA---
17172	52	20	53	hypothetical protein FG09190.1
9189	89	89	88	fusarubin cluster-esterase
17171	83	83	83	transcription factor
9187	90	90	90	glucose and ribitol dehydrogenase like protein 1
17170	86	86	85	protein toxd
09185_M	96	96	96	adenylosuccinate lyase
9184	93	93	92	fusarubin cluster-monooxygenase
15669_M	86	86	86	sterigmatocystin 8-o-methyltransferase
17168	91	91	91	polyketide synthase
C54
9217	96	92	85	negative cofactor 2 complex subunit beta
9216	95	95	95	short-chain dehydrogenase
17178	90	89	90	fad dependent oxidoreductase superfamily
9214	97	97	97	homocysteine s-methyltransferase
09213_M	61	32	47	hypothetical protein FG05_09213
9212	96	96	96	retrograde regulation protein 2
9211	70	70	70	like methyltransferase family protein
13531_M	87	87	87	hypothetical protein FPSE_07588
9210	89	89	89	rta1 like protein
17177	92	81	88	monocarboxylate transporter 10
C55
9339	92	93	92	mads-box transcription other eukaryote
20392	#N/A	#N/A	#N/A	#N/A
09338_M	93	94	94	transcription initiation factor tfiid subunit 1
13562_M	97	97	97	general amino acid permease agp2
9337	87	87	87	related to general amidase
9336	43	37	43	hypothetical protein FG09336.1
13561	93	93	93	related to 2-polyprenyl-6-methoxyphenol hydroxylase and related fad-dependent oxidoreductases
13560	100	100	100	antibiotic biosynthesis monooxygenase protein
9335	98	98	98	fructose facilitator
9334	47	19	28	hypothetical protein FG09334.1
13559_M	56	29	17	hypothetical protein FG05_13559
9333	93	93	93	protein rdr1
9332	91	91	91	nadh-ubiquinone oxidoreductase kda mitochondrial
9331	80	78	80	hypothetical protein FGSG_09331
C56
9383	94	94	94	o-methyltransferase protein
9382	93	93	93	subtilisin-like serine protease
9381	93	93	93	squalene synthase
9380	95	95	96	dnaj domain containing protein
9379	94	94	95	hypothetical protein FG09379.1
9378	90	90	92	heme steroid binding protein
C57
9599	97	97	97	l-iditol 2-dehydrogenase
9598	93	93	93	cop9 signalosome subunit 6
9597	92	92	92	hypothetical protein FG09597.1
9596	91	91	94	hypothetical protein FGSG_09596
9595	91	91	91	aflatoxin efflux pump aflt
9594	94	94	94	hypothetical protein FG09594.1
9593	96	96	96	umta methyltransferase family protein
C58
10094	88	71	76	major facilitator superfamily transporter
13703	#N/A	#N/A	#N/A	hypothetical protein FGSG_13703
20090	#N/A	#N/A	#N/A	---NA---
10095	96	96	96	cmgc dyrk dyrk2 protein kinase
10096	94	94	94	peroxisomal membrane protein pex29
17725	96	96	96	geranylgeranyl pyrophosphate synthase
10098	93	84	62	benomyl methotrexate resistance protein
17726	91	90	30	haloacid type ii
10100	95	95	95	cell division control protein
10101	87	87	87	hypothetical protein FG10101.1
C59
10384	97	97	97	ank-repeat protein mbp1
10385	100	100	100	actin-like protein
10386	92	94	92	duf3602 domain protein
10387	97	97	97	mannan endo- -alpha-mannosidase
10388	96	96	96	copii-coated vesicle protein
10389	92	93	93	hypothetical protein FG10389.1
15598	#N/A	#N/A	#N/A	hypothetical protein FG05_35144
10390	95	95	95	domain containing protein
10391	97	97	97	#N/A
10392	81	60	54	oxidoreductase domain containing protein
10393	#N/A	#N/A	#N/A	hypothetical protein FG10393.1
10394	96	96	96	aat family amino acid transporter
10395	91	92	91	multicopper oxidase
10396	94	94	94	glyoxalase bleomycin resistance protein dioxygenase
10397	77	76	75	longiborneol synthase
C60 (Not present in Fv / SMURF expanded)
10458	28	5	13	hypothetical protein FG10458.1
10459_M	31	26	27	male sterility protein
17367	38	38	37	zinc-binding dehydrogenase family
10461	37	35	35	cytochrome p450
17368	33	30	33	aldose 1-epimerase family
10463	35	24	23	oxidoreductase
10464	43	27	18	polyketide synthase
C61 (Not present in Fv)
10542	#N/A	#N/A	#N/A	hypothetical protein FG10542.1
13782	#N/A	#N/A	#N/A	hypothetical protein FGSG_13782
10543	87	59	86	hypothetical protein FG10543.1
17386	32	8	10	hc-toxin synthetase
10545	40	9	10	ef-hand calcium-binding domain protein
10546	#N/A	#N/A	#N/A	hypothetical protein FG10546.1
10547_M	31	17	15	multidrug resistance protein
17387	39	16	15	polyketide synthase
C62 (Not present in Fv)
10608	79	30	68	short-chain dehydrogenase reductase family protein
10609	28	26	27	fad linked oxidase-like protein
17400	34	33	32	cytochrome p450 monooxygenase
17401	30	13	13	cytochrome p450
10611	35	26	27	fad binding domain-containing protein
10612	34	30	31	salicylate hydroxylase
10613	33	29	24	family protein
10614	#N/A	#N/A	#N/A	4-hydroxybenzoate polyprenyl transferase
17402	51	49	51	glycoside hydrolase family 3 protein
10616	79	79	79	vegetative incompatibility protein het-e-1
10617	75	75	75	linear gramicidin synthase subunit d
C63 (SMURF expanded)
11026	84	84	84	ferrichrome siderophore peptide synthetase
11027	96	96	96	lysine n-acyltransferase
11028	95	95	95	p-loop containing nucleoside triphosphate hydrolase protein
11029	98	98	98	siderophore iron
C64 (Not present in Fv / expanded)
17487	34	7	11	non-ribosomal peptide synthetase
10989	35	33	35	short-chain dehydrogenase
10990	34	28	3	nonribosomal peptide
10991	28	13	14	cytochrome p450 family protein
10992	39	34	38	polysaccharide deacetylase family protein
10993	48	49	48	plp-dependent transferase
10994	41	11	1	ankyrin repeat domain protein
10995	52	31	31	abc transporter
C65
17498	93	83	87	d-xylose-proton symporter
10930	64	64	64	hypothetical protein FG10930.1
13888	95	95	95	3-beta-hydroxysteroid-delta -isomerase
17497	89	89	89	hypothetical protein FG05_13887
17496_M	91	45	88	vacuolar h+-atpase assembly protein
10933	98	98	98	hexaprenyl pyrophosphate mitochondrial
10934	98	98	98	allantoinase
10935	95	95	95	---NA---
17495	86	86	86	glucose n-acetyltransferase 1
10937	93	92	92	hypothetical protein FG10937.1
10938	95	69	68	major facilitator superfamily transporter
C66 (Not present in Fv)
11387	89	87	87	aryl-alcohol dehydrogenase
17561	#N/A	#N/A	#N/A	related to c2h2 transcription factor
11389	33	33	33	cytochrome p450 oxidoreductase
13972	79	20	28	cfem domain-containing protein
13971	86	86	86	hc-toxin efflux carrier toxa
11391	93	94	93	hypothetical protein FG11391.1
11392	62	60	56	hypothetical protein FGSG_11392
11393	56	44	36	hypothetical protein FG11393.1
11394	77	76	76	---NA---
11395	81	81	81	nonribosomal peptide
11396	92	91	91	asparagine synthase
11397	84	87	84	ga4 desaturase
C67 (Not present in Fv)
16059	62	56	59	mrna 3 -end-processing protein yth1
11562	44	43	26	alpha beta-hydrolase
11561	29	23	27	zn2 cys6 dna-binding protein
16058	50	50	49	udp- transferase
11559	48	48	47	beta-glucosidase 2 protein
20219	#N/A	#N/A	#N/A	---NA---
11558_M	34	24	20	sterol 3-beta-glucosyltransferase
11557	79	80	74	alcohol dehydrogenase

## Sheet: Sheet3-RRes-Sieber clusters Fv 
Cluster number (comment)	BLASTP Fg vs Fv	BLASTP Fg vs Fv	BLASTP Fg vs Fv	BLASTP Annotation	InterPro domains	Position in genome (v4.0)	Gene ID v5.0	Position in genome (v5.0)	Position in genome (v5.0)	Position in genome (v5.0)	Position in genome (v5.0)	Gene Name	Lengh in genome (v5.0)	Gene (v5.0) including introns	FV
C1 (not present in FV)	PERCENTALIGNMENT	PERCENTQUERY	PERCENTTARGET	Annotation	Annotation	start position (bp)	Gene ID v5.0	Chromosome	start position (bp)	stop position (bp)	orientation	Name	Length including introns (bp)	GC content (%)	ID
17598	86	86	86	unnamed protein product	Cytochrome P450;Cytochrome P450, E-class, group I;Cytochrome P450;Cytochrome P450;Cytochrome P450;Cytochrome P450;Cytochrome P450, conserved site;Cytochrome P450, conserved site;Cytochrome P450, conserved site;Cytochrome P450, conserved site;Cytochrome P450, conserved site;Cytochrome P450, conserved site;Cytochrome P450;Cytochrome P450	79453	FGRAMPH1_01G00053	1	79453	81098	-	#N/A	1645	48.45	90
11645	63	66	63	hypothetical protein FGSG_11645	N/A	82895	FGRAMPH1_01G00055	1	82895	84943	+	#N/A	2048	47.27	4085
11646	#N/A	#N/A	#N/A	hypothetical protein FGSG_11646	N/A	85037	FGRAMPH1_01G00057	1	85037	85550	+	#N/A	513	43.86	#N/A
11647	#N/A	#N/A	#N/A	hypothetical protein FGSG_11647	N/A	86021	FGRAMPH1_01G00059	1	86021	86371	+	#N/A	350	51.43	#N/A
9	36	29	27	hypothetical protein FPSE_07861	N/A	87127	FGRAMPH1_01G00061	1	87002	87981	-	#N/A	979	46.88	12564
10	63	49	43	hypothetical protein FGSG_00010	NAD(P)-binding domain;NAD(P)-binding domain;NAD(P)-binding domain;NAD(P)-binding domain;NAD(P)-binding domain;NAD(P)-binding domain;NAD(P)-binding domain	88591	FGRAMPH1_01G00063	1	88591	89356	-	#N/A	765	49.15	12605
11	75	29	47	transcription regulatory protein snf2	Fungal transcription factor;Fungal transcription factor;Fungal transcription factor;Fungal transcription factor;Fungal transcription factor;Fungal transcription factor;Fungal transcription factor;Fungal transcription factor;Fungal transcription factor;Fungal transcription factor	89904	FGRAMPH1_01G00065	1	91045	93070	+	#N/A	2025	45.33	7802
12	84	84	84	cytochrome p450 oxidoreductase	Cytochrome P450;Cytochrome P450, E-class, group I;Cytochrome P450;Cytochrome P450;Cytochrome P450;Cytochrome P450;Cytochrome P450, conserved site;Cytochrome P450, conserved site;Cytochrome P450, conserved site;Cytochrome P450, conserved site;Cytochrome P450;Cytochrome P450	93359	FGRAMPH1_01G00067	1	93359	94915	-	#N/A	1556	48.97	7804
13	54	50	53	hypothetical protein FGSG_00013	Sugar/inositol transporter;Sugar/inositol transporter;Major facilitator, sugar transporter-like;Sugar/inositol transporter;Sugar/inositol transporter;Sugar/inositol transporter;Sugar transporter, conserved site;Sugar transporter, conserved site;Sugar transporter, conserved site;Sugar transporter, conserved site;Sugar transporter, conserved site;Sugar transporter, conserved site;Sugar transporter,…	95873	FGRAMPH1_01G00069	1	95873	97531	+	#N/A	1658	49.64	4045
11648_M	63	64	64	unnamed protein product	N/A	98464	FGRAMPH1_01G00071	1	98464	99732	+	#N/A	1268	50.95	4723
11649	42	19	8	hypothetical protein FGSG_11649	N/A	100504	FGRAMPH1_01G00073	1	100504	101702	+	#N/A	1198	42.65	1826
00014_M	83	50	49	polysaccharide synthase	Nucleotide-diphospho-sugar transferases;Nucleotide-diphospho-sugar transferases;Nucleotide-diphospho-sugar transferases;Nucleotide-diphospho-sugar transferases;Nucleotide-diphospho-sugar transferases;Nucleotide-diphospho-sugar transferases;Nucleotide-diphospho-sugar transferases;Nucleotide-diphospho-sugar transferases;Nucleotide-diphospho-sugar transferases;Nucleotide-diphospho-sugar transferases…	101939	FGRAMPH1_01G00075	1	101939	103324	-	#N/A	1385	48.16	4705
15	88	87	87	hypothetical protein FGSG_00015	Major facilitator, sugar transporter-like;Sugar/inositol transporter;Sugar/inositol transporter;Sugar/inositol transporter;Sugar/inositol transporter;Sugar/inositol transporter;Sugar/inositol transporter;Sugar/inositol transporter;Sugar/inositol transporter;Sugar/inositol transporter;Sugar/inositol transporter;Sugar/inositol transporter;Sugar/inositol transporter;Sugar/inositol transporter;Sugar/…	104140	FGRAMPH1_01G00077	1	104140	106032	+	#N/A	1892	46.78	4706
C2 (not present in FV / expanded)
54	33	32	34	hypothetical protein FGSG_00054	Glucose/ribitol dehydrogenase;Short-chain dehydrogenase/reductase SDR;NAD(P)-binding domain;NAD(P)-binding domain;NAD(P)-binding domain;NAD(P)-binding domain;NAD(P)-binding domain;NAD(P)-binding domain;NAD(P)-binding domain;NAD(P)-binding domain;NAD(P)-binding domain	233155	FGRAMPH1_01G00169	1	233155	234084	+	#N/A	929	49.62	7329
53	51	27	29	aad14- aryl-alcohol dehydrogenase	NADP-dependent oxidoreductase domain;NADP-dependent oxidoreductase domain;NADP-dependent oxidoreductase domain;Aldo/keto reductase/potassium channel subunit beta;NADP-dependent oxidoreductase domain	231167	FGRAMPH1_01G00167	1	231167	232312	-	#N/A	1145	49.52	9833
52	35	29	18	zn cys6 transcriptional activator	Zn(2)-C6 fungal-type DNA-binding domain;Transcription factor domain, fungi;Zn(2)-C6 fungal-type DNA-binding domain;Zn(2)-C6 fungal-type DNA-binding domain;Zn(2)-C6 fungal-type DNA-binding domain;Zn(2)-C6 fungal-type DNA-binding domain;Zn(2)-C6 fungal-type DNA-binding domain;Zn(2)-C6 fungal-type DNA-binding domain;Zn(2)-C6 fungal-type DNA-binding domain	228700	FGRAMPH1_01G00165	1	228653	229859	+	#N/A	1206	46.6	8093
51	83	83	83	aliphatic nitrilase	Carbon-nitrogen hydrolase;Carbon-nitrogen hydrolase;Carbon-nitrogen hydrolase;Carbon-nitrogen hydrolase;Nitrilase/cyanide hydratase, conserved site;Nitrilase/cyanide hydratase, conserved site;Carbon-nitrogen hydrolase;Carbon-nitrogen hydrolase	226908	FGRAMPH1_01G00163	1	226908	228155	-	#N/A	1247	47.55	96
50	78	77	78	isoprenylcysteine alpha-carbonyl methylesterase icmel1	Alpha/beta hydrolase fold-3;Alpha/Beta hydrolase fold;Alpha/Beta hydrolase fold;Alpha/Beta hydrolase fold;Alpha/Beta hydrolase fold	225865	FGRAMPH1_01G00161	1	225865	226821	+	#N/A	956	49.79	99
11661	42	23	10	hypothetical protein FGSG_11661	N/A	224698	FGRAMPH1_01G00159	1	224698	225282	+	#N/A	584	47.26	12524
49	52	39	40	branched-chain-amino-acid aminotransferase protein	Branched-chain amino acid aminotransferase II;Branched-chain amino acid aminotransferase II;Branched-chain amino acid aminotransferase II;Aminotransferase class IV;Aminotransferase class IV;Aminotransferase class IV;Aminotransferase class IV	222658	FGRAMPH1_01G00157	1	222658	224163	+	#N/A	1505	46.38	9241
48	68	68	68	2og-fe oxygenase	Oxoglutarate/iron-dependent dioxygenase;Non-haem dioxygenase N-terminal domain;Isopenicillin N synthase-like;Isopenicillin N synthase-like;Isopenicillin N synthase-like;Oxoglutarate/iron-dependent dioxygenase;Oxoglutarate/iron-dependent dioxygenase	220814	FGRAMPH1_01G00155	1	220814	222074	+	#N/A	1260	48.41	7883
47	46	13	15	hypothetical protein FGSG_00047	Thioesterase;Alpha/Beta hydrolase fold;Alpha/Beta hydrolase fold;Alpha/Beta hydrolase fold;Alpha/Beta hydrolase fold;Alpha/Beta hydrolase fold	218442	FGRAMPH1_01G00153	1	218442	220099	+	#N/A	1657	44.36	21
46	36	37	36	sulfonylurea receptor abc	AAA+ ATPase domain;ABC transporter-like;ABC transporter-like;P-loop containing nucleoside triphosphate hydrolase;ABC transporter type 1, transmembrane domain;ABC transporter type 1, transmembrane domain;ABC transporter type 1, transmembrane domain;ABC transporter, conserved site;ABC transporter, conserved site;ABC transporter, conserved site;ABC transporter, conserved site;ABC transporter, conser…	212732	FGRAMPH1_01G00151	1	212732	217798	+	#N/A	5066	46.35	2709
45	43	17	17	alpha beta hydrolase fold-1	Alpha/beta hydrolase fold-1;Alpha/beta hydrolase fold-1;Alpha/Beta hydrolase fold;Alpha/Beta hydrolase fold;Alpha/Beta hydrolase fold	211419	FGRAMPH1_01G00149	1	211419	212267	-	#N/A	848	51.3	7599
44	36	11	12	catalytic protein	Alpha/beta hydrolase fold-1;Alpha/Beta hydrolase fold;Alpha/Beta hydrolase fold	209497	FGRAMPH1_01G00147	1	209497	210465	+	#N/A	968	50.1	2111
43	40	21	23	thioredoxin reductase	Pyridine nucleotide-disulphide oxidoreductase, class-II;Pyridine nucleotide-disulphide oxidoreductase, class-II;FAD/NAD(P)-binding domain;FAD/NAD(P)-binding domain;FAD/NAD(P)-binding domain;FAD/NAD(P)-binding domain;FAD/NAD(P)-binding domain;FAD/NAD(P)-binding domain	208224	FGRAMPH1_01G00145	1	208224	209258	-	#N/A	1034	49.32	11177
15673_M	35	8	8	nonribosomal peptide synthetase	Polyketide synthase, phosphopantetheine-binding domain;Polyketide synthase, phosphopantetheine-binding domain;Polyketide synthase, phosphopantetheine-binding domain;AMP-binding enzyme C-terminal domain;AMP-binding enzyme C-terminal domain;AMP-binding enzyme C-terminal domain;Condensation domain;Acyl carrier protein-like;Acyl carrier protein-like;Acyl carrier protein-like;Amino acid adenylation do…	183433	FGRAMPH1_01G00143	1	183433	207436	-	#N/A	24003	49.76	2708
11658	29	9	9	myc-type basic helix-loop-helix bhlh domain	Myc-type, basic helix-loop-helix (bHLH) domain;Myc-type, basic helix-loop-helix (bHLH) domain;Myc-type, basic helix-loop-helix (bHLH) domain;Myc-type, basic helix-loop-helix (bHLH) domain;Myc-type, basic helix-loop-helix (bHLH) domain	180585	FGRAMPH1_01G00141	1	180585	181601	-	#N/A	1016	49.41	5695
11657	38	3	2	nitrogen regulatory protein area protein	Protein of unknown function DUF1752, fungi	177006	FGRAMPH1_01G00139	1	177006	180100	-	#N/A	3094	50.26	5257
40	39	40	38	protein unc-45 like protein b	SET domain;SET domain;Tetratricopeptide-like helical domain;SET domain;SET domain;SET domain;SET domain;Tetratricopeptide repeat;Tetratricopeptide repeat-containing domain;Tetratricopeptide-like helical domain;Tetratricopeptide-like helical domain	172402	FGRAMPH1_01G00137	1	172402	174751	-	#N/A	2349	52.92	7774
39	87	85	87	hypothetical protein FGSG_00039	N/A	171139	FGRAMPH1_01G00135	1	171139	172140	+	#N/A	1001	45.85	7753
00038_M				unnamed protein product	N/A	169463	FGRAMPH1_01G00133	1	169463	170667	-	#N/A	1204	51.25	#N/A
11656	40	22	21	fatty acid synthase beta subunit	Fatty acid synthase;Polyketide synthase, acyl transferase domain;Fatty acid synthase, beta subunit, fungi;Acyl transferase domain;Starter unit:ACP transacylase;HotDog domain;Domain of unknown function DUF1729;Acyl transferase;MaoC-like domain;Acyl transferase domain;HotDog domain;Aldolase-type TIM barrel;Aldolase-type TIM barrel;Aldolase-type TIM barrel;Aldolase-type TIM barrel;Acyl transferase/a…	162874	FGRAMPH1_01G00131	1	162874	169314	+	#N/A	6440	48.35	8932
15680_M	36	28	22	cytochrome e- group i	Cytochrome P450;Cytochrome P450, E-class, group I;Cytochrome P450;Cytochrome P450;Cytochrome P450;Cytochrome P450;Cytochrome P450, conserved site;Cytochrome P450	160860	FGRAMPH1_01G00129	1	160860	162209	+	#N/A	1349	49.3	9658
36	52	36	31	fatty acid synthase alpha partial	Beta-ketoacyl synthase, N-terminal;Acyl transferase domain;Thiolase-like;Thiolase-like;NAD(P)-binding domain;Beta-ketoacyl synthase, C-terminal;Beta-ketoacyl synthase, C-terminal;Beta-ketoacyl synthase, C-terminal;Beta-ketoacyl synthase, C-terminal;Beta-ketoacyl synthase, active site;Thiolase-like;Acyl transferase/acyl hydrolase/lysophospholipase;Thiolase-like;NAD(P)-binding domain	154831	FGRAMPH1_01G00127	1	154831	159870	-	#N/A	5039	48.66	8933
11654	84	63	84	3-dehydroquinate dehydratase i	Zn(2)-C6 fungal-type DNA-binding domain;Zn(2)-C6 fungal-type DNA-binding domain;Zn(2)-C6 fungal-type DNA-binding domain;Zn(2)-C6 fungal-type DNA-binding domain;Zn(2)-C6 fungal-type DNA-binding domain;Zn(2)-C6 fungal-type DNA-binding domain;Zn(2)-C6 fungal-type DNA-binding domain;Zn(2)-C6 fungal-type DNA-binding domain;Zn(2)-C6 fungal-type DNA-binding domain;Zn(2)-C6 fungal-type DNA-binding domain	152173	FGRAMPH1_01G00125	1	152173	154436	-	#N/A	2263	50.15	104
11653	97	95	97	unnamed protein product	Domain of unknown function DUF4976;Alkaline phosphatase-like, alpha/beta/alpha;Sulfatase, N-terminal;Sulfatase, N-terminal;Sulfatase, N-terminal;Alkaline-phosphatase-like, core domain	150329	FGRAMPH1_01G00123	1	150329	151876	-	#N/A	1547	49.39	105
34	92	92	92	sugar porter family mfs transporter	Major facilitator, sugar transporter-like;Major facilitator, sugar transporter-like;Sugar/inositol transporter;Sugar/inositol transporter;Sugar/inositol transporter;Sugar/inositol transporter;Sugar/inositol transporter;Sugar/inositol transporter;Sugar/inositol transporter;Sugar/inositol transporter;Sugar/inositol transporter;Sugar/inositol transporter;Sugar/inositol transporter;Sugar/inositol tra…	147649	FGRAMPH1_01G00121	1	147649	149396	-	#N/A	1747	47.4	106
C3
67	97	97	97	lactose permease	Major facilitator, sugar transporter-like;Sugar/inositol transporter;Sugar/inositol transporter;Sugar/inositol transporter;Sugar transporter, conserved site;Sugar transporter, conserved site;Sugar transporter, conserved site;Sugar transporter, conserved site;Sugar transporter, conserved site;Sugar transporter, conserved site;Sugar transporter, conserved site;Sugar transporter, conserved site;Suga…	280368	FGRAMPH1_01G00215	1	280273	282033	+	#N/A	1760	49.03	59
68	95	95	95	alpha-galactosidase 2	Glycoside hydrolase family 36;Glycoside hydrolase family 36;Glycoside hydrolase family 36;Glycosyl hydrolase family 36, N-terminal;Glycosyl hydrolase family 36, C-terminal;Aldolase-type TIM barrel;Aldolase-type TIM barrel;Aldolase-type TIM barrel;Glycoside hydrolase superfamily	282487	FGRAMPH1_01G00217	1	282487	284761	+	#N/A	2274	50.53	60
69	89	89	89	transcription activator amyr	Zn(2)-C6 fungal-type DNA-binding domain;Transcription factor domain, fungi;Zn(2)-C6 fungal-type DNA-binding domain;Transcription factor domain, fungi;Zn(2)-C6 fungal-type DNA-binding domain;Zn(2)-C6 fungal-type DNA-binding domain;Zn(2)-C6 fungal-type DNA-binding domain;Zn(2)-C6 fungal-type DNA-binding domain;Zn(2)-C6 fungal-type DNA-binding domain;Zn(2)-C6 fungal-type DNA-binding domain	284901	FGRAMPH1_01G00219	1	284901	286934	-	#N/A	2033	49.24	61
70	94	94	94	msf superfamily transporter	Sugar/inositol transporter;Sugar/inositol transporter;Major facilitator, sugar transporter-like;Major facilitator, sugar transporter-like;Major facilitator, sugar transporter-like;Sugar transporter, conserved site;Sugar transporter, conserved site;Sugar transporter, conserved site;Sugar transporter, conserved site;Sugar transporter, conserved site;Sugar transporter, conserved site;Sugar transport…	287336	FGRAMPH1_01G00221	1	287336	288973	+	#N/A	1637	52.96	62
71	66	66	66	cytochrome p450 monooxygenase	Cytochrome P450, E-class, group IV;Cytochrome P450;Cytochrome P450;Cytochrome P450;Cytochrome P450;Cytochrome P450;Cytochrome P450, conserved site;Cytochrome P450, conserved site;Cytochrome P450, conserved site;Cytochrome P450, conserved site;Cytochrome P450	291505	FGRAMPH1_01G00223	1	291505	293259	+	Tri1	1754	49.03	64
C4
15692	76	76	76	unnamed protein product	Zn(2)-C6 fungal-type DNA-binding domain;Zn(2)-C6 fungal-type DNA-binding domain;Zn(2)-C6 fungal-type DNA-binding domain;Zn(2)-C6 fungal-type DNA-binding domain;Zn(2)-C6 fungal-type DNA-binding domain;Zn(2)-C6 fungal-type DNA-binding domain	425071	FGRAMPH1_01G00347	1	425071	426647	-	#N/A	1576	46.51	210
126	77	77	77	beta- -xylosyltransferase 1	Lipopolysaccharide-modifying protein;Lipopolysaccharide-modifying protein;Lipopolysaccharide-modifying protein;Lipopolysaccharide-modifying protein;Lipopolysaccharide-modifying protein;Lipopolysaccharide-modifying protein;Lipopolysaccharide-modifying protein;Lipopolysaccharide-modifying protein;Lipopolysaccharide-modifying protein;Lipopolysaccharide-modifying protein;Lipopolysaccharide-modifying …	427648	FGRAMPH1_01G00349	1	427648	430213	+	#N/A	2565	46.28	211
15693	79	24	30	cytochrome p450	Cytochrome P450;Cytochrome P450, B-class;Cytochrome P450, B-class;2Fe-2S ferredoxin-type iron-sulfur binding domain;2Fe-2S ferredoxin-type iron-sulfur binding domain;Cytochrome P450;Beta-grasp domain;Cytochrome P450;Oxidoreductase, FAD-binding domain;Oxidoreductase, FAD-binding domain;Cytochrome P450, conserved site;2Fe-2S ferredoxin, iron-sulphur binding site;Ferredoxin reductase-type FAD-bindin…	430293	FGRAMPH1_01G00351	1	430293	432524	-	#N/A	2231	50.61	212
C5
448	95	96	95	pre-mrna-splicing factor atp-dependent rna helicase prp16	Helicase, C-terminal;Helicase-associated domain;Helicase superfamily 1/2, ATP-binding domain;Helicase-associated domain;P-loop containing nucleoside triphosphate hydrolase;Helicase, C-terminal;P-loop containing nucleoside triphosphate hydrolase;Domain of unknown function DUF1605;DEAD/DEAH box helicase domain;DEAD/DEAH box helicase domain;DEAD/DEAH box helicase domain;DNA/RNA helicase, ATP-depende…	1440383	FGRAMPH1_01G01161	1	1440383	1443289	-	#N/A	2906	51	615
449	95	95	95	wd repeat-containing protein	G-protein beta WD-40 repeat;WD40 repeat;WD40 repeat;WD40/YVTN repeat-like-containing domain;WD40/YVTN repeat-like-containing domain;WD40/YVTN repeat-like-containing domain;WD40 repeat, conserved site;WD40 repeat, conserved site;WD40 repeat, conserved site;WD40 repeat, conserved site;WD40 repeat, conserved site;WD40 repeat, conserved site;WD40-repeat-containing domain;WD40 repeat;WD40-repeat-conta…	1444308	FGRAMPH1_01G01163	1	1444245	1446328	+	#N/A	2083	52.81	616
450	92	92	92	hypothetical protein FGSG_00450	N/A	1449207	FGRAMPH1_01G01165	1	1449207	1450115	+	#N/A	908	55.62	618
15742	85	68	82	presilphiperfolan-8beta-ol + diphosphate synthase	Isoprenoid synthase domain;Terpene synthase, metal-binding domain;Isoprenoid synthase domain	1451518	FGRAMPH1_01G01167	1	1451518	1452540	+	#N/A	1022	51.57	620
452	96	95	86	related to nodulation protein nodb	NodB homology domain;NodB homology domain;NodB homology domain;NodB homology domain;NodB homology domain;NodB homology domain;NodB homology domain;NodB homology domain;NodB homology domain;NodB homology domain;Glycoside hydrolase/deacetylase, beta/alpha-barrel;Glycoside hydrolase/deacetylase, beta/alpha-barrel	1452781	FGRAMPH1_01G01169	1	1452781	1453575	-	#N/A	794	52.27	621
453	91	91	91	hypothetical protein FGSG_00453	N/A	1455026	FGRAMPH1_01G01171	1	1455026	1455721	+	#N/A	695	49.35	622
15743	94	94	94	cystathionine beta-lyase	Cys/Met metabolism, pyridoxal phosphate-dependent enzyme;Pyridoxal phosphate-dependent transferase, major region, subdomain 1;Pyridoxal phosphate-dependent transferase, major region, subdomain 2;Cys/Met metabolism, pyridoxal phosphate-dependent enzyme;Cys/Met metabolism, pyridoxal phosphate-dependent enzyme;Cys/Met metabolism, pyridoxal phosphate-dependent enzyme;Cys/Met metabolism, pyridoxal pho…	1456248	FGRAMPH1_01G01173	1	1456077	1457855	-	#N/A	1778	48.99	623
455	96	96	96	hypothetical protein FPSE_02030	N/A	1458531	FGRAMPH1_01G01175	1	1458219	1459958	-	#N/A	1739	49.05	624
456	83	80	82	hypothetical protein FGSG_00456	N/A	1462513	FGRAMPH1_01G01177	1	1462513	1463158	+	#N/A	645	48.84	625
C6 (Not present in Fv)
1675	96	96	96	dicarboxylic amino acid permease	Amino acid/polyamine transporter I;Amino acid permease/ SLC12A domain;Amino acid permease/ SLC12A domain;Amino acid/polyamine transporter I;Amino acid permease, conserved site;Amino acid permease, conserved site;Amino acid permease, conserved site;Amino acid permease, conserved site;Amino acid permease, conserved site;Amino acid permease, conserved site;Amino acid permease, conserved site;Amino a…	5561678	FGRAMPH1_01G04077	1	5561112	5564372	-	#N/A	3260	49.33	2011
01676_M	46	20	8	unnamed protein product	N/A	5566519	FGRAMPH1_01G04079	1	5566519	5567078	-	#N/A	559	49.37	5726
1677	51	47	41	hypothetical protein FGSG_01677	Aspartic peptidase domain;Peptidase family A1 domain;Aspartic peptidase domain;Aspartic peptidase domain;Aspartic peptidase domain;Aspartic peptidase domain;Peptidase family A1 domain;Aspartic peptidase domain;Aspartic peptidase domain	5568479	FGRAMPH1_01G04081	1	5568479	5570076	+	#N/A	1597	48.59	9349
1678	61	37	64	hypothetical protein FGSG_01678	N/A	5570472	FGRAMPH1_01G04083	1	5570472	5571554	-	#N/A	1082	42.51	2013
01679_M	54	39	52	unnamed protein product	N/A	5571876	FGRAMPH1_01G04085	1	5571876	5574039	+	#N/A	2163	47.62	2014
15872	36	13	2	nonribosomal peptide synthase	AMP-dependent synthetase/ligase;NAD(P)-binding domain;NAD(P)-binding domain;NAD(P)-binding domain;NAD(P)-binding domain;Acyl carrier protein-like;Thioester reductase-like domain;Acyl carrier protein-like;Acyl carrier protein-like;Male sterility, NAD-binding;Aminotransferase class V domain;Amino acid adenylation domain;Pyridoxal phosphate-dependent transferase, major region, subdomain 2;Pyridoxal …	5574429	FGRAMPH1_01G04087	1	5574429	5579432	-	#N/A	5003	51.29	2708
1681	28	28	28	atp-grasp fold	ATP-grasp fold, subdomain 2;ATP-grasp fold, subdomain 2;ATP-grasp fold, subdomain 2;ATP-grasp fold, subdomain 2;ATP-grasp fold;ATP-grasp fold	5580288	FGRAMPH1_01G04089	1	5580044	5582326	+	#N/A	2282	50.31	13783
11984	#N/A	#N/A	#N/A	hypothetical protein FGSG_11984	N/A	5582417	FGRAMPH1_01G04091	1	5582417	5583721	-	#N/A	1304	49.62	#N/A
11985	46	29	25	set domain protein	N/A	5584466	FGRAMPH1_01G04093	1	5584466	5585101	-	#N/A	635	58.58	10213
11986	49	6	7	fructosyl amino acid oxidase	FAD/NAD(P)-binding domain;FAD dependent oxidoreductase;FAD/NAD(P)-binding domain;FAD/NAD(P)-binding domain;FAD/NAD(P)-binding domain;FAD/NAD(P)-binding domain;FAD/NAD(P)-binding domain;FAD/NAD(P)-binding domain;FAD/NAD(P)-binding domain;FAD/NAD(P)-binding domain	5585869	FGRAMPH1_01G04095	1	5585869	5587652	-	#N/A	1783	54.23	6077
11987	42	43	26	hypothetical protein FGSG_11987	Sulfatase-modifying factor enzyme;Sulfatase-modifying factor enzyme;DinB-like domain;DinB-like domain;DinB-like domain;DinB-like domain;C-type lectin fold	5588459	FGRAMPH1_01G04097	1	5588459	5590242	-	#N/A	1783	48.29	8641
11988	46	22	21	abc multidrug transporter	AAA+ ATPase domain;ABC transporter-like;ABC transporter-like;P-loop containing nucleoside triphosphate hydrolase;ABC transporter type 1, transmembrane domain;ABC transporter type 1, transmembrane domain;ABC transporter type 1, transmembrane domain;ABC transporter, conserved site;ABC transporter, conserved site;ABC transporter, conserved site;ABC transporter, conserved site;ABC transporter, conser…	5591133	FGRAMPH1_01G04099	1	5590968	5595206	+	#N/A	4238	49.08	11510
15676	91	27	49	nonribosomal peptide synthetase	Polyketide synthase, phosphopantetheine-binding domain;Amino acid adenylation domain;Alpha/Beta hydrolase fold;Condensation domain;AMP-binding enzyme C-terminal domain;S-adenosyl-L-methionine-dependent methyltransferase;AMP-dependent synthetase/ligase;Thioesterase;Thioesterase;Thioesterase;Thioesterase;Thioesterase;Acyl carrier protein-like;Acyl carrier protein-like;Acyl carrier protein-like;Acyl…	5595706	FGRAMPH1_01G04101	1	5595706	5600568	+	#N/A	4862	50.64	7529
C7
1731	91	90	77	related to transcription sin3 binding	Transcription factor domain, fungi;Zn(2)-C6 fungal-type DNA-binding domain;Zn(2)-C6 fungal-type DNA-binding domain;Transcription factor domain, fungi;Zn(2)-C6 fungal-type DNA-binding domain;Zn(2)-C6 fungal-type DNA-binding domain;Zn(2)-C6 fungal-type DNA-binding domain;Zn(2)-C6 fungal-type DNA-binding domain;Zn(2)-C6 fungal-type DNA-binding domain;Zn(2)-C6 fungal-type DNA-binding domain;Zn(2)-C6 …	5721563	FGRAMPH1_01G04211	1	5721469	5724218	-	#N/A	2749	49.8	2077
12001	#N/A	#N/A	#N/A	hypothetical protein FGSG_12001	N/A	5724685	FGRAMPH1_01G04213	1	5724685	5725053	+	#N/A	368	45.65	#N/A
15878	86	82	81	hypothetical protein FG05_12002	Transcription factor domain, fungi;Transcription factor domain, fungi;Zn(2)-C6 fungal-type DNA-binding domain;Zn(2)-C6 fungal-type DNA-binding domain;Zn(2)-C6 fungal-type DNA-binding domain;Zn(2)-C6 fungal-type DNA-binding domain;Zn(2)-C6 fungal-type DNA-binding domain;Zn(2)-C6 fungal-type DNA-binding domain;Zn(2)-C6 fungal-type DNA-binding domain;Zn(2)-C6 fungal-type DNA-binding domain;Zn(2)-C6 …	5725496	FGRAMPH1_01G04215	1	5725416	5727909	-	#N/A	2493	51.58	2076
15879	95	95	93	allantoin permease	Nucleobase cation symporter-1, NCS1;Purine-cytosine permease;Purine-cytosine permease;Purine-cytosine permease;Purine-cytosine permease;Purine-cytosine permease;Purine-cytosine permease;Purine-cytosine permease;Purine-cytosine permease;Purine-cytosine permease;Purine-cytosine permease;Purine-cytosine permease;Purine-cytosine permease;Purine-cytosine permease;Purine-cytosine permease;Purine-cytosi…	5728691	FGRAMPH1_01G04217	1	5728691	5730764	-	#N/A	2073	51.95	2075
15880	95	96	95	hydantoin utilization protein a	Hydantoinaseoxoprolinase, N-terminal;Hydantoinaseoxoprolinase, N-terminal;Protein of unknown function DUF917, N-terminal;Protein of unknown function DUF917;Protein of unknown function DUF917;Hydantoinase/oxoprolinase;Protein of unknown function DUF917, C-terminal;Protein of unknown function DUF917, C-terminal;Protein of unknown function DUF917, C-terminal;Protein of unknown function DUF917, C-ter…	5732130	FGRAMPH1_01G04219	1	5731834	5735470	+	#N/A	3636	50.66	2074
01734_M	96	52	53	related to quinate transport protein	Sugar/inositol transporter;Sugar/inositol transporter;Major facilitator, sugar transporter-like;Major facilitator, sugar transporter-like;Major facilitator, sugar transporter-like;Major facilitator, sugar transporter-like;Sugar transporter, conserved site;Sugar transporter, conserved site;Sugar transporter, conserved site;Sugar transporter, conserved site;Sugar transporter, conserved site;Sugar t…	5736942	FGRAMPH1_01G04221	1	5736942	5738676	+	#N/A	1734	50.12	2073
01735_M	71	37	70	hypothetical protein FGSG_01735	N/A	5739152	FGRAMPH1_01G04223	1	5739152	5739879	+	#N/A	727	46.49	2079
01736_M	61	38	58	unnamed protein product	N/A	5743595	FGRAMPH1_01G04225	1	5740558	5742253	+	#N/A	1695	45.07	2080
	#N/A	#N/A	#N/A	unnamed protein product	Domain of unknown function DUF2235;Domain of unknown function DUF2235;Domain of unknown function DUF2235;Alpha/Beta hydrolase fold		FGRAMPH1_01G04227	1	5743476	5745577	-	#N/A	2101	46.93	#N/A
1737	94	94	94	epoxide hydrolase	Epoxide hydrolase-like;Epoxide hydrolase;Epoxide hydrolase, N-terminal;Alpha/Beta hydrolase fold;Alpha/Beta hydrolase fold;Alpha/Beta hydrolase fold;Alpha/Beta hydrolase fold	5749212	FGRAMPH1_01G04229	1	5749212	5750524	-	#N/A	1312	48.4	2081
01738_M	96	50	49	geranylgeranyl diphosphate	Isoprenoid synthase domain;Isoprenoid synthase domain;Polyprenyl synthetase;Terpene synthase, metal-binding domain;Polyprenyl synthetase-related;Polyprenyl synthetase-related;Polyprenyl synthetase;Polyprenyl synthetase;Isoprenoid synthase domain;Isoprenoid synthase domain	5752392	FGRAMPH1_01G04231	1	5752392	5755062	+	#N/A	2670	48.24	2082
1739	97	97	97	cytochrome p450 monooxygenase	Cytochrome P450, E-class, group I;Cytochrome P450;Cytochrome P450;Cytochrome P450;Cytochrome P450;Cytochrome P450;Cytochrome P450, conserved site;Cytochrome P450, conserved site;Cytochrome P450, conserved site;Cytochrome P450, conserved site;Cytochrome P450;Cytochrome P450	5756944	FGRAMPH1_01G04233	1	5756959	5758970	+	#N/A	2011	49.53	2083
1740	95	96	95	cytochrome p450 3a17	Cytochrome P450, E-class, group I;Cytochrome P450;Cytochrome P450;Cytochrome P450;Cytochrome P450;Cytochrome P450;Cytochrome P450, conserved site;Cytochrome P450, conserved site;Cytochrome P450, conserved site;Cytochrome P450, conserved site;Cytochrome P450	5759578	FGRAMPH1_01G04235	1	5759578	5761220	-	#N/A	1642	50.55	2084
1741	94	94	94	dimethylaniline monooxygenase	Flavin monooxygenase FMO;FAD/NAD(P)-binding domain;FAD/NAD(P)-binding domain;Flavin monooxygenase-like;Flavin monooxygenase-like;Flavin monooxygenase-like;Flavin monooxygenase-like;Flavin monooxygenase-like;Flavin monooxygenase-like;FAD/NAD(P)-binding domain;FAD/NAD(P)-binding domain	5762550	FGRAMPH1_01G04237	1	5762550	5764599	-	#N/A	2049	50.27	2085
1742	93	93	93	aldo keto	Aldo/keto reductase;NADP-dependent oxidoreductase domain;NADP-dependent oxidoreductase domain;Aldo/keto reductase/potassium channel subunit beta;Aldo/keto reductase/potassium channel subunit beta;NADP-dependent oxidoreductase domain	5765156	FGRAMPH1_01G04239	1	5765156	5766197	+	#N/A	1041	50.05	2086
1743	96	96	96	acetyl-coenzyme a synthetase	AMP-dependent synthetase/ligase;AMP-dependent synthetase/ligase;AMP-dependent synthetase/ligase;Acetyl-coenzyme A synthetase, N-terminal domain;AMP-binding enzyme C-terminal domain;Acetate-CoA ligase;Acetate-CoA ligase;Acetate-CoA ligase;Acetate-CoA ligase;Acetate-CoA ligase;AMP-binding, conserved site;AMP-binding, conserved site	5766600	FGRAMPH1_01G04241	1	5766500	5769318	-	#N/A	2818	49.79	2088
1744	60	58	59	demethylmenaquinone methyltransferase	S-adenosyl-L-methionine-dependent methyltransferase;S-adenosyl-L-methionine-dependent methyltransferase;S-adenosyl-L-methionine-dependent methyltransferase;S-adenosyl-L-methionine-dependent methyltransferase;S-adenosyl-L-methionine-dependent methyltransferase	5770178	FGRAMPH1_01G04243	1	5770178	5771689	-	#N/A	1511	47.52	5916
15133	#N/A	#N/A	#N/A	unnamed protein product	N/A	5773629	FGRAMPH1_01G04245	1	5773629	5774339	-	#N/A	710	42.39	#N/A
C8
15885	94	94	94	alcohol dehydrogenase	Glucose-methanol-choline oxidoreductase;Glucose-methanol-choline oxidoreductase, N-terminal;Glucose-methanol-choline oxidoreductase, C-terminal;FAD/NAD(P)-binding domain;FAD/NAD(P)-binding domain;Glucose-methanol-choline oxidoreductase, N-terminal;Glucose-methanol-choline oxidoreductase, N-terminal;Glucose-methanol-choline oxidoreductase, N-terminal;Glucose-methanol-choline oxidoreductase, N-term…	5867423	FGRAMPH1_01G04327	1	5867423	5869666	+	#N/A	2243	46.41	2123
1782	91	91	91	organic hydroperoxide resistance protein	Organic hydroperoxide resistance protein famiy;Organic hydroperoxide resistance protein famiy;OsmC/Ohr family;K homology domain-like, alpha/beta;K homology domain-like, alpha/beta;K homology domain-like, alpha/beta;OsmC/Ohr family	5869822	FGRAMPH1_01G04329	1	5869822	5870358	-	#N/A	536	55.6	2124
1783	77	33	33	geranylgeranyl pyrophosphate synthetase	Terpene synthase, metal-binding domain;Isoprenoid synthase domain;Isoprenoid synthase domain	5870834	FGRAMPH1_01G04331	1	5870834	5871943	-	#N/A	1109	44.72	2126
1784	90	90	89	cral trio domain partial	CRAL-TRIO lipid binding domain;CRAL-TRIO lipid binding domain;CRAL-TRIO lipid binding domain;CRAL-TRIO lipid binding domain;CRAL-TRIO lipid binding domain;CRAL-TRIO lipid binding domain;CRAL-TRIO lipid binding domain	5872640	FGRAMPH1_01G04333	1	5872640	5873809	+	#N/A	1169	48.42	2127
1785	94	94	94	malic acid transport protein	Voltage-dependent anion channel;Voltage-dependent anion channel;Voltage-dependent anion channel;Voltage-dependent anion channel;Voltage-dependent anion channel;Voltage-dependent anion channel;Voltage-dependent anion channel;Voltage-dependent anion channel;Voltage-dependent anion channel;Voltage-dependent anion channel;Voltage-dependent anion channel;Voltage-dependent anion channel;Voltage-depende…	5874426	FGRAMPH1_01G04335	1	5874426	5875789	+	#N/A	1363	49.82	2128
15886	90	90	90	ent-kaurene oxidase	Cytochrome P450, E-class, group IV;Cytochrome P450;Cytochrome P450;Cytochrome P450;Cytochrome P450;Cytochrome P450, conserved site;Cytochrome P450, conserved site;Cytochrome P450, conserved site;Cytochrome P450, conserved site;Cytochrome P450;Cytochrome P450	5876473	FGRAMPH1_01G04337	1	5876473	5878377	+	#N/A	1904	48.53	2129
1787	86	86	86	hypothetical protein FGSG_01787	N/A	5878703	FGRAMPH1_01G04339	1	5878703	5879506	-	#N/A	803	51.18	2130
15888	#N/A	#N/A	#N/A	unnamed protein product	N/A	5880468	FGRAMPH1_01G04341	1	5880468	5882294	+	#N/A	1826	49.45	#N/A
1789	87	87	87	hypothetical protein FGSG_01789	Ferric reductase transmembrane component-like domain;Ferric reductase transmembrane component-like domain;Ferric reductase transmembrane component-like domain;Ferric reductase transmembrane component-like domain;Ferric reductase transmembrane component-like domain;Ferric reductase transmembrane component-like domain;Ferric reductase transmembrane component-like domain;Ferric reductase transmembra…	5883908	FGRAMPH1_01G04343	1	5884091	5886136	+	#N/A	2045	48.07	2131
1790	89	89	89	polyketide synthase	Polyketide synthase, acyl transferase domain;Polyketide synthase, phosphopantetheine-binding domain;Polyketide synthase, enoylreductase domain;Polyketide synthase, ketoreductase domain;Polyketide synthase, beta-ketoacyl synthase domain;Polyketide synthase, dehydratase domain;Ketoacyl-synthetase, C-terminal extension;NAD(P)-binding domain;GroES-like;GroES-like;Acyl transferase domain;Acyl transfer…	5886744	FGRAMPH1_01G04345	1	5886744	5894339	+	#N/A	7595	49.02	2132
1791	83	44	48	immune-responsive protein 1	MmgE/PrpD;MmgE/PrpD;MmgE/PrpD;MmgE/PrpD;MmgE/PrpD;MmgE/PrpD	5894872	FGRAMPH1_01G04347	1	5894872	5896264	+	#N/A	1392	50.57	2133
1792	93	94	93	dal5-allantoate and ureidosuccinate permease	Major facilitator superfamily;Major facilitator superfamily;Major facilitator superfamily;Major facilitator superfamily;Major facilitator superfamily;Major facilitator superfamily;Major facilitator superfamily;Major facilitator superfamily;Major facilitator superfamily;Major facilitator superfamily;Major facilitator superfamily;Major facilitator superfamily;Major facilitator superfamily;Major fac…	5896849	FGRAMPH1_01G04349	1	5896849	5898610	-	#N/A	1761	48.78	2134
1793	95	95	95	short-chain dehydrogenase reductase sdr	Alpha/Beta hydrolase fold;Dienelactone hydrolase;Dienelactone hydrolase;Dienelactone hydrolase;Alpha/Beta hydrolase fold	5899042	FGRAMPH1_01G04351	1	5898953	5900003	+	#N/A	1050	46.19	2135
1794	97	97	97	related to short-chain alcohol dehydrogenase	Short-chain dehydrogenase/reductase SDR;Glucose/ribitol dehydrogenase;NAD(P)-binding domain;Short-chain dehydrogenase/reductase SDR;Short-chain dehydrogenase/reductase SDR;Short-chain dehydrogenase/reductase SDR;Short-chain dehydrogenase/reductase, conserved site;NAD(P)-binding domain	5900600	FGRAMPH1_01G04353	1	5900600	5901670	+	#N/A	1070	48.5	2136
1795	91	91	91	pathway-specific regulatory protein	Transcription factor domain, fungi;Zn(2)-C6 fungal-type DNA-binding domain;Zn(2)-C6 fungal-type DNA-binding domain;Zn(2)-C6 fungal-type DNA-binding domain;Transcription factor domain, fungi;Transcription factor domain, fungi;Transcription factor domain, fungi;Zn(2)-C6 fungal-type DNA-binding domain;Zn(2)-C6 fungal-type DNA-binding domain;Zn(2)-C6 fungal-type DNA-binding domain	5902038	FGRAMPH1_01G04355	1	5901743	5904552	-	GzZC185	2809	47.24	2137
C9
2111	96	96	96	cholesterol 7-alpha-monooxygenase	Cytochrome P450, E-class, group IV;Cytochrome P450;Cytochrome P450;Cytochrome P450;Cytochrome P450;Cytochrome P450, conserved site;Cytochrome P450, conserved site;Cytochrome P450, conserved site;Cytochrome P450, conserved site;Cytochrome P450, conserved site;Cytochrome P450, conserved site;Cytochrome P450, conserved site;Cytochrome P450, conserved site;Cytochrome P450, conserved site;Cytochrome P…	6929485	FGRAMPH1_01G05089	1	6929485	6931089	-	#N/A	1604	49.44	2508
2112	96	96	96	hypothetical protein FGSG_02112	Wax synthase domain;Wax synthase domain;Wax synthase domain;Wax synthase domain;Wax synthase domain;Wax synthase domain;Wax synthase domain;Wax synthase domain;Wax synthase domain;Wax synthase domain;Wax synthase domain	6932142	FGRAMPH1_01G05091	1	6932142	6933406	+	#N/A	1264	49.05	2507
15932	97	97	97	unnamed protein product	Cytochrome P450;Cytochrome P450, E-class, group I;Cytochrome P450;Cytochrome P450;Cytochrome P450;Cytochrome P450;Cytochrome P450;Cytochrome P450;Cytochrome P450;Cytochrome P450;Cytochrome P450;Cytochrome P450;Cytochrome P450;Cytochrome P450;Cytochrome P450;Cytochrome P450	6933742	FGRAMPH1_01G05093	1	6933742	6935511	+	#N/A	1769	53.08	2506
2114	89	89	89	related to cytochrome p450 7b1	Cytochrome P450, E-class, group IV;Cytochrome P450;Cytochrome P450;Cytochrome P450;Cytochrome P450;Cytochrome P450;Cytochrome P450;Cytochrome P450;Cytochrome P450;Cytochrome P450	6937076	FGRAMPH1_01G05095	1	6937076	6938777	+	#N/A	1701	49.32	2505
2115	89	89	89	hypothetical protein FGSG_02115	Wax synthase domain;Wax synthase domain;Wax synthase domain;Wax synthase domain;Wax synthase domain;Wax synthase domain;Wax synthase domain;Wax synthase domain;Wax synthase domain;Wax synthase domain;Wax synthase domain;Wax synthase domain;Wax synthase domain;Wax synthase domain;Wax synthase domain;Wax synthase domain;Wax synthase domain;Wax synthase domain	6938903	FGRAMPH1_01G05097	1	6938903	6940081	-	#N/A	1178	52.21	2504
15933	92	92	92	unnamed protein product	P-loop containing nucleoside triphosphate hydrolase;P-loop containing nucleoside triphosphate hydrolase	6940614	FGRAMPH1_01G05099	1	6940614	6941478	-	#N/A	864	51.62	2503
2117	93	93	93	hypothetical protein FGSG_02117	Cytochrome P450, E-class, group IV;Cytochrome P450;Cytochrome P450;Cytochrome P450;Cytochrome P450;Cytochrome P450, conserved site;Cytochrome P450, conserved site;Cytochrome P450, conserved site;Cytochrome P450, conserved site;Cytochrome P450, conserved site;Cytochrome P450, conserved site;Cytochrome P450, conserved site;Cytochrome P450	6942009	FGRAMPH1_01G05101	1	6942009	6943631	+	#N/A	1622	45.75	2502
2118	95	95	95	hypothetical protein FGSG_02118	Cytochrome P450, E-class, group IV;Cytochrome P450;Cytochrome P450;Cytochrome P450;Cytochrome P450;Cytochrome P450;Cytochrome P450;Cytochrome P450;Cytochrome P450;Cytochrome P450;Cytochrome P450;Cytochrome P450;Cytochrome P450;Cytochrome P450	6943957	FGRAMPH1_01G05103	1	6943957	6945725	+	#N/A	1768	48.19	2501
2119	95	95	95	hypothetical protein FGSG_02119	RTA-like protein;RTA-like protein;RTA-like protein;RTA-like protein;RTA-like protein;RTA-like protein;RTA-like protein;RTA-like protein;RTA-like protein;RTA-like protein;RTA-like protein;RTA-like protein;RTA-like protein;RTA-like protein;RTA-like protein;RTA-like protein;RTA-like protein;RTA-like protein;RTA-like protein;RTA-like protein;RTA-like protein;RTA-like protein;RTA-like protein;RTA-like…	6946582	FGRAMPH1_01G05105	1	6946582	6947460	+	#N/A	878	53.19	2500
2120	#N/A	#N/A	#N/A	hypothetical protein FGSG_02120	N/A	6947747	FGRAMPH1_01G05107	1	6947747	6948747	-	#N/A	1000	43.2	#N/A
2121	45	43	43	metal-dependent amidase aminoacylase carboxypeptidase protein	Peptidase M20A, amidohydrolase, predicted;Peptidase M20A, amidohydrolase, predicted;Peptidase M20, dimerisation domain;Amidohydrolase;Peptidase M20;Peptidase M20;Peptidase M20;Peptidase M20, dimerisation domain;Peptidase M20, dimerisation domain	6949383	FGRAMPH1_01G05109	1	6949383	6950786	-	#N/A	1403	49.68	6879
12068	#N/A	#N/A	#N/A	fungal specific transcription factor	N/A	6951747	FGRAMPH1_01G05111	1	6951747	6952181	+	#N/A	434	45.85	#N/A
C10
2136	95	83	82	high affinity methionine permease	Amino acid/polyamine transporter I;Amino acid/polyamine transporter I;Amino acid/polyamine transporter I;Amino acid/polyamine transporter I;Amino acid/polyamine transporter I;Amino acid/polyamine transporter I;Amino acid/polyamine transporter I;Amino acid/polyamine transporter I;Amino acid/polyamine transporter I;Amino acid/polyamine transporter I;Amino acid/polyamine transporter I;Amino acid/pol…	6996159	FGRAMPH1_01G05147	1	6996159	6997906	-	#N/A	1747	48.83	2522
2137	95	95	95	cytochrome-b5 reductase	Cytochrome b5-like heme/steroid binding domain;Flavoprotein pyridine nucleotide cytochrome reductase;NADH:cytochrome b5 reductase (CBR);NADH:cytochrome b5 reductase (CBR);NADH:cytochrome b5 reductase (CBR);Cytochrome b5-like heme/steroid binding domain;Oxidoreductase FAD/NAD(P)-binding;Cytochrome b5-like heme/steroid binding domain;Oxidoreductase, FAD-binding domain;Oxidoreductase, FAD-binding do…	6998283	FGRAMPH1_01G05149	1	6998283	6999700	-	#N/A	1417	51.8	2523
2138	96	96	96	cytochrome p450 oxidoreductase	Cytochrome P450, E-class, group IV;Cytochrome P450;Cytochrome P450;Cytochrome P450;Cytochrome P450;Cytochrome P450;Cytochrome P450;Cytochrome P450;Cytochrome P450;Cytochrome P450	7000573	FGRAMPH1_01G05151	1	7000573	7002278	+	#N/A	1705	52.38	2524
2139	87	72	73	canalicular multispecific organic anion transporter 2	AAA+ ATPase domain;ABC transporter type 1, transmembrane domain;ABC transporter-like;P-loop containing nucleoside triphosphate hydrolase;P-loop containing nucleoside triphosphate hydrolase;P-loop containing nucleoside triphosphate hydrolase;P-loop containing nucleoside triphosphate hydrolase;P-loop containing nucleoside triphosphate hydrolase;ABC transporter, conserved site;ABC transporter, conse…	7002428	FGRAMPH1_01G05153	1	7002428	7006880	-	#N/A	4452	47.53	2525
C11 (SMURF expanded)
2259	80	69	71	5 -p- -4-tetraphosphate phosphorylase 2	ATP adenylyltransferase, C-terminal;ATP adenylyltransferase, C-terminal;ATP adenylyltransferase, C-terminal;HIT-like domain	7329986	FGRAMPH1_01G05449	1	7329902	7330945	+	#N/A	1043	46.79	2655
15959	84	84	84	probable fusarubin cluster-esterase	Alpha/beta hydrolase fold-5;Alpha/Beta hydrolase fold;Alpha/Beta hydrolase fold;Alpha/Beta hydrolase fold;Alpha/Beta hydrolase fold;Alpha/Beta hydrolase fold;Alpha/Beta hydrolase fold;Alpha/Beta hydrolase fold;Alpha/Beta hydrolase fold;Alpha/Beta hydrolase fold;Alpha/Beta hydrolase fold;Alpha/Beta hydrolase fold	7328293	FGRAMPH1_01G05447	1	7328293	7329610	-	#N/A	1317	48.97	2654
2257	65	28	61	hypothetical protein FGSG_02257	N/A	7326696	FGRAMPH1_01G05445	1	7326696	7327774	-	#N/A	1078	46.75	2652
12107	52	41	36	hypothetical protein FGSG_12107	PAN-3 domain;PAN-3 domain;PAN-3 domain;PAN-3 domain;PAN-3 domain;PAN-3 domain;PAN-3 domain;PAN-3 domain;PAN-3 domain	7325893	FGRAMPH1_01G05443	1	7325893	7326465	+	#N/A	572	48.6	2651
15958	93	93	93	d-arabinono- -lactone oxidase	FAD-binding, type 2, subdomain 1;D-arabinono-1,4-lactone oxidase;FAD linked oxidase, N-terminal;CO dehydrogenase flavoprotein-like, FAD-binding, subdomain 2;CO dehydrogenase flavoprotein-like, FAD-binding, subdomain 2;CO dehydrogenase flavoprotein-like, FAD-binding, subdomain 2;CO dehydrogenase flavoprotein-like, FAD-binding, subdomain 2;CO dehydrogenase flavoprotein-like, FAD-binding, subdomain …	7323039	FGRAMPH1_01G05441	1	7323039	7324756	-	#N/A	1717	48.75	2650
12105	96	96	96	von willebrand factor	von Willebrand factor, type A	7321689	FGRAMPH1_01G05439	1	7321689	7322516	-	#N/A	827	53.57	2649
2255	80	80	80	hypothetical protein FGSG_02255	LysM domain	7319864	FGRAMPH1_01G05437	1	7319794	7320585	-	#N/A	791	51.58	2648
2254	38	11	30	hypothetical protein FGSG_02254	N/A	7318691	FGRAMPH1_01G05435	1	7318691	7319697	+	#N/A	1006	45.13	3854
02253_M	38	17	22	unnamed protein product	N/A	7316048	FGRAMPH1_01G05433	1	7316048	7317853	-	#N/A	1805	47.26	13705
2252	96	95	96	mfs sit siderophore-iron:h+ symporter	Major facilitator superfamily;Major facilitator superfamily;Major facilitator superfamily;Major facilitator superfamily;Major facilitator superfamily;Major facilitator superfamily;Major facilitator superfamily;Major facilitator superfamily;Major facilitator superfamily;Major facilitator superfamily;Major facilitator superfamily;Major facilitator superfamily;Major facilitator superfamily;Major fac…	7314119	FGRAMPH1_01G05431	1	7314119	7315879	+	#N/A	1760	48.47	2647
12104	53	47	45	pathogenicity protein	N/A	7313052	FGRAMPH1_01G05429	1	7313052	7313417	+	#N/A	365	49.59	2646
12103_M	#N/A	#N/A	#N/A	unnamed protein product	N/A	7312275	FGRAMPH1_01G05427	1	7312275	7312895	-	#N/A	620	47.58	#N/A
2251	94	94	94	hypothetical protein FGSG_02251	Acyl carrier protein-like;Male sterility, NAD-binding;AMP-dependent synthetase/ligase;NAD(P)-binding domain;NAD(P)-binding domain;NAD(P)-binding domain;NAD(P)-binding domain;AMP-binding, conserved site;Acyl carrier protein-like;NAD(P)-binding domain;NAD(P)-binding domain	7308556	FGRAMPH1_01G05425	1	7308556	7311896	+	#N/A	3340	50.12	2645
15957	83	83	83	related to trehalase	N2227-like;S-adenosyl-L-methionine-dependent methyltransferase;S-adenosyl-L-methionine-dependent methyltransferase;S-adenosyl-L-methionine-dependent methyltransferase;S-adenosyl-L-methionine-dependent methyltransferase;S-adenosyl-L-methionine-dependent methyltransferase;S-adenosyl-L-methionine-dependent methyltransferase;S-adenosyl-L-methionine-dependent methyltransferase;S-adenosyl-L-methionine-…	7306493	FGRAMPH1_01G05423	1	7306493	7308023	+	#N/A	1530	48.04	2644
2249	89	91	90	hypothetical protein FGSG_02249	N/A	7304972	FGRAMPH1_01G05421	1	7304972	7305703	-	#N/A	731	54.72	2643
02248_M	93	93	93	zinc-regulated transporter 1	Zinc/iron permease;Zinc/iron permease;Zinc/iron permease;Zinc/iron permease;Zinc/iron permease;Zinc/iron permease;Zinc/iron permease;Zinc/iron permease;Zinc/iron permease;Zinc/iron permease;Zinc/iron permease;Zinc/iron permease;Zinc/iron permease;Zinc/iron permease;Zinc/iron permease;Zinc/iron permease;Zinc/iron permease;Zinc/iron permease;Zinc/iron permease;Zinc/iron permease;Zinc/iron permease;…	7301811	FGRAMPH1_01G05419	1	7301811	7303814	-	#N/A	2003	52.17	2642
2247	97	97	97	1-acylglycerone phosphate reductase	Glucose/ribitol dehydrogenase;Short-chain dehydrogenase/reductase SDR;Short-chain dehydrogenase/reductase SDR;NAD(P)-binding domain;NAD(P)-binding domain;NAD(P)-binding domain;Short-chain dehydrogenase/reductase, conserved site;Short-chain dehydrogenase/reductase, conserved site;Short-chain dehydrogenase/reductase, conserved site;Short-chain dehydrogenase/reductase, conserved site;Short-chain deh…	7300532	FGRAMPH1_01G05417	1	7300427	7301717	+	#N/A	1290	49.77	2641
C12
15962	85	78	75	hypothetical protein FPSE_03848	Zn(2)-C6 fungal-type DNA-binding domain;Transcription factor domain, fungi;Zn(2)-C6 fungal-type DNA-binding domain;Transcription factor domain, fungi;Zn(2)-C6 fungal-type DNA-binding domain;Zn(2)-C6 fungal-type DNA-binding domain;Zn(2)-C6 fungal-type DNA-binding domain;Zn(2)-C6 fungal-type DNA-binding domain;Zn(2)-C6 fungal-type DNA-binding domain;Zn(2)-C6 fungal-type DNA-binding domain;Zn(2)-C6 …	7379240	FGRAMPH1_01G05497	1	7379168	7381591	+	#N/A	2423	48.04	2681
2278	88	88	88	choline transport protein	Amino acid/polyamine transporter I;Amino acid/polyamine transporter I;Amino acid/polyamine transporter I;Amino acid/polyamine transporter I;Amino acid permease, conserved site;Amino acid permease, conserved site;Amino acid permease, conserved site;Amino acid permease, conserved site;Amino acid permease, conserved site;Amino acid permease, conserved site;Amino acid permease, conserved site;Amino a…	7381616	FGRAMPH1_01G05499	1	7381616	7383408	-	#N/A	1792	49.27	2680
2279	93	93	93	copper amine oxidase	Copper amine oxidase, C-terminal;Copper amine oxidase, N2-terminal;Copper amine oxidase, C-terminal;Copper amine oxidase, C-terminal;Copper amine oxidase, C-terminal;Copper amine oxidase;Copper amine oxidase;Copper amine oxidase, N-terminal;Copper amine oxidase, C-terminal;Copper amine oxidase, N-terminal	7384138	FGRAMPH1_01G05501	1	7384138	7386311	+	#N/A	2173	50.39	2679
2280	88	87	87	granaticin polyketide synthase ketoacyl reductase 2	Glucose/ribitol dehydrogenase;Short-chain dehydrogenase/reductase SDR;NAD(P)-binding domain;Short-chain dehydrogenase/reductase SDR;Short-chain dehydrogenase/reductase SDR;Short-chain dehydrogenase/reductase SDR;Short-chain dehydrogenase/reductase SDR;Short-chain dehydrogenase/reductase SDR;Short-chain dehydrogenase/reductase SDR;Short-chain dehydrogenase/reductase SDR;Short-chain dehydrogenase/r…	7387030	FGRAMPH1_01G05503	1	7386846	7388000	-	#N/A	1154	49.05	2678
15963	81	82	80	acetamidase regulatory protein	Transcription factor domain, fungi;Zn(2)-C6 fungal-type DNA-binding domain;Zn(2)-C6 fungal-type DNA-binding domain;Transcription factor domain, fungi;Zn(2)-C6 fungal-type DNA-binding domain;Zn(2)-C6 fungal-type DNA-binding domain;Zn(2)-C6 fungal-type DNA-binding domain;Zn(2)-C6 fungal-type DNA-binding domain;Zn(2)-C6 fungal-type DNA-binding domain;Zn(2)-C6 fungal-type DNA-binding domain;Zn(2)-C6 …	7388362	FGRAMPH1_01G05505	1	7388319	7390501	+	#N/A	2182	50.73	2677
2281	91	91	91	malic acid transport protein	Voltage-dependent anion channel;Voltage-dependent anion channel;Voltage-dependent anion channel;Voltage-dependent anion channel;Voltage-dependent anion channel;Voltage-dependent anion channel;Voltage-dependent anion channel;Voltage-dependent anion channel;Voltage-dependent anion channel;Voltage-dependent anion channel;Voltage-dependent anion channel;Voltage-dependent anion channel;Voltage-depende…	7391378	FGRAMPH1_01G05507	1	7391378	7392718	-	#N/A	1340	48.96	2676
2282	86	86	86	hypothetical protein FGSG_02282	Alpha/Beta hydrolase fold;Alpha/beta hydrolase fold-1;Alpha/Beta hydrolase fold	7394510	FGRAMPH1_01G05509	1	7394440	7395634	+	#N/A	1194	48.74	2675
15964	78	78	78	heterokaryon incompatibility protein	Heterokaryon incompatibility;Heterokaryon incompatibility;Heterokaryon incompatibility;Heterokaryon incompatibility;Heterokaryon incompatibility;Heterokaryon incompatibility;Heterokaryon incompatibility;Heterokaryon incompatibility;Heterokaryon incompatibility;Heterokaryon incompatibility;Heterokaryon incompatibility;Heterokaryon incompatibility;Heterokaryon incompatibility;Heterokaryon incompati…	7396285	FGRAMPH1_01G05511	1	7396285	7399235	+	#N/A	2950	46.64	10759
2284	94	95	94	hypothetical protein FGSG_02284	Acyl-CoA N-acyltransferase;Acyl-CoA N-acyltransferase	7400219	FGRAMPH1_01G05513	1	7400016	7401474	+	#N/A	1458	49.66	2688
2285	89	89	89	isoflavone reductase like protein	NmrA-like domain;NAD(P)-binding domain;NAD(P)-binding domain;NAD(P)-binding domain;NAD(P)-binding domain;NAD(P)-binding domain;NAD(P)-binding domain;NAD(P)-binding domain;NAD(P)-binding domain	7402901	FGRAMPH1_01G05515	1	7402901	7403862	+	#N/A	961	49.53	2687
2286	84	84	84	hypothetical protein FGSG_02286	Thioredoxin-like fold;Glutathione S-transferase, N-terminal;Glutathione S-transferase, C-terminal-like;Glutathione S-transferase, C-terminal-like;Glutathione S-transferase, C-terminal-like;Glutathione S-transferase, C-terminal-like;Thioredoxin-like fold	7404033	FGRAMPH1_01G05517	1	7404033	7405076	-	#N/A	1043	46.5	2689
2287	95	96	95	acyl- oxidase	Acyl-CoA oxidase;Acyl-CoA oxidase/dehydrogenase, central domain;Acyl-coenzyme A oxidase, N-terminal;Acyl-coenzyme A oxidase, N-terminal;Acyl-coenzyme A oxidase, N-terminal;Acyl-coenzyme A oxidase, N-terminal;Acyl-CoA dehydrogenase/oxidase, N-terminal;Acyl-CoA oxidase, C-terminal;Acyl-CoA oxidase, C-terminal;Acyl-CoA oxidase, C-terminal;Acyl-CoA dehydrogenase/oxidase C-terminal;Acyl-CoA dehydrogen…	7405559	FGRAMPH1_01G05519	1	7405559	7407649	+	#N/A	2090	55.93	2690
2288	79	52	50	nfx1-type zinc finger-containing protein 1	P-loop containing nucleoside triphosphate hydrolase;P-loop containing nucleoside triphosphate hydrolase;P-loop containing nucleoside triphosphate hydrolase;Zinc finger, CCCH-type;P-loop containing nucleoside triphosphate hydrolase	7407855	FGRAMPH1_01G05521	1	7407855	7413845	-	GzCCCH001	5990	50.72	2691
2289	84	84	84	altered inheritance of mitochondria protein 6	PLC-like phosphodiesterase, TIM beta/alpha-barrel domain;PLC-like phosphodiesterase, TIM beta/alpha-barrel domain	7416035	FGRAMPH1_01G05523	1	7415996	7417231	+	#N/A	1235	46.96	2692
2290	68	68	68	hypothetical protein FGSG_02290	Ankyrin repeat-containing domain;Ankyrin repeat-containing domain	7417544	FGRAMPH1_01G05525	1	7417544	7419331	+	#N/A	1787	45.22	2693
2291	93	93	93	alcohol dehydrogenase 5	Polyketide synthase, enoylreductase domain;Alcohol dehydrogenase, C-terminal;GroES-like;NAD(P)-binding domain;Alcohol dehydrogenase, N-terminal;Alcohol dehydrogenase, N-terminal;Alcohol dehydrogenase superfamily, zinc-type;GroES-like;NAD(P)-binding domain	7420362	FGRAMPH1_01G05527	1	7420362	7421636	+	#N/A	1274	51.02	2694
15965	96	96	96	maltose permease	Major facilitator, sugar transporter-like;Major facilitator, sugar transporter-like;Sugar/inositol transporter;Sugar/inositol transporter;Sugar/inositol transporter;Sugar transporter, conserved site;Sugar transporter, conserved site;Sugar transporter, conserved site;Sugar transporter, conserved site;Sugar transporter, conserved site;Sugar transporter, conserved site;Sugar transporter, conserved s…	7424615	FGRAMPH1_01G05529	1	7424615	7426573	+	#N/A	1958	50.36	2695
2293	58	48	55	hypothetical protein FPSE_03834	N/A	7426881	FGRAMPH1_01G05531	1	7426881	7428448	-	#N/A	1567	53.1	2696
2294	66	68	66	hypothetical protein FGSG_02294	N/A	7429432	FGRAMPH1_01G05533	1	7429432	7430395	-	#N/A	963	50.47	2697
15966_M	70	42	38	hypothetical protein FG05_12117	Transcription factor domain, fungi;Transcription factor domain, fungi;Transcription factor domain, fungi;Transcription factor domain, fungi;Transcription factor domain, fungi;Transcription factor domain, fungi;Transcription factor domain, fungi	7432871	FGRAMPH1_01G05535	1	7432503	7434953	+	#N/A	2450	48.12	2699
C13 (SMURF expanded)
2331	95	95	95	monocarboxylate transporter 12	Major facilitator superfamily;Major facilitator superfamily;Major facilitator superfamily;Major facilitator superfamily;Major facilitator superfamily;Major facilitator superfamily;Major facilitator superfamily;Major facilitator superfamily;Major facilitator superfamily;Major facilitator superfamily;Major facilitator superfamily;Major facilitator superfamily;Major facilitator superfamily;Major fac…	7541878	FGRAMPH1_01G05607	1	7541878	7543242	-	#N/A	1364	50.29	2722
2330	90	90	90	l-ascorbate oxidase	Multicopper oxidase, type 3;L-ascorbate oxidase, fungi;Cupredoxin;Cupredoxin;Cupredoxin;Multicopper oxidase, type 1;Multicopper oxidase, type 2;Multicopper oxidase, type 2;Multicopper oxidase, type 2;Multicopper oxidase, copper-binding site;Multicopper oxidases, conserved site;Multicopper oxidases, conserved site;Multicopper oxidases, conserved site;Multicopper oxidases, conserved site;Multicoppe…	7538964	FGRAMPH1_01G05605	1	7538964	7540869	-	#N/A	1905	48.45	2721
2329	86	85	85	fasciclin domain family protein	FAS1 domain;FAS1 domain;FAS1 domain;FAS1 domain;FAS1 domain;FAS1 domain;FAS1 domain;FAS1 domain;FAS1 domain;FAS1 domain;FAS1 domain;FAS1 domain;FAS1 domain	7537429	FGRAMPH1_01G05603	1	7537429	7538709	+	#N/A	1280	47.19	2720
2328	92	92	93	conidial pigment biosynthesis oxidase arb2 brown2	Cupredoxin;Cupredoxin;Cupredoxin;Multicopper oxidase, type 2;Multicopper oxidase, type 3;Multicopper oxidase, type 1;Multicopper oxidase, type 1;Multicopper oxidase, type 1;Multicopper oxidases, conserved site;Multicopper oxidase, copper-binding site;Multicopper oxidase, copper-binding site;Multicopper oxidase, copper-binding site;Multicopper oxidase, copper-binding site;Multicopper oxidase, copp…	7534851	FGRAMPH1_01G05601	1	7534851	7537075	-	GIP1	2224	49.15	2719
2327	93	93	93	dimethylaniline monooxygenase 3	Flavin monooxygenase FMO;Dimethylaniline monooxygenase, N-oxide-forming;FAD/NAD(P)-binding domain;Flavin monooxygenase-like;FAD/NAD(P)-binding domain;FAD/NAD(P)-binding domain;FAD/NAD(P)-binding domain;FAD/NAD(P)-binding domain;FAD/NAD(P)-binding domain	7532684	FGRAMPH1_01G05599	1	7532684	7534476	+	#N/A	1792	49.05	2718
2326	90	90	90	sterigmatocystin 8-o-methyltransferase	O-methyltransferase, family 2;Winged helix-turn-helix DNA-binding domain;S-adenosyl-L-methionine-dependent methyltransferase;S-adenosyl-L-methionine-dependent methyltransferase;S-adenosyl-L-methionine-dependent methyltransferase;O-methyltransferase COMT-type;Winged helix-turn-helix DNA-binding domain;S-adenosyl-L-methionine-dependent methyltransferase	7530751	FGRAMPH1_01G05597	1	7530751	7532181	-	#N/A	1430	50.77	2717
2325	86	86	86	conidial pigment polyketide synthase partial	EthD domain;Dimeric alpha-beta barrel	7529918	FGRAMPH1_01G05595	1	7529918	7530431	+	#N/A	513	46	2716
2324	89	89	89	polyketide synthase	Polyketide synthase, acyl transferase domain;Polyketide synthase, beta-ketoacyl synthase domain;Starter unit:ACP transacylase;Acyl transferase domain;Polyketide product template domain;Acyl carrier protein-like;Acyl carrier protein-like;Acyl carrier protein-like;Acyl transferase;Thioesterase;Polyketide synthase, dehydratase domain;Thiolase-like;Alpha/Beta hydrolase fold;Beta-ketoacyl synthase, C-…	7522931	FGRAMPH1_01G05593	1	7522931	7529393	-	AUR1	6462	51.9	2715
2323	90	90	90	fungal specific transcription factor domain-containing protein	Transcription factor domain, fungi;Zn(2)-C6 fungal-type DNA-binding domain;Zn(2)-C6 fungal-type DNA-binding domain;Transcription factor domain, fungi;Zn(2)-C6 fungal-type DNA-binding domain;Zn(2)-C6 fungal-type DNA-binding domain;Zn(2)-C6 fungal-type DNA-binding domain;Zn(2)-C6 fungal-type DNA-binding domain;Zn(2)-C6 fungal-type DNA-binding domain	7520590	FGRAMPH1_01G05591	1	7520450	7522788	+	GzZC287	2338	47.73	2714
2322	94	94	94	major facilitator superfamily transporter	Major facilitator superfamily;Major facilitator superfamily;Major facilitator superfamily;Major facilitator superfamily;Major facilitator superfamily;Major facilitator superfamily;Major facilitator superfamily;Major facilitator superfamily;Major facilitator superfamily;Major facilitator superfamily;Major facilitator superfamily;Major facilitator superfamily;Major facilitator superfamily;Major fac…	7518334	FGRAMPH1_01G05589	1	7518141	7520294	-	#N/A	2153	50.02	2713
2321	89	90	89	6-hydroxy-d-nicotine oxidase	FAD-binding, type 2, subdomain 1;Berberine/berberine-like;FAD linked oxidase, N-terminal;CO dehydrogenase flavoprotein-like, FAD-binding, subdomain 2;CO dehydrogenase flavoprotein-like, FAD-binding, subdomain 2;CO dehydrogenase flavoprotein-like, FAD-binding, subdomain 2;FAD-binding, type 2;FAD-binding, type 2	7516020	FGRAMPH1_01G05587	1	7516008	7517824	+	#N/A	1816	53.91	2712
2320	84	85	85	aurr1 aurofusarin regulatory partial	Aflatoxin biosynthesis regulatory protein;Zn(2)-C6 fungal-type DNA-binding domain;Zn(2)-C6 fungal-type DNA-binding domain;Zn(2)-C6 fungal-type DNA-binding domain;Zn(2)-C6 fungal-type DNA-binding domain;Zn(2)-C6 fungal-type DNA-binding domain;Zn(2)-C6 fungal-type DNA-binding domain	7513514	FGRAMPH1_01G05585	1	7513514	7514710	-	GIP2	1196	52.34	2711
2319	#N/A	#N/A	#N/A	hypothetical protein FGSG_02319	N/A	7511817	FGRAMPH1_01G05583	1	7511817	7512475	+	#N/A	658	50.76	#N/A
2318	31	4	4	hypothetical protein FGSG_02318	Tetratricopeptide-like helical domain;Tetratricopeptide-like helical domain;Tetratricopeptide-like helical domain	7508176	FGRAMPH1_01G05581	1	7508176	7510632	-	#N/A	2456	51.1	13901
2317	82	83	82	hypothetical protein FG05_02317	N/A	7506870	FGRAMPH1_01G05579	1	7506858	7507943	+	#N/A	1085	51.98	2710
2316	90	86	85	multidrug resistance protein	AAA+ ATPase domain;P-loop containing nucleoside triphosphate hydrolase;ABC transporter type 1, transmembrane domain;P-loop containing nucleoside triphosphate hydrolase;P-loop containing nucleoside triphosphate hydrolase;ABC transporter-like;ABC transporter-like;ABC transporter-like;ABC transporter-like;ABC transporter-like;ABC transporter, conserved site;ABC transporter, conserved site;ABC transp…	7500456	FGRAMPH1_01G05577	1	7500705	7505942	+	#N/A	5237	48.25	2709
2315	82	82	82	nonribosomal peptide synthetase	Polyketide synthase, phosphopantetheine-binding domain;Polyketide synthase, phosphopantetheine-binding domain;Polyketide synthase, phosphopantetheine-binding domain;AMP-dependent synthetase/ligase;AMP-dependent synthetase/ligase;AMP-binding enzyme C-terminal domain;Condensation domain;Amino acid adenylation domain;Amino acid adenylation domain;Acyl carrier protein-like;Acyl carrier protein-like;A…	7475437	FGRAMPH1_01G05575	1	7475437	7498356	-	#N/A	22919	50.76	2708
2314	83	83	83	glycoside hydrolase family 2 protein	Galactose-binding domain-like;Glycoside hydrolase, family 2, immunoglobulin-like beta-sandwich;Glycoside hydrolase, catalytic domain;Glycoside hydrolase, family 2/20, immunoglobulin-like beta-sandwich domain;Glycosyl hydrolases family 2, sugar binding domain;Glycosyl hydrolases family 2, sugar binding domain;Exo-beta-D-glucosaminidase;Exo-beta-D-glucosaminidase;Exo-beta-D-glucosaminidase;Exo-beta…	7472188	FGRAMPH1_01G05573	1	7472188	7474872	+	#N/A	2684	49.14	2707
2313	73	20	18	hypothetical protein FGSG_02313	N/A	7470372	FGRAMPH1_01G05571	1	7470372	7470749	+	#N/A	377	48.28	2706
2312	94	94	94	maltose permease mal61	Major facilitator, sugar transporter-like;Major facilitator, sugar transporter-like;Major facilitator, sugar transporter-like;Major facilitator, sugar transporter-like;Major facilitator, sugar transporter-like;Major facilitator, sugar transporter-like;Major facilitator, sugar transporter-like;Major facilitator, sugar transporter-like;Major facilitator, sugar transporter-like;Major facilitator, su…	7468441	FGRAMPH1_01G05569	1	7468441	7470159	+	#N/A	1718	49.71	2705
C14
15969	96	95	95	unnamed protein product	Cytochrome P450, E-class, group I;Cytochrome P450;Cytochrome P450;Cytochrome P450;Cytochrome P450;Cytochrome P450;Cytochrome P450, conserved site;Cytochrome P450, conserved site;Cytochrome P450, conserved site;Cytochrome P450, conserved site;Cytochrome P450, conserved site;Cytochrome P450, conserved site;Cytochrome P450;Cytochrome P450	7573512	FGRAMPH1_01G05633	1	7573512	7575218	+	#N/A	1706	47.6	2740
15970	76	66	74	ankyrin repeat protein	Ankyrin repeat;Ankyrin repeat;Ankyrin repeat-containing domain;Ankyrin repeat-containing domain;Ankyrin repeat-containing domain;Ankyrin repeat-containing domain;Ankyrin repeat-containing domain;Ankyrin repeat;Ankyrin repeat-containing domain	7575274	FGRAMPH1_01G05635	1	7575274	7576714	-	#N/A	1440	46.18	2741
2346	95	96	95	delta14-sterol reductase	Ergosterol biosynthesis ERG4/ERG24;Ergosterol biosynthesis ERG4/ERG24;Ergosterol biosynthesis ERG4/ERG24;Sterol reductase, conserved site;Sterol reductase, conserved site;Sterol reductase, conserved site;Sterol reductase, conserved site;Sterol reductase, conserved site;Sterol reductase, conserved site;Sterol reductase, conserved site;Sterol reductase, conserved site;Sterol reductase, conserved si…	7577158	FGRAMPH1_01G05637	1	7577158	7578899	-	#N/A	1741	49.57	2742
2347	97	97	97	homogentisate -dioxygenase	RmlC-like jelly roll fold;Homogentisate 1,2-dioxygenase;Homogentisate 1,2-dioxygenase;RmlC-like jelly roll fold;RmlC-like jelly roll fold;Homogentisate 1,2-dioxygenase;RmlC-like cupin domain	7579222	FGRAMPH1_01G05639	1	7579128	7580934	-	#N/A	1806	46.51	2743
02348_M	68	71	68	hypothetical protein FGSG_02348	N/A	7582357	FGRAMPH1_01G05641	1	7582357	7583565	-	#N/A	1208	50.83	2744
15971_12118_M	60	46	56	unnamed protein product	Agglutinin-like protein repeat;Agglutinin-like protein repeat;Agglutinin-like protein repeat;Agglutinin-like protein repeat;Agglutinin-like protein repeat;Agglutinin-like protein repeat;Agglutinin-like protein repeat;Agglutinin-like protein repeat;Agglutinin-like protein repeat	7584708	FGRAMPH1_01G05643	1	7584708	7596442	+	#N/A	11734	51.4	2745
2349	51	50	46	tyrosine--trna ligase	Tyrosine-tRNA ligase;Tyrosine-tRNA ligase, archaeal/eukaryotic-type;Rossmann-like alpha/beta/alpha sandwich fold;Tyrosine-tRNA ligase;Tyrosine-tRNA ligase;Aminoacyl-tRNA synthetase, class Ic;Aminoacyl-tRNA synthetase, class Ic;Aminoacyl-tRNA synthetase, class Ic;Aminoacyl-tRNA synthetase, class Ic	7596712	FGRAMPH1_01G05645	1	7596712	7597809	-	#N/A	1097	49.13	12262
15972	83	78	78	hypothetical protein FGSG_02350	Cellobiose dehydrogenase, cytochrome domain;Cellobiose dehydrogenase, cytochrome domain;Cellobiose dehydrogenase, cytochrome domain;Cellobiose dehydrogenase, cytochrome domain;Cellobiose dehydrogenase, cytochrome domain;Cellobiose dehydrogenase, cytochrome domain;Cellobiose dehydrogenase, cytochrome domain;Cellobiose dehydrogenase, cytochrome domain;Cellobiose dehydrogenase, cytochrome domain;Cel…	7598115	FGRAMPH1_01G05647	1	7598115	7599455	-	#N/A	1340	48.13	2748
2351	90	91	90	hypothetical protein FGSG_02351	Cellobiose dehydrogenase, cytochrome domain;Cellobiose dehydrogenase, cytochrome domain;Cellobiose dehydrogenase, cytochrome domain;Cellobiose dehydrogenase, cytochrome domain;Cellobiose dehydrogenase, cytochrome domain;Cellobiose dehydrogenase, cytochrome domain;Cellobiose dehydrogenase, cytochrome domain;Cellobiose dehydrogenase, cytochrome domain;Cellobiose dehydrogenase, cytochrome domain;Cel…	7600546	FGRAMPH1_01G05649	1	7600546	7601409	-	#N/A	863	52.72	2749
15141	90	90	90	hypothetical protein FPSE_03770	N/A	7602735	FGRAMPH1_01G05651	1	7602655	7603322	+	#N/A	667	46.18	2750
2353	85	77	74	hypothetical protein FPSE_03768	N/A		FGRAMPH1_01G05653	1	7603920	7607045	-	#N/A	3125	50.05	2752
2352	97	97	97	citrate synthase	Citrate synthase;Citrate synthase, bacterial-type;Citrate synthase-like, small alpha subdomain;Citrate synthase-like, large alpha subdomain;Citrate synthase;Citrate synthase;Citrate synthase;Citrate synthase active site;Citrate synthase	7603996	FGRAMPH1_01G05655	1	7603996	7605486	+	#N/A	1490	53.89	2751
2354	92	92	92	chitinase	Chitin-binding, type 1;Chitinase II;Glycoside hydrolase family 18, catalytic domain;Glycoside hydrolase, catalytic domain;Chitin-binding, type 1;Chitin-binding, type 1;Chitin-binding, type 1;Chitin-binding, type 1;Chitin-binding, type 1;Chitin-binding, type 1;Chitin-binding, type 1;Chitin-binding, type 1;Chitin-binding, type 1;Chitin-binding, type 1;Chitin-binding, type 1;Chitin-binding, type 1;C…	7607626	FGRAMPH1_01G05657	1	7607626	7609318	-	#N/A	1692	51.83	2753
2355	93	87	92	udp-glucuronic acid decarboxylase 1	NAD(P)-binding domain;NAD(P)-binding domain;NAD(P)-binding domain;NAD(P)-binding domain;NAD(P)-binding domain;NAD(P)-binding domain;NAD(P)-binding domain	7609823	FGRAMPH1_01G05659	1	7609640	7611020	-	#N/A	1380	49.64	2754
12119	94	94	94	related to cellulose-binding gdsl lipase acylhydrolase	GDSL lipase/esterase;SGNH hydrolase-type esterase domain;SGNH hydrolase-type esterase domain;SGNH hydrolase-type esterase domain;SGNH hydrolase-type esterase domain;SGNH hydrolase-type esterase domain;SGNH hydrolase-type esterase domain;SGNH hydrolase-type esterase domain;SGNH hydrolase-type esterase domain;SGNH hydrolase-type esterase domain;SGNH hydrolase-type esterase domain;SGNH hydrolase-typ…	7612454	FGRAMPH1_01G05661	1	7612454	7613512	+	#N/A	1058	47.35	2755
12120	94	92	89	aldehyde dehydrogenase (nad+)	Aldehyde dehydrogenase, C-terminal;Aldehyde dehydrogenase N-terminal domain;Aldehyde dehydrogenase domain;Aldehyde dehydrogenase domain;Aldehyde dehydrogenase domain;Aldehyde dehydrogenase, cysteine active site;Aldehyde dehydrogenase, glutamic acid active site;Aldehyde/histidinol dehydrogenase	7613961	FGRAMPH1_01G05663	1	7613961	7615573	+	#N/A	1612	49.38	2756
15973	97	97	97	n amino acid transport system protein	Amino acid transporter, transmembrane domain;Amino acid transporter, transmembrane domain;Amino acid transporter, transmembrane domain;Amino acid transporter, transmembrane domain;Amino acid transporter, transmembrane domain;Amino acid transporter, transmembrane domain;Amino acid transporter, transmembrane domain;Amino acid transporter, transmembrane domain;Amino acid transporter, transmembrane d…	7615833	FGRAMPH1_01G05665	1	7615833	7617461	-	#N/A	1628	47.91	2757
2358	97	97	97	mfs sp general alpha glucoside:h+ symporter	Major facilitator, sugar transporter-like;Major facilitator, sugar transporter-like;Sugar/inositol transporter;Sugar/inositol transporter;Sugar/inositol transporter;Sugar transporter, conserved site;Sugar transporter, conserved site;Sugar transporter, conserved site;Sugar transporter, conserved site;Sugar transporter, conserved site;Sugar transporter, conserved site;Sugar transporter, conserved s…	7619696	FGRAMPH1_01G05667	1	7619696	7621577	+	#N/A	1881	51.36	2759
2359	83	84	83	hypothetical protein FGSG_02359	Glutathione S-transferase, N-terminal;Glutathione S-transferase, C-terminal-like;Thioredoxin-like fold;Glutathione S-transferase, C-terminal-like;Thioredoxin-like fold	7622024	FGRAMPH1_01G05669	1	7622024	7622761	-	#N/A	737	48.71	2760
2360	93	79	81	related to extracellular gdsl-like lipase acylhydrolase	SGNH hydrolase-type esterase domain;SGNH hydrolase-type esterase domain;SGNH hydrolase-type esterase domain;SGNH hydrolase-type esterase domain;SGNH hydrolase-type esterase domain;SGNH hydrolase-type esterase domain;SGNH hydrolase-type esterase domain;SGNH hydrolase-type esterase domain;SGNH hydrolase-type esterase domain;SGNH hydrolase-type esterase domain;SGNH hydrolase-type esterase domain;SGN…	7623120	FGRAMPH1_01G05671	1	7623120	7624477	-	#N/A	1357	49.37	2761
02361_M	55	39	44	unnamed protein product	N/A	7625902	FGRAMPH1_01G05673	1	7625902	7627214	+	#N/A	1312	49.09	2762
15974	80	74	66	hypothetical protein FG05_30151	N/A	7627832	FGRAMPH1_01G05675	1	7627832	7629065	-	#N/A	1233	47.93	2763
2363	72	47	48	hypothetical protein FGSG_02363	N/A	7629433	FGRAMPH1_01G05677	1	7629433	7631315	-	#N/A	1882	45.75	2764
2364	87	87	87	short-chain dehydrogenase	Glucose/ribitol dehydrogenase;Short-chain dehydrogenase/reductase SDR;NAD(P)-binding domain;NAD(P)-binding domain;NAD(P)-binding domain;NAD(P)-binding domain	7632712	FGRAMPH1_01G05679	1	7632628	7633790	+	#N/A	1162	50	2765
02365_M	35	9	11	unnamed protein product	Alpha/Beta hydrolase fold;Domain of unknown function DUF676, lipase-like;P-loop containing nucleoside triphosphate hydrolase;P-loop containing nucleoside triphosphate hydrolase;P-loop containing nucleoside triphosphate hydrolase;P-loop containing nucleoside triphosphate hydrolase;P-loop containing nucleoside triphosphate hydrolase;P-loop containing nucleoside triphosphate hydrolase;Alpha/Beta hyd…	7633890	FGRAMPH1_01G05681	1	7633890	7638408	-	#N/A	4518	45.29	330
12121	#N/A	#N/A	#N/A	hypothetical protein FGSG_12121	N/A	7638387	FGRAMPH1_01G05683	1	7638387	7639019	+	#N/A	632	47.63	#N/A
2366	90	81	90	sterigmatocystin biosynthesis protein	Cytochrome P450;Cytochrome P450, E-class, group I;Cytochrome P450;Cytochrome P450;Cytochrome P450;Cytochrome P450;Cytochrome P450;Cytochrome P450;Cytochrome P450;Cytochrome P450;Cytochrome P450;Cytochrome P450	7639331	FGRAMPH1_01G05685	1	7639331	7640986	+	#N/A	1655	48.88	2766
2367	78	67	62	trichodiene oxygenase cytochrome p450	Cytochrome P450;Cytochrome P450, E-class, group I;Cytochrome P450;Cytochrome P450;Cytochrome P450;Cytochrome P450;Cytochrome P450, conserved site;Cytochrome P450	7642363	FGRAMPH1_01G05687	1	7642363	7643652	-	#N/A	1289	48.18	2767
2368	78	78	78	hypothetical protein FGSG_02368	Zn(2)-C6 fungal-type DNA-binding domain;Transcription factor domain, fungi;Zn(2)-C6 fungal-type DNA-binding domain;Zn(2)-C6 fungal-type DNA-binding domain;Zn(2)-C6 fungal-type DNA-binding domain;Zn(2)-C6 fungal-type DNA-binding domain;Zn(2)-C6 fungal-type DNA-binding domain;Zn(2)-C6 fungal-type DNA-binding domain;Zn(2)-C6 fungal-type DNA-binding domain	7645120	FGRAMPH1_01G05689	1	7645120	7647138	+	GzZC286	2018	48.17	2768
2369	76	76	25	sterigmatocystin biosynthesis monooxygenase stcw	FAD/NAD(P)-binding domain;FAD/NAD(P)-binding domain;FAD/NAD(P)-binding domain;FAD/NAD(P)-binding domain	7647496	FGRAMPH1_01G05691	1	7647496	7647970	+	#N/A	474	45.36	2770
2370	76	42	40	fad binding domain-containing protein	FAD/NAD(P)-binding domain;FAD-binding domain;FAD-binding domain;FAD-binding domain;FAD-binding domain;FAD-binding domain;FAD-binding domain;FAD-binding domain;FAD/NAD(P)-binding domain	7648505	FGRAMPH1_01G05693	1	7648505	7650088	-	#N/A	1583	45.8	2771
02371_2_M	74	74	74	cytochrome p450 monooxygenase	Cytochrome P450;Cytochrome P450, E-class, group I;Cytochrome P450;Cytochrome P450;Cytochrome P450;Cytochrome P450, conserved site;Cytochrome P450, conserved site;Cytochrome P450, conserved site;Cytochrome P450, conserved site;Cytochrome P450;Cytochrome P450	7650515	FGRAMPH1_01G05695	1	7650515	7652323	+	#N/A	1808	45.24	2772
2372	42	24	8	hypothetical protein FGSG_02372	0	7653267	FGRAMPH1_01G05697	1	7653267	7653697	+	#N/A	430	49.07	13269
C15 (not present Fv)
2393	76	77	76	heterokaryon incompatibility protein or allele	Ankyrin repeat;Ankyrin repeat-containing domain;Ankyrin repeat-containing domain;Heterokaryon incompatibility;Heterokaryon incompatibility;Heterokaryon incompatibility;Ankyrin repeat;Ankyrin repeat-containing domain;Ankyrin repeat-containing domain	7701679	FGRAMPH1_01G05743	1	7701679	7705431	-	#N/A	3752	47.97	2798
2394	35	27	4	nonribosomal peptide synthetase	Polyketide synthase, phosphopantetheine-binding domain;Amino acid adenylation domain;Acyl carrier protein-like;Male sterility, NAD-binding;Thioester reductase-like domain;AMP-dependent synthetase/ligase;NAD(P)-binding domain;Acyl carrier protein-like;Acyl carrier protein-like;Acyl carrier protein-like;Acyl carrier protein-like;Acyl carrier protein-like;Condensation domain;Condensation domain;Cond…	7705970	FGRAMPH1_01G05745	1	7705970	7712947	-	#N/A	6977	49.22	20
12124_15979_M	59	29	51	k+ channel protein	Potassium channel, voltage-dependent, beta subunit, KCNAB-related;NADP-dependent oxidoreductase domain;NADP-dependent oxidoreductase domain;NADP-dependent oxidoreductase domain;Aldo/keto reductase/potassium channel subunit beta;Aldo/keto reductase/potassium channel subunit beta;Aldo/keto reductase/potassium channel subunit beta;Aldo/keto reductase/potassium channel subunit beta;Aldo/keto reductas…	7713643	FGRAMPH1_01G05747	1	7713643	7716828	+	#N/A	3185	46.22	4935
15980_M	31	28	27	polyketide synthase	Polyketide synthase, acyl transferase domain;Polyketide synthase, beta-ketoacyl synthase domain;Polyketide synthase, phosphopantetheine-binding domain;Acyl carrier protein-like;Acyl transferase domain;Alpha/Beta hydrolase fold;Beta-ketoacyl synthase, N-terminal;Thiolase-like;Thiolase-like;Thioesterase;Starter unit:ACP transacylase;Polyketide product template domain;Beta-ketoacyl synthase, C-termi…	7717122	FGRAMPH1_01G05749	1	7717122	7723445	-	#N/A	6323	49.87	2715
17745	34	19	14	polyketide synthase	Polyketide synthase, dehydratase domain;Polyketide synthase, beta-ketoacyl synthase domain;Polyketide synthase, acyl transferase domain;Polyketide synthase, ketoreductase domain;Polyketide synthase, enoylreductase domain;Polyketide synthase, phosphopantetheine-binding domain;Acyl transferase;Acyl transferase domain;Beta-ketoacyl synthase, C-terminal;Polyketide synthase, dehydratase domain;Beta-ke…	7724486	FGRAMPH1_01G05751	1	7724486	7731853	+	#N/A	7367	50.67	9355
15982	60	28	26	fad binding domain-containing protein	Berberine/berberine-like;CO dehydrogenase flavoprotein-like, FAD-binding, subdomain 2;FAD linked oxidase, N-terminal;FAD linked oxidase, N-terminal;FAD linked oxidase, N-terminal;FAD linked oxidase, N-terminal;FAD linked oxidase, N-terminal;FAD linked oxidase, N-terminal;FAD linked oxidase, N-terminal;FAD linked oxidase, N-terminal;FAD-binding, type 2;FAD-binding, type 2;FAD-binding, type 2;FAD-b…	7732431	FGRAMPH1_01G05753	1	7732431	7734303	+	#N/A	1872	47.01	10600
2398	#N/A	#N/A	#N/A	hypothetical protein FGSG_02398	Basic-leucine zipper domain;Basic-leucine zipper domain	7734507	FGRAMPH1_01G05755	1	7734507	7735554	-	#N/A	1047	49.19	#N/A
15983	68	56	49	serine threonine-protein kinase ark1	Serine/threonine/dual specificity protein kinase, catalytic domain;Protein kinase domain;Protein kinase domain;Protein kinase domain;Aurora kinase;Serine/threonine-protein kinase, active site;Protein kinase domain;Protein kinase-like domain	7737323	FGRAMPH1_01G05757	1	7737323	7738412	+	#N/A	1089	47.84	11714
C16 (Not present in Fv /expanded)
4599	87	87	87	short-chain type dehydrogenase reductase	Glucose/ribitol dehydrogenase;Short-chain dehydrogenase/reductase SDR;NAD(P)-binding domain;NAD(P)-binding domain;NAD(P)-binding domain	8520769	FGRAMPH1_01G15671	2	8520769	8521687	-	#N/A	918	47.39	7897
4598	81	81	81	h(+) cl(-) exchange transporter 3	Chloride channel, voltage gated;CBS domain;CBS domain;Chloride channel, core;CBS domain;Chloride channel, voltage gated;Chloride channel, voltage gated;Chloride channel, voltage gated;Chloride channel, voltage gated;Chloride channel, voltage gated;Chloride channel, voltage gated;Chloride channel, voltage gated;Chloride channel, voltage gated;Chloride channel, voltage gated;Chloride channel, volta…	8518249	FGRAMPH1_01G15669	2	8518249	8520474	+	#N/A	2225	49.44	143
12221	#N/A	#N/A	#N/A	hypothetical protein FGSG_12221	N/A	8515839	FGRAMPH1_01G15667	2	8515839	8516348	-	#N/A	509	46.37	#N/A
04597_M	52	25	47	unnamed protein product	Galactose-binding domain-like;Galactose-binding domain-like;Galactose-binding domain-like;Galactose-binding domain-like;Galactose-binding domain-like;Galactose-binding domain-like;Galactose-binding domain-like	8514729	FGRAMPH1_01G15665	2	8514729	8515560	+	#N/A	831	49.58	5798
4596	23	21	20	o-methyl transferase b	O-methyltransferase COMT-type;Winged helix-turn-helix DNA-binding domain;O-methyltransferase, family 2;S-adenosyl-L-methionine-dependent methyltransferase;S-adenosyl-L-methionine-dependent methyltransferase;S-adenosyl-L-methionine-dependent methyltransferase;O-methyltransferase COMT-type;Winged helix-turn-helix DNA-binding domain;S-adenosyl-L-methionine-dependent methyltransferase	8512904	FGRAMPH1_01G15663	2	8512904	8514440	+	#N/A	1536	45.9	9353
04595_M	33	29	17	fad-dependent monooxygenase	FAD-binding domain;FAD/NAD(P)-binding domain;FAD/NAD(P)-binding domain;FAD/NAD(P)-binding domain;FAD/NAD(P)-binding domain;FAD/NAD(P)-binding domain;FAD/NAD(P)-binding domain;FAD/NAD(P)-binding domain;FAD/NAD(P)-binding domain;FAD/NAD(P)-binding domain;FAD/NAD(P)-binding domain;FAD/NAD(P)-binding domain;FAD/NAD(P)-binding domain	8510343	FGRAMPH1_01G15661	2	8510343	8511905	-	#N/A	1562	48.46	45
16087_8_M	32	12	26	integral membrane protein	Glucose/ribitol dehydrogenase;Short-chain dehydrogenase/reductase SDR;NAD(P)-binding domain;NAD(P)-binding domain;NAD(P)-binding domain;NAD(P)-binding domain;NAD(P)-binding domain;NAD(P)-binding domain;NAD(P)-binding domain;NAD(P)-binding domain;NAD(P)-binding domain;NAD(P)-binding domain;NAD(P)-binding domain;NAD(P)-binding domain;NAD(P)-binding domain;NAD(P)-binding domain;NAD(P)-binding domain…	8508317	FGRAMPH1_01G15659	2	8508317	8510223	+	#N/A	1906	49.95	154
4593	#N/A	#N/A	#N/A	prenyltransferase family protein	UbiA prenyltransferase family;UbiA prenyltransferase family;UbiA prenyltransferase conserved site;UbiA prenyltransferase conserved site;UbiA prenyltransferase conserved site;UbiA prenyltransferase conserved site;UbiA prenyltransferase conserved site;UbiA prenyltransferase conserved site;UbiA prenyltransferase conserved site;UbiA prenyltransferase conserved site;UbiA prenyltransferase conserved si…	8506429	FGRAMPH1_01G15657	2	8506429	8507893	-	#N/A	1464	48.63	#N/A
4592	30	23	15	short-chain dehydrogenase	Glucose/ribitol dehydrogenase;NAD(P)-binding domain;Short-chain dehydrogenase/reductase SDR;Short-chain dehydrogenase/reductase SDR;Short-chain dehydrogenase/reductase SDR;Short-chain dehydrogenase/reductase SDR;Short-chain dehydrogenase/reductase SDR;NAD(P)-binding domain;NAD(P)-binding domain	8504917	FGRAMPH1_01G15655	2	8504917	8506238	+	#N/A	1321	49.74	12565
4591	59	44	38	geranylgeranyl pyrophosphate synthetase	Polyprenyl synthetase;Isoprenoid synthase domain;Isoprenoid synthase domain;Polyprenyl synthetase-related;Polyprenyl synthetase;Polyprenyl synthetase;Isoprenoid synthase domain	8502391	FGRAMPH1_01G15653	2	8502391	8503982	-	#N/A	1591	46.13	3520
4590	27	21	21	averantin oxidoreductase	Cytochrome P450;Cytochrome P450, E-class, group IV;Cytochrome P450;Cytochrome P450;Cytochrome P450;Cytochrome P450;Cytochrome P450, conserved site;Cytochrome P450, conserved site;Cytochrome P450, conserved site;Cytochrome P450, conserved site;Cytochrome P450, conserved site;Cytochrome P450, conserved site;Cytochrome P450;Cytochrome P450	8499982	FGRAMPH1_01G15651	2	8499982	8501877	-	#N/A	1895	50.13	6534
4589	#N/A	#N/A	#N/A	o-methyltransferase domain protein	Tetracenomycin polyketide synthesis O-methyltransferase TcmP;S-adenosyl-L-methionine-dependent methyltransferase;Leucine carboxyl methyltransferase;Leucine carboxyl methyltransferase;Leucine carboxyl methyltransferase;S-adenosyl-L-methionine-dependent methyltransferase	8498797	FGRAMPH1_01G15649	2	8498797	8499693	+	#N/A	896	52.68	#N/A
4588	29	12	12	polyketide synthase	Polyketide synthase, beta-ketoacyl synthase domain;Polyketide synthase, acyl transferase domain;S-adenosyl-L-methionine-dependent methyltransferase;S-adenosyl-L-methionine-dependent methyltransferase;Acyl transferase;Polyketide synthase, dehydratase domain;Starter unit:ACP transacylase;Acyl carrier protein-like;Methyltransferase type 12;Thiolase-like;Acyl transferase domain;Thiolase-like;Acyl car…	8491420	FGRAMPH1_01G15647	2	8491420	8498009	-	#N/A	6589	52.92	13609
04587_M	44	2	4	unnamed protein product	WD40 repeat;NWD NACHT-NTPase, N-terminal;WD40/YVTN repeat-like-containing domain;WD40 repeat;WD40/YVTN repeat-like-containing domain;WD40/YVTN repeat-like-containing domain;WD40 repeat, conserved site;WD40 repeat;WD40-repeat-containing domain;WD40-repeat-containing domain;WD40-repeat-containing domain;WD40-repeat-containing domain	8485372	FGRAMPH1_01G15645	2	8485372	8490793	+	#N/A	5421	47.35	13640
12224_16089_M	34	2	4	unnamed protein product	Ankyrin repeat;Peptidase S8/S53 domain;Peptidase S8/S53 domain;Ankyrin repeat-containing domain;Ankyrin repeat;Ankyrin repeat-containing domain;Peptidase S8/S53 domain;Ankyrin repeat-containing domain	8479072	FGRAMPH1_01G15643	2	8479072	8484867	-	#N/A	5795	46.7	200
12227	#N/A	#N/A	#N/A	hypothetical protein FGSG_12227	N/A	8478169	FGRAMPH1_01G15641	2	8478169	8478702	-	#N/A	533	47.47	#N/A
20216	73	73	55	unnamed protein product	N/A	8478010	FGRAMPH1_01G15639	2	8478010	8478615	+	#N/A	605	47.93	7681
4584	97	97	97	probable dfg5 protein	Mannan endo-1,6-alpha-mannosidase;Six-hairpin glycosidase;Glycoside hydrolase, family 76;Glycoside hydrolase, family 76;Glycoside hydrolase, family 76;Glycoside hydrolase, family 76;Glycoside hydrolase, family 76;Glycoside hydrolase, family 76;Glycoside hydrolase, family 76;Glycoside hydrolase, family 76;Glycoside hydrolase, family 76;Glycoside hydrolase, family 76;Glycoside hydrolase, family 76;…	8474077	FGRAMPH1_01G15637	2	8474077	8476045	-	#N/A	1968	51.83	7682
12228	#N/A	#N/A	#N/A	LOW QUALITY PROTEIN: hypothetical protein FGSG_12228	N/A	8473163	FGRAMPH1_01G15635	2	8473163	8473800	-	#N/A	637	49.61	#N/A
4583	96	96	96	small secreted protein	N/A	8472231	FGRAMPH1_01G15633	2	8472231	8472677	+	#N/A	446	61.21	7683
4582	98	98	98	glutamyl-trna synthetase	N/A	8468161	FGRAMPH1_01G15631	2	8468034	8470358	+	#N/A	2324	54	7684
4581	93	92	92	hypothetical protein FGSG_04581	N/A	8466327	FGRAMPH1_01G15629	2	8466327	8466726	+	ZEAR	399	46.37	7685
4580	90	90	90	atp binding cassette transporter	AAA+ ATPase domain;ABC-2 type transporter;ABC-transporter extracellular N-terminal domain;CDR ABC transporter;ABC transporter-like;P-loop containing nucleoside triphosphate hydrolase;P-loop containing nucleoside triphosphate hydrolase;P-loop containing nucleoside triphosphate hydrolase;P-loop containing nucleoside triphosphate hydrolase;ABC transporter, conserved site;ABC transporter, conserved s…	8461233	FGRAMPH1_01G15627	2	8461233	8465807	-	#N/A	4574	53.91	7686
4579	90	84	35	monocarboxylate transporter 4	Major facilitator superfamily;Major facilitator superfamily;Major facilitator superfamily;Major facilitator superfamily;Major facilitator superfamily;Major facilitator superfamily;Major facilitator superfamily;Major facilitator superfamily;Major facilitator superfamily;Major facilitator superfamily;Major facilitator superfamily;Major facilitator superfamily;Major facilitator superfamily;Major fac…	8459049	FGRAMPH1_01G15625	2	8459049	8460358	-	#N/A	1309	49.66	7687
C17
4333	98	98	98	long-chain acyl- synthetase	AMP-binding enzyme C-terminal domain;AMP-binding enzyme C-terminal domain;AMP-binding enzyme C-terminal domain;AMP-binding enzyme C-terminal domain;AMP-binding enzyme C-terminal domain;AMP-dependent synthetase/ligase;AMP-dependent synthetase/ligase;AMP-dependent synthetase/ligase;AMP-binding, conserved site;AMP-binding, conserved site;AMP-binding, conserved site	7686840	FGRAMPH1_01G15033	2	7686664	7688792	+	#N/A	2128	49.48	7421
4334	95	95	95	lysine n-acyltransferase	Siderophore biosynthesis protein, conserved domain;Acyl-CoA N-acyltransferase;Acyl-CoA N-acyltransferase;Acyl-CoA N-acyltransferase;Acyl-CoA N-acyltransferase;Acyl-CoA N-acyltransferase	7689059	FGRAMPH1_01G15035	2	7688970	7690491	-	#N/A	1521	50.23	7422
15236	#N/A	#N/A	#N/A	hypothetical protein FG05_30446	N/A	7691309	FGRAMPH1_01G15037	2	7691309	7691865	+	#N/A	556	41.55	#N/A
4335	88	84	80	hypothetical protein FGSG_04335	FAD/NAD(P)-binding domain;FAD/NAD(P)-binding domain;FAD/NAD(P)-binding domain;FAD/NAD(P)-binding domain;FAD/NAD(P)-binding domain;FAD/NAD(P)-binding domain	7692504	FGRAMPH1_01G15039	2	7692357	7694397	-	#N/A	2040	48.92	7423
16125_M	93	93	92	atpase	AAA+ ATPase domain;ABC transporter-like;P-loop containing nucleoside triphosphate hydrolase;ABC transporter type 1, transmembrane domain;ABC transporter type 1, transmembrane domain;P-loop containing nucleoside triphosphate hydrolase;P-loop containing nucleoside triphosphate hydrolase;P-loop containing nucleoside triphosphate hydrolase;ABC transporter, conserved site;ABC transporter, conserved si…	7696065	FGRAMPH1_01G15041	2	7696065	7700222	+	#N/A	4157	49.82	7424
16123_4_M	95	43	86	pho87 protein	SPX domain;Sodium/sulphate symporter;Sodium/sulphate symporter;Sodium/sulphate symporter;Sodium/sulphate symporter;Sodium/sulphate symporter;Sodium/sulphate symporter;Sodium/sulphate symporter;Sodium/sulphate symporter;Sodium/sulphate symporter;Sodium/sulphate symporter;Sodium/sulphate symporter;Sodium/sulphate symporter;Sodium/sulphate symporter;Sodium/sulphate symporter;Sodium/sulphate symporte…	7701185	FGRAMPH1_01G15043	2	7701185	7704572	+	#N/A	3387	49.84	7425
C18 (not present in Fv)
3956	95	95	95	hypothetical protein FGSG_03956	Major facilitator superfamily;Major facilitator superfamily;Major facilitator superfamily;Major facilitator superfamily;Major facilitator superfamily;Major facilitator superfamily;Major facilitator superfamily;Major facilitator superfamily;Major facilitator superfamily;Major facilitator superfamily;Major facilitator superfamily;Major facilitator superfamily;Major facilitator superfamily;Major fac…	6492211	FGRAMPH1_01G14121	2	6491983	6493869	+	#N/A	1886	51.8	6988
3957	94	94	94	polyol transporter 5	Sugar/inositol transporter;Major facilitator, sugar transporter-like;Sugar/inositol transporter;Sugar/inositol transporter;Sugar/inositol transporter;Sugar/inositol transporter;Sugar transporter, conserved site;Sugar transporter, conserved site;Sugar transporter, conserved site;Sugar transporter, conserved site;Sugar transporter, conserved site;Sugar transporter, conserved site;Sugar transporter,…	6494408	FGRAMPH1_01G14123	2	6494267	6497044	-	#N/A	2777	48.9	6989
3958	55	31	35	hypothetical protein FGSG_03958	N/A	6499639	FGRAMPH1_01G14125	2	6499639	6500896	+	#N/A	1257	51.79	6990
16177	94	94	94	integral membrane protein pth11	N/A	6501690	FGRAMPH1_01G14127	2	6501690	6503031	-	#N/A	1341	47.28	6991
3960	71	71	75	fungal hydrophobin	Hydrophobin;Hydrophobin;Hydrophobin;Hydrophobin;Hydrophobin;Hydrophobin;Hydrophobin;Hydrophobin;Hydrophobin	6506188	FGRAMPH1_01G14129	2	6506079	6506893	-	#N/A	814	46.93	6992
12342	80	71	79	hypothetical protein FGSG_12342	Cytochrome P450;Cytochrome P450, E-class, group IV;Cytochrome P450;Cytochrome P450;Cytochrome P450;Cytochrome P450;Cytochrome P450, conserved site;Cytochrome P450, conserved site;Cytochrome P450, conserved site;Cytochrome P450, conserved site;Cytochrome P450, conserved site;Cytochrome P450, conserved site;Cytochrome P450;Cytochrome P450	6507590	FGRAMPH1_01G14131	2	6507590	6509527	-	#N/A	1937	48.37	6993
12341	93	93	93	aat family amino acid transporter	Amino acid/polyamine transporter I;Amino acid permease/ SLC12A domain;Amino acid/polyamine transporter I;Amino acid/polyamine transporter I;Amino acid permease, conserved site;Amino acid permease, conserved site;Amino acid permease, conserved site;Amino acid permease, conserved site;Amino acid permease, conserved site;Amino acid permease, conserved site;Amino acid permease, conserved site;Amino a…	6509672	FGRAMPH1_01G14133	2	6509672	6511673	-	#N/A	2001	48.63	6994
3962	90	83	89	related to integral membrane protein pth11	N/A	6512627	FGRAMPH1_01G14135	2	6512476	6514104	-	#N/A	1628	49.26	6995
3963	70	71	71	general partial	Amidase signature domain;Amidase signature domain;Amidase signature domain;Amidase;Amidase, conserved site;Amidase signature domain	6517587	FGRAMPH1_01G14137	2	6517587	6519620	-	#N/A	2033	49.04	6996
3964	30	24	21	polyketide synthase	Polyketide synthase, beta-ketoacyl synthase domain;Polyketide synthase, acyl transferase domain;Thiolase-like;Acyl carrier protein-like;Polyketide product template domain;Beta-ketoacyl synthase, N-terminal;Polyketide synthase, dehydratase domain;Starter unit:ACP transacylase;Beta-ketoacyl synthase, C-terminal;Acyl carrier protein-like;Thiolase-like;Acyl transferase;Thioesterase;Alpha/Beta hydrola…	6520735	FGRAMPH1_01G14139	2	6520735	6527123	+	#N/A	6388	48.53	13609
3965	40	19	17	amidohydrolase 2	Amidohydrolase-related;Amidohydrolase-related;Amidohydrolase-related;Metal-dependent hydrolase	6527528	FGRAMPH1_01G14141	2	6527528	6528844	+	#N/A	1316	44.83	10702
3966	92	92	92	hypothetical protein FGSG_03966	Anoctamin;Putative calcium-activated chloride channel protein, ciliates;Anoctamin;Anoctamin;Anoctamin;Anoctamin;Anoctamin;Anoctamin;Anoctamin;Anoctamin;Anoctamin;Anoctamin;Anoctamin;Anoctamin;Anoctamin;Anoctamin;Anoctamin;Anoctamin;Anoctamin;Anoctamin;Anoctamin;Anoctamin;Anoctamin;Anoctamin;Anoctamin;Anoctamin;Anoctamin	6529642	FGRAMPH1_01G14143	2	6529642	6531909	+	#N/A	2267	49.27	6999
3967	77	44	46	hypothetical protein FGSG_03967	Peptidase M20, carboxypeptidase S;Peptidase M20;Peptidase M20;Peptidase M20;Peptidase M20;ArgE/DapE/ACY1/CPG2/YscS, conserved site;ArgE/DapE/ACY1/CPG2/YscS, conserved site;ArgE/DapE/ACY1/CPG2/YscS, conserved site;ArgE/DapE/ACY1/CPG2/YscS, conserved site;ArgE/DapE/ACY1/CPG2/YscS, conserved site;ArgE/DapE/ACY1/CPG2/YscS, conserved site;ArgE/DapE/ACY1/CPG2/YscS, conserved site;ArgE/DapE/ACY1/CPG2/Ys…	6532562	FGRAMPH1_01G14145	2	6532562	6534367	+	#N/A	1805	49.42	7000
3968	92	92	94	endo-beta- -glucanase d	Glycoside hydrolase, family 61;Glycoside hydrolase, family 61;Glycoside hydrolase, family 61;Glycoside hydrolase, family 61;Glycoside hydrolase, family 61;Glycoside hydrolase, family 61;Glycoside hydrolase, family 61;Glycoside hydrolase, family 61;Glycoside hydrolase, family 61;Glycoside hydrolase, family 61;Glycoside hydrolase, family 61	6535440	FGRAMPH1_01G14147	2	6535440	6536465	+	#N/A	1025	60.88	7001
3969	72	63	72	hypothetical protein FGSG_03969	EGF-like domain;EGF-like domain;EGF-like domain;EGF-like domain;EGF-like domain;EGF-like domain;EGF-like domain;EGF-like domain;Growth factor receptor cysteine-rich domain;Growth factor receptor cysteine-rich domain	6536961	FGRAMPH1_01G14149	2	6536961	6538466	-	#N/A	1505	53.69	7002
15212	#N/A	#N/A	#N/A	unnamed protein product	N/A	6541702	FGRAMPH1_01G14151	2	6541702	6542461	-	#N/A	759	43.74	#N/A
16176	89	89	89	hypothetical protein FGSG_03970	N/A	6546563	FGRAMPH1_01G14153	2	6546335	6546899	+	#N/A	564	50.53	7003
3971	91	91	93	hypothetical protein FGSG_03971	Cerato-platanin;Cerato-platanin;Cerato-platanin;Cerato-platanin;Cerato-platanin;Cerato-platanin;Cerato-platanin;Cerato-platanin;Cerato-platanin;Cerato-platanin;Cerato-platanin	6547078	FGRAMPH1_01G14155	2	6547078	6547893	-	#N/A	815	54.36	7004
C19
3912	91	91	91	hypothetical protein FGSG_03912	Zn(2)-C6 fungal-type DNA-binding domain;Zn(2)-C6 fungal-type DNA-binding domain;Zn(2)-C6 fungal-type DNA-binding domain;Fungal transcription factor;Zn(2)-C6 fungal-type DNA-binding domain;Zn(2)-C6 fungal-type DNA-binding domain;Zn(2)-C6 fungal-type DNA-binding domain	6397554	FGRAMPH1_01G14017	2	6397554	6398969	+	#N/A	1415	51.8	6938
3913	79	79	79	zinc alcohol dehydrogenase	Polyketide synthase, enoylreductase domain;GroES-like;NAD(P)-binding domain;NAD(P)-binding domain;NAD(P)-binding domain;Alcohol dehydrogenase superfamily, zinc-type;GroES-like;NAD(P)-binding domain	6399234	FGRAMPH1_01G14019	2	6399234	6400280	-	#N/A	1046	48.28	6939
3914	97	97	97	protein ycac	Isochorismatase-like;Isochorismatase-like;Isochorismatase-like;Isochorismatase-like;Isochorismatase-like;Isochorismatase-like;Isochorismatase-like;Isochorismatase-like;Isochorismatase-like;Isochorismatase-like;Isochorismatase-like	6400933	FGRAMPH1_01G14021	2	6400933	6401760	-	#N/A	827	54.17	6940
20185	#N/A	#N/A	#N/A	---NA---	N/A	6403659	FGRAMPH1_01G14023	2	6403659	6403882	+	#N/A	223	46.64	#N/A
3915	94	94	94	flavin-containing monooxygenase	FAD/NAD(P)-binding domain;FAD/NAD(P)-binding domain;NTF2-like domain;NTF2-like domain;NTF2-like domain;NTF2-like domain;FAD/NAD(P)-binding domain	6404462	FGRAMPH1_01G14025	2	6404275	6406474	+	#N/A	2199	49.98	6941
3916	96	96	96	rds1 protein	N/A	6406655	FGRAMPH1_01G14027	2	6406655	6408055	-	#N/A	1400	54.43	6942
20186	#N/A	#N/A	#N/A	unnamed protein product	N/A	6408497	FGRAMPH1_01G14029	2	6408497	6408924	-	#N/A	427	47.54	#N/A
3917	96	96	96	pyrroline-5-carboxylate reductase	Pyrroline-5-carboxylate reductase;NAD(P)-binding domain;Pyrroline-5-carboxylate reductase;Pyrroline-5-carboxylate reductase, dimerisation domain;Pyrroline-5-carboxylate reductase, catalytic, N-terminal;Pyrroline-5-carboxylate reductase, dimerisation domain;Pyrroline-5-carboxylate reductase, dimerisation domain;Pyrroline-5-carboxylate reductase;Pyrroline-5-carboxylate reductase;Pyrroline-5-carboxy…	6410205	FGRAMPH1_01G14031	2	6410097	6411194	+	#N/A	1097	51.78	6944
3918	97	97	97	endoglucanase c	Glycoside hydrolase, family 5;Glycoside hydrolase, catalytic domain;Glycoside hydrolase, catalytic domain;Glycoside hydrolase, catalytic domain;Glycoside hydrolase superfamily	6411234	FGRAMPH1_01G14033	2	6411234	6412748	-	#N/A	1514	50.4	6945
3919	93	93	93	hypothetical protein FGSG_03919	Zn(2)-C6 fungal-type DNA-binding domain;Zn(2)-C6 fungal-type DNA-binding domain;Zn(2)-C6 fungal-type DNA-binding domain;Zn(2)-C6 fungal-type DNA-binding domain;Zn(2)-C6 fungal-type DNA-binding domain;Zn(2)-C6 fungal-type DNA-binding domain;Zn(2)-C6 fungal-type DNA-binding domain;Zn(2)-C6 fungal-type DNA-binding domain	6413202	FGRAMPH1_01G14035	2	6413202	6415049	-	#N/A	1847	51.16	6946
3920	95	95	95	general alpha-glucoside permease	Major facilitator, sugar transporter-like;Sugar/inositol transporter;Sugar/inositol transporter;Sugar/inositol transporter;Sugar/inositol transporter;Sugar/inositol transporter;Sugar/inositol transporter;Sugar/inositol transporter;Sugar/inositol transporter;Sugar/inositol transporter;Sugar/inositol transporter;Sugar/inositol transporter;Sugar/inositol transporter;Sugar/inositol transporter;Sugar/…	6415548	FGRAMPH1_01G14037	2	6415354	6417222	+	#N/A	1868	50.54	6947
16182	75	76	71	unnamed protein product	N/A	6417497	FGRAMPH1_01G14039	2	6416184	6419669	-	#N/A	3485	51.79	6948
3922	93	93	93	mannosyl-oligosaccharide alpha- -mannosidase	Glycoside hydrolase family 47;Glycoside hydrolase family 47;Glycoside hydrolase family 47;Glycoside hydrolase family 47;Glycoside hydrolase family 47;Glycoside hydrolase family 47;Glycoside hydrolase family 47;Glycoside hydrolase family 47;Glycoside hydrolase family 47;Glycoside hydrolase family 47;Glycoside hydrolase family 47;Glycoside hydrolase family 47	6420144	FGRAMPH1_01G14041	2	6420144	6421781	-	#N/A	1637	49.6	6949
3923	91	91	91	#NAME?	NAD(P)-binding domain;NmrA-like domain;NmrA-like domain;NmrA-like domain;NAD(P)-binding domain	6422425	FGRAMPH1_01G14043	2	6422368	6423728	-	#N/A	1360	46.62	6950
3924	91	54	53	transcriptional activator mut3p	Transcription factor domain, fungi;Transcription factor domain, fungi;Transcription factor domain, fungi;Transcription factor domain, fungi;Transcription factor domain, fungi;Transcription factor domain, fungi;Transcription factor domain, fungi;Transcription factor domain, fungi	6424402	FGRAMPH1_01G14045	2	6424402	6426410	+	#N/A	2008	45.07	6951
3925	94	94	94	hypothetical protein FGSG_03925	Alpha/Beta hydrolase fold;Alpha/beta hydrolase fold-5;Alpha/Beta hydrolase fold	6426962	FGRAMPH1_01G14047	2	6426962	6427936	+	#N/A	974	52.46	6952
16181	91	91	91	metallo-beta-lactamase family protein	Metallo-beta-lactamase;Metallo-beta-lactamase;Metallo-beta-lactamase;Metallo-beta-lactamase;Metallo-beta-lactamase;Metallo-beta-lactamase;Metallo-beta-lactamase;Metallo-beta-lactamase;Metallo-beta-lactamase;Metallo-beta-lactamase	6428075	FGRAMPH1_01G14049	2	6428075	6429244	-	#N/A	1169	46.36	6953
3927	86	86	86	transmembrane protein 53-b	Alpha/Beta hydrolase fold;Protein of unknown function DUF829, TMEM53;Protein of unknown function DUF829, TMEM53;Protein of unknown function DUF829, TMEM53;Protein of unknown function DUF829, TMEM53;Protein of unknown function DUF829, TMEM53;Protein of unknown function DUF829, TMEM53;Alpha/Beta hydrolase fold;Alpha/Beta hydrolase fold	6429997	FGRAMPH1_01G14051	2	6429997	6430863	+	#N/A	866	49.54	6954
12350	79	80	80	hypothetical protein FGSG_12350	N/A	6430929	FGRAMPH1_01G14053	2	6430929	6432569	-	#N/A	1640	44.33	6955
3928	93	93	93	hypothetical protein FGSG_03928	PrpF protein;PrpF protein;PrpF protein;PrpF protein;PrpF protein	6433145	FGRAMPH1_01G14055	2	6433145	6434383	-	#N/A	1238	54.44	6956
3929	94	91	94	nitrogen assimilation transcription factor nit-4	Transcription factor domain, fungi;Zn(2)-C6 fungal-type DNA-binding domain;Transcription factor domain, fungi;Zn(2)-C6 fungal-type DNA-binding domain;Zn(2)-C6 fungal-type DNA-binding domain;Zn(2)-C6 fungal-type DNA-binding domain	6434806	FGRAMPH1_01G14057	2	6433169	6437644	-	#N/A	4475	52.42	6957
03930_M	95	88	97	ctp1-mitochondrial citrate transporter-member of the mitochondrial carrier family	Mitochondrial carrier protein;Mitochondrial substrate/solute carrier;Mitochondrial carrier domain;Mitochondrial carrier domain;Mitochondrial carrier domain;Mitochondrial substrate/solute carrier;Mitochondrial carrier domain;Mitochondrial carrier domain;Mitochondrial carrier domain	6438242	FGRAMPH1_01G14059	2	6438177	6439345	+	#N/A	1168	49.91	6958
3931	95	95	94	vitamin h transporter	Major facilitator superfamily;Major facilitator superfamily;Major facilitator superfamily;Major facilitator superfamily;Major facilitator superfamily;Major facilitator superfamily;Major facilitator superfamily;Major facilitator superfamily;Major facilitator superfamily;Major facilitator superfamily;Major facilitator superfamily;Major facilitator superfamily;Major facilitator superfamily;Major fac…	6441053	FGRAMPH1_01G14061	2	6440840	6442703	+	#N/A	1863	51.8	6959
C20
03855_M	92	92	92	hypothetical protein FG05_30113	N/A	6240752	FGRAMPH1_01G13877	2	6239994	6240578	+	#N/A	584	54.11	6878
03856_M	92	75	74	hypothetical protein FPSE_06622	Peptidase M20, dimerisation domain;Peptidase M20A, amidohydrolase, predicted;Amidohydrolase;Peptidase M20, dimerisation domain;Peptidase M20, dimerisation domain;Peptidase M20;Peptidase M20;Peptidase M20;Peptidase M20;Peptidase M20, dimerisation domain	6243251	FGRAMPH1_01G13879	2	6243145	6244703	-	#N/A	1558	47.05	6879
3857	91	90	91	hypothetical protein FGSG_03857	Zn(2)-C6 fungal-type DNA-binding domain;Zn(2)-C6 fungal-type DNA-binding domain;Zn(2)-C6 fungal-type DNA-binding domain;Zn(2)-C6 fungal-type DNA-binding domain;Zn(2)-C6 fungal-type DNA-binding domain;Zn(2)-C6 fungal-type DNA-binding domain	6245154	FGRAMPH1_01G13881	2	6245298	6247686	+	#N/A	2388	47.82	6880
3858	93	93	92	beta-glucosidase m	Glycoside hydrolase, family 3, N-terminal;Glycoside hydrolase, family 3, N-terminal;Fibronectin type III-like domain;Glycoside hydrolase family 3 C-terminal domain;Glycoside hydrolase family 3 C-terminal domain;Glycoside hydrolase, family 3, N-terminal;Glycoside hydrolase, family 3, N-terminal;Glycoside hydrolase family 3;Glycoside hydrolase family 3;Glycoside hydrolase family 3;Glycoside hydrola…	6247387	FGRAMPH1_01G13883	2	6247387	6249874	-	#N/A	2487	49.82	6881
3859	50	8	23	hypothetical secreted protein	N/A	6251316	FGRAMPH1_01G13885	2	6251316	6252695	+	#N/A	1379	47.43	6882
3860	93	93	93	cytochrome p450 1a1	Cytochrome P450;Cytochrome P450, E-class, group I;Cytochrome P450;Cytochrome P450;Cytochrome P450;Cytochrome P450;Cytochrome P450, conserved site;Cytochrome P450, conserved site;Cytochrome P450, conserved site;Cytochrome P450, conserved site;Cytochrome P450	6253797	FGRAMPH1_01G13887	2	6253740	6255694	+	#N/A	1954	48.06	6883
3861	73	72	69	hypothetical protein FGSG_03861	Zn(2)-C6 fungal-type DNA-binding domain;Protein of unknown function DUF3425;Zn(2)-C6 fungal-type DNA-binding domain;Zn(2)-C6 fungal-type DNA-binding domain;Zn(2)-C6 fungal-type DNA-binding domain;Zn(2)-C6 fungal-type DNA-binding domain;Zn(2)-C6 fungal-type DNA-binding domain;Zn(2)-C6 fungal-type DNA-binding domain;Zn(2)-C6 fungal-type DNA-binding domain	6256044	FGRAMPH1_01G13889	2	6255872	6258092	-	GzZC199	2220	47.52	6884
03862_M	94	95	94	hc-toxin efflux carrier toxa	Major facilitator superfamily;Major facilitator superfamily;Major facilitator superfamily;Major facilitator superfamily;Major facilitator superfamily;Major facilitator superfamily;Major facilitator superfamily;Major facilitator superfamily;Major facilitator superfamily;Major facilitator superfamily;Major facilitator superfamily;Major facilitator superfamily;Major facilitator superfamily;Major fac…	6258306	FGRAMPH1_01G13891	2	6258306	6260136	-	#N/A	1830	48.91	6885
C21 (SMURF expanded)
16212_M	94	93	94	ferri-bacillibactin esterase	Putative esterase;Alpha/Beta hydrolase fold;Alpha/Beta hydrolase fold;Alpha/Beta hydrolase fold;Alpha/Beta hydrolase fold;Alpha/Beta hydrolase fold	5955947	FGRAMPH1_01G13599	2	5955834	5957080	+	#N/A	1246	50.4	6748
3744	95	95	95	siderophore iron transporter mirb	Major facilitator superfamily;Major facilitator superfamily;Major facilitator superfamily;Major facilitator superfamily;Major facilitator superfamily;Major facilitator superfamily;Major facilitator superfamily;Major facilitator superfamily;Major facilitator superfamily;Major facilitator superfamily;Major facilitator superfamily;Major facilitator superfamily;Major facilitator superfamily;Major fac…	5957467	FGRAMPH1_01G13601	2	5957213	5959762	-	#N/A	2549	50.73	6749
3745	94	94	94	related to aerobactin siderophore biosynthesis protein iucb	Siderophore biosynthesis protein, conserved domain;Siderophore biosynthesis protein, conserved domain;Acyl-CoA N-acyltransferase;Acyl-CoA N-acyltransferase;Acyl-CoA N-acyltransferase;Acyl-CoA N-acyltransferase	5961222	FGRAMPH1_01G13603	2	5961222	5962508	-	#N/A	1286	55.05	6750
16211	97	97	97	enoyl- hydratase	Crotonase superfamily;ClpP/crotonase-like domain;ClpP/crotonase-like domain;ClpP/crotonase-like domain;ClpP/crotonase-like domain	5964891	FGRAMPH1_01G13605	2	5964891	5965763	+	#N/A	872	58.14	6751
3747	94	94	94	nonribosomal peptide synthetase	Polyketide synthase, phosphopantetheine-binding domain;Polyketide synthase, phosphopantetheine-binding domain;AMP-dependent synthetase/ligase;Acyl carrier protein-like;Acyl carrier protein-like;Condensation domain;Amino acid adenylation domain;Acyl carrier protein-like;Acyl carrier protein-like;Acyl carrier protein-like;Acyl carrier protein-like;Acyl carrier protein-like;Phosphopantetheine attach…	5967122	FGRAMPH1_01G13607	2	5966983	5973393	+	#N/A	6410	52.29	6752
C22 (SMURF expanded)
3725	96	96	96	probable mfs-multidrug-resistance transporter	Major facilitator superfamily;Major facilitator superfamily;Major facilitator superfamily;Major facilitator superfamily;Major facilitator superfamily;Major facilitator superfamily;Major facilitator superfamily;Major facilitator superfamily;Major facilitator superfamily;Major facilitator superfamily;Major facilitator superfamily;Major facilitator superfamily;Major facilitator superfamily;Major fac…	5900769	FGRAMPH1_01G13555	2	5900769	5902577	-	#N/A	1808	54.92	6729
16215	95	95	95	dha14-like major facilitator efflux transporter (mfs transporter)	Major facilitator superfamily;Major facilitator superfamily;Major facilitator superfamily;Major facilitator superfamily;Major facilitator superfamily;Major facilitator superfamily;Major facilitator superfamily;Major facilitator superfamily;Major facilitator superfamily;Major facilitator superfamily;Major facilitator superfamily;Major facilitator superfamily;Major facilitator superfamily;Major fac…	5904402	FGRAMPH1_01G13557	2	5904322	5906087	-	#N/A	1765	49.01	6730
12391	#N/A	#N/A	#N/A	hypothetical protein FGSG_12391	N/A	5906356	FGRAMPH1_01G13559	2	5906356	5906658	-	#N/A	302	53.31	#N/A
3727	95	95	96	hypothetical protein FGSG_03727	Zn(2)-C6 fungal-type DNA-binding domain;Transcription factor domain, fungi;Transcription factor domain, fungi;Zn(2)-C6 fungal-type DNA-binding domain;Zn(2)-C6 fungal-type DNA-binding domain;Zn(2)-C6 fungal-type DNA-binding domain;Zn(2)-C6 fungal-type DNA-binding domain;Zn(2)-C6 fungal-type DNA-binding domain;Zn(2)-C6 fungal-type DNA-binding domain;Zn(2)-C6 fungal-type DNA-binding domain;Zn(2)-C6 …	5907009	FGRAMPH1_01G13561	2	5906810	5909418	+	#N/A	2608	50.5	6731
15202	#N/A	#N/A	#N/A	unnamed protein product	N/A	5909645	FGRAMPH1_01G13563	2	5909645	5909998	+	#N/A	353	45.33	#N/A
3728	96	96	96	hypothetical protein FGSG_03728	Isopenicillin N synthase-like;Phytanoyl-CoA dioxygenase;Phytanoyl-CoA dioxygenase;Phytanoyl-CoA dioxygenase;Phytanoyl-CoA dioxygenase	5910291	FGRAMPH1_01G13565	2	5910090	5911469	+	#N/A	1379	52.5	6732
3729	94	94	94	3-hydroxybenzoate 6-hydroxylase 1	FAD dependent oxidoreductase;FAD-binding domain;FAD/NAD(P)-binding domain;FAD/NAD(P)-binding domain;FAD/NAD(P)-binding domain;FAD/NAD(P)-binding domain;FAD/NAD(P)-binding domain;FAD/NAD(P)-binding domain;FAD/NAD(P)-binding domain;FAD/NAD(P)-binding domain	5912387	FGRAMPH1_01G13567	2	5912336	5913685	+	#N/A	1349	49.89	6733
3730	96	96	96	hypothetical protein FGSG_03730	Xaa-Pro dipeptidyl-peptidase, C-terminal;Xaa-Pro dipeptidyl-peptidase-like domain;Galactose-binding domain-like;Alpha/Beta hydrolase fold;Xaa-Pro dipeptidyl-peptidase, C-terminal;CocE/Serine esterase;CocE/Serine esterase;CocE/Serine esterase;Galactose-binding domain-like;Alpha/Beta hydrolase fold	5914100	FGRAMPH1_01G13569	2	5914066	5915986	-	#N/A	1920	49.58	6734
3731	97	97	97	hypothetical protein FGSG_03731	Isopenicillin N synthase-like;Phytanoyl-CoA dioxygenase;Phytanoyl-CoA dioxygenase;Phytanoyl-CoA dioxygenase;Phytanoyl-CoA dioxygenase	5916884	FGRAMPH1_01G13571	2	5916779	5918071	+	#N/A	1292	49.77	6735
03732_M	95	92	95	related to transporter protein hol1	Major facilitator superfamily;Major facilitator superfamily;Major facilitator superfamily;Sugar transporter, conserved site;Sugar transporter, conserved site;Sugar transporter, conserved site;Sugar transporter, conserved site;Sugar transporter, conserved site;Sugar transporter, conserved site;Sugar transporter, conserved site;Sugar transporter, conserved site;Sugar transporter, conserved site;Sug…	5918648	FGRAMPH1_01G13573	2	5918644	5920858	+	#N/A	2214	48.24	6736
3733	50	49	50	epoxide hydrolase	Epoxide hydrolase-like;Epoxide hydrolase;Epoxide hydrolase, N-terminal;Alpha/Beta hydrolase fold;Alpha/Beta hydrolase fold;Alpha/Beta hydrolase fold;Alpha/Beta hydrolase fold	5921218	FGRAMPH1_01G13575	2	5921218	5922613	+	#N/A	1395	50.75	10394
3734	94	94	94	hypothetical protein FGSG_03734	DJ-1/PfpI;Class I glutamine amidotransferase-like;Class I glutamine amidotransferase-like;Class I glutamine amidotransferase-like;Class I glutamine amidotransferase-like	5923322	FGRAMPH1_01G13577	2	5923134	5924046	-	#N/A	912	48.46	6737
03735_2_M	89	30	36	hypothetical protein FGSG_03735	AAA+ ATPase domain;P-loop containing nucleoside triphosphate hydrolase;Pyoverdine biosynthesis;P-loop containing nucleoside triphosphate hydrolase;ABC transporter-like;CDR ABC transporter;ABC-2 type transporter;ABC-transporter extracellular N-terminal domain;ABC-transporter extracellular N-terminal domain;ABC-transporter extracellular N-terminal domain;ABC transporter, conserved site;ABC transpor…	5924338	FGRAMPH1_01G13579	2	5924338	5931042	-	#N/A	6704	47.84	6738
16213_M	88	85	88	nonribosomal peptide synthetase	Polyketide synthase, phosphopantetheine-binding domain;Acyl carrier protein-like;Chloramphenicol acetyltransferase-like domain;AMP-dependent synthetase/ligase;AMP-dependent synthetase/ligase;AMP-dependent synthetase/ligase;Transferase;Chloramphenicol acetyltransferase-like domain;Acyl carrier protein-like;Acyl carrier protein-like;Acyl carrier protein-like;Phosphopantetheine attachment site;AMP-b…	5932150	FGRAMPH1_01G13581	2	5932150	5936818	+	#N/A	4668	48.46	6739
3737	85	85	85	siderophore iron transporter mirb	Major facilitator superfamily;Major facilitator superfamily;Major facilitator superfamily;Major facilitator superfamily;Major facilitator superfamily;Major facilitator superfamily;Major facilitator superfamily;Major facilitator superfamily;Major facilitator superfamily;Major facilitator superfamily;Major facilitator superfamily;Major facilitator superfamily;Major facilitator superfamily;Major fac…	5937948	FGRAMPH1_01G13583	2	5937948	5939699	+	#N/A	1751	49.51	6740
C23 (TRI cluster)
3529	94	94	94	glycosyl hydrolase family 17	Glycoside hydrolase family 17;Glycoside hydrolase, catalytic domain;Glycoside hydrolase, catalytic domain;Glycoside hydrolase, catalytic domain;Glycoside hydrolase, catalytic domain;Glycoside hydrolase, catalytic domain;Glycoside hydrolase, catalytic domain;Glycoside hydrolase, catalytic domain;Glycoside hydrolase, catalytic domain;Glycoside hydrolase, catalytic domain;Glycoside hydrolase, cataly…	5385061	FGRAMPH1_01G13095	2	5384776	5386109	-	#N/A	1333	50.71	6524
03530_M	91	58	91	rhamnogalacturonan acetyltransferase	SGNH hydrolase-type esterase domain;GDSL lipase/esterase;GDSL lipase/esterase;GDSL lipase/esterase;GDSL lipase/esterase;GDSL lipase/esterase;GDSL lipase/esterase;SGNH hydrolase-type esterase domain	5386480	FGRAMPH1_01G13097	2	5386480	5388213	+	#N/A	1733	44.78	6525
3531	93	93	93	hypothetical protein FGSG_03531	Tyrosinase copper-binding domain;Tyrosinase copper-binding domain;Uncharacterised domain, di-copper centre;Uncharacterised domain, di-copper centre;Tyrosinase copper-binding domain;Tyrosinase copper-binding domain;Tyrosinase copper-binding domain;Tyrosinase copper-binding domain;Tyrosinase copper-binding domain;Tyrosinase copper-binding domain;Tyrosinase copper-binding domain;Tyrosinase copper-bi…	5388335	FGRAMPH1_01G13099	2	5388335	5389452	-	#N/A	1117	51.84	6526
3532	73	73	73	trichothecene c-15 esterase	Lipase, secreted;Alpha/Beta hydrolase fold;Alpha/Beta hydrolase fold;Alpha/Beta hydrolase fold;Alpha/Beta hydrolase fold;Alpha/Beta hydrolase fold;Alpha/Beta hydrolase fold;Alpha/Beta hydrolase fold;Alpha/Beta hydrolase fold;Alpha/Beta hydrolase fold;Alpha/Beta hydrolase fold;Alpha/Beta hydrolase fold	5392461	FGRAMPH1_01G13101	2	5392461	5393798	-	Tri8	1337	51.31	6527
3533	57	38	23	3-acetyltrichothecene 4-o-acetyltransferase	Wax synthase domain;Wax synthase domain;Wax synthase domain;Wax synthase domain;Wax synthase domain;Wax synthase domain;Wax synthase domain;Wax synthase domain;Wax synthase domain	5395009	FGRAMPH1_01G13103	2	5395009	5395867	+	Tri7	858	46.85	6528
03534_M	82	70	67	15-o-acetyltransferase	15-O-acetyltransferase Tri3	5396677	FGRAMPH1_01G13105	2	5396677	5398444	+	Tri3	1767	48.22	6529
3535	88	88	88	cytochrome p450	Cytochrome P450;Cytochrome P450, E-class, group I;Cytochrome P450;Cytochrome P450;Cytochrome P450;Cytochrome P450;Cytochrome P450, conserved site;Cytochrome P450, conserved site;Cytochrome P450, conserved site;Cytochrome P450, conserved site;Cytochrome P450;Cytochrome P450	5399398	FGRAMPH1_01G13107	2	5399398	5401139	-	Tri4	1741	49.97	6530
16251	86	78	75	regulatory protein	Zinc finger, C2H2-like;Transcription regulator Tri6	5402308	FGRAMPH1_01G13109	2	5402308	5402964	+	TRI6	656	49.85	6531
3537	90	92	90	trichodiene synthase	Trichodiene synthase, ascomycetes;Isoprenoid synthase domain;Trichodiene synthase;Isoprenoid synthase domain	5405852	FGRAMPH1_01G13111	2	5405852	5407038	+	#N/A	1186	49.58	6532
3538	90	90	90	regulatory protein	Fungal transcription factor	5407706	FGRAMPH1_01G13113	2	5407706	5409058	+	#N/A	1352	49.48	6533
3539	#N/A	#N/A	#N/A	af359360_10 tri9	TRI9, Fusarium species;TRI9, Fusarium species;TRI9, Fusarium species;TRI9, Fusarium species;TRI9, Fusarium species	5409654	FGRAMPH1_01G13115	2	5409654	5409785	-	Tri9	131	53.44	#N/A
3540	89	89	89	trichothecene c-15 hydroxylase	Cytochrome P450;Cytochrome P450, E-class, group I;Cytochrome P450;Cytochrome P450;Cytochrome P450;Cytochrome P450;Cytochrome P450, conserved site;Cytochrome P450, conserved site;Cytochrome P450, conserved site;Cytochrome P450, conserved site;Cytochrome P450, conserved site;Cytochrome P450, conserved site;Cytochrome P450;Cytochrome P450	5410953	FGRAMPH1_01G13117	2	5410953	5412693	-	Tri11	1740	48.51	6534
3541	74	71	73	trichothecene efflux pump	Fungal trichothecene efflux pump;Fungal trichothecene efflux pump;Fungal trichothecene efflux pump;Fungal trichothecene efflux pump;Fungal trichothecene efflux pump;Fungal trichothecene efflux pump;Fungal trichothecene efflux pump;Fungal trichothecene efflux pump;Fungal trichothecene efflux pump;Fungal trichothecene efflux pump;Fungal trichothecene efflux pump;Fungal trichothecene efflux pump;Fun…	5413251	FGRAMPH1_01G13119	2	5413261	5415227	-	#N/A	1966	48.93	6535
03542_M	74	53	14	cytochrome p450	Cytochrome P450;Cytochrome P450;Cytochrome P450	5416141	FGRAMPH1_01G13121	2	5416141	5416628	-	Tri13	487	51.54	6536
3543	89	89	89	trichothecene biosynthesis gene	Six-bladed beta-propeller, TolB-like;Six-bladed beta-propeller, TolB-like	5418308	FGRAMPH1_01G13123	2	5418308	5419477	+	Tri14	1169	49.87	6537
C24
3489	72	72	73	hypothetical protein FGSG_03489	Leucine-rich repeat domain, L domain-like;Leucine-rich repeat domain, L domain-like;Leucine-rich repeat domain, L domain-like	5281427	FGRAMPH1_01G13001	2	5281427	5283028	+	#N/A	1601	50.47	6482
12423	#N/A	#N/A	#N/A	hypothetical protein FGSG_12423	N/A	5283133	FGRAMPH1_01G13003	2	5283133	5283483	-	#N/A	350	45.14	#N/A
12422	56	39	4	dna helicase	N/A	5284042	FGRAMPH1_01G13005	2	5284042	5284362	-	#N/A	320	55.94	12751
3491	74	49	56	hypothetical protein FGSG_03491	N/A	5285443	FGRAMPH1_01G13007	2	5285443	5285958	+	#N/A	515	51.84	6483
03492_M	#N/A	#N/A	#N/A	unnamed protein product	N/A	5287023	FGRAMPH1_01G13009	2	5287023	5287481	+	#N/A	458	51.97	#N/A
3493	58	57	57	hypothetical protein FGSG_03493	N/A	5288330	FGRAMPH1_01G13011	2	5288330	5288710	+	#N/A	380	57.11	6485
3494	91	91	91	aristolochene synthase	Isoprenoid synthase domain;Isoprenoid synthase domain	5290559	FGRAMPH1_01G13013	2	5290559	5291838	+	#N/A	1279	47.46	6486
03495_M	75	68	75	unnamed protein product	N/A	5292840	FGRAMPH1_01G13015	2	5292606	5293929	-	#N/A	1323	46.79	6487
15191	#N/A	#N/A	#N/A	unnamed protein product	N/A	5294173	FGRAMPH1_01G13017	2	5294173	5294389	-	#N/A	216	51.39	#N/A
03496_M	48	9	16	phosphotransferase enzyme family protein	Aminoglycoside phosphotransferase;Aminoglycoside phosphotransferase;Aminoglycoside phosphotransferase;Protein kinase-like domain	5295191	FGRAMPH1_01G13019	2	5295191	5296035	+	#N/A	844	48.34	9079
3497	94	94	94	hypothetical protein FGSG_03497	Peptidase S1C;PDZ domain;PDZ domain;PDZ domain;PDZ domain;PDZ domain;PDZ-like domain;PDZ-like domain;PDZ-like domain;PDZ domain;Peptidase S1, PA clan;Peptidase S1, PA clan	5296307	FGRAMPH1_01G13021	2	5296231	5299713	-	#N/A	3482	50.46	6488
3498	90	90	90	hypothetical protein FGSG_03498	Cytochrome P450;Cytochrome P450;Cytochrome P450;Cytochrome P450;Cytochrome P450;Cytochrome P450;Cytochrome P450;Cytochrome P450;Cytochrome P450	5300143	FGRAMPH1_01G13023	2	5300143	5301779	-	#N/A	1636	48.29	6489
C25
3412	97	74	72	amino-acid permease inda1	Amino acid/polyamine transporter I;Amino acid permease/ SLC12A domain;Amino acid permease/ SLC12A domain;Amino acid/polyamine transporter I;Amino acid/polyamine transporter I;Amino acid/polyamine transporter I;Amino acid/polyamine transporter I;Amino acid/polyamine transporter I;Amino acid/polyamine transporter I;Amino acid/polyamine transporter I;Amino acid/polyamine transporter I;Amino acid/pol…	5077758	FGRAMPH1_01G12823	2	5077709	5080191	-	#N/A	2482	48.99	6390
3413	81	80	80	zinc-type alcohol dehydrogenase-like protein	Polyketide synthase, enoylreductase domain;GroES-like;Alcohol dehydrogenase, C-terminal;NAD(P)-binding domain;NAD(P)-binding domain;Alcohol dehydrogenase superfamily, zinc-type;GroES-like;NAD(P)-binding domain	5081588	FGRAMPH1_01G12825	2	5081588	5082649	-	#N/A	1061	49.95	6391
3414	96	96	96	related to dimethylglycine mitochondrial precursor	Glycine cleavage T-protein, C-terminal barrel domain;Glycine cleavage T-protein, C-terminal barrel domain;FAD/NAD(P)-binding domain;Glycine cleavage T-protein, C-terminal barrel domain;FAD dependent oxidoreductase;GTP-binding protein TrmE/Glycine cleavage system T protein, domain 1;FAD dependent oxidoreductase, central domain;Glycine cleavage T-protein-like, N-terminal;Glycine cleavage T-protein-…	5083197	FGRAMPH1_01G12827	2	5083197	5085698	-	#N/A	2501	54.9	6392
16274_M	96	94	97	related to c6 transcription factor	Zn(2)-C6 fungal-type DNA-binding domain;Transcription factor domain, fungi;Zn(2)-C6 fungal-type DNA-binding domain;Zn(2)-C6 fungal-type DNA-binding domain;Zn(2)-C6 fungal-type DNA-binding domain;Zn(2)-C6 fungal-type DNA-binding domain;Zn(2)-C6 fungal-type DNA-binding domain;Zn(2)-C6 fungal-type DNA-binding domain;Zn(2)-C6 fungal-type DNA-binding domain	5088461	FGRAMPH1_01G12829	2	5088311	5091103	-	#N/A	2792	49.32	6393
03416_M	98	91	98	sarcosine oxidase	FAD dependent oxidoreductase;FAD/NAD(P)-binding domain;FAD/NAD(P)-binding domain;FAD/NAD(P)-binding domain;FAD/NAD(P)-binding domain;FAD/NAD(P)-binding domain;FAD/NAD(P)-binding domain;FAD/NAD(P)-binding domain;FAD/NAD(P)-binding domain;FAD/NAD(P)-binding domain	5092593	FGRAMPH1_01G12831	2	5092361	5094142	-	#N/A	1781	53.17	6394
C26
3340	91	91	92	polyketide synthase	Polyketide synthase, phosphopantetheine-binding domain;Polyketide synthase, acyl transferase domain;Polyketide synthase, enoylreductase domain;Polyketide synthase, ketoreductase domain;Polyketide synthase, dehydratase domain;Polyketide synthase, beta-ketoacyl synthase domain;Thiolase-like;Acyl carrier protein-like;NAD(P)-binding domain;Polyketide synthase, dehydratase domain;Polyketide synthase, …	4874233	FGRAMPH1_01G12649	2	4874233	4882757	+	#N/A	8524	51	6285
03341_M	89	42	38	hypothetical protein FPSE_04672	S-adenosyl-L-methionine-dependent methyltransferase;S-adenosyl-L-methionine-dependent methyltransferase;S-adenosyl-L-methionine-dependent methyltransferase;S-adenosyl-L-methionine-dependent methyltransferase	4883264	FGRAMPH1_01G12651	2	4882854	4884699	-	#N/A	1845	44.44	6286
3342	92	92	92	lipase esterase	Alpha/beta hydrolase fold-3;Alpha/Beta hydrolase fold;Alpha/Beta hydrolase fold;Alpha/Beta hydrolase fold;Alpha/Beta hydrolase fold	4886798	FGRAMPH1_01G12653	2	4886798	4887763	+	#N/A	965	50.05	6287
3343	95	95	95	beta-galactosidase b	Glycoside hydrolase, family 35;Beta-galactosidase, domain 2;Beta-galactosidase, domain 3;Glycoside hydrolase 35, catalytic domain;Beta-galactosidase jelly roll domain;Beta-galactosidase, domain 2;Beta-galactosidase, domain 3;Glycoside hydrolase, catalytic domain;Galactose-binding domain-like;Beta-galactosidase, domain 2;Galactose-binding domain-like;Galactose-binding domain-like;Glycoside hydrola…	4888348	FGRAMPH1_01G12655	2	4888348	4891726	+	#N/A	3378	50.95	6288
03344_M	89	87	90	hypothetical protein FGSG_03344	N/A	4892485	FGRAMPH1_01G12657	2	4892378	4894134	+	#N/A	1756	53.36	6289
3345	93	34	41	hypothetical protein FGSG_03345	Major facilitator superfamily;Major facilitator superfamily;Major facilitator superfamily;Major facilitator superfamily;Major facilitator superfamily;Major facilitator superfamily;Major facilitator superfamily;Major facilitator superfamily;Major facilitator superfamily;Major facilitator superfamily;Major facilitator superfamily;Major facilitator superfamily;Major facilitator superfamily;Major fac…	4893996	FGRAMPH1_01G12659	2	4893996	4895872	-	#N/A	1876	51.39	6290
3346	86	42	50	general amidase	Amidase signature domain;Amidase signature domain;Amidase signature domain;Amidase;Amidase signature domain	4896700	FGRAMPH1_01G12661	2	4896700	4898487	+	#N/A	1787	54.28	6291
03347_M	97	96	97	pot family proton-dependent oligopeptide transporter	Proton-dependent oligopeptide transporter family;Proton-dependent oligopeptide transporter family;Proton-dependent oligopeptide transporter family;Proton-dependent oligopeptide transporter family;Proton-dependent oligopeptide transporter family;PTR2 family proton/oligopeptide symporter, conserved site;PTR2 family proton/oligopeptide symporter, conserved site;PTR2 family proton/oligopeptide sympor…	4900837	FGRAMPH1_01G12663	2	4900688	4902890	+	#N/A	2202	51.23	6292
C27 (SMURF expanded)
03254_M	#N/A	#N/A	#N/A	unnamed protein product	N/A	4646864	FGRAMPH1_01G12433	2	4646864	4647925	+	#N/A	1061	47.13	#N/A
3255	94	94	94	related to galactinol synthase	Nucleotide-diphospho-sugar transferases;Glycosyl transferase, family 8;Glycosyl transferase, family 8;Glycosyl transferase, family 8;Nucleotide-diphospho-sugar transferases	4648065	FGRAMPH1_01G12435	2	4648065	4649105	-	#N/A	1040	53.56	6189
3256	95	95	95	related to galactinol synthase	Nucleotide-diphospho-sugar transferases;Glycosyl transferase, family 8;Glycosyl transferase, family 8;Glycosyl transferase, family 8;Nucleotide-diphospho-sugar transferases	4649893	FGRAMPH1_01G12435	2	4648065	4649105	-	#N/A	1040	53.56	6190
3257	86	86	86	alcohol dehydrogenase	Aldo/keto reductase;Aldo/keto reductase;NADP-dependent oxidoreductase domain;NADP-dependent oxidoreductase domain;Aldo/keto reductase/potassium channel subunit beta;Aldo/keto reductase/potassium channel subunit beta;Aldo/keto reductase, conserved site;Aldo/keto reductase, conserved site;NADP-dependent oxidoreductase domain	4651113	FGRAMPH1_01G12437	2	4649811	4650807	-	#N/A	996	52.61	6191
03258_M	73	67	73	linear gramicidin synthase subunit d	Polyketide synthase, phosphopantetheine-binding domain;AMP-dependent synthetase/ligase;AMP-dependent synthetase/ligase;Acyl carrier protein-like;Acyl carrier protein-like;Male sterility, NAD-binding;NAD(P)-binding domain;Acyl carrier protein-like;Acyl carrier protein-like;Acyl carrier protein-like;Acyl carrier protein-like;Acyl carrier protein-like;Acyl carrier protein-like;NAD(P)-binding domain	4654731	FGRAMPH1_01G12439	2	4651077	4654388	+	#N/A	3311	50.47	6192
	#N/A	#N/A	#N/A	thioredoxin reductase	Pyridine nucleotide-disulphide oxidoreductase, class-II;FAD/NAD(P)-binding domain;FAD/NAD(P)-binding domain;FAD/NAD(P)-binding domain;FAD/NAD(P)-binding domain;FAD/NAD(P)-binding domain;FAD/NAD(P)-binding domain		FGRAMPH1_01G12441	2	4654698	4655832	+	#N/A	1134	48.41	#N/A
3259	95	95	95	sulfide quinone-reductase	FAD/NAD(P)-binding domain;FAD/NAD(P)-binding domain;FAD/NAD(P)-binding domain;FAD/NAD(P)-binding domain;FAD/NAD(P)-binding domain;FAD/NAD(P)-binding domain;FAD/NAD(P)-binding domain	4656519	FGRAMPH1_01G12443	2	4656519	4657859	+	#N/A	1340	57.09	6193
3260	81	68	70	cytochrome p450 oxidoreductase	Cytochrome P450;Cytochrome P450, E-class, group I;Cytochrome P450;Cytochrome P450;Cytochrome P450;Cytochrome P450;Cytochrome P450, conserved site;Cytochrome P450, conserved site;Cytochrome P450, conserved site;Cytochrome P450, conserved site;Cytochrome P450, conserved site;Cytochrome P450, conserved site;Cytochrome P450;Cytochrome P450	4658257	FGRAMPH1_01G12445	2	4658092	4659936	+	#N/A	1844	48.43	6194
03261_M	91	81	91	unnamed protein product	Immunoglobulin E-set	4660328	FGRAMPH1_01G12447	2	4660151	4662019	-	#N/A	1868	47.11	6195
3262	91	91	91	nadph2 dehydrogenase chain oye2	NADH:flavin oxidoreductase/NADH oxidase, N-terminal;Aldolase-type TIM barrel;Aldolase-type TIM barrel;Aldolase-type TIM barrel;Aldolase-type TIM barrel	4663220	FGRAMPH1_01G12449	2	4663220	4664329	+	#N/A	1109	50.59	6196
16303	88	87	88	unnamed protein product	Zinc finger, CCCH-type;Zinc finger, CCCH-type;Zinc finger, CCCH-type;Zinc finger, CCCH-type;Zinc finger, CCCH-type;Zinc finger, CCCH-type;Zinc finger, CCCH-type	4664961	FGRAMPH1_01G12451	2	4664961	4666517	+	#N/A	1556	49.87	6197
3264	76	76	57	hypothetical protein FGSG_03264	Cytochrome P450;Cytochrome P450, E-class, group I;Cytochrome P450;Cytochrome P450;Cytochrome P450;Cytochrome P450, conserved site;Cytochrome P450	4668225	FGRAMPH1_01G12453	2	4668225	4669477	+	#N/A	1252	48.56	6198
C28
03064_M	92	84	92	unnamed protein product	Archaeal/bacterial/fungal rhodopsin;Archaeal/bacterial/fungal rhodopsin-like;Archaeal/bacterial/fungal rhodopsin-like;Archaeal/bacterial/fungal rhodopsin-like;Archaeal/bacterial/fungal rhodopsin-like;Archaeal/bacterial/fungal rhodopsin-like;Rhodopsin, retinal binding site;Rhodopsin, retinal binding site;Rhodopsin, retinal binding site;Rhodopsin, retinal binding site;Rhodopsin, retinal binding sit…	4122653	FGRAMPH1_01G11969	2	4122653	4124195	-	#N/A	1542	51.62	5978
16340_M	97	96	97	phytoene dehydrogenase	FAD/NAD(P)-binding domain;Carotenoid/retinoid oxidoreductase;Amine oxidase;Amine oxidase;Amine oxidase;Phytoene dehydrogenase, bacterial-type, conserved site;Phytoene dehydrogenase, bacterial-type, conserved site;Phytoene dehydrogenase, bacterial-type, conserved site;Phytoene dehydrogenase, bacterial-type, conserved site;FAD/NAD(P)-binding domain;FAD/NAD(P)-binding domain	4124434	FGRAMPH1_01G11971	2	4124321	4126382	-	#N/A	2061	47.4	5979
03066_M	96	91	96	bifunctional lycopene cyclase phytoene synthase	Squalene/phytoene synthase;Isoprenoid synthase domain;Lycopene cyclase domain;Lycopene cyclase domain;Lycopene cyclase domain;Squalene/phytoene synthase, conserved site;Squalene/phytoene synthase, conserved site;Squalene/phytoene synthase, conserved site;Squalene/phytoene synthase, conserved site;Squalene/phytoene synthase, conserved site;Squalene/phytoene synthase, conserved site;Squalene/phytoe…	4126877	FGRAMPH1_01G11973	2	4126877	4129108	-	#N/A	2231	45.58	5980
03067_M	89	84	89	lignostilbene alphabeta-dioxygenase i	Carotenoid oxygenase;Carotenoid oxygenase;Carotenoid oxygenase;Carotenoid oxygenase;Carotenoid oxygenase;Carotenoid oxygenase	4129569	FGRAMPH1_01G11975	2	4129492	4131855	+	#N/A	2363	49.01	5981
C29
2874	87	60	67	regulatory protein alcr	Zn(2)-C6 fungal-type DNA-binding domain;Zn(2)-C6 fungal-type DNA-binding domain;Zn(2)-C6 fungal-type DNA-binding domain;Zn(2)-C6 fungal-type DNA-binding domain;Zn(2)-C6 fungal-type DNA-binding domain	3626624	FGRAMPH1_01G11513	2	3626624	3629211	-	#N/A	2587	49.4	5768
2875	88	45	48	esterase estb	Beta-lactamase/transpeptidase-like;Beta-lactamase-related;Beta-lactamase-related;Beta-lactamase-related;Beta-lactamase/transpeptidase-like	3629625	FGRAMPH1_01G11515	2	3629625	3631036	-	#N/A	1411	49.54	5769
16375	85	85	85	cell wall cysteine-rich protein	N/A	3632821	FGRAMPH1_01G11517	2	3632821	3635010	-	#N/A	2189	53.77	3923
2877	85	43	40	ankyrin repeat protein	Ankyrin repeat;Ankyrin repeat-containing domain;Ankyrin repeat-containing domain;Ankyrin repeat-containing domain;Ankyrin repeat-containing domain;Ankyrin repeat;von Willebrand factor, type A;Ankyrin repeat-containing domain	3637272	FGRAMPH1_01G11519	2	3637174	3639139	+	#N/A	1965	49.31	3922
2878	67	52	55	hypothetical protein FGSG_02878	N/A	3639937	FGRAMPH1_01G11521	2	3639853	3642033	-	#N/A	2180	48.67	3921
16374	#N/A	#N/A	#N/A	unnamed protein product	ATPase, AAA-type, core;P-loop containing nucleoside triphosphate hydrolase;P-loop containing nucleoside triphosphate hydrolase	3644720	FGRAMPH1_01G11523	2	3644720	3648154	-	#N/A	3434	49.56	#N/A
C30
16391	85	84	86	mfs transporter	Major facilitator superfamily;Major facilitator superfamily;Major facilitator superfamily;Major facilitator superfamily;Major facilitator superfamily;Major facilitator superfamily;Major facilitator superfamily;Major facilitator superfamily;Major facilitator superfamily;Major facilitator superfamily;Major facilitator superfamily;Major facilitator superfamily;Major facilitator superfamily;Major fac…	3501736	FGRAMPH1_01G11397	2	3501736	3503367	-	#N/A	1631	48.5	5705
02825_M	94	91	94	positive activator of transcription	Zn(2)-C6 fungal-type DNA-binding domain;Transcription factor domain, fungi;Transcription factor domain, fungi;Zn(2)-C6 fungal-type DNA-binding domain;Zn(2)-C6 fungal-type DNA-binding domain;Zn(2)-C6 fungal-type DNA-binding domain;Zn(2)-C6 fungal-type DNA-binding domain;Zn(2)-C6 fungal-type DNA-binding domain;Zn(2)-C6 fungal-type DNA-binding domain;Zn(2)-C6 fungal-type DNA-binding domain;Zn(2)-C6 …	3503826	FGRAMPH1_01G11399	2	3503826	3506425	+	#N/A	2599	49.29	5706
16390	77	77	77	unnamed protein product	S-adenosyl-L-methionine-dependent methyltransferase;Methyltransferase type 12;Methyltransferase type 12;Methyltransferase type 12;S-adenosyl-L-methionine-dependent methyltransferase	3506911	FGRAMPH1_01G11401	2	3506767	3508581	+	#N/A	1814	44.93	5707
2827	53	27	39	hypothetical protein FGSG_02827	F-box domain;F-box domain	3509961	FGRAMPH1_01G11403	2	3509961	3510980	+	#N/A	1019	48.09	5708
2828	94	94	94	hypothetical protein FGSG_02828	N/A	3511639	FGRAMPH1_01G11405	2	3511639	3512541	+	#N/A	902	51.66	5709
2829	94	94	94	gluconate 5-dehydrogenase	Short-chain dehydrogenase/reductase SDR;Glucose/ribitol dehydrogenase;Polyketide synthase, ketoreductase domain;NAD(P)-binding domain;Short-chain dehydrogenase/reductase SDR;Short-chain dehydrogenase/reductase SDR;Short-chain dehydrogenase/reductase, conserved site;NAD(P)-binding domain	3512874	FGRAMPH1_01G11407	2	3512874	3513668	+	#N/A	794	52.64	5710
C31 (Not present in Fv)
12581_2_M	68	31	13	sterol 3-beta-glucosyltransferase	UDP-glucuronosyl/UDP-glucosyltransferase	11300	FGRAMPH1_01G16077	3	11300	12519	+	#N/A	1219	52.75	10590
12583	69	68	68	hypothetical protein FGSG_12583	NTF2-like domain;Polyketide cyclase SnoaL-like domain;NTF2-like domain	12866	FGRAMPH1_01G16079	3	12866	13318	+	#N/A	452	51.33	167
4692	87	83	86	related to tri201-trichothecene 3-o-acetyltransferase	Chloramphenicol acetyltransferase-like domain;Transferase;Chloramphenicol acetyltransferase-like domain;Chloramphenicol acetyltransferase-like domain;Chloramphenicol acetyltransferase-like domain	13353	FGRAMPH1_01G16081	3	13353	14846	-	Tri201	1493	52.24	13678
4693	23	18	20	related to integral membrane protein pth11	N/A	16295	FGRAMPH1_01G16083	3	16295	17705	+	#N/A	1410	50.35	5914
4694	29	21	13	polyketide synthase	Polyketide synthase, enoylreductase domain;Polyketide synthase, beta-ketoacyl synthase domain;Polyketide synthase, ketoreductase domain;Polyketide synthase, dehydratase domain;Polyketide synthase, acyl transferase domain;Polyketide synthase, phosphopantetheine-binding domain;Beta-ketoacyl synthase, C-terminal;Beta-ketoacyl synthase, N-terminal;Acyl transferase domain;GroES-like;Acyl transferase;A…	18999	FGRAMPH1_01G16085	3	18999	27206	+	#N/A	8207	50.42	10377
4695	#N/A	#N/A	#N/A	hypothetical protein FGSG_04695	N/A	27693	FGRAMPH1_01G16087	3	27693	28493	-	#N/A	800	50.88	#N/A
04696_M	#N/A	#N/A	#N/A	unnamed protein product	N/A	28922	FGRAMPH1_01G16089	3	28922	30832	+	#N/A	1910	51.62	#N/A
20224	#N/A	#N/A	#N/A	unnamed protein product	N/A	30235	FGRAMPH1_01G16091	3	30235	30441	-	#N/A	206	55.83	#N/A
04697_M	40	38	39	unnamed protein product	OTT_1508-like deaminase	33138	FGRAMPH1_01G16093	3	33138	34603	+	#N/A	1465	46.14	8257
4698	60	53	24	speckle-type poz protein	N/A	35501	FGRAMPH1_01G16095	3	35501	36240	+	#N/A	739	45.6	4031
04699_M	#N/A	#N/A	#N/A	amidase signature enzyme	N/A	37878	FGRAMPH1_01G16097	3	37878	38588	+	#N/A	710	47.61	#N/A
4700	90	90	90	sugar transport protein 13	Sugar/inositol transporter;Major facilitator, sugar transporter-like;Sugar/inositol transporter;Sugar/inositol transporter;Sugar/inositol transporter;Sugar/inositol transporter;Sugar transporter, conserved site;Sugar transporter, conserved site;Sugar transporter, conserved site;Sugar transporter, conserved site;Sugar transporter, conserved site;Sugar transporter, conserved site;Sugar transporter,…	41268	FGRAMPH1_01G16099	3	41268	43067	-	#N/A	1799	49.81	4512
04701_M	83	55	54	hypothetical protein FGSG_04701	Fungal transcription factor;Zn(2)-C6 fungal-type DNA-binding domain;Zn(2)-C6 fungal-type DNA-binding domain;Zn(2)-C6 fungal-type DNA-binding domain;Zn(2)-C6 fungal-type DNA-binding domain;Zn(2)-C6 fungal-type DNA-binding domain	43622	FGRAMPH1_01G16101	3	43564	45582	+	#N/A	2018	47.37	4511
04702_M	95	93	95	myo-inositol 2-dehydrogenase	Oxidoreductase, C-terminal;NAD(P)-binding domain;NAD(P)-binding domain;Oxidoreductase, N-terminal;Oxidoreductase, N-terminal;Oxidoreductase, N-terminal;NAD(P)-binding domain;NAD(P)-binding domain	45684	FGRAMPH1_01G16103	3	45684	47644	+	#N/A	1960	46.53	4510
4703	52	52	52	zinc-type alcohol dehydrogenase-like protein	Alcohol dehydrogenase, C-terminal;GroES-like;Alcohol dehydrogenase, N-terminal;NAD(P)-binding domain;NAD(P)-binding domain;Alcohol dehydrogenase superfamily, zinc-type;Alcohol dehydrogenase, zinc-type, conserved site;GroES-like;NAD(P)-binding domain	47634	FGRAMPH1_01G16105	3	47578	48844	-	#N/A	1266	48.66	8862
C32 (Not present in Fv / expanded with C31)
12597	64	5	4	transcriptional activator protein uga3	Zn(2)-C6 fungal-type DNA-binding domain;Fungal transcription factor;Zn(2)-C6 fungal-type DNA-binding domain;Zn(2)-C6 fungal-type DNA-binding domain;Zn(2)-C6 fungal-type DNA-binding domain;Zn(2)-C6 fungal-type DNA-binding domain;Zn(2)-C6 fungal-type DNA-binding domain;Zn(2)-C6 fungal-type DNA-binding domain;Zn(2)-C6 fungal-type DNA-binding domain	124236	FGRAMPH1_01G16163	3	124236	125938	+	GzZC050	1702	49.47	3488
4722	49	45	41	salicylate hydroxylase	FAD-binding domain;FAD/NAD(P)-binding domain;FAD/NAD(P)-binding domain;FAD/NAD(P)-binding domain;FAD/NAD(P)-binding domain;FAD/NAD(P)-binding domain	126049	FGRAMPH1_01G16165	3	126049	127284	-	#N/A	1235	50.12	13761
4723	43	42	40	hypothetical protein FGSG_04723	Major facilitator superfamily;Major facilitator superfamily;Major facilitator superfamily;Major facilitator superfamily;Major facilitator superfamily;Major facilitator superfamily;Major facilitator superfamily;Major facilitator superfamily;Major facilitator superfamily;Major facilitator superfamily;Major facilitator superfamily;Major facilitator superfamily;Major facilitator superfamily;Major fac…	128135	FGRAMPH1_01G16167	3	128135	129595	+	#N/A	1460	49.11	10498
12598	46	42	41	hypothetical protein FGSG_12598	N/A	130920	FGRAMPH1_01G16169	3	130920	131732	-	#N/A	812	48.4	8007
12599	36	30	36	cytochrome p450	Cytochrome P450;Cytochrome P450, E-class, group I;Cytochrome P450;Cytochrome P450;Cytochrome P450;Cytochrome P450;Cytochrome P450, conserved site;Cytochrome P450, conserved site;Cytochrome P450, conserved site;Cytochrome P450, conserved site;Cytochrome P450;Cytochrome P450	132186	FGRAMPH1_01G16171	3	132186	133978	-	#N/A	1792	45.87	2767
16406	27	6	6	unnamed protein product	Zn(2)-C6 fungal-type DNA-binding domain;Zinc finger, C2H2-like;Zn(2)-C6 fungal-type DNA-binding domain;Zn(2)-C6 fungal-type DNA-binding domain;Transcription factor domain, fungi;Zinc finger C2H2-type/integrase DNA-binding domain;Zinc finger C2H2-type/integrase DNA-binding domain;Zinc finger C2H2-type/integrase DNA-binding domain;Zn(2)-C6 fungal-type DNA-binding domain;Zinc finger, C2H2;Zinc finge…	134470	FGRAMPH1_01G16173	3	134470	137040	+	#N/A	2570	49.53	4263
C33 (SMURF expanded)
16474	96	89	93	probable dpp1-diacylglycerol pyrophosphate phosphatase	Phosphatidic acid phosphatase type 2/haloperoxidase;Phosphatidic acid phosphatase type 2/haloperoxidase;Phosphatidic acid phosphatase type 2/haloperoxidase;Phosphatidic acid phosphatase type 2/haloperoxidase;Phosphatidic acid phosphatase type 2/haloperoxidase;Phosphatidic acid phosphatase type 2/haloperoxidase;Phosphatidic acid phosphatase type 2/haloperoxidase;Phosphatidic acid phosphatase type …	2022244	FGRAMPH1_01G17739	3	2022244	2023545	-	#N/A	1301	51.11	8880
5367	93	93	94	related to u1 snrnp protein	WW domain;FF domain;FF domain;FF domain;WW domain;WW domain;WW domain;WW domain;WW domain;FF domain	2024232	FGRAMPH1_01G17741	3	2024232	2025950	+	#N/A	1718	53.55	8879
5368	95	79	70	hypothetical protein FPSE_09280	Major facilitator superfamily;Major facilitator superfamily;Major facilitator superfamily;Major facilitator superfamily;Major facilitator superfamily;Major facilitator superfamily;Major facilitator superfamily;Major facilitator superfamily;Major facilitator superfamily;Major facilitator superfamily;Major facilitator superfamily;Major facilitator superfamily;Major facilitator superfamily;Major fac…	2026040	FGRAMPH1_01G17743	3	2026040	2027810	-	#N/A	1770	48.59	8878
5369	67	35	21	translation initiation factor eif-2b subunit 2	Initiation factor 2B-related;Initiation factor 2B-related;Initiation factor 2B-related;Initiation factor 2B-related;Initiation factor 2B-related	2029285	FGRAMPH1_01G17745	3	2029285	2030364	-	#N/A	1079	50.51	8877
5370	88	54	53	hypothetical protein FG05_05370	Zn(2)-C6 fungal-type DNA-binding domain;Transcription factor domain, fungi;Transcription factor domain, fungi;Zn(2)-C6 fungal-type DNA-binding domain;Zn(2)-C6 fungal-type DNA-binding domain;Zn(2)-C6 fungal-type DNA-binding domain;Zn(2)-C6 fungal-type DNA-binding domain;Zn(2)-C6 fungal-type DNA-binding domain;Zn(2)-C6 fungal-type DNA-binding domain;Zn(2)-C6 fungal-type DNA-binding domain;Zn(2)-C6 …	2031232	FGRAMPH1_01G17747	3	2031090	2034337	-	#N/A	3247	48.66	8876
5371	96	96	96	l-ornithine n5-oxygenase	L-lysine 6-monooxygenase/L-ornithine 5-monooxygenase;NAD(P)-binding domain;FAD/NAD(P)-binding domain;FAD/NAD(P)-binding domain;FAD/NAD(P)-binding domain;FAD/NAD(P)-binding domain;FAD/NAD(P)-binding domain	2035837	FGRAMPH1_01G17749	3	2035728	2037930	-	#N/A	2202	50.77	8875
5372	87	87	87	nonribosomal peptide synthetase	Polyketide synthase, phosphopantetheine-binding domain;AMP-binding enzyme C-terminal domain;Condensation domain;Acyl carrier protein-like;Amino acid adenylation domain;AMP-dependent synthetase/ligase;AMP-dependent synthetase/ligase;AMP-dependent synthetase/ligase;AMP-dependent synthetase/ligase;AMP-dependent synthetase/ligase;Acyl carrier protein-like;Acyl carrier protein-like;Acyl carrier protei…	2045077	FGRAMPH1_01G17751	3	2043102	2060824	+	#N/A	17722	48.22	8872
5373	94	95	94	protein ybiu	Protein of unknown function DUF1479;Isopenicillin N synthase-like;Isopenicillin N synthase-like;Isopenicillin N synthase-like;Isopenicillin N synthase-like	2060037	FGRAMPH1_01G17753	3	2060037	2062562	-	#N/A	2525	53.23	8871
5374	99	99	99	choline dehydrogenase	Glucose-methanol-choline oxidoreductase;Glucose-methanol-choline oxidoreductase, N-terminal;Glucose-methanol-choline oxidoreductase, C-terminal;FAD/NAD(P)-binding domain;FAD/NAD(P)-binding domain;FAD/NAD(P)-binding domain;Glucose-methanol-choline oxidoreductase, N-terminal;Glucose-methanol-choline oxidoreductase, N-terminal;FAD/NAD(P)-binding domain	2063947	FGRAMPH1_01G17755	3	2063947	2065578	-	#N/A	1631	57.57	8870
5375	96	96	96	betaine-aldehyde dehydrogenase	Aldehyde dehydrogenase, C-terminal;Aldehyde dehydrogenase domain;Aldehyde dehydrogenase N-terminal domain;Aldehyde dehydrogenase N-terminal domain;Aldehyde dehydrogenase N-terminal domain;Aldehyde dehydrogenase, glutamic acid active site;Aldehyde dehydrogenase, cysteine active site;Aldehyde/histidinol dehydrogenase	2068528	FGRAMPH1_01G17757	3	2068528	2070057	+	#N/A	1529	54.81	8869
5376	95	93	91	transcription factor tau subunit sfc4	Tetratricopeptide repeat;Tetratricopeptide-like helical domain;Tetratricopeptide repeat 1;Tetratricopeptide repeat;Tetratricopeptide repeat;Tetratricopeptide repeat;Tetratricopeptide repeat;Tetratricopeptide repeat;Tetratricopeptide repeat-containing domain;Tetratricopeptide repeat;Tetratricopeptide repeat;Tetratricopeptide-like helical domain	2070472	FGRAMPH1_01G17759	3	2070472	2073863	-	#N/A	3391	47.98	8868
5377	96	97	96	protein vts1	Sterile alpha motif domain;Sterile alpha motif domain;Sterile alpha motif/pointed domain;Sterile alpha motif/pointed domain;Sterile alpha motif/pointed domain;Sterile alpha motif domain;Sterile alpha motif/pointed domain	2074387	FGRAMPH1_01G17761	3	2074109	2077148	-	#N/A	3039	51.43	8867
05378_M	98	98	98	60s ribosomal protein l29	Ribosomal protein L29e;Ribosomal protein L29e;Ribosomal protein L29e	2077776	FGRAMPH1_01G17763	3	2077509	2078244	-	#N/A	735	51.43	8866
C34 (SMURF expanded)
5806	92	92	92	hypothetical protein FGSG_05806	Cytochrome P450, E-class, group I;Cytochrome P450;Cytochrome P450;Cytochrome P450;Cytochrome P450;Cytochrome P450;Cytochrome P450, conserved site;Cytochrome P450, conserved site;Cytochrome P450, conserved site;Cytochrome P450, conserved site;Cytochrome P450;Cytochrome P450	3443332	FGRAMPH1_01G18801	3	3443332	3444895	+	#N/A	1563	48.3	9368
5805	98	98	98	cyanide hydratase	Carbon-nitrogen hydrolase;Carbon-nitrogen hydrolase;Carbon-nitrogen hydrolase;Carbon-nitrogen hydrolase;Nitrilase/cyanide hydratase, conserved site;Nitrilase/cyanide hydratase, conserved site;Carbon-nitrogen hydrolase;Carbon-nitrogen hydrolase	3441764	FGRAMPH1_01G18799	3	3441764	3442934	+	#N/A	1170	53.93	9367
16552	59	59	58	c6 zinc finger domain protein	N/A	3439589	FGRAMPH1_01G18797	3	3439589	3440371	-	#N/A	782	50.9	9366
5803	75	70	74	hypothetical protein FGSG_05803	N/A	3438137	FGRAMPH1_01G18795	3	3437999	3439254	+	#N/A	1255	46.22	9365
5802	96	96	96	hypothetical protein FGSG_05802	Major facilitator superfamily;Major facilitator superfamily;Major facilitator superfamily;Major facilitator superfamily;Major facilitator superfamily;Major facilitator superfamily;Major facilitator superfamily;Major facilitator superfamily;Major facilitator superfamily;Major facilitator superfamily;Major facilitator superfamily;Major facilitator superfamily;Major facilitator superfamily;Major fac…	3434974	FGRAMPH1_01G18793	3	3434974	3436579	+	#N/A	1605	51.53	9364
5801	95	87	83	major facilitator superfamily domain-containing protein 1	Major facilitator superfamily;Major facilitator superfamily;Major facilitator superfamily;Major facilitator superfamily;Major facilitator superfamily;Major facilitator superfamily;Major facilitator superfamily;Major facilitator superfamily;Major facilitator superfamily;Major facilitator superfamily;Major facilitator superfamily;Major facilitator superfamily;Major facilitator superfamily;Major fac…	3431131	FGRAMPH1_01G18791	3	3431131	3432766	+	#N/A	1635	49.66	9363
16551	88	88	88	unnamed protein product	Tetratricopeptide-like helical domain;Tetratricopeptide-like helical domain	3428091	FGRAMPH1_01G18789	3	3427846	3430570	-	#N/A	2724	46.51	9362
5799	84	82	83	hypothetical protein FGSG_05799	Alpha/beta hydrolase fold-1;Alpha/Beta hydrolase fold;Alpha/Beta hydrolase fold;Alpha/Beta hydrolase fold;Alpha/Beta hydrolase fold	3426809	FGRAMPH1_01G18787	3	3426809	3427627	-	#N/A	818	49.02	9361
5798	87	87	87	amidohydrolase ytcj	Amidohydrolase 3;Metal-dependent hydrolase, composite domain;Metal-dependent hydrolase, composite domain;Metal-dependent hydrolase, composite domain;Metal-dependent hydrolase;Metal-dependent hydrolase, composite domain	3424611	FGRAMPH1_01G18785	3	3424611	3426251	-	#N/A	1640	49.09	9360
5797	92	91	91	carboxypeptidase cpds	Peptidase S10, serine carboxypeptidase;Peptidase S10, serine carboxypeptidase;Alpha/Beta hydrolase fold;Peptidase S10, serine carboxypeptidase;Peptidase S10, serine carboxypeptidase;Serine carboxypeptidase, serine active site;Serine carboxypeptidase, serine active site;Serine carboxypeptidase, serine active site;Serine carboxypeptidase, serine active site;Serine carboxypeptidase, serine active si…	3422277	FGRAMPH1_01G18783	3	3422126	3424550	+	#N/A	2424	48.68	9358
5796	61	8	21	hypothetical protein FGSG_05796	N/A	3418794	FGRAMPH1_01G18781	3	3418794	3420668	-	#N/A	1874	47.17	9357
5795	88	88	88	hypothetical protein FGSG_05795	Chloramphenicol acetyltransferase-like domain;Chloramphenicol acetyltransferase-like domain	3416902	FGRAMPH1_01G18779	3	3416902	3418431	-	#N/A	1529	52.13	9356
17677	88	66	65	polyketide synthase	Polyketide synthase, enoylreductase domain;Polyketide synthase, phosphopantetheine-binding domain;Polyketide synthase, dehydratase domain;Polyketide synthase, acyl transferase domain;Polyketide synthase, ketoreductase domain;Polyketide synthase, beta-ketoacyl synthase domain;Beta-ketoacyl synthase, N-terminal;Acyltransferase ChoActase/COT/CPT;Ketoacyl-synthetase, C-terminal extension;Acyl carrier…	3406204	FGRAMPH1_01G18777	3	3406204	3416264	-	#N/A	10060	49.63	9355
5793	91	90	90	hypothetical protein FGSG_05793	N/A	3404842	FGRAMPH1_01G18775	3	3404685	3406190	+	#N/A	1505	45.32	9354
16549	84	84	84	sterigmatocystin 8-o-methyltransferase	O-methyltransferase COMT-type;S-adenosyl-L-methionine-dependent methyltransferase;Winged helix-turn-helix DNA-binding domain;O-methyltransferase, family 2;O-methyltransferase, family 2;O-methyltransferase, family 2;O-methyltransferase COMT-type;S-adenosyl-L-methionine-dependent methyltransferase;Winged helix-turn-helix DNA-binding domain	3402153	FGRAMPH1_01G18773	3	3401988	3403636	-	#N/A	1648	45.08	9353
5791	83	82	81	hypothetical protein FGSG_05791	ATPase, AAA-type, core;P-loop containing nucleoside triphosphate hydrolase;P-loop containing nucleoside triphosphate hydrolase;P-loop containing nucleoside triphosphate hydrolase;P-loop containing nucleoside triphosphate hydrolase	3400366	FGRAMPH1_01G18771	3	3400263	3401858	+	#N/A	1595	48.71	9352
5790	89	89	89	hypothetical protein FGSG_05790	NAD(P)-binding domain;NAD(P)-binding domain;NAD(P)-binding domain;NAD(P)-binding domain;NAD(P)-binding domain;NAD(P)-binding domain;NAD(P)-binding domain	3399005	FGRAMPH1_01G18769	3	3399005	3399733	+	#N/A	728	50.41	9351
5789	84	84	84	transcriptional activator protein partial	Zn(2)-C6 fungal-type DNA-binding domain;Zn(2)-C6 fungal-type DNA-binding domain;Zn(2)-C6 fungal-type DNA-binding domain;Fungal transcription factor;Fungal transcription factor;Fungal transcription factor;Zn(2)-C6 fungal-type DNA-binding domain;Zn(2)-C6 fungal-type DNA-binding domain;Zn(2)-C6 fungal-type DNA-binding domain	3396437	FGRAMPH1_01G18767	3	3396437	3398044	-	GzZC228	1607	46.92	9350
5788	90	79	75	hypothetical protein FGSG_05788	Aspartic peptidase domain;Aspartic peptidase domain;Aspartic peptidase domain;Aspartic peptidase domain;Aspartic peptidase domain;Aspartic peptidase domain;Aspartic peptidase domain;Aspartic peptidase domain;Aspartic peptidase domain;Aspartic peptidase domain;Aspartic peptidase domain;Aspartic peptidase domain	3394601	FGRAMPH1_01G18765	3	3394601	3396343	+	#N/A	1742	48.51	9349
12814	89	89	89	hypothetical protein FGSG_12814	Glycoside hydrolase family 47;Glycoside hydrolase family 47;Glycoside hydrolase family 47;Glycoside hydrolase family 47;Glycoside hydrolase family 47;Glycoside hydrolase family 47;Glycoside hydrolase family 47;Glycoside hydrolase family 47;Glycoside hydrolase family 47;Glycoside hydrolase family 47;Glycoside hydrolase family 47	3392457	FGRAMPH1_01G18763	3	3392457	3394142	-	#N/A	1685	49.67	9348
16548	96	81	90	regulatory protein gal4	Zn(2)-C6 fungal-type DNA-binding domain;Transcription factor domain, fungi;Zn(2)-C6 fungal-type DNA-binding domain;Zn(2)-C6 fungal-type DNA-binding domain;Transcription factor domain, fungi;Transcription factor domain, fungi;Transcription factor domain, fungi;Zn(2)-C6 fungal-type DNA-binding domain;Zn(2)-C6 fungal-type DNA-binding domain;Zn(2)-C6 fungal-type DNA-binding domain;Zn(2)-C6 fungal-typ…	3389472	FGRAMPH1_01G18761	3	3389472	3392118	-	#N/A	2646	50.53	9347
C35
16594	98	98	98	l-aminoadipate-semialdehyde dehydrogenase	L-2-aminoadipate reductase;L-2-aminoadipate reductase;Acyl carrier protein-like;Acyl carrier protein-like;Thioester reductase-like domain;Male sterility, NAD-binding;Male sterility, NAD-binding;Male sterility, NAD-binding;NAD(P)-binding domain;Acyl carrier protein-like;L-2-aminoadipate reductase;AMP-binding enzyme C-terminal domain;AMP-dependent synthetase/ligase;Amino acid adenylation domain;Ami…	4113946	FGRAMPH1_01G19349	3	4113676	4117809	+	#N/A	4133	51.22	9626
6042	96	96	96	hypothetical protein FGSG_06042	Kinetochore subunit NKP2;Kinetochore subunit NKP2	4118181	FGRAMPH1_01G19351	3	4118181	4118801	+	#N/A	620	49.84	9627
6043	93	93	95	hypothetical protein FGSG_06043	N/A	4118978	FGRAMPH1_01G19353	3	4118541	4120193	-	#N/A	1652	52.36	9628
6044	89	81	79	transcription initiation factor tfiid subunit 12	Histone-fold;Transcription initiation factor TFIID;Transcription initiation factor TFIID;Transcription initiation factor TFIID;Histone-fold	4120994	FGRAMPH1_01G19355	3	4120798	4123419	+	#N/A	2621	53.03	9630
06045_M	97	88	97	26s proteasome regulatory subunit n3	PCI/PINT associated module;Proteasome component (PCI) domain;Proteasome component (PCI) domain;26S proteasome regulatory subunit, C-terminal;Winged helix-turn-helix DNA-binding domain;Winged helix-turn-helix DNA-binding domain;Winged helix-turn-helix DNA-binding domain;Winged helix-turn-helix DNA-binding domain	4123792	FGRAMPH1_01G19357	3	4123792	4126298	+	#N/A	2506	52.31	9631
6046	92	92	92	hypothetical protein FGSG_06046	Leucine-rich repeat, ribonuclease inhibitor subtype;Leucine-rich repeat domain, L domain-like;Leucine-rich repeat domain, L domain-like;Leucine-rich repeat domain, L domain-like	4128002	FGRAMPH1_01G19359	3	4128002	4130047	+	#N/A	2045	54.47	9632
6047	90	92	90	hypothetical protein FGSG_06047	Acyl-CoA N-acyltransferase;Acyl-CoA N-acyltransferase;Histone acetyltransferase domain, MYST-type;Histone acetyltransferase domain, MYST-type;Histone acetyltransferase domain, MYST-type;Histone acetyltransferase domain, MYST-type;Acyl-CoA N-acyltransferase	4130731	FGRAMPH1_01G19361	3	4130689	4133062	+	#N/A	2373	53.18	9633
06048_M	97	97	97	atp synthase protein 9 precursor (lipid-binding protein)	ATPase, F0 complex, subunit C;V-ATPase proteolipid subunit C-like domain;ATPase, F0 complex, subunit C;ATPase, F0 complex, subunit C;ATPase, F0 complex, subunit C;ATPase, F0 complex, subunit C, DCCD-binding site;ATPase, F0 complex, subunit C, DCCD-binding site;ATPase, F0 complex, subunit C, DCCD-binding site;ATPase, F0 complex, subunit C, DCCD-binding site;ATPase, F0 complex, subunit C, DCCD-bind…	4134281	FGRAMPH1_01G19363	3	4134281	4136560	+	#N/A	2279	50.07	9634
6049	92	92	92	hypothetical protein FGSG_06049	3'-5' exonuclease domain;HRDC domain;3'-5' exonuclease domain;Ribonuclease H-like domain;HRDC domain;Exosome-associated factor Rrp6, N-terminal;Exosome-associated factor Rrp6, N-terminal;Exosome-associated factor Rrp6, N-terminal;HRDC domain;Ribonuclease H-like domain;HRDC-like	4139676	FGRAMPH1_01G19365	3	4139580	4142354	-	#N/A	2774	49.68	9635
06050_M	#N/A	#N/A	#N/A	hypothetical protein FGSG_06050	N/A	4142711	FGRAMPH1_01G19367	3	4142711	4143559	-	#N/A	848	45.75	#N/A
6051	99	99	99	#NAME?	Glycosyl transferase, family 20;Alpha,alpha-trehalose-phosphate synthase;Alpha,alpha-trehalose-phosphate synthase;Alpha,alpha-trehalose-phosphate synthase;Alpha,alpha-trehalose-phosphate synthase;Alpha,alpha-trehalose-phosphate synthase;Alpha,alpha-trehalose-phosphate synthase	4144442	FGRAMPH1_01G19369	3	4143758	4146304	+	#N/A	2546	48.74	9636
C36
6442	70	70	70	hypothetical protein FG05_06442	Zn(2)-C6 fungal-type DNA-binding domain;Zn(2)-C6 fungal-type DNA-binding domain;Zn(2)-C6 fungal-type DNA-binding domain;Zn(2)-C6 fungal-type DNA-binding domain;Zn(2)-C6 fungal-type DNA-binding domain	58441	FGRAMPH1_01G22287	4	58441	60080	-	#N/A	1639	47.35	11101
6443	82	82	82	related to paf acetylhydrolase family protein	Alpha/beta hydrolase fold-5;Alpha/Beta hydrolase fold;Alpha/Beta hydrolase fold;Platelet-activating factor acetylhydrolase;Platelet-activating factor acetylhydrolase;Platelet-activating factor acetylhydrolase;Platelet-activating factor acetylhydrolase;Platelet-activating factor acetylhydrolase;Platelet-activating factor acetylhydrolase;Platelet-activating factor acetylhydrolase;Alpha/Beta hydrola…	60637	FGRAMPH1_01G22289	4	60637	61777	+	#N/A	1140	48.95	11102
20331	#N/A	#N/A	#N/A	unnamed protein product	N/A	62366	FGRAMPH1_01G22291	4	62366	62746	+	#N/A	380	44.21	#N/A
6444	80	80	80	longiborneol synthase	Trichodiene synthase;Isoprenoid synthase domain;Isoprenoid synthase domain	64001	FGRAMPH1_01G22293	4	64001	65250	+	#N/A	1249	44.36	11105
6445	97	90	89	glycosyl hydrolase family 10	Glycoside hydrolase family 10 domain;Glycoside hydrolase family 10 domain;Glycoside hydrolase family 10 domain;Glycoside hydrolase, catalytic domain;Glycoside hydrolase, catalytic domain;Glycoside hydrolase, catalytic domain;Glycoside hydrolase family 10 domain;Glycoside hydrolase superfamily	66495	FGRAMPH1_01G22295	4	66495	67777	+	#N/A	1282	50.55	11106
16659	70	70	70	rni-like protein	F-box domain;Leucine-rich repeat domain, L domain-like;F-box domain;F-box domain;F-box domain	68227	FGRAMPH1_01G22297	4	68025	70329	-	#N/A	2304	44.01	11115
06447_M	95	71	73	3-hydroxyphenylacetate 6-hydroxylase	Cytochrome P450;Cytochrome P450, E-class, group I;Cytochrome P450;Cytochrome P450;Cytochrome P450;Cytochrome P450;Cytochrome P450;Cytochrome P450;Cytochrome P450;Cytochrome P450;Cytochrome P450	70666	FGRAMPH1_01G22299	4	70666	72326	-	#N/A	1660	49.52	11114
06448_M	84	81	84	activator of stress proteins 1	Transcription factor domain, fungi;Zn(2)-C6 fungal-type DNA-binding domain;Zn(2)-C6 fungal-type DNA-binding domain;Zn(2)-C6 fungal-type DNA-binding domain;Transcription factor domain, fungi;Transcription factor domain, fungi;Zn(2)-C6 fungal-type DNA-binding domain;Zn(2)-C6 fungal-type DNA-binding domain;Zn(2)-C6 fungal-type DNA-binding domain;Zn(2)-C6 fungal-type DNA-binding domain;Zn(2)-C6 funga…	72558	FGRAMPH1_01G22301	4	72558	74982	+	#N/A	2424	49.5	11113
C37 (SMURF expanded)
6449	91	91	91	fumarylacetoacetase	Fumarylacetoacetase, N-terminal;Fumarylacetoacetase, N-terminal;Fumarylacetoacetase;Fumarylacetoacetase, C-terminal-related;Fumarylacetoacetase, C-terminal-related;Fumarylacetoacetase;Fumarylacetoacetase;Fumarylacetoacetase, N-terminal;Fumarylacetoacetase, C-terminal-related	75927	FGRAMPH1_01G22305	4	75927	77267	-	#N/A	1340	48.51	11111
06450_M	67	67	66	homogentisate -dioxygenase	Homogentisate 1,2-dioxygenase;Homogentisate 1,2-dioxygenase;RmlC-like jelly roll fold;Homogentisate 1,2-dioxygenase;Homogentisate 1,2-dioxygenase;Homogentisate 1,2-dioxygenase;Homogentisate 1,2-dioxygenase;Homogentisate 1,2-dioxygenase;Homogentisate 1,2-dioxygenase;Homogentisate 1,2-dioxygenase;Homogentisate 1,2-dioxygenase;RmlC-like cupin domain	77615	FGRAMPH1_01G22307	4	77615	79148	+	#N/A	1533	48.27	4955
6451	32	22	21	levanbiose-producing levanase	Glycoside hydrolase, family 32;Glycosyl hydrolase family 32, C-terminal;Glycosyl hydrolase family 32, N-terminal;Glycosyl hydrolase family 32, C-terminal;Glycosyl hydrolase, five-bladed beta-propellor domain;Glycosyl hydrolase, five-bladed beta-propellor domain;Glycosyl hydrolase, five-bladed beta-propellor domain;Glycosyl hydrolase, five-bladed beta-propellor domain;Glycosyl hydrolase, five-blad…	81094	FGRAMPH1_01G22309	4	81094	82713	-	#N/A	1619	52.32	2735
6452	96	96	96	bifunctional xylanase deacetylase	NodB homology domain;NodB homology domain;NodB homology domain;NodB homology domain;NodB homology domain;NodB homology domain;NodB homology domain;NodB homology domain;NodB homology domain;NodB homology domain;NodB homology domain;NodB homology domain;NodB homology domain;Glycoside hydrolase/deacetylase, beta/alpha-barrel	85289	FGRAMPH1_01G22311	4	85289	86108	+	#N/A	819	55.8	11125
6453	95	95	95	major facilitator superfamily transporter	Major facilitator superfamily;Major facilitator superfamily;Major facilitator superfamily;Major facilitator superfamily;Major facilitator superfamily;Major facilitator superfamily;Major facilitator superfamily;Major facilitator superfamily;Major facilitator superfamily;Major facilitator superfamily;Major facilitator superfamily;Major facilitator superfamily;Major facilitator superfamily;Major fac…	86572	FGRAMPH1_01G22313	4	86572	88317	-	#N/A	1745	50.03	11126
6454	81	81	81	thioesterase family protein	HotDog domain	88851	FGRAMPH1_01G22315	4	88851	89891	+	#N/A	1040	50.38	11127
6455	96	77	69	hypothetical protein FGSG_06455	Glucose/ribitol dehydrogenase;Short-chain dehydrogenase/reductase SDR;NAD(P)-binding domain;Short-chain dehydrogenase/reductase SDR;Short-chain dehydrogenase/reductase SDR;Short-chain dehydrogenase/reductase SDR;NAD(P)-binding domain	90126	FGRAMPH1_01G22317	4	90126	91147	-	#N/A	1021	52.01	11128
17682	57	60	58	cutinase transcription factor 1 beta	Transcription factor domain, fungi;Transcription factor domain, fungi;Transcription factor domain, fungi	91459	FGRAMPH1_01G22319	4	91459	94367	+	#N/A	2908	48.69	11129
6457	92	92	92	carnitinyl- dehydratase	Crotonase superfamily;ClpP/crotonase-like domain;ClpP/crotonase-like domain;ClpP/crotonase-like domain;ClpP/crotonase-like domain	94717	FGRAMPH1_01G22321	4	94717	95561	-	#N/A	844	51.66	11130
12921	88	88	88	aminoacrylate hydrolase	Alpha/beta hydrolase fold-1;Alpha/Beta hydrolase fold;Alpha/Beta hydrolase fold;Alpha/Beta hydrolase fold	96683	FGRAMPH1_01G22323	4	96683	97477	-	#N/A	794	53.65	11131
12922	90	90	90	acyl- synthetase family member mitochondrial	AMP-binding enzyme C-terminal domain;AMP-dependent synthetase/ligase;AMP-dependent synthetase/ligase;AMP-dependent synthetase/ligase;AMP-dependent synthetase/ligase;AMP-dependent synthetase/ligase;AMP-dependent synthetase/ligase;AMP-binding, conserved site;AMP-binding, conserved site;AMP-binding, conserved site	97890	FGRAMPH1_01G22325	4	97890	99684	-	#N/A	1794	53.4	11132
6459	93	93	93	enoyl- hydratase	ClpP/crotonase-like domain;Crotonase superfamily;Crotonase superfamily;Crotonase superfamily;Crotonase superfamily;Crotonase superfamily;Crotonase superfamily;Crotonase superfamily;Crotonase superfamily;ClpP/crotonase-like domain;ClpP/crotonase-like domain;ClpP/crotonase-like domain	100166	FGRAMPH1_01G22327	4	100166	101025	+	#N/A	859	47.5	11133
06460_M	86	86	86	unnamed protein product	Transcription factor domain, fungi;Transcription factor domain, fungi;Transcription factor domain, fungi;Transcription factor domain, fungi;Transcription factor domain, fungi;Transcription factor domain, fungi;Transcription factor domain, fungi;Transcription factor domain, fungi;Transcription factor domain, fungi	101068	FGRAMPH1_01G22329	4	101068	103357	-	#N/A	2289	49.45	11134
16661	94	94	93	mfs general substrate transporter	Major facilitator superfamily;Major facilitator superfamily;Major facilitator superfamily;Major facilitator superfamily;Major facilitator superfamily;Major facilitator superfamily;Major facilitator superfamily;Major facilitator superfamily;Major facilitator superfamily;Major facilitator superfamily;Major facilitator superfamily;Major facilitator superfamily;Major facilitator superfamily;Major fac…	104398	FGRAMPH1_01G22331	4	104398	106087	-	#N/A	1689	50.92	11135
6462	87	88	87	coenzyme a synthetase	Polyketide synthase, phosphopantetheine-binding domain;Polyketide synthase, phosphopantetheine-binding domain;Acyl carrier protein-like;Acyl carrier protein-like;Acyl carrier protein-like;Acyl carrier protein-like;Acyl carrier protein-like;AMP-dependent synthetase/ligase;AMP-dependent synthetase/ligase;AMP-dependent synthetase/ligase;AMP-dependent synthetase/ligase;AMP-dependent synthetase/ligase…	110336	FGRAMPH1_01G22333	4	110336	115362	+	#N/A	5026	52.77	11136
6463	95	95	95	alpha-l-arabinofuranosidase a precursor	Alpha-L-arabinofuranosidase, C-terminal;Alpha-L-arabinofuranosidase, C-terminal;Alpha-L-arabinofuranosidase, C-terminal;Alpha-L-arabinofuranosidase, C-terminal;Alpha-L-arabinofuranosidase, C-terminal;Alpha-L-arabinofuranosidase, C-terminal;Alpha-L-arabinofuranosidase, C-terminal;Alpha-L-arabinofuranosidase, C-terminal;Alpha-L-arabinofuranosidase, C-terminal;Alpha-L-arabinofuranosidase, C-terminal…	115830	FGRAMPH1_01G22335	4	115830	117861	-	#N/A	2031	55.19	11137
6464	96	96	94	sugar transporter	Sugar/inositol transporter;Major facilitator, sugar transporter-like;Sugar/inositol transporter;Sugar/inositol transporter;Sugar/inositol transporter;Sugar/inositol transporter;Sugar transporter, conserved site;Sugar transporter, conserved site;Sugar transporter, conserved site;Sugar transporter, conserved site;Sugar transporter, conserved site;Sugar transporter, conserved site;Sugar transporter,…	118739	FGRAMPH1_01G22337	4	118560	120340	-	#N/A	1780	53.43	11138
6465	93	94	93	haloacetate dehalogenase h-1	Alpha/beta hydrolase fold-1;Alpha/Beta hydrolase fold;Alpha/Beta hydrolase fold;Alpha/Beta hydrolase fold;Alpha/Beta hydrolase fold;Alpha/Beta hydrolase fold;Alpha/Beta hydrolase fold;Alpha/Beta hydrolase fold;Alpha/Beta hydrolase fold;Alpha/Beta hydrolase fold;Alpha/Beta hydrolase fold;Alpha/Beta hydrolase fold;Alpha/Beta hydrolase fold	123738	FGRAMPH1_01G22339	4	123738	124829	+	#N/A	1091	49.04	11139
6466	93	93	93	hypothetical protein FGSG_06466	N/A	125103	FGRAMPH1_01G22341	4	125049	125875	-	#N/A	826	54	11141
6467	53	54	54	hypothetical protein FGSG_06467	N/A	127159	FGRAMPH1_01G22343	4	126964	128534	-	#N/A	1570	48.66	2763
15357	#N/A	#N/A	#N/A	unnamed protein product	N/A	129329	FGRAMPH1_01G22345	4	129329	129784	+	#N/A	455	45.27	#N/A
6468	95	95	95	hypothetical protein FGSG_06468	Major facilitator superfamily;Major facilitator superfamily;Major facilitator superfamily;Major facilitator superfamily;Major facilitator superfamily;Major facilitator superfamily;Major facilitator superfamily;Major facilitator superfamily;Major facilitator superfamily;Major facilitator superfamily;Major facilitator superfamily;Major facilitator superfamily;Major facilitator superfamily;Major fac…	133401	FGRAMPH1_01G22347	4	133401	135072	+	#N/A	1671	49.79	11144
C38
6500	73	74	68	isoflavone reductase like protein	NAD(P)-binding domain;NmrA-like domain;NmrA-like domain;NmrA-like domain;NmrA-like domain;NmrA-like domain;NmrA-like domain;NAD(P)-binding domain	263569	FGRAMPH1_01G22449	4	263569	264567	-	#N/A	998	51	11198
16668	91	91	91	aspartic proteinase precursor	Aspartic peptidase A1 family;Peptidase family A1 domain;Aspartic peptidase domain;Aspartic peptidase domain;Aspartic peptidase domain;Aspartic peptidase A1 family;Aspartic peptidase, active site;Aspartic peptidase, active site;Aspartic peptidase, active site;Aspartic peptidase, active site;Aspartic peptidase, active site;Aspartic peptidase, active site;Peptidase family A1 domain;Peptidase family …	265182	FGRAMPH1_01G22451	4	264927	267392	-	#N/A	2465	49.29	11197
	#N/A	#N/A	#N/A	protein rdr1	Transcription factor domain, fungi;Zn(2)-C6 fungal-type DNA-binding domain;Zn(2)-C6 fungal-type DNA-binding domain;Transcription factor domain, fungi;Zn(2)-C6 fungal-type DNA-binding domain;Zn(2)-C6 fungal-type DNA-binding domain;Zn(2)-C6 fungal-type DNA-binding domain;Zn(2)-C6 fungal-type DNA-binding domain;Zn(2)-C6 fungal-type DNA-binding domain;Zn(2)-C6 fungal-type DNA-binding domain		FGRAMPH1_01G22453	4	268499	274009	-	#N/A	5510	51.29	#N/A
6502	95	95	95	serine threonine-protein kinase rio1	Serine/threonine-protein kinase Rio1;RIO kinase;RIO kinase;RIO kinase;RIO kinase;RIO kinase;Serine/threonine-protein kinase Rio1;RIO kinase, conserved site;Protein kinase-like domain	268596	FGRAMPH1_01G22455	4	268596	270300	+	#N/A	1704	54.11	11196
06503_M	98	97	98	unnamed protein product	RNA-dependent RNA polymerase, eukaryotic-type;RNA-dependent RNA polymerase, eukaryotic-type;RNA-dependent RNA polymerase, eukaryotic-type	271100	FGRAMPH1_01G22457	4	274879	279092	+	#N/A	4213	50.61	11195
16669	85	85	85	unnamed protein product	RNA-dependent RNA polymerase, eukaryotic-type;RNA-dependent RNA polymerase, eukaryotic-type;RNA-dependent RNA polymerase, eukaryotic-type	274879	FGRAMPH1_01G22457	4	274879	279092	+	#N/A	4213	50.61	11194
16670	73	73	75	hypothetical protein FG05_06505	N/A	279605	FGRAMPH1_01G22459	4	279605	280430	-	#N/A	825	48.36	11193
16671	#N/A	#N/A	#N/A	unnamed protein product	N/A	281233	FGRAMPH1_01G22461	4	281233	281499	+	#N/A	266	50.38	#N/A
6506	81	82	80	hypothetical protein FGSG_06506	Chitin-binding, domain 3;Chitin-binding, domain 3;Chitin-binding, domain 3;Chitin-binding, domain 3;Chitin-binding, domain 3;Chitin-binding, domain 3;Chitin-binding, domain 3;Chitin-binding, domain 3;Chitin-binding, domain 3	281787	FGRAMPH1_01G22463	4	281787	282722	-	#N/A	935	60.32	11204
6507	97	97	97	linear gramicidin synthase subunit d	Glucose/ribitol dehydrogenase;Polyketide synthase, ketoreductase domain;Polyketide synthase, ketoreductase domain;Acyl carrier protein-like;Acyl carrier protein-like;Acyl carrier protein-like;NAD(P)-binding domain;NAD(P)-binding domain;NAD(P)-binding domain;Short-chain dehydrogenase/reductase SDR;Acyl carrier protein-like;AMP-dependent synthetase/ligase;Thioester reductase-like domain;AMP-binding…	284462	FGRAMPH1_01G22465	4	284462	288310	-	#N/A	3848	55.28	11203
12933_M	#N/A	#N/A	#N/A	unnamed protein product	N/A	289745	FGRAMPH1_01G22467	4	289745	290056	+	#N/A	311	47.91	#N/A
6508	98	98	98	aat family amino acid transporter	Amino acid/polyamine transporter I;Amino acid permease/ SLC12A domain;Amino acid permease/ SLC12A domain;Amino acid/polyamine transporter I;Amino acid permease, conserved site;Amino acid permease, conserved site;Amino acid permease, conserved site;Amino acid permease, conserved site;Amino acid permease, conserved site;Amino acid permease, conserved site;Amino acid permease, conserved site;Amino a…	291317	FGRAMPH1_01G22469	4	291317	292864	-	#N/A	1547	55.2	11181
6509	93	94	94	protein pns1	Choline transporter-like;Choline transporter-like;Choline transporter-like;Choline transporter-like;Choline transporter-like;Choline transporter-like;Choline transporter-like;Choline transporter-like;Choline transporter-like;Choline transporter-like;Choline transporter-like;Choline transporter-like;Choline transporter-like;Choline transporter-like;Choline transporter-like;Choline transporter-like…	297131	FGRAMPH1_01G22471	4	296794	298986	+	#N/A	2192	50.36	11182
6510	92	92	93	related to protein involved in authophagy	Autophagy-related protein 17;Autophagy-related protein 17	299235	FGRAMPH1_01G22473	4	299131	301108	-	#N/A	1977	51.75	11183
6511	97	97	97	calpain-like protein	Peptidase C2, calpain family;Peptidase C2, calpain, catalytic domain;Peptidase C2, calpain, catalytic domain;Peptidase C2, calpain, catalytic domain;Peptidase C2, calpain, catalytic domain;Peptidase C2, calpain, catalytic domain;Cysteine peptidase, cysteine active site;Peptidase C2, calpain, catalytic domain;Peptidase C2, calpain, catalytic domain	301658	FGRAMPH1_01G22475	4	301464	304967	-	#N/A	3503	52.13	11184
C39
16672_M	88	83	74	unnamed protein product	Zn(2)-C6 fungal-type DNA-binding domain;Zn(2)-C6 fungal-type DNA-binding domain;Zn(2)-C6 fungal-type DNA-binding domain;Zn(2)-C6 fungal-type DNA-binding domain;Zn(2)-C6 fungal-type DNA-binding domain;Zn(2)-C6 fungal-type DNA-binding domain;Zn(2)-C6 fungal-type DNA-binding domain;Zn(2)-C6 fungal-type DNA-binding domain	353058	FGRAMPH1_01G22527	4	353058	355185	-	#N/A	2127	49.13	11209
6536	93	93	93	l-pipecolate oxidase	FAD/NAD(P)-binding domain;FAD/NAD(P)-binding domain;FAD dependent oxidoreductase;FAD dependent oxidoreductase;FAD dependent oxidoreductase;FAD/NAD(P)-binding domain;FAD/NAD(P)-binding domain	355602	FGRAMPH1_01G22529	4	355526	357070	+	#N/A	1544	49.48	11208
6537	95	95	95	n amino acid transport system protein	Amino acid transporter, transmembrane domain;Amino acid transporter, transmembrane domain;Amino acid transporter, transmembrane domain;Amino acid transporter, transmembrane domain;Amino acid transporter, transmembrane domain;Amino acid transporter, transmembrane domain;Amino acid transporter, transmembrane domain;Amino acid transporter, transmembrane domain;Amino acid transporter, transmembrane d…	357176	FGRAMPH1_01G22531	4	356955	358918	-	#N/A	1963	50.38	11207
6538	97	97	85	hypothetical protein FGSG_06538	N/A	359900	FGRAMPH1_01G22533	4	359660	360871	-	#N/A	1211	45.09	11238
6539	95	95	95	hypothetical protein FGSG_06539	Pyridine nucleotide-disulphide oxidoreductase, class-II;FAD/NAD(P)-binding domain;FAD/NAD(P)-binding domain;Flavin monooxygenase-like;Flavin monooxygenase-like;Flavin monooxygenase-like;Flavin monooxygenase-like;Flavin monooxygenase-like;Flavin monooxygenase-like;Flavin monooxygenase-like;Flavin monooxygenase-like;Flavin monooxygenase-like;Flavin monooxygenase-like;Flavin monooxygenase-like;FAD/N…	361048	FGRAMPH1_01G22535	4	360903	363301	+	#N/A	2398	47.08	11237
6540	#N/A	#N/A	#N/A	hypothetical protein FGSG_06540	NTF2-like domain;Polyketide cyclase SnoaL-like domain;Polyketide cyclase SnoaL-like domain;NTF2-like domain	362886	FGRAMPH1_01G22537	4	362522	363784	-	#N/A	1262	46.91	#N/A
6541	85	86	85	related to integral membrane protein pth11	N/A	364027	FGRAMPH1_01G22539	4	364027	365373	-	#N/A	1346	50.3	11236
06542_M	96	96	96	palmitoyltransferase akr1	Ankyrin repeat;Ankyrin repeat-containing domain;Ankyrin repeat-containing domain;Zinc finger, DHHC-type, palmitoyltransferase;Zinc finger, DHHC-type, palmitoyltransferase;Zinc finger, DHHC-type, palmitoyltransferase;Zinc finger, DHHC-type, palmitoyltransferase;Zinc finger, DHHC-type, palmitoyltransferase;Zinc finger, DHHC-type, palmitoyltransferase;Zinc finger, DHHC-type, palmitoyltransferase;Zin…	369126	FGRAMPH1_01G22541	4	368846	371831	-	#N/A	2985	50.49	11235
C40
7582	94	94	95	mfs sp sugar:h+ symporter	Sugar/inositol transporter;Sugar/inositol transporter;Sugar/inositol transporter;Major facilitator, sugar transporter-like;Major facilitator, sugar transporter-like;Major facilitator, sugar transporter-like;Sugar transporter, conserved site;Sugar transporter, conserved site;Sugar transporter, conserved site;Sugar transporter, conserved site;Sugar transporter, conserved site;Sugar transporter, con…	3935832	FGRAMPH1_01G25145	4	3935832	3937722	-	#N/A	1890	51.96	12414
7583	90	90	90	transcriptional regulator	Transcriptional regulator PAI 2-type;Transcriptional regulator PAI 2-type;FMN-binding split barrel;FMN-binding split barrel;FMN-binding split barrel;FMN-binding split barrel	3939663	FGRAMPH1_01G25147	4	3939663	3940403	-	GzNEG002	740	50	12415
7584	94	94	94	related to dal5-allantoate and ureidosuccinate permease	Major facilitator superfamily;Major facilitator superfamily;Major facilitator superfamily;Major facilitator superfamily;Major facilitator superfamily;Major facilitator superfamily;Major facilitator superfamily;Major facilitator superfamily;Major facilitator superfamily;Major facilitator superfamily;Major facilitator superfamily;Major facilitator superfamily;Major facilitator superfamily;Major fac…	3941272	FGRAMPH1_01G25149	4	3941248	3943123	-	#N/A	1875	48.69	12428
7585	84	39	36	hypothetical protein FG05_07585	N/A	3943449	FGRAMPH1_01G25151	4	3943449	3945128	-	#N/A	1679	48.42	12427
13166	92	87	60	hypothetical protein FGSG_13166	Alpha/Beta hydrolase fold;Carboxylesterase, type B;Carboxylesterase, type B;Carboxylesterase, type B;Carboxylesterase type B, active site;Alpha/Beta hydrolase fold	3945514	FGRAMPH1_01G25153	4	3945514	3947151	+	#N/A	1637	48.93	12426
13167	80	77	24	hypothetical protein FGSG_13167	Class I glutamine amidotransferase-like;ThuA-like domain;ThuA-like domain;ThuA-like domain;Class I glutamine amidotransferase-like	3947381	FGRAMPH1_01G25155	4	3947381	3948112	+	#N/A	731	45.55	12426
7587	96	96	96	related to sugar transport protein stl1	Sugar/inositol transporter;Sugar/inositol transporter;Major facilitator, sugar transporter-like;Major facilitator, sugar transporter-like;Major facilitator, sugar transporter-like;Major facilitator, sugar transporter-like;Sugar transporter, conserved site;Sugar transporter, conserved site;Sugar transporter, conserved site;Sugar transporter, conserved site;Sugar transporter, conserved site;Sugar t…	3951630	FGRAMPH1_01G25157	4	3951630	3953315	+	#N/A	1685	55.07	12424
7588	68	66	73	hypothetical protein FGSG_07588	Glycine zipper 2TM domain;Glycine zipper 2TM domain	3954125	FGRAMPH1_01G25159	4	3954125	3955039	-	#N/A	914	55.03	12422
7589	77	61	54	unnamed protein product	Zn(2)-C6 fungal-type DNA-binding domain;Zn(2)-C6 fungal-type DNA-binding domain;Fungal transcription factor;Zn(2)-C6 fungal-type DNA-binding domain;Zn(2)-C6 fungal-type DNA-binding domain;Zn(2)-C6 fungal-type DNA-binding domain;Zn(2)-C6 fungal-type DNA-binding domain;Zn(2)-C6 fungal-type DNA-binding domain;Zn(2)-C6 fungal-type DNA-binding domain	3955818	FGRAMPH1_01G25161	4	3955818	3957471	+	#N/A	1653	47.55	12421
7590	94	94	94	taurine dioxygenase	TauD/TfdA-like domain;TauD/TfdA-like domain;TauD/TfdA-like domain;TauD/TfdA-like domain;TauD/TfdA-like domain	3957579	FGRAMPH1_01G25163	4	3957579	3958776	-	#N/A	1197	49.62	12420
16851	98	98	98	hypothetical protein FG05_07591	Zn(2)-C6 fungal-type DNA-binding domain;Zn(2)-C6 fungal-type DNA-binding domain;Zn(2)-C6 fungal-type DNA-binding domain;Zn(2)-C6 fungal-type DNA-binding domain;Zn(2)-C6 fungal-type DNA-binding domain;Zn(2)-C6 fungal-type DNA-binding domain;Zn(2)-C6 fungal-type DNA-binding domain;Zn(2)-C6 fungal-type DNA-binding domain;Zn(2)-C6 fungal-type DNA-binding domain;Zn(2)-C6 fungal-type DNA-binding domain	3959956	FGRAMPH1_01G25165	4	3959934	3962178	+	#N/A	2244	49.33	12419
7592	83	83	83	hypothetical protein FGSG_07592	GNAT domain;Acyl-CoA N-acyltransferase;Acyl-CoA N-acyltransferase;Acyl-CoA N-acyltransferase;GNAT domain;Acyl-CoA N-acyltransferase	3962448	FGRAMPH1_01G25167	4	3962448	3962987	+	#N/A	539	51.95	12418
7593	93	93	93	beta-glucuronidase	Glycoside hydrolase, family 2;Glycoside hydrolase, catalytic domain;Glycosyl hydrolases family 2, sugar binding domain;Glycoside hydrolase, family 2/20, immunoglobulin-like beta-sandwich domain;Galactose-binding domain-like;Glycoside hydrolase family 2, catalytic domain;Glycoside hydrolase, family 2, immunoglobulin-like beta-sandwich;Glycoside hydrolase, family 2, immunoglobulin-like beta-sandwic…	3963047	FGRAMPH1_01G25169	4	3963047	3964885	-	#N/A	1838	51.74	12417
7594	89	89	90	maltose permease	Major facilitator, sugar transporter-like;Major facilitator, sugar transporter-like;Major facilitator, sugar transporter-like;Major facilitator, sugar transporter-like;Major facilitator, sugar transporter-like;Major facilitator, sugar transporter-like;Major facilitator, sugar transporter-like;Major facilitator, sugar transporter-like;Major facilitator, sugar transporter-like;Major facilitator, su…	3965382	FGRAMPH1_01G25171	4	3965382	3967095	+	#N/A	1713	50.9	12416
13168	#N/A	#N/A	#N/A	hypothetical protein FGSG_13168	N/A	3969042	FGRAMPH1_01G25173	4	3969042	3969831	+	#N/A	789	45.88	#N/A
16852_M	83	83	83	related to integral membrane protein	N/A	3970356	FGRAMPH1_01G25175	4	3970356	3971851	+	#N/A	1495	47.69	12430
7596	91	90	88	probable bifunctional p-450:nadph-p450 reductase	Cytochrome P450;Cytochrome P450, E-class, group I;Bifunctional cytochrome P450/NADPH--cytochrome P450 reductase;Flavodoxin/nitric oxide synthase;Flavoprotein-like domain;Cytochrome P450;FAD-binding, type 1;Cytochrome P450;Cytochrome P450;Oxidoreductase FAD/NAD(P)-binding;NADPH-cytochrome p450 reductase, FAD-binding, alpha-helical domain-3;NADPH-cytochrome p450 reductase, FAD-binding, alpha-helica…	3972168	FGRAMPH1_01G25177	4	3972168	3975798	-	#N/A	3630	50.8	12431
C41
7672	93	93	93	hypothetical protein FGSG_07672	Domain of unknown function DUF2236;Domain of unknown function DUF2236;Domain of unknown function DUF2236;Domain of unknown function DUF2236;Domain of unknown function DUF2236;Domain of unknown function DUF2236;Domain of unknown function DUF2236	4162792	FGRAMPH1_01G25347	4	4162792	4164183	-	#N/A	1391	52.77	12630
16873	88	88	88	unnamed protein product	Terpene synthase, metal-binding domain;Isoprenoid synthase domain;Isoprenoid synthase domain;Isoprenoid synthase domain;Isoprenoid synthase domain;Isoprenoid synthase domain;Isoprenoid synthase domain	4164877	FGRAMPH1_01G25349	4	4164877	4166469	+	#N/A	1592	44.66	12631
7674	83	84	83	hypothetical protein FGSG_07674	Transcription factor domain, fungi;Transcription factor domain, fungi;Transcription factor domain, fungi;Transcription factor domain, fungi	4167282	FGRAMPH1_01G25351	4	4167282	4168803	+	#N/A	1521	48.78	12632
C42 (SMURF expanded)
7795	70	70	70	hypothetical protein FGSG_07795	N/A	4515907	FGRAMPH1_01G25685	4	4515907	4516830	-	#N/A	923	48.32	12500
16897	91	19	29	dimethylaniline monooxygenase	FAD/NAD(P)-binding domain;FAD/NAD(P)-binding domain;Flavin monooxygenase-like;Flavin monooxygenase-like;Flavin monooxygenase-like;Flavin monooxygenase-like;Flavin monooxygenase-like;Flavin monooxygenase-like;Flavin monooxygenase-like;Flavin monooxygenase-like;FAD/NAD(P)-binding domain	4517510	FGRAMPH1_01G25687	4	4517510	4519229	-	#N/A	1719	48.05	12499
7797	89	89	80	related to hydrolases or acyltransferases (alpha beta hydrolase superfamily)	Alpha/Beta hydrolase fold;Alpha/beta hydrolase fold-5;Alpha/beta hydrolase fold-5;Alpha/beta hydrolase fold-5;Alpha/beta hydrolase fold-5;Alpha/beta hydrolase fold-5;Alpha/beta hydrolase fold-5;Alpha/beta hydrolase fold-5;Alpha/beta hydrolase fold-5;Alpha/Beta hydrolase fold	4519858	FGRAMPH1_01G25689	4	4519858	4521168	-	#N/A	1310	50.08	12498
7798	87	87	87	fusarin c cluster-polyketide synthase nrps	Polyketide synthase, dehydratase domain;Polyketide synthase, acyl transferase domain;Polyketide synthase, ketoreductase domain;Polyketide synthase, beta-ketoacyl synthase domain;Polyketide synthase, phosphopantetheine-binding domain;NAD(P)-binding domain;NAD(P)-binding domain;Beta-ketoacyl synthase, N-terminal;Thiolase-like;S-adenosyl-L-methionine-dependent methyltransferase;S-adenosyl-L-methioni…	4521961	FGRAMPH1_01G25691	4	4521961	4533819	-	#N/A	11858	50.77	12496
13222	93	93	93	alpha beta hydrolase	Alpha/beta hydrolase fold-1;Alpha/beta hydrolase fold-1;Alpha/Beta hydrolase fold;Alpha/Beta hydrolase fold;Alpha/Beta hydrolase fold;Alpha/Beta hydrolase fold	4534405	FGRAMPH1_01G25693	4	4534405	4535664	+	#N/A	1259	50.99	12495
13223	91	91	91	fusarin c cluster-translation elongation factor	Glutathione S-transferase, C-terminal;Thioredoxin-like fold;Glutathione S-transferase, C-terminal-like;Glutathione S-transferase, N-terminal;Glutathione S-transferase, N-terminal;Glutathione S-transferase, N-terminal;Glutathione S-transferase, N-terminal;Glutathione S-transferase, C-terminal-like;Thioredoxin-like fold;Glutathione S-transferase, C-terminal-like	4536444	FGRAMPH1_01G25695	4	4536444	4537165	+	#N/A	721	48.4	12494
16898	89	89	89	fusarin c cluster-peptidase	Aspartic peptidase A1 family;Aspartic peptidase domain;Peptidase family A1 domain;Aspartic peptidase domain;Aspartic peptidase A1 family;Aspartic peptidase A1 family;Aspartic peptidase A1 family;Aspartic peptidase A1 family;Aspartic peptidase A1 family;Aspartic peptidase A1 family;Peptidase family A1 domain;Peptidase family A1 domain;Peptidase family A1 domain;Peptidase family A1 domain;Aspartic …	4537358	FGRAMPH1_01G25697	4	4537358	4538671	-	#N/A	1313	53.24	12493
7801	88	88	88	fusarin c cluster-oxidoreductase	Alpha/Beta hydrolase fold;Serine hydrolase FSH;Serine hydrolase FSH;Serine hydrolase FSH;Alpha/Beta hydrolase fold	4539457	FGRAMPH1_01G25699	4	4539457	4540158	+	#N/A	701	49.22	12492
7802	94	94	94	fusarin c cluster-transporter	Major facilitator superfamily;Major facilitator superfamily;Major facilitator superfamily;Major facilitator superfamily;Major facilitator superfamily;Major facilitator superfamily;Major facilitator superfamily;Major facilitator superfamily;Major facilitator superfamily;Major facilitator superfamily;Major facilitator superfamily;Major facilitator superfamily;Major facilitator superfamily;Major fac…	4541272	FGRAMPH1_01G25701	4	4541272	4542957	+	#N/A	1685	51.28	12490
16899	86	69	64	fusarin c cluster-oxidoreductase	Aldehyde dehydrogenase N-terminal domain;Aldehyde dehydrogenase domain;Aldehyde dehydrogenase, C-terminal;Aldehyde dehydrogenase, C-terminal;Aldehyde dehydrogenase, C-terminal;Aldehyde/histidinol dehydrogenase	4543296	FGRAMPH1_01G25703	4	4543296	4545101	+	#N/A	1805	49.64	12489
16900	94	94	94	fusarin c cluster-cytochrome p450	Cytochrome P450, E-class, group I;Cytochrome P450;Cytochrome P450;Cytochrome P450;Cytochrome P450;Cytochrome P450, conserved site;Cytochrome P450, conserved site;Cytochrome P450, conserved site;Cytochrome P450, conserved site;Cytochrome P450	4545775	FGRAMPH1_01G25705	4	4545775	4547430	+	#N/A	1655	49.55	12488
16901	85	85	85	fusarin c cluster-methyltransferase	SAM dependent carboxyl methyltransferase;S-adenosyl-L-methionine-dependent methyltransferase;S-adenosyl-L-methionine-dependent methyltransferase;S-adenosyl-L-methionine-dependent methyltransferase;S-adenosyl-L-methionine-dependent methyltransferase	4547820	FGRAMPH1_01G25707	4	4547820	4548935	+	#N/A	1115	48.52	12487
13224	89	89	89	epoxide hydrolase	Epoxide hydrolase-like;Epoxide hydrolase;Alpha/Beta hydrolase fold;Epoxide hydrolase, N-terminal;Epoxide hydrolase, N-terminal;Epoxide hydrolase, N-terminal;Alpha/Beta hydrolase fold	4549151	FGRAMPH1_01G25709	4	4549151	4550369	+	#N/A	1218	48.6	12486
16902	89	89	89	anter-specific proline-rich protein apg	GDSL lipase/esterase;SGNH hydrolase-type esterase domain;SGNH hydrolase-type esterase domain;SGNH hydrolase-type esterase domain;SGNH hydrolase-type esterase domain;SGNH hydrolase-type esterase domain;SGNH hydrolase-type esterase domain;SGNH hydrolase-type esterase domain;SGNH hydrolase-type esterase domain;SGNH hydrolase-type esterase domain;SGNH hydrolase-type esterase domain;SGNH hydrolase-typ…	4550657	FGRAMPH1_01G25711	4	4550657	4551717	+	#N/A	1060	46.89	12485
7807	71	70	71	hypothetical protein FGSG_07807	N/A	4553932	FGRAMPH1_01G25713	4	4553932	4554416	+	#N/A	484	56.2	12483
7808	82	82	82	isoamyl alcohol oxidase	Berberine/berberine-like;FAD linked oxidase, N-terminal;CO dehydrogenase flavoprotein-like, FAD-binding, subdomain 2;CO dehydrogenase flavoprotein-like, FAD-binding, subdomain 2;CO dehydrogenase flavoprotein-like, FAD-binding, subdomain 2;CO dehydrogenase flavoprotein-like, FAD-binding, subdomain 2;CO dehydrogenase flavoprotein-like, FAD-binding, subdomain 2;CO dehydrogenase flavoprotein-like, FA…	4554545	FGRAMPH1_01G25715	4	4554545	4556620	-	#N/A	2075	49.45	12482
C43
08941_M	92	93	92	alcohol dehydrogenase	Aldo/keto reductase;Aldo/keto reductase;NADP-dependent oxidoreductase domain;NADP-dependent oxidoreductase domain;Aldo/keto reductase/potassium channel subunit beta;Aldo/keto reductase/potassium channel subunit beta;Aldo/keto reductase, conserved site;Aldo/keto reductase, conserved site;NADP-dependent oxidoreductase domain	3223486	FGRAMPH1_01G11241	2	3223486	3225045	+	#N/A	1559	50.35	5631
8942	97	97	97	l-iditol 2-dehydrogenase	Polyketide synthase, enoylreductase domain;Alcohol dehydrogenase, C-terminal;Alcohol dehydrogenase, N-terminal;GroES-like;NAD(P)-binding domain;NAD(P)-binding domain;Alcohol dehydrogenase superfamily, zinc-type;Alcohol dehydrogenase, zinc-type, conserved site;GroES-like;NAD(P)-binding domain	3225660	FGRAMPH1_01G11243	2	3225460	3227311	-	#N/A	1851	50.62	5632
8943	97	97	97	2-deoxy-d-gluconate 3-dehydrogenase	Glucose/ribitol dehydrogenase;Short-chain dehydrogenase/reductase SDR;Polyketide synthase, ketoreductase domain;NAD(P)-binding domain;Short-chain dehydrogenase/reductase SDR;Short-chain dehydrogenase/reductase SDR;Short-chain dehydrogenase/reductase SDR;Short-chain dehydrogenase/reductase, conserved site;NAD(P)-binding domain	3227910	FGRAMPH1_01G11245	2	3227615	3228923	+	#N/A	1308	50	5633
8944	97	97	97	glucosamine 6-phosphate n-acetyltransferase	GNAT domain;Acyl-CoA N-acyltransferase;Acyl-CoA N-acyltransferase;GNAT domain;Acyl-CoA N-acyltransferase	3229589	FGRAMPH1_01G11247	2	3229157	3230409	-	#N/A	1252	51.28	5634
C44
15512	#N/A	#N/A	#N/A	unnamed protein product	N/A	2666169	FGRAMPH1_01G10829	2	2666169	2666952	-	#N/A	783	49.43	#N/A
20142	#N/A	#N/A	#N/A	unnamed protein product	N/A	2666532	FGRAMPH1_01G10831	2	2666532	2666792	+	#N/A	260	53.85	#N/A
8791	86	86	86	hypothetical protein FGSG_08791	Zn(2)-C6 fungal-type DNA-binding domain;Zinc finger, C2H2-like;Zinc finger C2H2-type/integrase DNA-binding domain;Zn(2)-C6 fungal-type DNA-binding domain;Zinc finger C2H2-type/integrase DNA-binding domain;Zn(2)-C6 fungal-type DNA-binding domain;Zn(2)-C6 fungal-type DNA-binding domain;Zn(2)-C6 fungal-type DNA-binding domain;Zn(2)-C6 fungal-type DNA-binding domain;Zinc finger, C2H2;Zinc finger, C2H…	2670945	FGRAMPH1_01G10833	2	2670816	2674039	+	#N/A	3223	51.13	5439
8792	90	90	90	related to stress responsive a b barrel domain protein	Stress responsive alpha-beta barrel;Stress responsive alpha-beta barrel;Stress responsive alpha-beta barrel;Stress responsive alpha-beta barrel;Dimeric alpha-beta barrel	2674990	FGRAMPH1_01G10835	2	2674734	2675430	+	#N/A	696	47.84	5440
8793	63	28	52	hypothetical protein FGSG_08793	N/A	2675457	FGRAMPH1_01G10837	2	2675457	2676455	-	#N/A	998	49.2	5441
8794	92	90	92	mfs-type transporter	Major facilitator superfamily;Major facilitator superfamily;Major facilitator superfamily;Major facilitator superfamily;Major facilitator superfamily;Sugar transporter, conserved site;Sugar transporter, conserved site;Sugar transporter, conserved site;Sugar transporter, conserved site;Sugar transporter, conserved site;Sugar transporter, conserved site;Sugar transporter, conserved site;Sugar trans…	2678069	FGRAMPH1_01G10839	2	2678069	2680075	-	#N/A	2006	49.85	5442
8795	87	87	87	polyketide synthase	Polyketide synthase, acyl transferase domain;Polyketide synthase, dehydratase domain;Polyketide synthase, enoylreductase domain;Polyketide synthase, beta-ketoacyl synthase domain;Polyketide synthase, phosphopantetheine-binding domain;Polyketide synthase, ketoreductase domain;Beta-ketoacyl synthase, C-terminal;Ketoacyl-synthetase, C-terminal extension;Polyketide synthase, ketoreductase domain;GroE…	2683760	FGRAMPH1_01G10841	2	2683760	2691185	+	#N/A	7425	49.41	5444
16968	73	66	71	unnamed protein product	N/A	2692219	FGRAMPH1_01G10843	2	2692219	2693726	-	#N/A	1507	49.83	5445
20143	#N/A	#N/A	#N/A	unnamed protein product	N/A	2694240	FGRAMPH1_01G10845	2	2694240	2694665	+	#N/A	425	48.24	#N/A
8797	93	93	93	alpha-d-xyloside xylohydrolase	Glycoside hydrolase family 31;Aldolase-type TIM barrel;Aldolase-type TIM barrel;Aldolase-type TIM barrel;Galactose mutarotase-like domain;Glycoside hydrolase superfamily;Glycoside hydrolase superfamily	2695586	FGRAMPH1_01G10847	2	2695586	2697624	+	#N/A	2038	50.79	5447
16967_M	77	72	66	unnamed protein product	Zn(2)-C6 fungal-type DNA-binding domain;Zinc finger, C2H2-like;Zinc finger C2H2-type/integrase DNA-binding domain;Zinc finger C2H2-type/integrase DNA-binding domain;Zn(2)-C6 fungal-type DNA-binding domain;Zn(2)-C6 fungal-type DNA-binding domain;Zn(2)-C6 fungal-type DNA-binding domain;Zinc finger, C2H2;Zinc finger, C2H2;Zinc finger, C2H2;Zinc finger, C2H2;Zinc finger, C2H2;Zinc finger, C2H2;Zinc f…	2697911	FGRAMPH1_01G10849	2	2697911	2700732	-	#N/A	2821	48.53	5448
8799	93	93	93	maltose permease mal31	Major facilitator, sugar transporter-like;Sugar/inositol transporter;Sugar/inositol transporter;Sugar/inositol transporter;Sugar transporter, conserved site;Sugar transporter, conserved site;Sugar transporter, conserved site;Sugar transporter, conserved site;Sugar transporter, conserved site;Sugar transporter, conserved site;Sugar transporter, conserved site;Sugar transporter, conserved site;Suga…	2701915	FGRAMPH1_01G10851	2	2701915	2703540	+	#N/A	1625	48.92	5449
8800	94	94	94	bzip transcription factor	Basic-leucine zipper domain;Basic-leucine zipper domain;Basic-leucine zipper domain;Yap1 redox domain;Transcription factor PAP1;Transcription factor PAP1;Transcription factor PAP1;Basic-leucine zipper domain;Basic-leucine zipper domain;Basic-leucine zipper domain;Basic-leucine zipper domain	2705459	FGRAMPH1_01G10853	2	2704984	2707769	+	#N/A	2785	48.87	5450
8801	92	92	92	ww domain binding protein 11	WW domain binding protein 11;WW domain binding protein 11;H/ACA ribonucleoprotein complex, subunit Gar1	2708165	FGRAMPH1_01G10855	2	2708165	2709020	+	#N/A	855	51.81	5451
8802	97	97	92	major facilitator superfamily general substrate transporter	Major facilitator superfamily;Major facilitator superfamily;Major facilitator superfamily;Major facilitator superfamily;Major facilitator superfamily;Major facilitator superfamily;Major facilitator superfamily;Major facilitator superfamily;Major facilitator superfamily;Major facilitator superfamily;Major facilitator superfamily;Major facilitator superfamily;Major facilitator superfamily;Major fac…	2709808	FGRAMPH1_01G10857	2	2709037	2712905	+	#N/A	3868	50.49	5452
C45
8410	95	95	95	myo-inositol transporter 1	Sugar/inositol transporter;Sugar/inositol transporter;Sugar/inositol transporter;Major facilitator, sugar transporter-like;Major facilitator, sugar transporter-like;Major facilitator, sugar transporter-like;Sugar transporter, conserved site;Sugar transporter, conserved site;Sugar transporter, conserved site;Sugar transporter, conserved site;Sugar transporter, conserved site;Sugar transporter, con…	1312205	FGRAMPH1_01G09887	2	1312205	1313800	-	#N/A	1595	50.53	5009
8411	92	85	90	related to arca protein	N/A	1314224	FGRAMPH1_01G09889	2	1314224	1316796	+	#N/A	2572	47.63	5010
8412	94	94	94	cytochrome p450 oxidoreductase	Cytochrome P450;Cytochrome P450, E-class, group I;Cytochrome P450;Cytochrome P450;Cytochrome P450;Cytochrome P450;Cytochrome P450, conserved site;Cytochrome P450, conserved site;Cytochrome P450, conserved site;Cytochrome P450, conserved site;Cytochrome P450;Cytochrome P450	1316948	FGRAMPH1_01G09891	2	1316948	1318534	-	#N/A	1586	50.88	5011
8413	89	89	89	nadph-ferrihemoprotein reductase	Flavodoxin-like;Flavoprotein pyridine nucleotide cytochrome reductase;NADPH-cytochrome P450 reductase;NADPH-cytochrome P450 reductase;Flavodoxin/nitric oxide synthase;NADPH-cytochrome p450 reductase, FAD-binding, alpha-helical domain-3;FAD-binding, type 1;FAD-binding, type 1;Flavoprotein-like domain;Oxidoreductase FAD/NAD(P)-binding;Oxidoreductase FAD/NAD(P)-binding;Oxidoreductase FAD/NAD(P)-bind…	1319219	FGRAMPH1_01G09893	2	1319128	1321392	+	#N/A	2264	48.54	5012
15480	#N/A	#N/A	#N/A	unnamed protein product	N/A	1321702	FGRAMPH1_01G09895	2	1321702	1321876	-	#N/A	174	43.1	#N/A
20129	#N/A	#N/A	#N/A	unnamed protein product	N/A	1322434	FGRAMPH1_01G09899	2	1322434	1322763	-	#N/A	329	52.89	#N/A
8414	94	94	94	beta-fructofuranosidase	Glycoside hydrolase, family 32;Glycosyl hydrolase family 32, C-terminal;Glycosyl hydrolase family 32, N-terminal;Glycosyl hydrolase family 32, C-terminal;Glycosyl hydrolase family 32, C-terminal;Glycosyl hydrolase family 32, C-terminal;Glycosyl hydrolase family 32, C-terminal;Glycosyl hydrolase family 32, C-terminal;Glycosyl hydrolase family 32, C-terminal;Glycosyl hydrolase family 32, C-terminal…	1322482	FGRAMPH1_01G09901	2	1323675	1325592	-	#N/A	1917	52.22	5013
C46	#N/A	#N/A	#N/A
17057	90	91	90	long-chain-fatty-acid- ligase	AMP-dependent synthetase/ligase;AMP-dependent synthetase/ligase;AMP-dependent synthetase/ligase;AMP-dependent synthetase/ligase;AMP-binding enzyme C-terminal domain;Acyl carrier protein-like;Acyl carrier protein-like;Acyl carrier protein-like;AMP-binding, conserved site;AMP-binding, conserved site;AMP-binding, conserved site;AMP-binding, conserved site	1022810	FGRAMPH1_01G09651	2	1022772	1026593	-	#N/A	3821	51.06	4899
17056	89	89	89	n-alkane-inducible cytochrome p450	Cytochrome P450, E-class, group I;Cytochrome P450;Cytochrome P450;Cytochrome P450;Cytochrome P450;Cytochrome P450;Cytochrome P450, conserved site;Cytochrome P450, conserved site;Cytochrome P450, conserved site;Cytochrome P450, conserved site;Cytochrome P450, conserved site;Cytochrome P450, conserved site;Cytochrome P450	1029246	FGRAMPH1_01G09653	2	1029246	1030864	+	#N/A	1618	49.38	4901
8321	92	58	57	related to acriflavine sensitivity control protein acr-2	Zn(2)-C6 fungal-type DNA-binding domain;Zn(2)-C6 fungal-type DNA-binding domain;Fungal transcription factor;Zn(2)-C6 fungal-type DNA-binding domain;Zn(2)-C6 fungal-type DNA-binding domain;Zn(2)-C6 fungal-type DNA-binding domain;Zn(2)-C6 fungal-type DNA-binding domain	1032321	FGRAMPH1_01G09655	2	1032052	1034510	-	#N/A	2458	48.37	4902
C47 (Not present in Fv/ expanded)
17085	47	43	47	class iii aminotransferase	Pyridoxal phosphate-dependent transferase, major region, subdomain 2;Aminotransferase class-III;Pyridoxal phosphate-dependent transferase, major region, subdomain 1;Aminotransferase class-III;Aminotransferase class-III;Pyridoxal phosphate-dependent transferase	681724	FGRAMPH1_01G09365	2	681724	683522	-	#N/A	1798	47.94	2554
8206	56	45	54	hypothetical protein FGSG_08206	Stress responsive alpha-beta barrel;Stress responsive alpha-beta barrel;Stress responsive alpha-beta barrel;Stress responsive alpha-beta barrel;Dimeric alpha-beta barrel	684528	FGRAMPH1_01G09367	2	684528	684992	+	#N/A	464	47.84	5440
08207_M	43	41	40	cytochrome p450	Cytochrome P450, E-class, group IV;Cytochrome P450;Cytochrome P450;Cytochrome P450;Cytochrome P450;Cytochrome P450, conserved site;Cytochrome P450, conserved site;Cytochrome P450, conserved site;Cytochrome P450, conserved site;Cytochrome P450, conserved site;Cytochrome P450, conserved site;Cytochrome P450;Cytochrome P450	685262	FGRAMPH1_01G09369	2	685262	686976	-	#N/A	1714	49.53	6814
8208	33	20	13	polyketide synthase	Polyketide synthase, phosphopantetheine-binding domain;Polyketide synthase, ketoreductase domain;Polyketide synthase, acyl transferase domain;Polyketide synthase, beta-ketoacyl synthase domain;Polyketide synthase, dehydratase domain;Polyketide synthase, enoylreductase domain;Polyketide synthase, ketoreductase domain;Thiolase-like;S-adenosyl-L-methionine-dependent methyltransferase;Beta-ketoacyl s…	688057	FGRAMPH1_01G09371	2	688057	695828	-	#N/A	7771	52.18	12496
8209	33	27	9	nonribosomal peptide synthetase	Polyketide synthase, phosphopantetheine-binding domain;Polyketide synthase, phosphopantetheine-binding domain;Condensation domain;Amino acid adenylation domain;Amino acid adenylation domain;Amino acid adenylation domain;Acyl carrier protein-like;Acyl carrier protein-like;Acyl carrier protein-like;AMP-binding enzyme C-terminal domain;Acyl carrier protein-like;AMP-dependent synthetase/ligase;AMP-de…	697031	FGRAMPH1_01G09373	2	697031	710656	+	#N/A	13625	49.82	20
8210	92	83	91	hypothetical protein FGSG_08210	N/A	711098	FGRAMPH1_01G09375	2	711098	711675	-	#N/A	577	51.99	4752
8211	73	70	32	matrix metalloproteinase-11 protein	Metallopeptidase, catalytic domain;Metallopeptidase, catalytic domain	713959	FGRAMPH1_01G09377	2	713959	714385	+	#N/A	426	48.36	4754
13421	55	51	10	beta- -mannosyl-glycoprotein 4-beta-n-acetylglucosaminyltransferase	N/A	714879	FGRAMPH1_01G09379	2	714879	715118	-	#N/A	239	47.28	8614
15034	#N/A	#N/A	#N/A	unnamed protein product	N/A	716996	FGRAMPH1_01G09381	2	716996	717292	+	#N/A	296	47.64	#N/A
15470	71	38	7	unnamed protein product	N/A	717532	FGRAMPH1_01G09383	2	717532	717711	-	#N/A	179	47.49	4756
17084	81	80	81	unnamed protein product	N/A	718242	FGRAMPH1_01G09385	2	718136	719539	-	#N/A	1403	49.25	4757
8214	74	74	74	hypothetical protein FGSG_08214	N/A	720040	FGRAMPH1_01G09387	2	720040	720685	-	#N/A	645	47.29	4758
17083	65	66	65	unnamed protein product	Ankyrin repeat;Ankyrin repeat;Ankyrin repeat-containing domain;Fungal N-terminal domain of STAND protein;Ankyrin repeat-containing domain;Ankyrin repeat-containing domain;Ankyrin repeat-containing domain;Ankyrin repeat-containing domain;Ankyrin repeat-containing domain;Ankyrin repeat-containing domain;Ankyrin repeat-containing domain;Ankyrin repeat-containing domain;Ankyrin repeat-containing doma…	721243	FGRAMPH1_01G09389	2	721243	727903	-	#N/A	6660	46.05	4759
C48
8175	84	84	85	hypothetical protein FGSG_08175	N/A	603900	FGRAMPH1_01G09287	2	603900	605386	+	#N/A	1486	53.16	4684
8176	74	74	74	hypothetical protein FGSG_08176	N/A	605758	FGRAMPH1_01G09289	2	605726	606175	+	#N/A	449	46.99	4683
8177	87	41	49	mfs sp sugar:h+ symporter	Sugar/inositol transporter;Major facilitator, sugar transporter-like;Major facilitator, sugar transporter-like;Sugar/inositol transporter;Sugar/inositol transporter;Sugar/inositol transporter;Sugar transporter, conserved site;Sugar transporter, conserved site;Sugar transporter, conserved site;Sugar transporter, conserved site;Sugar transporter, conserved site;Sugar transporter, conserved site;Sug…	607030	FGRAMPH1_01G09291	2	607030	608915	+	#N/A	1885	50.29	4284
8178	#N/A	#N/A	#N/A	acetoacetate decarboxylase	Acetoacetate decarboxylase;Acetoacetate decarboxylase beta barrel domain;Acetoacetate decarboxylase beta barrel domain	609631	FGRAMPH1_01G09293	2	609631	610371	+	#N/A	740	51.62	#N/A
8179	28	14	16	hypothetical protein FGSG_08179	Zn(2)-C6 fungal-type DNA-binding domain;Zn(2)-C6 fungal-type DNA-binding domain;Zn(2)-C6 fungal-type DNA-binding domain;Zn(2)-C6 fungal-type DNA-binding domain;Zn(2)-C6 fungal-type DNA-binding domain;Zn(2)-C6 fungal-type DNA-binding domain;Zn(2)-C6 fungal-type DNA-binding domain;Zn(2)-C6 fungal-type DNA-binding domain	610500	FGRAMPH1_01G09295	2	610500	612499	-	#N/A	1999	51.08	6426
8180	71	66	72	hypothetical protein FGSG_08180	N/A	613164	FGRAMPH1_01G09297	2	613164	613553	+	#N/A	389	56.56	4287
08181_M	91	91	91	presilphiperfolan-8-beta-ol synthase	Terpene synthase, metal-binding domain;Isoprenoid synthase domain;Isoprenoid synthase domain	613792	FGRAMPH1_01G09299	2	613792	615064	-	#N/A	1272	50.16	4682
8182	78	80	78	hypothetical protein FGSG_08182	Zn(2)-C6 fungal-type DNA-binding domain;Zn(2)-C6 fungal-type DNA-binding domain;Zn(2)-C6 fungal-type DNA-binding domain;Zn(2)-C6 fungal-type DNA-binding domain;Zn(2)-C6 fungal-type DNA-binding domain;Zn(2)-C6 fungal-type DNA-binding domain	616194	FGRAMPH1_01G09301	2	616194	617885	+	#N/A	1691	49.85	4681
8183	87	87	87	cytochrome p450 4f12	Cytochrome P450;Cytochrome P450, E-class, group I;Cytochrome P450;Cytochrome P450;Cytochrome P450;Cytochrome P450;Cytochrome P450;Cytochrome P450;Cytochrome P450;Cytochrome P450	618607	FGRAMPH1_01G09303	2	618607	620540	+	#N/A	1933	50.34	4680
8184	87	82	81	hypothetical protein FGSG_08184	Acyl carrier protein-like;Acyl carrier protein-like;Transferase;Transferase;Acyl carrier protein-like;Chloramphenicol acetyltransferase-like domain;AMP-dependent synthetase/ligase;Chloramphenicol acetyltransferase-like domain;Chloramphenicol acetyltransferase-like domain;Chloramphenicol acetyltransferase-like domain;AMP-binding, conserved site;Acyl carrier protein-like;Acyl carrier protein-like	621601	FGRAMPH1_01G09305	2	621601	625549	+	#N/A	3948	52.15	4679
20118	#N/A	#N/A	#N/A	unnamed protein product	N/A	625746	FGRAMPH1_01G09307	2	625746	626162	+	#N/A	416	50	#N/A
8185	83	84	79	spore wall maturation protein dit1	Pyoverdine biosynthesis;Pyoverdine biosynthesis;Pyoverdine biosynthesis	626481	FGRAMPH1_01G09309	2	626481	627975	+	#N/A	1494	50.2	4678
17088	94	94	94	trichodiene oxygenase	Cytochrome P450;Cytochrome P450, E-class, group I;Cytochrome P450;Cytochrome P450;Cytochrome P450;Cytochrome P450;Cytochrome P450, conserved site;Cytochrome P450, conserved site;Cytochrome P450, conserved site;Cytochrome P450, conserved site;Cytochrome P450, conserved site;Cytochrome P450, conserved site;Cytochrome P450;Cytochrome P450	628551	FGRAMPH1_01G09311	2	628551	630425	-	#N/A	1874	49.52	4677
8187	89	89	89	related to cytochrome p450 monooxygenase	Cytochrome P450, E-class, group IV;Cytochrome P450;Cytochrome P450;Cytochrome P450;Cytochrome P450;Cytochrome P450, conserved site;Cytochrome P450, conserved site;Cytochrome P450, conserved site;Cytochrome P450, conserved site;Cytochrome P450;Cytochrome P450	631226	FGRAMPH1_01G09313	2	631226	632996	-	#N/A	1770	49.1	4676
08188_M	89	89	89	cu2+-exporting atpase	P-type ATPase, subfamily IB;HAD-like domain;P-type ATPase, cytoplasmic domain N;Heavy metal-associated domain, HMA;Heavy metal-associated domain, copper ion-binding;P-type ATPase, A domain;P-type ATPase, A domain;P-type ATPase, A domain;P-type ATPase, A domain;P-type ATPase, A domain;P-type ATPase;P-type ATPase;P-type ATPase;P-type ATPase, phosphorylation site;P-type ATPase, phosphorylation site;…	634036	FGRAMPH1_01G09315	2	634036	637355	+	#N/A	3319	51.1	4675
13429	84	68	51	hypothetical protein FGSG_13429	N/A	638151	FGRAMPH1_01G09317	2	638151	639916	+	#N/A	1765	45.84	4673
13428	30	8	21	hypothetical protein FGSG_13428	N/A	640188	FGRAMPH1_01G09319	2	640188	641669	+	#N/A	1481	45.51	5
8190	32	30	32	hypothetical protein FGSG_08190	NAD(P)-binding domain;NmrA-like domain;NmrA-like domain;NmrA-like domain;NAD(P)-binding domain	642079	FGRAMPH1_01G09321	2	642079	643051	-	#N/A	972	49.07	3897
15467	#N/A	#N/A	#N/A	unnamed protein product	N/A	643699	FGRAMPH1_01G09323	2	643699	643872	-	#N/A	173	49.13	#N/A
17087	84	53	49	hypothetical protein FGSG_08191	Cytochrome P450, E-class, group IV;Cytochrome P450;Cytochrome P450;Cytochrome P450;Cytochrome P450;Cytochrome P450, conserved site;Cytochrome P450, conserved site;Cytochrome P450, conserved site;Cytochrome P450, conserved site;Cytochrome P450, conserved site;Cytochrome P450, conserved site;Cytochrome P450, conserved site;Cytochrome P450, conserved site;Cytochrome P450;Cytochrome P450;Cytochrome P…	644102	FGRAMPH1_01G09325	2	643874	645499	+	#N/A	1625	47.57	4736
C49
8077	92	92	92	nadh oxidase	NADH:flavin oxidoreductase/NADH oxidase, N-terminal;Aldolase-type TIM barrel;Aldolase-type TIM barrel;Aldolase-type TIM barrel;Aldolase-type TIM barrel	326860	FGRAMPH1_01G09063	2	326755	328230	-	#N/A	1475	49.97	4558
8078	86	86	86	hypothetical protein FGSG_08078	Amidase signature domain;Amidase signature domain;Amidase signature domain;Amidase;Amidase signature domain	328727	FGRAMPH1_01G09065	2	328727	330810	+	#N/A	2083	47.05	4559
8079	89	89	89	benzoate 4-monooxygenase	Cytochrome P450, E-class, group I;Cytochrome P450;Cytochrome P450;Cytochrome P450;Cytochrome P450;Cytochrome P450;Cytochrome P450, conserved site;Cytochrome P450, conserved site;Cytochrome P450, conserved site;Cytochrome P450, conserved site;Cytochrome P450;Cytochrome P450	331321	FGRAMPH1_01G09067	2	331321	332948	+	#N/A	1627	49.29	4560
8080	77	77	76	hypothetical protein FGSG_08080	Zn(2)-C6 fungal-type DNA-binding domain;Zn(2)-C6 fungal-type DNA-binding domain;Zn(2)-C6 fungal-type DNA-binding domain;Zn(2)-C6 fungal-type DNA-binding domain;Zn(2)-C6 fungal-type DNA-binding domain;Zn(2)-C6 fungal-type DNA-binding domain;Zn(2)-C6 fungal-type DNA-binding domain;Zn(2)-C6 fungal-type DNA-binding domain;Zn(2)-C6 fungal-type DNA-binding domain;Zn(2)-C6 fungal-type DNA-binding domain	333792	FGRAMPH1_01G09069	2	333792	335039	-	#N/A	1247	49.08	4561
8081	89	90	89	2og-fe oxygenase family protein	Oxoglutarate/iron-dependent dioxygenase;Isopenicillin N synthase-like;Isopenicillin N synthase-like;Isopenicillin N synthase-like;Oxoglutarate/iron-dependent dioxygenase;Oxoglutarate/iron-dependent dioxygenase	337546	FGRAMPH1_01G09071	2	337546	338655	-	#N/A	1109	54.01	4562
8082	82	82	82	gnat family n- protein	Acyl-CoA N-acyltransferase;GNAT domain;Acyl-CoA N-acyltransferase	339572	FGRAMPH1_01G09073	2	339572	340170	-	#N/A	598	48.16	4563
8083	89	89	90	glutamate decarboxylase	Pyridoxal phosphate-dependent decarboxylase;Pyridoxal phosphate-dependent transferase, major region, subdomain 2;Pyridoxal phosphate-dependent transferase, major region, subdomain 1;Pyridoxal phosphate-dependent transferase, major region, subdomain 1;Pyridoxal phosphate-dependent transferase, major region, subdomain 1;Pyridoxal phosphate-dependent transferase	340798	FGRAMPH1_01G09075	2	340798	342413	+	#N/A	1615	50.84	4564
8084	87	88	87	major facilitator superfamily transporter	Major facilitator superfamily;Major facilitator superfamily;Major facilitator superfamily;Major facilitator superfamily;Major facilitator superfamily;Major facilitator superfamily;Major facilitator superfamily;Major facilitator superfamily;Major facilitator superfamily;Major facilitator superfamily;Major facilitator superfamily;Major facilitator superfamily;Major facilitator superfamily;Major fac…	343286	FGRAMPH1_01G09077	2	343286	344718	+	#N/A	1432	45.53	4565
C50
8061	89	89	89	quinate utilization oxidoreductase protein	Oxidoreductase, N-terminal;Oxidoreductase, N-terminal;NAD(P)-binding domain;Oxidoreductase, C-terminal;Oxidoreductase, C-terminal;Oxidoreductase, C-terminal;Oxidoreductase, C-terminal;Oxidoreductase, C-terminal;Oxidoreductase, C-terminal;Oxidoreductase, C-terminal;Oxidoreductase, C-terminal;NAD(P)-binding domain;NAD(P)-binding domain	290944	FGRAMPH1_01G09023	2	290944	292017	-	#N/A	1073	49.67	4477
8062	97	97	97	related to dehydrogenases and related proteins	NAD(P)-binding domain;Oxidoreductase, C-terminal;Oxidoreductase, N-terminal;Oxidoreductase, N-terminal;Oxidoreductase, N-terminal;Oxidoreductase, N-terminal;NAD(P)-binding domain	292326	FGRAMPH1_01G09025	2	292326	293648	-	#N/A	1322	48.49	4475
8063	96	96	96	thioredoxin-like protein clot	Protein of unknown function DUF953, thioredoxin-like;Thioredoxin-like fold;Protein of unknown function DUF953, thioredoxin-like;Thioredoxin-like fold	294191	FGRAMPH1_01G09027	2	293797	294735	-	#N/A	938	47.87	4476
8064	91	92	91	cutinase transcription factor 1 beta	Zn(2)-C6 fungal-type DNA-binding domain;Zn(2)-C6 fungal-type DNA-binding domain;Transcription factor domain, fungi;Zn(2)-C6 fungal-type DNA-binding domain;Zn(2)-C6 fungal-type DNA-binding domain;Zn(2)-C6 fungal-type DNA-binding domain;Zn(2)-C6 fungal-type DNA-binding domain;Zn(2)-C6 fungal-type DNA-binding domain;Zn(2)-C6 fungal-type DNA-binding domain;Zn(2)-C6 fungal-type DNA-binding domain;Zn(2…	294920	FGRAMPH1_01G09029	2	294791	297782	-	GzZC129	2991	47.51	4474
8065	92	92	92	alcohol dehydrogenase	NADP-dependent oxidoreductase domain;NADP-dependent oxidoreductase domain;NADP-dependent oxidoreductase domain;Aldo/keto reductase/potassium channel subunit beta;NADP-dependent oxidoreductase domain	298376	FGRAMPH1_01G09031	2	298208	299608	+	#N/A	1400	47.14	4473
8066	80	80	80	adh3-alcohol dehydrogenase iii	Polyketide synthase, enoylreductase domain;NAD(P)-binding domain;Alcohol dehydrogenase, N-terminal;GroES-like;Alcohol dehydrogenase, C-terminal;Alcohol dehydrogenase, C-terminal;Alcohol dehydrogenase superfamily, zinc-type;Alcohol dehydrogenase, zinc-type, conserved site;GroES-like;NAD(P)-binding domain	299970	FGRAMPH1_01G09033	2	299862	301124	+	#N/A	1262	48.26	4472
C51
08005_M	51	16	18	cyclopropane-fatty-acyl-phospholipid synthase	Cytochrome P450;Cytochrome P450;Cytochrome P450;Cytochrome P450;Cytochrome P450;Cytochrome P450;Cytochrome P450, conserved site;Cytochrome P450, conserved site;Cytochrome P450, conserved site;Cytochrome P450, conserved site;Cytochrome P450, conserved site;Cytochrome P450, conserved site;Cytochrome P450;S-adenosyl-L-methionine-dependent methyltransferase;S-adenosyl-L-methionine-dependent methyltra…	139485	FGRAMPH1_01G08883	2	139485	141858	-	#N/A	2373	50.27	8578
13460	#N/A	#N/A	#N/A	hypothetical protein FGSG_13460	N/A	142840	FGRAMPH1_01G08885	2	142840	143349	+	#N/A	509	47.74	#N/A
8006	61	60	61	hypothetical protein FGSG_08006	N/A	144016	FGRAMPH1_01G08887	2	144016	144995	+	#N/A	979	48.21	4384
17119	49	39	41	hypothetical protein FG05_08007	Tyrosinase copper-binding domain;Uncharacterised domain, di-copper centre;Tyrosinase copper-binding domain;Tyrosinase copper-binding domain;Tyrosinase copper-binding domain;Tyrosinase copper-binding domain;Tyrosinase copper-binding domain;Tyrosinase copper-binding domain;Tyrosinase copper-binding domain;Tyrosinase copper-binding domain;Tyrosinase copper-binding domain;Tyrosinase copper-binding do…	145517	FGRAMPH1_01G08889	2	145517	146755	+	#N/A	1238	52.18	10474
17118	76	71	73	hypothetical protein FG05_30444	N/A	146824	FGRAMPH1_01G08891	2	146824	147531	-	#N/A	707	46.82	4382
15459	#N/A	#N/A	#N/A	unnamed protein product	N/A	148178	FGRAMPH1_01G08893	2	148178	148360	+	#N/A	182	40.11	#N/A
17117	84	84	84	pisatin demethylase cytochrome p450	Cytochrome P450;Cytochrome P450, E-class, group I;Cytochrome P450;Cytochrome P450;Cytochrome P450;Cytochrome P450;Cytochrome P450, conserved site;Cytochrome P450, conserved site;Cytochrome P450, conserved site;Cytochrome P450, conserved site;Cytochrome P450;Cytochrome P450	148485	FGRAMPH1_01G08895	2	148485	150098	-	#N/A	1613	47.74	4554
13458	93	93	94	amidohydrolase ytcj-like	Amidohydrolase 3;Amidohydrolase 3;Metal-dependent hydrolase, composite domain;Metal-dependent hydrolase, composite domain;Metal-dependent hydrolase, composite domain;Metal-dependent hydrolase;Metal-dependent hydrolase, composite domain	152193	FGRAMPH1_01G08897	2	152193	153856	-	#N/A	1663	49.55	7842
8009	96	96	96	n amino acid transport system protein	Amino acid transporter, transmembrane domain;Amino acid transporter, transmembrane domain;Amino acid transporter, transmembrane domain;Amino acid transporter, transmembrane domain;Amino acid transporter, transmembrane domain;Amino acid transporter, transmembrane domain;Amino acid transporter, transmembrane domain;Amino acid transporter, transmembrane domain;Amino acid transporter, transmembrane d…	154767	FGRAMPH1_01G08899	2	154767	156225	+	#N/A	1458	47.81	7843
17116	88	88	88	unnamed protein product	Zn(2)-C6 fungal-type DNA-binding domain;Zn(2)-C6 fungal-type DNA-binding domain;Fungal transcription factor;Zn(2)-C6 fungal-type DNA-binding domain;Zn(2)-C6 fungal-type DNA-binding domain;Zn(2)-C6 fungal-type DNA-binding domain;Zn(2)-C6 fungal-type DNA-binding domain	156722	FGRAMPH1_01G08901	2	156722	158388	+	#N/A	1666	47.24	7844
15460	#N/A	#N/A	#N/A	related to flavin-containing monooxygenase	N/A	159130	FGRAMPH1_01G08903	2	159130	159436	+	#N/A	306	45.1	#N/A
15461	58	56	51	unnamed protein product	N/A	159760	FGRAMPH1_01G08905	2	159760	160048	-	#N/A	288	50	4427
8011	88	88	89	hypothetical protein FGSG_08011	Cellulose-binding domain, fungal;Cellulose-binding domain, fungal;Glycoside hydrolase, family 61;Glycoside hydrolase, family 61;Glycoside hydrolase, family 61;Cellulose-binding domain, fungal;Cellulose-binding domain, fungal;Cellulose-binding domain, fungal;Cellulose-binding domain, fungal;Cellulose-binding domain, fungal;Cellulose-binding domain, fungal;Cellulose-binding domain, fungal;Cellulose…	160816	FGRAMPH1_01G08907	2	160816	162029	-	#N/A	1213	49.22	4426
8012	90	90	90	proteinase t precursor	Peptidase S8, subtilisin-related;Peptidase S8/S53 domain;Peptidase S8/S53 domain;Peptidase S8 propeptide/proteinase inhibitor I9;Peptidase S8 propeptide/proteinase inhibitor I9;Peptidase S8, subtilisin-related;Peptidase S8, subtilisin-related;Peptidase S8, subtilisin, His-active site;Peptidase S8, subtilisin, Ser-active site;Peptidase S8, subtilisin, Asp-active site;Peptidase S8, subtilisin, Asp-…	164495	FGRAMPH1_01G08909	2	164451	165847	+	#N/A	1396	49.36	4425
17115	62	64	63	hypothetical protein FGSG_08013	N/A	168403	FGRAMPH1_01G08911	2	168403	171582	+	#N/A	3179	51.71	4424
8014	97	97	97	myo-inositol transport protein itr1	Sugar/inositol transporter;Major facilitator, sugar transporter-like;Sugar/inositol transporter;Sugar/inositol transporter;Sugar/inositol transporter;Sugar/inositol transporter;Sugar transporter, conserved site;Sugar transporter, conserved site;Sugar transporter, conserved site;Sugar transporter, conserved site;Sugar transporter, conserved site;Sugar transporter, conserved site;Sugar transporter,…	173117	FGRAMPH1_01G08913	2	173021	175069	+	#N/A	2048	50.1	4423
8015	88	88	88	hypothetical protein FGSG_08015	N/A	175870	FGRAMPH1_01G08915	2	175870	176262	-	#N/A	392	55.1	4419
8016	92	92	92	hypothetical protein FGSG_08016	Major facilitator superfamily;Major facilitator superfamily;Major facilitator superfamily;Major facilitator superfamily;Major facilitator superfamily;Major facilitator superfamily;Major facilitator superfamily;Major facilitator superfamily;Major facilitator superfamily;Major facilitator superfamily;Major facilitator superfamily;Major facilitator superfamily;Major facilitator superfamily;Major fac…	177245	FGRAMPH1_01G08917	2	177245	179098	-	#N/A	1853	47.81	4418
13457	76	73	73	hypothetical protein FGSG_13457	Zn(2)-C6 fungal-type DNA-binding domain;Transcription factor domain, fungi;Zn(2)-C6 fungal-type DNA-binding domain;Zn(2)-C6 fungal-type DNA-binding domain;Transcription factor domain, fungi;Transcription factor domain, fungi;Transcription factor domain, fungi;Zn(2)-C6 fungal-type DNA-binding domain;Zn(2)-C6 fungal-type DNA-binding domain	179336	FGRAMPH1_01G08919	2	179336	181525	-	#N/A	2189	47.88	4417
8017	91	91	89	related to -dihydroxyhept-2-ene- -dioic acid aldolase	Pyruvate/Phosphoenolpyruvate kinase-like domain;HpcH/HpaI aldolase/citrate lyase domain;HpcH/HpaI aldolase/citrate lyase domain;HpcH/HpaI aldolase/citrate lyase domain;Pyruvate/Phosphoenolpyruvate kinase-like domain	181766	FGRAMPH1_01G08921	2	181766	182662	-	#N/A	896	52.46	4416
13456	91	91	91	d-3-phosphoglycerate dehydrogenase	NAD(P)-binding domain;D-isomer specific 2-hydroxyacid dehydrogenase, catalytic domain;NAD(P)-binding domain;D-isomer specific 2-hydroxyacid dehydrogenase, NAD-binding domain;D-isomer specific 2-hydroxyacid dehydrogenase, NAD-binding domain;D-isomer specific 2-hydroxyacid dehydrogenase, NAD-binding domain;D-isomer specific 2-hydroxyacid dehydrogenase, NAD-binding domain conserved site;D-isomer spe…	183372	FGRAMPH1_01G08923	2	183372	184352	+	#N/A	980	50.31	4415
13455_M	81	70	66	protein stb5	Transcription factor domain, fungi;Zn(2)-C6 fungal-type DNA-binding domain;Zn(2)-C6 fungal-type DNA-binding domain;Transcription factor domain, fungi;Zn(2)-C6 fungal-type DNA-binding domain;Zn(2)-C6 fungal-type DNA-binding domain;Zn(2)-C6 fungal-type DNA-binding domain;Zn(2)-C6 fungal-type DNA-binding domain;Zn(2)-C6 fungal-type DNA-binding domain;Zn(2)-C6 fungal-type DNA-binding domain;Zn(2)-C6 …	184634	FGRAMPH1_01G08925	2	184634	187005	+	#N/A	2371	47.07	4414
17114	85	33	41	related to quinate transport protein	Sugar/inositol transporter;Major facilitator, sugar transporter-like;Sugar/inositol transporter;Sugar/inositol transporter;Sugar/inositol transporter;Sugar/inositol transporter;Sugar transporter, conserved site;Sugar transporter, conserved site;Sugar transporter, conserved site;Sugar transporter, conserved site;Sugar transporter, conserved site;Sugar transporter, conserved site;Sugar transporter,…	187906	FGRAMPH1_01G08927	2	187906	189654	-	#N/A	1748	48.68	4412
17113	92	90	91	unnamed protein product	Senescence marker protein-30 (SMP-30);SMP-30/Gluconolactonase/LRE-like region;Six-bladed beta-propeller, TolB-like;Six-bladed beta-propeller, TolB-like;Six-bladed beta-propeller, TolB-like;Six-bladed beta-propeller, TolB-like	190543	FGRAMPH1_01G08929	2	190543	191538	-	#N/A	995	48.54	4401
08021_M	87	88	89	related to gegh 16 protein	Protein of unknown function DUF3129;Protein of unknown function DUF3129;Protein of unknown function DUF3129;Protein of unknown function DUF3129;Protein of unknown function DUF3129;Protein of unknown function DUF3129;Protein of unknown function DUF3129;Protein of unknown function DUF3129;Protein of unknown function DUF3129	194407	FGRAMPH1_01G08931	2	194407	195420	+	#N/A	1013	53.9	4404
8022	93	93	93	bacterial leucyl aminopeptidase	Peptidase M28;Peptidase M28;Peptidase M28;Peptidase M28;Peptidase M28;Peptidase M28;Peptidase M28;Peptidase M28;Peptidase M28;Peptidase M28;Peptidase M28;Peptidase M28;Peptidase M28	196546	FGRAMPH1_01G08933	2	196546	197735	+	#N/A	1189	51.22	4405
8023	79	78	78	hypothetical protein FGSG_08023	Cytochrome P450, E-class, group I;Cytochrome P450;Cytochrome P450;Cytochrome P450;Cytochrome P450;Cytochrome P450;Cytochrome P450, conserved site;Cytochrome P450, conserved site;Cytochrome P450, conserved site;Cytochrome P450, conserved site;Cytochrome P450;Cytochrome P450	197894	FGRAMPH1_01G08935	2	197894	199615	-	#N/A	1721	49.51	4406
8024	89	89	89	bacterial leucyl aminopeptidase	Short-chain dehydrogenase/reductase SDR;Glucose/ribitol dehydrogenase;NAD(P)-binding domain;Short-chain dehydrogenase/reductase SDR;Short-chain dehydrogenase/reductase SDR;Short-chain dehydrogenase/reductase SDR;Short-chain dehydrogenase/reductase, conserved site;NAD(P)-binding domain	201000	FGRAMPH1_01G08937	2	201000	202011	+	#N/A	1011	50.45	4407
8025	73	34	37	hypothetical protein FGSG_08025	Cyanovirin-N;Cyanovirin-N;Cyanovirin-N;Cyanovirin-N;Cyanovirin-N;Cyanovirin-N;Cyanovirin-N;Cyanovirin-N;Cyanovirin-N;Cyanovirin-N;Cyanovirin-N	202152	FGRAMPH1_01G08939	2	202152	202628	-	#N/A	476	43.91	4408
8026	47	25	32	hypothetical protein FGSG_08026	N/A	204886	FGRAMPH1_01G08941	2	204886	207264	+	#N/A	2378	48.82	4157
13453	#N/A	#N/A	#N/A	#NAME?	N/A	208026	FGRAMPH1_01G08943	2	208026	209040	+	#N/A	1014	34.12	#N/A
13452	37	11	2	abc multidrug protein	N/A	209903	FGRAMPH1_01G08945	2	209903	211535	-	#N/A	1632	45.28	5490
20111	#N/A	#N/A	#N/A	unnamed protein product	N/A	210806	FGRAMPH1_01G08947	2	210806	211024	+	#N/A	218	49.08	#N/A
08027_M	87	59	72	multidrug resistance protein cdr1	P-loop containing nucleoside triphosphate hydrolase;P-loop containing nucleoside triphosphate hydrolase;CDR ABC transporter;ABC transporter-like;ABC-2 type transporter;ABC-2 type transporter;ABC-2 type transporter;ABC transporter, conserved site;ABC transporter, conserved site;ABC transporter, conserved site;ABC transporter, conserved site;ABC transporter, conserved site;ABC transporter, conserve…	211920	FGRAMPH1_01G08949	2	211920	214756	-	#N/A	2836	49.05	4409
08028_M	28	9	4	c6 zinc finger domain-containing protein	N/A	215916	FGRAMPH1_01G08951	2	215916	216916	-	#N/A	1000	46.7	9538
C52
09086_M	35	8	8	unnamed protein product	Cytochrome P450, E-class, group I;Cytochrome P450;Cytochrome P450;Cytochrome P450;Cytochrome P450;Cytochrome P450;Cytochrome P450;Cytochrome P450;Cytochrome P450;Cytochrome P450;Cytochrome P450;Cytochrome P450;Cytochrome P450	7611771	FGRAMPH1_01G27959	4	7611771	7613550	-	#N/A	1779	48.57	5725
13512	#N/A	#N/A	#N/A	hypothetical protein FGSG_13512	N/A	7614106	FGRAMPH1_01G27961	4	7614106	7614555	-	#N/A	449	44.1	#N/A
09085_M	91	91	91	cellobiose dehydrogenase	Cellulose-binding domain, fungal;Cellulose-binding domain, fungal;Glucose-methanol-choline oxidoreductase, C-terminal;Glucose-methanol-choline oxidoreductase, N-terminal;Cellobiose dehydrogenase, cytochrome domain;Cellobiose dehydrogenase, cytochrome domain;Cellulose-binding domain, fungal;FAD/NAD(P)-binding domain;FAD/NAD(P)-binding domain;FAD/NAD(P)-binding domain;Cellulose-binding domain, fung…	7618803	FGRAMPH1_01G27963	4	7618803	7621737	+	#N/A	2934	52.66	10614
17157	77	77	77	variant-surface-glycoprotein phospholipase c	PLC-like phosphodiesterase, TIM beta/alpha-barrel domain;PLC-like phosphodiesterase, TIM beta/alpha-barrel domain;PLC-like phosphodiesterase, TIM beta/alpha-barrel domain;Phosphatidylinositol-specific phospholipase C, X domain;PLC-like phosphodiesterase, TIM beta/alpha-barrel domain	7622685	FGRAMPH1_01G27965	4	7622685	7624566	+	#N/A	1881	48.06	13727
09083_M	57	53	51	unnamed protein product	N/A	7625251	FGRAMPH1_01G27967	4	7625251	7626567	+	#N/A	1316	47.72	13726
9082	97	97	97	glucan -alpha-glucosidase	Glycosyl hydrolase, family 13, subfamily, catalytic domain;Glycoside hydrolase, catalytic domain;Glycosyl hydrolase, family 13, catalytic domain;Glycosyl hydrolase, family 13, all-beta;Glycosyl hydrolase, family 13, all-beta;Glycosyl hydrolase, family 13, all-beta;Glycoside hydrolase, family 13;Glycoside hydrolase, family 13;Glycoside hydrolase superfamily	7626698	FGRAMPH1_01G27969	4	7626698	7628491	-	#N/A	1793	48.52	13725
9081	96	96	96	mfs sp general alpha glucoside:h+ symporter	Sugar/inositol transporter;Major facilitator, sugar transporter-like;Major facilitator, sugar transporter-like;Major facilitator, sugar transporter-like;Major facilitator, sugar transporter-like;Sugar transporter, conserved site;Sugar transporter, conserved site;Sugar transporter, conserved site;Sugar transporter, conserved site;Sugar transporter, conserved site;Sugar transporter, conserved site;…	7629402	FGRAMPH1_01G27971	4	7629402	7631054	+	#N/A	1652	53.33	13724
9080	93	93	94	sucrose utilization protein suc1	Zn(2)-C6 fungal-type DNA-binding domain;Zn(2)-C6 fungal-type DNA-binding domain;Zn(2)-C6 fungal-type DNA-binding domain;Zn(2)-C6 fungal-type DNA-binding domain;Zn(2)-C6 fungal-type DNA-binding domain;Zn(2)-C6 fungal-type DNA-binding domain;Zn(2)-C6 fungal-type DNA-binding domain	7631395	FGRAMPH1_01G27973	4	7631395	7632930	+	#N/A	1535	47.82	13723
09079_M	#N/A	#N/A	#N/A	unnamed protein product	N/A	7633555	FGRAMPH1_01G27975	4	7633555	7634624	-	#N/A	1069	45.46	#N/A
9078	96	97	96	hypothetical protein FGSG_09078	Amino acid transporter, transmembrane domain;Amino acid transporter, transmembrane domain;Amino acid transporter, transmembrane domain;Amino acid transporter, transmembrane domain;Amino acid transporter, transmembrane domain;Amino acid transporter, transmembrane domain;Amino acid transporter, transmembrane domain;Amino acid transporter, transmembrane domain;Amino acid transporter, transmembrane d…	7635871	FGRAMPH1_01G27977	4	7635871	7637364	+	#N/A	1493	49.97	13722
9077	73	69	66	hypothetical protein FGSG_09077	P-loop containing nucleoside triphosphate hydrolase;P-loop containing nucleoside triphosphate hydrolase;P-loop containing nucleoside triphosphate hydrolase	7637479	FGRAMPH1_01G27979	4	7637479	7638132	-	#N/A	653	48.85	13721
9076	85	78	85	nam7-nonsense-mediated mrna decay protein	P-loop containing nucleoside triphosphate hydrolase;P-loop containing nucleoside triphosphate hydrolase;P-loop containing nucleoside triphosphate hydrolase;RNA-dependent RNA polymerase, eukaryotic-type;RNA-dependent RNA polymerase, eukaryotic-type;RNA-dependent RNA polymerase, eukaryotic-type;RNA-dependent RNA polymerase, eukaryotic-type;RNA-dependent RNA polymerase, eukaryotic-type;RNA-dependent…	7638366	FGRAMPH1_01G27981	4	7638366	7643698	+	#N/A	5332	47.96	13720
09075_M	85	83	85	unnamed protein product	Zn(2)-C6 fungal-type DNA-binding domain;Transcription factor domain, fungi;Zn(2)-C6 fungal-type DNA-binding domain;Zn(2)-C6 fungal-type DNA-binding domain;Zn(2)-C6 fungal-type DNA-binding domain;Zn(2)-C6 fungal-type DNA-binding domain;Zn(2)-C6 fungal-type DNA-binding domain;Zn(2)-C6 fungal-type DNA-binding domain;Zn(2)-C6 fungal-type DNA-binding domain	7643835	FGRAMPH1_01G27983	4	7643835	7645605	-	#N/A	1770	46.16	13713
9074	95	95	95	general alpha-glucoside permease	Major facilitator, sugar transporter-like;Major facilitator, sugar transporter-like;Major facilitator, sugar transporter-like;Major facilitator, sugar transporter-like;Major facilitator, sugar transporter-like;Major facilitator, sugar transporter-like;Major facilitator, sugar transporter-like;Major facilitator, sugar transporter-like;Major facilitator, sugar transporter-like;Major facilitator, su…	7645885	FGRAMPH1_01G27985	4	7645885	7647507	-	#N/A	1622	50.43	13712
9073	86	86	86	probable alfa-l-rhamnosidase	Alpha-L-rhamnosidase;Immunoglobulin-like fold;Galactose-binding domain-like;Bacterial alpha-L-rhamnosidase N-terminal;Bacterial alpha-L-rhamnosidase;Bacterial alpha-L-rhamnosidase;Bacterial alpha-L-rhamnosidase;Six-hairpin glycosidase-like	7648222	FGRAMPH1_01G27987	4	7648222	7650987	+	#N/A	2765	48.82	13711
20406	78	71	29	serine threonine protein kinase	Aminoglycoside phosphotransferase;Aminoglycoside phosphotransferase;Aminoglycoside phosphotransferase;Aminoglycoside phosphotransferase;Protein kinase-like domain	7651738	FGRAMPH1_01G27989	4	7651738	7652010	+	#N/A	272	48.9	13710
9072	44	30	35	hypothetical protein FGSG_09072	N/A	7652227	FGRAMPH1_01G27991	4	7652175	7652794	-	#N/A	619	42.65	13709
9071	45	46	46	hypothetical protein FGSG_09071	N/A	7653934	FGRAMPH1_01G27993	4	7653934	7655192	-	#N/A	1258	50.16	13773
9070	83	82	83	hypothetical protein FGSG_09070	N/A	7656278	FGRAMPH1_01G27995	4	7656278	7657331	-	#N/A	1053	49.1	4769
17156	91	91	91	related to monocarboxylate transporter 2	Major facilitator superfamily;Major facilitator superfamily;Major facilitator superfamily;Major facilitator superfamily;Major facilitator superfamily;Major facilitator superfamily;Major facilitator superfamily;Major facilitator superfamily;Major facilitator superfamily;Major facilitator superfamily;Major facilitator superfamily;Major facilitator superfamily;Major facilitator superfamily;Major fac…	7658340	FGRAMPH1_01G27997	4	7658340	7659929	-	#N/A	1589	47.26	13752
9068	67	45	14	hypothetical protein FGSG_09068	Tetratricopeptide-like helical domain;Tetratricopeptide-like helical domain;Tetratricopeptide-like helical domain;Tetratricopeptide-like helical domain;Tetratricopeptide-like helical domain;Tetratricopeptide-like helical domain;Tetratricopeptide-like helical domain;Tetratricopeptide-like helical domain;Tetratricopeptide-like helical domain	7660428	FGRAMPH1_01G27999	4	7660428	7662044	-	#N/A	1616	47.28	13754
9067	89	86	90	hth-type dna-binding domain-containing acetyltransferase ybfa	GNAT domain;Acyl-CoA N-acyltransferase;Acyl-CoA N-acyltransferase;Acyl-CoA N-acyltransferase;GNAT domain;Acyl-CoA N-acyltransferase	7662992	FGRAMPH1_01G28001	4	7662992	7663516	+	#N/A	524	48.28	13755
9066	74	56	51	hydrophobin 3 precursor	N/A	7666651	FGRAMPH1_01G28003	4	7666560	7667149	+	#N/A	589	50.08	13756
9065	93	93	93	pyrimidine pathway regulatory protein 1	Zn(2)-C6 fungal-type DNA-binding domain;Transcription factor domain, fungi;Transcription factor domain, fungi;Zn(2)-C6 fungal-type DNA-binding domain;Zn(2)-C6 fungal-type DNA-binding domain;Zn(2)-C6 fungal-type DNA-binding domain;Zn(2)-C6 fungal-type DNA-binding domain;Zn(2)-C6 fungal-type DNA-binding domain;Zn(2)-C6 fungal-type DNA-binding domain;Zn(2)-C6 fungal-type DNA-binding domain;Zn(2)-C6 …	7667607	FGRAMPH1_01G28005	4	7667607	7669620	-	GzZC077	2013	50.52	13757
13511	#N/A	#N/A	#N/A	hypothetical protein FGSG_13511	N/A	7670906	FGRAMPH1_01G28007	4	7670906	7671238	-	#N/A	332	48.8	#N/A
09064_M	84	85	85	thiamine repressible proteins regulatory protein thi1	Zn(2)-C6 fungal-type DNA-binding domain;Transcription factor domain, fungi;Zn(2)-C6 fungal-type DNA-binding domain;Zn(2)-C6 fungal-type DNA-binding domain;Transcription factor domain, fungi;Transcription factor domain, fungi;Transcription factor domain, fungi;Zn(2)-C6 fungal-type DNA-binding domain;Zn(2)-C6 fungal-type DNA-binding domain;Zn(2)-C6 fungal-type DNA-binding domain	7672170	FGRAMPH1_01G28009	4	7672170	7674384	+	#N/A	2214	46.12	13760
9063	97	96	96	fad nad -binding domain-containing protein	FAD/NAD(P)-binding domain;FAD-binding domain;FAD-binding domain;FAD-binding domain;FAD-binding domain;FAD-binding domain;FAD-binding domain;FAD/NAD(P)-binding domain;FAD/NAD(P)-binding domain;FAD/NAD(P)-binding domain	7674911	FGRAMPH1_01G28011	4	7674769	7676395	+	#N/A	1626	48.03	13761
09062_M	94	82	94	hypothetical protein FGSG_09062	NTF2-like domain;NTF2-like domain;NTF2-like domain;NTF2-like domain	7676762	FGRAMPH1_01G28013	4	7676726	7677383	-	#N/A	657	44.44	13762
9061	96	96	96	#NAME?	Amidohydrolase-related;Amidohydrolase-related;Amidohydrolase-related;Amidohydrolase-related;Metal-dependent hydrolase	7677781	FGRAMPH1_01G28015	4	7677669	7678894	+	#N/A	1225	46.86	13763
9060	94	94	95	mfs-type transporter	Major facilitator, sugar transporter-like;Major facilitator, sugar transporter-like;Major facilitator, sugar transporter-like;Major facilitator, sugar transporter-like;Sugar transporter, conserved site;Sugar transporter, conserved site;Sugar transporter, conserved site;Sugar transporter, conserved site;Sugar transporter, conserved site;Sugar transporter, conserved site;Sugar transporter, conserve…	7679035	FGRAMPH1_01G28017	4	7678921	7681095	-	#N/A	2174	47.98	13764
C53 (SMURF expanded)
9195	90	55	54	ent-kaurene oxidase	Cytochrome P450, E-class, group IV;Cytochrome P450;Cytochrome P450;Cytochrome P450;Cytochrome P450;Cytochrome P450, conserved site;Cytochrome P450, conserved site;Cytochrome P450, conserved site;Cytochrome P450, conserved site;Cytochrome P450;Cytochrome P450	7326012	FGRAMPH1_01G27695	4	7325949	7327738	+	#N/A	1789	51.2	13592
09194_M	55	16	13	unnamed protein product	N/A	7328761	FGRAMPH1_01G27697	4	7328761	7329577	+	#N/A	816	42.28	13591
9193	51	12	19	hypothetical protein FGSG_09193	N/A	7330562	FGRAMPH1_01G27699	4	7330562	7332212	+	#N/A	1650	47.88	13594
20399	42	41	42	unnamed protein product	N/A	7332624	FGRAMPH1_01G27701	4	7332624	7333541	+	#N/A	917	49.62	13594
20400	88	87	88	host-specific ak-toxin akt2	N/A	7333630	FGRAMPH1_01G27703	4	7333630	7333986	-	#N/A	356	50.28	13595
17173_M	95	94	94	ypc1-alkaline ceramidase	Ceramidase;Ceramidase;Ceramidase;Ceramidase;Ceramidase;Ceramidase;Ceramidase;Ceramidase;Ceramidase;Ceramidase;Ceramidase;Ceramidase;Ceramidase;Ceramidase;Ceramidase;Ceramidase;Ceramidase;Ceramidase;Ceramidase;Ceramidase;Ceramidase;Ceramidase	7334499	FGRAMPH1_01G27705	4	7334499	7335969	+	#N/A	1470	43.74	13596
9191	97	97	97	formate transporter	Aquaporin-like;Formate/nitrite transporter;Formate/nitrite transporter;Formate/nitrite transporter;Formate/nitrite transporter, conserved site;Formate/nitrite transporter, conserved site;Formate/nitrite transporter, conserved site;Formate/nitrite transporter, conserved site;Formate/nitrite transporter, conserved site;Formate/nitrite transporter, conserved site;Formate/nitrite transporter, conserv…	7336901	FGRAMPH1_01G27707	4	7336901	7337968	+	#N/A	1067	46.02	13597
20401	#N/A	#N/A	#N/A	unnamed protein product	N/A	7336939	FGRAMPH1_01G27709	4	7336939	7337166	-	#N/A	227	47.14	#N/A
17172	52	20	53	unnamed protein product	N/A	7338291	FGRAMPH1_01G27711	4	7338291	7340498	-	#N/A	2207	48.66	13599
9189	89	89	88	hypothetical protein FGSG_09189	Alpha/Beta hydrolase fold;Alpha/beta hydrolase fold-5;Alpha/beta hydrolase fold-5;Alpha/beta hydrolase fold-5;Alpha/beta hydrolase fold-5;Alpha/beta hydrolase fold-5;Alpha/beta hydrolase fold-5;Alpha/Beta hydrolase fold	7340942	FGRAMPH1_01G27713	4	7340942	7342156	-	#N/A	1214	47.94	13600
17171	83	83	83	fusarubin cluster-transcription factor	Zn(2)-C6 fungal-type DNA-binding domain;Zn(2)-C6 fungal-type DNA-binding domain;Zn(2)-C6 fungal-type DNA-binding domain;Aflatoxin regulatory protein;Zn(2)-C6 fungal-type DNA-binding domain;Zn(2)-C6 fungal-type DNA-binding domain;Zn(2)-C6 fungal-type DNA-binding domain	7343348	FGRAMPH1_01G27715	4	7343348	7344466	+	#N/A	1118	49.91	13601
9187	90	90	90	glucose and ribitol dehydrogenase like protein 1	Glucose/ribitol dehydrogenase;NAD(P)-binding domain;NAD(P)-binding domain;NAD(P)-binding domain;NAD(P)-binding domain;NAD(P)-binding domain;NAD(P)-binding domain	7345504	FGRAMPH1_01G27717	4	7345504	7346304	+	#N/A	800	53.75	13602
17170	86	86	85	fusarubin cluster-oxidoreductase	Polyketide synthase, enoylreductase domain;NAD(P)-binding domain;GroES-like;Alcohol dehydrogenase superfamily, zinc-type;Alcohol dehydrogenase superfamily, zinc-type;GroES-like;NAD(P)-binding domain	7346957	FGRAMPH1_01G27719	4	7346957	7348164	+	#N/A	1207	46.64	13603
09185_M	96	96	96	adenylosuccinate lyase	Fumarate lyase family;Adenylosuccinate lyase C-terminal;Adenylosuccinate lyase C-terminal;Fumarate lyase, N-terminal;Fumarate lyase, N-terminal;Adenylosuccinate lyase;Fumarase/histidase, N-terminal;Fumarase/histidase, N-terminal;Fumarate lyase family;Fumarate lyase, conserved site;L-Aspartase-like	7348353	FGRAMPH1_01G27721	4	7348353	7350260	+	#N/A	1907	50.13	13604
9184	93	93	92	hypothetical protein FGSG_09184	FAD/NAD(P)-binding domain;FAD-binding domain;FAD-binding domain;FAD-binding domain;FAD/NAD(P)-binding domain	7351292	FGRAMPH1_01G27723	4	7351292	7352980	+	#N/A	1688	53.55	13606
15669_M	86	86	86	hypothetical protein FG05_09183	O-methyltransferase, family 2;S-adenosyl-L-methionine-dependent methyltransferase;S-adenosyl-L-methionine-dependent methyltransferase;S-adenosyl-L-methionine-dependent methyltransferase;O-methyltransferase COMT-type;S-adenosyl-L-methionine-dependent methyltransferase;Winged helix-turn-helix DNA-binding domain	7353445	FGRAMPH1_01G27725	4	7353346	7354676	-	#N/A	1330	50.53	13608
17168	91	91	91	polyketide synthase	Polyketide synthase, beta-ketoacyl synthase domain;Polyketide synthase, phosphopantetheine-binding domain;Polyketide synthase, acyl transferase domain;Beta-ketoacyl synthase, N-terminal;NAD(P)-binding domain;Thiolase-like;Acyl carrier protein-like;Thiolase-like;Thiolase-like;Acyl transferase;Acyl transferase domain;Polyketide synthase, dehydratase domain;Polyketide product template domain;Starter…	7355330	FGRAMPH1_01G27727	4	7355330	7362450	+	#N/A	7120	50.21	13609
13527	#N/A	#N/A	#N/A	hypothetical protein FGSG_13527	P-loop containing nucleoside triphosphate hydrolase;SNF2-related, N-terminal domain;P-loop containing nucleoside triphosphate hydrolase	7362631	FGRAMPH1_01G27729	4	7362631	7365217	+	#N/A	2586	49.15	#N/A
9181	90	91	90	lipase 4	Alpha/Beta hydrolase fold;Carboxylesterase, type B;Carboxylesterase, type B;Carboxylesterase, type B;Carboxylesterase type B, active site;Carboxylesterase type B, active site;Carboxylesterase type B, active site;Carboxylesterase type B, active site;Carboxylesterase type B, active site;Carboxylesterase type B, active site;Carboxylesterase type B, active site;Carboxylesterase type B, active site;Ca…	7365509	FGRAMPH1_01G27731	4	7365509	7367179	-	#N/A	1670	49.94	13611
9180	94	94	95	hypothetical protein FGSG_09180	UV radiation resistance protein/autophagy-related protein 14;UV radiation resistance protein/autophagy-related protein 14;UV radiation resistance protein/autophagy-related protein 14	7367712	FGRAMPH1_01G27733	4	7367712	7369639	-	#N/A	1927	51.27	13612
9179	83	67	61	related to adp-ribose pyrophosphatase	NUDIX hydrolase domain-like;NUDIX hydrolase domain;NUDIX hydrolase domain;NUDIX hydrolase domain;NUDIX hydrolase, conserved site;NUDIX hydrolase domain;NUDIX hydrolase domain-like	7370234	FGRAMPH1_01G27735	4	7370234	7370797	-	#N/A	563	49.02	13613
9178	97	97	97	nitrogen assimilation transcription factor nit-4	Zn(2)-C6 fungal-type DNA-binding domain;Transcription factor domain, fungi;Zn(2)-C6 fungal-type DNA-binding domain;Zn(2)-C6 fungal-type DNA-binding domain;Transcription factor domain, fungi;Transcription factor domain, fungi;Transcription factor domain, fungi;Zn(2)-C6 fungal-type DNA-binding domain;Zn(2)-C6 fungal-type DNA-binding domain;Zn(2)-C6 fungal-type DNA-binding domain;Zn(2)-C6 fungal-typ…	7371715	FGRAMPH1_01G27737	4	7371189	7374485	-	GzZC073	3296	51.37	13614
9177	91	81	90	hypothetical protein FGSG_09177	Zn(2)-C6 fungal-type DNA-binding domain;Zn(2)-C6 fungal-type DNA-binding domain;Zn(2)-C6 fungal-type DNA-binding domain;Zn(2)-C6 fungal-type DNA-binding domain;Zn(2)-C6 fungal-type DNA-binding domain;Zn(2)-C6 fungal-type DNA-binding domain;Zn(2)-C6 fungal-type DNA-binding domain;Zn(2)-C6 fungal-type DNA-binding domain;Zn(2)-C6 fungal-type DNA-binding domain;Zn(2)-C6 fungal-type DNA-binding domain…	7374693	FGRAMPH1_01G27739	4	7374693	7376528	-	GzZC163	1835	45.12	13615
9176	73	31	27	hypothetical protein FGSG_09176	N/A	7377020	FGRAMPH1_01G27741	4	7377020	7377833	-	#N/A	813	48.83	13616
13526	55	41	34	hypothetical protein FG05_13526	N/A	7378236	FGRAMPH1_01G27743	4	7378236	7378454	+	#N/A	218	54.13	13617
9175	60	40	35	hypothetical protein FGSG_09175	N/A	7379770	FGRAMPH1_01G27745	4	7379770	7380584	+	#N/A	814	47.91	13663
13525	92	92	92	hypothetical protein FGSG_13525	N/A	7380763	FGRAMPH1_01G27747	4	7380763	7381482	-	#N/A	719	47.98	13618
9174	#N/A	#N/A	#N/A	hypothetical protein FGSG_09174	N/A	7382756	FGRAMPH1_01G27749	4	7382756	7383640	-	#N/A	884	49.89	#N/A
C54
9217	96	92	85	negative cofactor 2 complex subunit beta	Transcription factor CBF/NF-Y/archaeal histone domain;Histone-fold;Histone-fold;Histone-fold;Histone-fold	7267866	FGRAMPH1_01G27641	4	7267642	7268467	-	#N/A	825	48.48	13567
9216	95	95	95	hypothetical protein FGSG_09216	Glucose/ribitol dehydrogenase;Polyketide synthase, ketoreductase domain;Short-chain dehydrogenase/reductase SDR;NAD(P)-binding domain;NAD(P)-binding domain;NAD(P)-binding domain;NAD(P)-binding domain	7270195	FGRAMPH1_01G27643	4	7269898	7271188	-	#N/A	1290	46.51	13568
17178	90	89	90	related to fad dependent oxidoreductase superfamily	FAD dependent oxidoreductase;FAD/NAD(P)-binding domain;FAD/NAD(P)-binding domain;FAD/NAD(P)-binding domain;FAD/NAD(P)-binding domain	7271371	FGRAMPH1_01G27645	4	7271371	7272613	+	#N/A	1242	50.16	13569
9214	97	97	97	homocysteine s-methyltransferase	Homocysteine-binding domain;Homocysteine-binding domain;Homocysteine-binding domain;Homocysteine-binding domain;Homocysteine-binding domain;Homocysteine-binding domain	7272784	FGRAMPH1_01G27647	4	7272784	7273809	-	#N/A	1025	53.07	13570
09213_M	61	32	47	unnamed protein product	N/A	7274527	FGRAMPH1_01G27649	4	7274527	7275708	+	#N/A	1181	51.48	13571
9212	96	96	96	retrograde regulation protein 2	Ppx/GppA phosphatase;Ppx/GppA phosphatase;Ppx/GppA phosphatase;Ppx/GppA phosphatase;Ppx/GppA phosphatase	7276943	FGRAMPH1_01G27651	4	7276817	7279008	+	#N/A	2191	52.21	13572
9211	70	70	70	hypothetical protein FGSG_09211	Ribosomal RNA methyltransferase FtsJ domain;S-adenosyl-L-methionine-dependent methyltransferase;S-adenosyl-L-methionine-dependent methyltransferase	7279506	FGRAMPH1_01G27653	4	7279506	7280661	-	#N/A	1155	50.22	13573
13531_M	87	87	87	unnamed protein product	N/A	7280980	FGRAMPH1_01G27655	4	7280694	7281825	-	#N/A	1131	41.38	13574
9210	89	89	89	related to phospholipid-translocating atpase	RTA-like protein;RTA-like protein;RTA-like protein;RTA-like protein;RTA-like protein;RTA-like protein;RTA-like protein;RTA-like protein;RTA-like protein;RTA-like protein;RTA-like protein;RTA-like protein;RTA-like protein;RTA-like protein;RTA-like protein;RTA-like protein;RTA-like protein;RTA-like protein;RTA-like protein;RTA-like protein;RTA-like protein;RTA-like protein;RTA-like protein;RTA-like…	7283302	FGRAMPH1_01G27657	4	7282960	7284577	+	#N/A	1617	46.51	13575
17177	92	81	88	monocarboxylate transporter 10	Major facilitator superfamily;Major facilitator superfamily;Major facilitator superfamily;Major facilitator superfamily;Major facilitator superfamily;Major facilitator superfamily;Major facilitator superfamily;Major facilitator superfamily;Major facilitator superfamily;Major facilitator superfamily;Major facilitator superfamily;Major facilitator superfamily;Major facilitator superfamily;Major fac…	7284918	FGRAMPH1_01G27659	4	7284801	7286380	+	#N/A	1579	47.5	13576
C55
9339	92	93	92	mads-box transcription other eukaryote	Transcription factor, MADS-box;Transcription factor, MADS-box;Transcription factor, MADS-box;Transcription factor, MADS-box;Transcription factor, MADS-box;Sox, C-terminal;Transcription factor, MADS-box;Transcription factor, MADS-box	6863282	FGRAMPH1_01G27327	4	6862621	6866370	-	#N/A	3749	51.35	13422
20392	#N/A	#N/A	#N/A	unnamed protein product	N/A	6868131	FGRAMPH1_01G27329	4	6868131	6868409	+	#N/A	278	42.81	#N/A
09338_M	93	94	94	transcription initiation factor tfiid subunit 1	Transcription initiation factor TFIID subunit 1, domain of unknown function;Transcription initiation factor TFIID subunit 1, domain of unknown function	6868573	FGRAMPH1_01G27331	4	6868573	6872689	-	#N/A	4116	51.65	13423
13562_M	97	97	97	carnitine transporter	Amino acid/polyamine transporter I;Amino acid permease/ SLC12A domain;Amino acid/polyamine transporter I;Amino acid/polyamine transporter I;Amino acid/polyamine transporter I;Amino acid/polyamine transporter I;Amino acid/polyamine transporter I;Amino acid/polyamine transporter I;Amino acid/polyamine transporter I;Amino acid/polyamine transporter I;Amino acid/polyamine transporter I;Amino acid/pol…	6877109	FGRAMPH1_01G27333	4	6877109	6879147	+	#N/A	2038	52.01	13424
9337	87	87	87	hypothetical protein FGSG_09337	N/A	6879379	FGRAMPH1_01G27335	4	6879379	6881242	-	#N/A	1863	48.31	13425
9336	43	37	43	hypothetical protein FG05_09336	N/A	6881680	FGRAMPH1_01G27337	4	6881637	6882168	-	#N/A	531	49.15	7965
13561	93	93	93	hypothetical protein FG05_13561	FAD-binding domain;FAD/NAD(P)-binding domain;FAD/NAD(P)-binding domain;FAD/NAD(P)-binding domain;FAD/NAD(P)-binding domain;FAD/NAD(P)-binding domain;FAD/NAD(P)-binding domain;FAD/NAD(P)-binding domain;FAD/NAD(P)-binding domain;FAD/NAD(P)-binding domain;FAD/NAD(P)-binding domain;FAD/NAD(P)-binding domain	6883098	FGRAMPH1_01G27339	4	6883098	6884327	+	#N/A	1229	48.25	13426
13560	100	100	100	antibiotic biosynthesis monooxygenase	Antibiotic biosynthesis monooxygenase domain;Antibiotic biosynthesis monooxygenase domain;Antibiotic biosynthesis monooxygenase domain;Dimeric alpha-beta barrel	6884480	FGRAMPH1_01G27341	4	6884367	6884947	-	#N/A	580	46.55	13427
9335	98	98	98	multidrug resistance protein	Major facilitator superfamily;Major facilitator superfamily;Major facilitator superfamily;Major facilitator superfamily;Major facilitator superfamily;Major facilitator superfamily;Major facilitator superfamily;Major facilitator superfamily;Major facilitator superfamily;Major facilitator superfamily;Major facilitator superfamily;Major facilitator superfamily;Major facilitator superfamily;Major fac…	6887055	FGRAMPH1_01G27343	4	6887055	6888881	+	#N/A	1826	54.27	13428
9334	47	19	28	hypothetical protein FGSG_09334	N/A	6890900	FGRAMPH1_01G27345	4	6890900	6891829	+	#N/A	929	53.61	7024
13559_M	56	29	17	unnamed protein product	N/A	6892182	FGRAMPH1_01G27347	4	6892182	6892594	-	#N/A	412	41.5	13430
9333	93	93	93	protein rdr1	Zn(2)-C6 fungal-type DNA-binding domain;Zn(2)-C6 fungal-type DNA-binding domain;Transcription factor domain, fungi;Zn(2)-C6 fungal-type DNA-binding domain;Zn(2)-C6 fungal-type DNA-binding domain;Zn(2)-C6 fungal-type DNA-binding domain;Zn(2)-C6 fungal-type DNA-binding domain;Zn(2)-C6 fungal-type DNA-binding domain;Zn(2)-C6 fungal-type DNA-binding domain	6894118	FGRAMPH1_01G27349	4	6894118	6895752	+	#N/A	1634	45.9	13429
9332	91	91	91	nadh dehydrogenase fe-s protein 7	NADH:ubiquinone oxidoreductase-like, 20kDa subunit;NADH-ubiquinone oxidoreductase, 20 Kd subunit;NADH:ubiquinone oxidoreductase-like, 20kDa subunit;NADH:ubiquinone oxidoreductase-like, 20kDa subunit;NADH:ubiquinone oxidoreductase-like, 20kDa subunit;NADH-ubiquinone oxidoreductase, 20 Kd subunit;NADH-ubiquinone oxidoreductase, 20 Kd subunit;NADH-ubiquinone oxidoreductase, 20 Kd subunit	6895826	FGRAMPH1_01G27351	4	6895826	6896611	-	#N/A	785	50.57	13432
9331	80	78	80	hypothetical protein FGSG_09331	Transcription factor domain, fungi;Transcription factor domain, fungi;Transcription factor domain, fungi;Transcription factor domain, fungi;Transcription factor domain, fungi;Transcription factor domain, fungi;Transcription factor domain, fungi;Transcription factor domain, fungi	6896784	FGRAMPH1_01G27353	4	6897231	6898778	+	#N/A	1547	45.44	13433
C56
9383	94	94	94	related to o-methyltransferase	S-adenosyl-L-methionine-dependent methyltransferase;S-adenosyl-L-methionine-dependent methyltransferase;S-adenosyl-L-methionine-dependent methyltransferase;S-adenosyl-L-methionine-dependent methyltransferase;O-methyltransferase, family 3;S-adenosyl-L-methionine-dependent methyltransferase	6733620	FGRAMPH1_01G27221	4	6733358	6734470	-	#N/A	1112	48.02	13376
9382	93	93	93	probable alkaline protease	Peptidase S8, subtilisin-related;Peptidase S8/S53 domain;Peptidase S8/S53 domain;Peptidase S8 propeptide/proteinase inhibitor I9;Peptidase S8 propeptide/proteinase inhibitor I9;Peptidase S8, subtilisin-related;Peptidase S8, subtilisin, His-active site;Peptidase S8, subtilisin, Ser-active site;Peptidase S8, subtilisin, Asp-active site;Peptidase S8, subtilisin, Asp-active site;Peptidase S8, subtili…	6739007	FGRAMPH1_01G27223	4	6739007	6740625	+	#N/A	1618	53.21	13377
9381	93	93	93	squalene synthase	Isoprenoid synthase domain;Squalene/phytoene synthase;Farnesyl-diphosphate farnesyltransferase;Farnesyl-diphosphate farnesyltransferase;Farnesyl-diphosphate farnesyltransferase;Squalene/phytoene synthase, conserved site;Squalene/phytoene synthase, conserved site;Squalene/phytoene synthase, conserved site;Squalene/phytoene synthase, conserved site;Isoprenoid synthase domain;Isoprenoid synthase dom…	6741609	FGRAMPH1_01G27225	4	6741126	6743424	-	#N/A	2298	49.35	13378
9380	95	95	96	j domain-containing protein	DnaJ domain;DnaJ domain;DnaJ domain;DNAJ-containing protein, X-domain;DnaJ domain;DnaJ domain;DnaJ domain, conserved site;DnaJ domain;DnaJ domain	6745218	FGRAMPH1_01G27227	4	6744924	6747268	+	#N/A	2344	51.79	13379
9379	94	94	95	hypothetical protein FOC1_g10012081	N/A	6748048	FGRAMPH1_01G27229	4	6748048	6750237	-	#N/A	2189	53.4	13380
9378	90	90	92	cytochrome b5 reductase 4	Cytochrome b5-like heme/steroid binding domain;Cytochrome b5-like heme/steroid binding domain;Cytochrome b5-like heme/steroid binding domain;Cytochrome b5-like heme/steroid binding domain;Cytochrome b5-like heme/steroid binding domain;Cytochrome b5-like heme/steroid binding domain	6752254	FGRAMPH1_01G27231	4	6752254	6753420	+	#N/A	1166	58.23	13381
C57
9599	97	97	97	l-iditol 2-dehydrogenase	Polyketide synthase, enoylreductase domain;Alcohol dehydrogenase, C-terminal;GroES-like;Alcohol dehydrogenase, N-terminal;NAD(P)-binding domain;NAD(P)-binding domain;Alcohol dehydrogenase superfamily, zinc-type;Alcohol dehydrogenase, zinc-type, conserved site;NAD(P)-binding domain;GroES-like	5979576	FGRAMPH1_01G26707	4	5979209	5981172	+	#N/A	1963	49.26	13126
9598	93	93	93	cop9 signalosome complex subunit 6	Rpn11/EIF3F, C-terminal;JAB1/MPN/MOV34 metalloenzyme domain;JAB1/MPN/MOV34 metalloenzyme domain;JAB1/MPN/MOV34 metalloenzyme domain	5981510	FGRAMPH1_01G26709	4	5981190	5983159	-	#N/A	1969	49.87	13127
9597	92	92	92	hypothetical protein FGSG_09597	N/A	5984370	FGRAMPH1_01G26711	4	5984370	5984747	+	#N/A	377	51.99	13128
9596	91	91	94	hypothetical protein FGSG_09596	N/A	5985246	FGRAMPH1_01G26713	4	5985246	5985623	-	#N/A	377	54.64	13129
9595	91	91	91	aflatoxin efflux pump aflt	Major facilitator superfamily;Major facilitator superfamily;Major facilitator superfamily;Major facilitator superfamily;Major facilitator superfamily;Major facilitator superfamily;Major facilitator superfamily;Major facilitator superfamily;Major facilitator superfamily;Major facilitator superfamily;Major facilitator superfamily;Major facilitator superfamily;Major facilitator superfamily;Major fac…	5986321	FGRAMPH1_01G26715	4	5986321	5988203	-	#N/A	1882	49.52	13130
9594	94	94	94	hypothetical protein FGSG_09594	Transcription factor domain, fungi;Zn(2)-C6 fungal-type DNA-binding domain;Transcription factor domain, fungi;Zn(2)-C6 fungal-type DNA-binding domain;Zn(2)-C6 fungal-type DNA-binding domain;Zn(2)-C6 fungal-type DNA-binding domain;Zn(2)-C6 fungal-type DNA-binding domain;Zn(2)-C6 fungal-type DNA-binding domain;Zn(2)-C6 fungal-type DNA-binding domain	5989365	FGRAMPH1_01G26717	4	5988717	5992760	+	#N/A	4043	48.8	13131
9593	96	96	96	hypothetical protein FGSG_09593	S-adenosyl-L-methionine-dependent methyltransferase;S-adenosyl-L-methionine-dependent methyltransferase;S-adenosyl-L-methionine-dependent methyltransferase;S-adenosyl-L-methionine-dependent methyltransferase	5992749	FGRAMPH1_01G26719	4	5992448	5994694	-	#N/A	2246	49.38	13132
C58
10094	88	71	76	polyamine transport protein	Major facilitator superfamily domain;Major facilitator superfamily domain;Major facilitator superfamily domain;Major facilitator superfamily domain;Major facilitator superfamily domain;Major facilitator superfamily domain;Major facilitator superfamily domain;Major facilitator superfamily domain;Major facilitator superfamily domain;Major facilitator superfamily domain;Major facilitator superfamily…	9823214	FGRAMPH1_01G07267	1	9823155	9827315	-	#N/A	4160	50.46	3515
13703	#N/A	#N/A	#N/A	hypothetical protein FGSG_13703	N/A	9830074	FGRAMPH1_01G07269	1	9830015	9830350	-	#N/A	335	49.85	#N/A
20090	#N/A	#N/A	#N/A	cmgc dyrk dyrk2 protein kinase	Serine/threonine/dual specificity protein kinase, catalytic domain;Serine/threonine/dual specificity protein kinase, catalytic domain;Serine/threonine/dual specificity protein kinase, catalytic domain;Protein kinase domain;Protein kinase domain;Protein kinase domain;Protein kinase, ATP binding site;Serine/threonine-protein kinase, active site;Protein kinase domain;Protein kinase-like domain	9835829	FGRAMPH1_01G07271	1	9835651	9841183	-	#N/A	5532	51.34	#N/A
10095	96	96	96	unnamed protein product	N/A	9836381	FGRAMPH1_01G07273	1	9835770	9835936	+	#N/A	166	46.39	3517
10096	94	94	94	peroxisomal membrane protein pex29	Peroxin domain;Peroxin domain;Peroxin domain;Peroxin domain;Peroxin domain;Peroxin domain;Peroxin domain;Peroxin domain;Peroxin domain;Peroxin domain;Peroxin domain	9843584	FGRAMPH1_01G07275	1	9843451	9845088	+	#N/A	1637	52.41	3519
17725	96	96	96	geranylgeranyl pyrophosphate synthase	Polyprenyl synthetase;Isoprenoid synthase domain;Polyprenyl synthetase-related;Polyprenyl synthetase-related;Polyprenyl synthetase;Polyprenyl synthetase;Isoprenoid synthase domain	9845553	FGRAMPH1_01G07277	1	9845494	9846744	-	#N/A	1250	54.88	3520
10098	93	84	62	hypothetical protein FGSG_10098	Major facilitator superfamily;Major facilitator superfamily;Major facilitator superfamily;Major facilitator superfamily;Major facilitator superfamily;Major facilitator superfamily;Major facilitator superfamily;Major facilitator superfamily;Major facilitator superfamily;Major facilitator superfamily;Major facilitator superfamily;Major facilitator superfamily;Major facilitator superfamily;Major fac…	9849061	FGRAMPH1_01G07279	1	9849002	9850761	+	#N/A	1759	48.49	3521
17726	91	90	30	haloacid type ii	HAD hydrolase, subfamily IA;HAD hydrolase, subfamily IA;Haloacid dehalogenase, type II;HAD-like domain;HAD-like domain;Phosphoglycolate phosphatase, domain 2;Phosphoglycolate phosphatase, domain 2;Phosphoglycolate phosphatase, domain 2;HAD-like domain	9851512	FGRAMPH1_01G07281	1	9851310	9852242	+	#N/A	932	48.18	3521
10100	95	95	95	cell division control protein 14	Cell division protein Cdc14;Cell division protein Cdc14;Cell division protein Cdc14	9853505	FGRAMPH1_01G07283	1	9853213	9854609	+	#N/A	1396	49.43	3522
10101	87	87	87	hypothetical protein FGSG_10101	N/A	9854808	FGRAMPH1_01G07285	1	9854749	9856206	-	#N/A	1457	51.48	3523
C59
10384	97	97	97	cell division cycle-related protein res2 pct1	Ankyrin repeat;Ankyrin repeat-containing domain;Transcription regulator HTH, APSES-type DNA-binding domain;Ankyrin repeat;KilA, N-terminal/APSES-type HTH, DNA-binding;KilA, N-terminal/APSES-type HTH, DNA-binding;MBF transcription factor complex subunit Mbp1/Res1/Res2;Transcription regulator HTH, APSES-type DNA-binding domain;Ankyrin repeat;Ankyrin repeat-containing domain;Transcription regulator …	10732807	FGRAMPH1_01G07971	1	10732467	10735263	-	GzAPSES004	2796	49.79	3842
10385	100	100	100	actin-like protein	Actin family;Actin family;Actin family;Actin family;Actin family;Actin family;Actin family;Actin-related protein 1 family;Actin/actin-like conserved site;Actin/actin-like conserved site;Actin/actin-like conserved site	10735778	FGRAMPH1_01G07973	1	10735383	10737407	+	#N/A	2024	48.76	3843
10386	92	94	92	hypothetical protein FPSE_07398	Protein of unknown function DUF3602;Protein of unknown function DUF3602;Protein of unknown function DUF3602	10737821	FGRAMPH1_01G07975	1	10737762	10738178	-	#N/A	416	60.82	3844
10387	97	97	97	mannan endo- -alpha-mannosidase dcw1	Mannan endo-1,6-alpha-mannosidase;Six-hairpin glycosidase;Glycoside hydrolase, family 76;Glycoside hydrolase, family 76;Glycoside hydrolase, family 76;Glycoside hydrolase, family 76;Glycoside hydrolase, family 76;Glycoside hydrolase, family 76;Glycoside hydrolase, family 76;Glycoside hydrolase, family 76;Glycoside hydrolase, family 76;Glycoside hydrolase, family 76;Glycoside hydrolase, family 76;…	10740694	FGRAMPH1_01G07977	1	10740452	10742724	-	#N/A	2272	50.97	3845
10388	96	96	96	er-derived vesicles protein 41	Endoplasmic reticulum vesicle transporter, C-terminal;Endoplasmic reticulum vesicle transporter, C-terminal;Endoplasmic reticulum vesicle transporter, C-terminal;Endoplasmic reticulum vesicle transporter, C-terminal	10744862	FGRAMPH1_01G07979	1	10744474	10746227	+	#N/A	1753	51.4	3846
10389	92	93	93	hypothetical protein FGSG_10389	N/A	10748144	FGRAMPH1_01G07981	1	10747630	10751562	+	#N/A	3932	54.17	3847
15598	#N/A	#N/A	#N/A	hypothetical protein FG05_35144	N/A	10751854	FGRAMPH1_01G07983	1	10751795	10752085	-	#N/A	290	48.62	#N/A
10390	95	95	95	#NAME?	DnaJ domain;DnaJ domain;Chaperone DnaJ, C-terminal;DnaJ domain;Heat shock protein DnaJ, cysteine-rich domain;Heat shock protein DnaJ, cysteine-rich domain;Heat shock protein DnaJ, cysteine-rich domain;DnaJ domain;DnaJ domain;DnaJ domain;DnaJ domain, conserved site;DnaJ domain, conserved site;DnaJ domain, conserved site;DnaJ domain, conserved site;DnaJ domain, conserved site;DnaJ domain, conserved…	10752688	FGRAMPH1_01G07985	1	10752298	10754148	-	#N/A	1850	49.57	3848
10391	97	97	97	atp-dependent rna helicase dhx8	Helicase, C-terminal;Helicase-associated domain;Helicase superfamily 1/2, ATP-binding domain;P-loop containing nucleoside triphosphate hydrolase;Helicase-associated domain;Domain of unknown function DUF1605;P-loop containing nucleoside triphosphate hydrolase;Helicase, C-terminal;Helicase, C-terminal;Helicase, C-terminal;DNA/RNA helicase, ATP-dependent, DEAH-box type, conserved site;Helicase, C-te…	10754460	FGRAMPH1_01G07989	1	10754401	10757436	+	#N/A	3035	50.54	3849
10392	81	60	54	hypothetical protein FGSG_10392	Prolyl 4-hydroxylase, alpha subunit;Oxoglutarate/iron-dependent dioxygenase;Oxoglutarate/iron-dependent dioxygenase;Oxoglutarate/iron-dependent dioxygenase;Oxoglutarate/iron-dependent dioxygenase;Oxoglutarate/iron-dependent dioxygenase	10757579	FGRAMPH1_01G07987	1	10757520	10758602	-	#N/A	1082	47.32	3850
10393	#N/A	#N/A	#N/A	hypothetical protein FGSG_10393	N/A	10759515	FGRAMPH1_01G07991	1	10759456	10760031	+	#N/A	575	50.61	#N/A
10394	96	96	96	aat family amino acid transporter	Amino acid/polyamine transporter I;Amino acid permease/ SLC12A domain;Amino acid/polyamine transporter I;Amino acid/polyamine transporter I;Amino acid permease, conserved site;Amino acid permease, conserved site;Amino acid permease, conserved site;Amino acid permease, conserved site;Amino acid permease, conserved site;Amino acid permease, conserved site;Amino acid permease, conserved site;Amino a…	10761059	FGRAMPH1_01G07993	1	10760978	10762768	+	#N/A	1790	47.99	3851
10395	91	92	91	hypothetical protein FGSG_10395	Cupredoxin;Cupredoxin;Multicopper oxidase, type 2;Multicopper oxidase, type 3;Multicopper oxidase, type 1;Cupredoxin;Cupredoxin;Cupredoxin;Multicopper oxidases, conserved site;Multicopper oxidase, copper-binding site;Multicopper oxidase, copper-binding site;Multicopper oxidase, copper-binding site;Multicopper oxidase, copper-binding site;Multicopper oxidase, copper-binding site;Multicopper oxidas…	10763036	FGRAMPH1_01G07995	1	10762977	10764891	-	#N/A	1914	49.69	3852
10396	94	94	94	hypothetical protein FGSG_10396	Glyoxalase-like domain;Glyoxalase/Bleomycin resistance protein/Dihydroxybiphenyl dioxygenase;Glyoxalase/Bleomycin resistance protein/Dihydroxybiphenyl dioxygenase;Glyoxalase/Bleomycin resistance protein/Dihydroxybiphenyl dioxygenase	10766238	FGRAMPH1_01G07997	1	10765944	10767112	-	#N/A	1168	45.46	3853
10397	77	76	75	longiborneol synthase	Isoprenoid synthase domain;Trichodiene synthase;Isoprenoid synthase domain	10769542	FGRAMPH1_01G07999	1	10769483	10770681	+	#N/A	1198	47.75	13751
C60 (Not present in Fv / SMURF expanded)
10474	92	92	92	hypothetical protein FGSG_10474	Sugar/inositol transporter;Sugar/inositol transporter;Major facilitator, sugar transporter-like;Sugar/inositol transporter;Sugar/inositol transporter;Sugar/inositol transporter;Sugar transporter, conserved site;Sugar transporter, conserved site;Sugar transporter, conserved site;Sugar transporter, conserved site;Sugar transporter, conserved site;Sugar transporter, conserved site;Sugar transporter,…	10979023	FGRAMPH1_01G08187	1	10978964	10981019	-	#N/A	2055	50.71	3962
13763	49	49	22	hypothetical protein FGSG_13763	N/A	10978365	FGRAMPH1_01G08185	1	10978306	10978632	+	#N/A	326	48.77	3960
10473	50	29	22	hypothetical protein FG05_10473	N/A	10975141	FGRAMPH1_01G08183	1	10975082	10977288	-	#N/A	2206	44.83	3948
10472	76	75	74	hypothetical protein FGSG_10472	N/A	10973300	FGRAMPH1_01G08181	1	10973241	10974217	-	#N/A	976	44.77	3950
17372	84	48	49	unnamed protein product	Helicase superfamily 1/2, ATP-binding domain;Helicase, C-terminal;P-loop containing nucleoside triphosphate hydrolase;SNF2-related, N-terminal domain;Helicase, C-terminal;P-loop containing nucleoside triphosphate hydrolase;Zinc finger, RING/FYVE/PHD-type;Zinc finger, RING/FYVE/PHD-type;Zinc finger, RING-type, conserved site;Zinc finger, RING-type;Helicase superfamily 1/2, ATP-binding domain;Helic…	10969194	FGRAMPH1_01G08179	1	10969135	10972670	+	#N/A	3535	47.44	3951
10470	84	62	58	early growth response protein 1-b	Zinc finger, C2H2-like;Zinc finger, C2H2;Zinc finger C2H2-type/integrase DNA-binding domain;Zinc finger C2H2-type/integrase DNA-binding domain;Zinc finger C2H2-type/integrase DNA-binding domain;Zinc finger, C2H2;Zinc finger, C2H2;Zinc finger, C2H2;Zinc finger, C2H2;Zinc finger, C2H2;Zinc finger, C2H2	10965395	FGRAMPH1_01G08177	1	10965336	10968581	-	#N/A	3245	45.73	3952
17371	75	67	69	protein tol	Heterokaryon incompatibility;Heterokaryon incompatibility	10963769	FGRAMPH1_01G08175	1	10963710	10965275	+	#N/A	1565	47.22	3953
17370	85	85	85	hypothetical protein FG05_10468	Zn(2)-C6 fungal-type DNA-binding domain;Zn(2)-C6 fungal-type DNA-binding domain;Fungal transcription factor;Zn(2)-C6 fungal-type DNA-binding domain;Zn(2)-C6 fungal-type DNA-binding domain;Zn(2)-C6 fungal-type DNA-binding domain;Zn(2)-C6 fungal-type DNA-binding domain	10959436	FGRAMPH1_01G08173	1	10959312	10961210	-	#N/A	1898	45.79	3954
10467	94	94	94	hypothetical protein FGSG_10467	GTP cyclohydrolase 1 type 2/Nif3	10958943	FGRAMPH1_01G08171	1	10958820	10959275	+	#N/A	455	53.63	3955
17369	62	24	41	manganese transporter	NRAMP family;NRAMP family;NRAMP family;NRAMP family;NRAMP family;NRAMP family;NRAMP family;NRAMP family;NRAMP family;NRAMP family;NRAMP family;NRAMP family;NRAMP family;NRAMP family;NRAMP family;NRAMP family;NRAMP family;NRAMP family;NRAMP family;NRAMP family;NRAMP family;NRAMP family;NRAMP family;NRAMP family;NRAMP family;NRAMP family;NRAMP family;NRAMP family;NRAMP family;NRAMP family;NRAMP fam…	10956653	FGRAMPH1_01G08169	1	10956260	10958680	-	#N/A	2420	49.96	2116
10465	77	78	77	hypothetical protein FGSG_10465	Rossmann-like alpha/beta/alpha sandwich fold	10954765	FGRAMPH1_01G08167	1	10954706	10955572	+	#N/A	866	46.77	3956
10464	43	27	18	polyketide synthase	Polyketide synthase, dehydratase domain;Polyketide synthase, beta-ketoacyl synthase domain;Polyketide synthase, acyl transferase domain;Polyketide synthase, ketoreductase domain;Polyketide synthase, phosphopantetheine-binding domain;Acyl transferase;NAD(P)-binding domain;S-adenosyl-L-methionine-dependent methyltransferase;S-adenosyl-L-methionine-dependent methyltransferase;Polyketide synthase, ke…	10945954	FGRAMPH1_01G08165	1	10945895	10954118	+	#N/A	8223	50.86	10377
10463	35	24	23	citrinin biosynthesis oxydoreductase	Serine hydrolase FSH;Alpha/Beta hydrolase fold;Alpha/Beta hydrolase fold;Alpha/Beta hydrolase fold;Alpha/Beta hydrolase fold	10944547	FGRAMPH1_01G08163	1	10944488	10945234	-	#N/A	746	46.92	2033
17368	33	30	33	aldose 1-epimerase family protein	Aldose 1-/Glucose-6-phosphate 1-epimerase;Glycoside hydrolase-type carbohydrate-binding, subgroup;Glycoside hydrolase-type carbohydrate-binding, subgroup;Glycoside hydrolase-type carbohydrate-binding, subgroup;Galactose mutarotase-like domain	10942697	FGRAMPH1_01G08161	1	10942638	10944068	+	#N/A	1430	48.04	2168
10461	37	35	35	cytochrome p450	Cytochrome P450, E-class, group I;Cytochrome P450;Cytochrome P450;Cytochrome P450;Cytochrome P450;Cytochrome P450;Cytochrome P450, conserved site;Cytochrome P450, conserved site;Cytochrome P450, conserved site;Cytochrome P450, conserved site;Cytochrome P450, conserved site;Cytochrome P450, conserved site;Cytochrome P450;Cytochrome P450;Cytochrome P450	10940681	FGRAMPH1_01G08159	1	10940622	10942429	+	#N/A	1807	48.37	1317
17367	38	38	37	zinc-binding dehydrogenase family oxidoreductase	Polyketide synthase, enoylreductase domain;NAD(P)-binding domain;GroES-like;Alcohol dehydrogenase, C-terminal;Alcohol dehydrogenase superfamily, zinc-type;Alcohol dehydrogenase superfamily, zinc-type;NAD(P)-binding domain;GroES-like	10939142	FGRAMPH1_01G08157	1	10939083	10940219	-	#N/A	1136	49.74	10378
10459_M	31	26	27	unnamed protein product	Polyketide synthase, phosphopantetheine-binding domain;AMP-dependent synthetase/ligase;Acyl carrier protein-like;Acyl carrier protein-like;NAD(P)-binding domain;NAD(P)-binding domain;Male sterility, NAD-binding;Acyl carrier protein-like;Acyl carrier protein-like;Acyl carrier protein-like;Acyl carrier protein-like;NAD(P)-binding domain;Acyl carrier protein-like;Acyl carrier protein-like	10935372	FGRAMPH1_01G08155	1	10935313	10938772	+	#N/A	3459	48.89	2645
10458	28	5	13	c6 transcription factor	Zn(2)-C6 fungal-type DNA-binding domain;Zn(2)-C6 fungal-type DNA-binding domain;Zn(2)-C6 fungal-type DNA-binding domain;Zn(2)-C6 fungal-type DNA-binding domain;Zn(2)-C6 fungal-type DNA-binding domain;Zn(2)-C6 fungal-type DNA-binding domain	10932033	FGRAMPH1_01G08153	1	10931974	10933464	+	#N/A	1490	50.67	2004
10457_M	#N/A	#N/A	#N/A	unnamed protein product	N/A	10930288	FGRAMPH1_01G08151	1	10930229	10930777	-	#N/A	548	49.45	#N/A
10456_M	41	33	37	unnamed protein product	N/A	10928625	FGRAMPH1_01G08149	1	10928469	10929680	+	#N/A	1211	46.74	3942
10455	76	76	77	hypothetical protein FGSG_10455	N/A	10927219	FGRAMPH1_01G08147	1	10927160	10927936	-	#N/A	776	52.71	3933
10454_M	88	88	88	c4-dicarboxylate transport protein mae1	Voltage-dependent anion channel;Voltage-dependent anion channel;Voltage-dependent anion channel;Voltage-dependent anion channel;Voltage-dependent anion channel;Voltage-dependent anion channel;Voltage-dependent anion channel;Voltage-dependent anion channel;Voltage-dependent anion channel;Voltage-dependent anion channel;Voltage-dependent anion channel;Voltage-dependent anion channel;Voltage-depende…	10925494	FGRAMPH1_01G08145	1	10925435	10926610	-	#N/A	1175	46.98	3934
17366	98	51	56	carbonic anhydrase	Carbonic anhydrase;Carbonic anhydrase;Carbonic anhydrase;Carbonic anhydrase;Carbonic anhydrase;Carbonic anhydrase;Carbonic anhydrase	10924409	FGRAMPH1_01G08143	1	10924350	10925138	+	#N/A	788	49.62	3935
13761_2_M	88	26	61	unnamed protein product	N/A	10921144	FGRAMPH1_01G08141	1	10921085	10923617	+	#N/A	2532	46.56	3938
C61 (Not present in Fv)
10542	#N/A	#N/A	#N/A	hypothetical protein FGSG_10542	N/A	11224316	FGRAMPH1_01G08369	1	11224257	11224625	+	#N/A	368	45.65	#N/A
13782	#N/A	#N/A	#N/A	hypothetical protein FGSG_13782	N/A	11225421	FGRAMPH1_01G08371	1	11225362	11225706	+	#N/A	344	44.77	#N/A
10543	87	59	86	hypothetical protein FGSG_10543	N/A	11226386	FGRAMPH1_01G08373	1	11226327	11227022	-	#N/A	695	53.38	7954
17386	32	8	10	nonribosomal peptide synthetase	Polyketide synthase, phosphopantetheine-binding domain;Condensation domain;Acyl carrier protein-like;AMP-binding enzyme C-terminal domain;AMP-binding enzyme C-terminal domain;AMP-binding enzyme C-terminal domain;Acyl carrier protein-like;Acyl carrier protein-like;Acyl carrier protein-like;Acyl carrier protein-like;Acyl carrier protein-like;Acyl carrier protein-like;AMP-dependent synthetase/ligase…	11227961	FGRAMPH1_01G08375	1	11227902	11256967	+	#N/A	29065	48.19	2708
10545	40	9	10	ef-hand calcium-binding domain protein	Serine hydrolase FSH;Alpha/Beta hydrolase fold;Alpha/Beta hydrolase fold;Alpha/Beta hydrolase fold	11257116	FGRAMPH1_01G08377	1	11257057	11258070	-	#N/A	1013	48.67	12492
10546	#N/A	#N/A	#N/A	hypothetical protein FGSG_10546	N/A	11258613	FGRAMPH1_01G08379	1	11258554	11260022	+	#N/A	1468	47.14	#N/A
10547_M	31	17	15	unnamed protein product	AAA+ ATPase domain;ABC transporter type 1, transmembrane domain;P-loop containing nucleoside triphosphate hydrolase;P-loop containing nucleoside triphosphate hydrolase;ABC transporter-like;ABC transporter-like;ABC transporter-like;ABC transporter-like;ABC transporter-like;ABC transporter-like;ABC transporter-like;ABC transporter, conserved site;ABC transporter, conserved site;ABC transporter, con…	11260395	FGRAMPH1_01G08381	1	11260328	11263903	-	#N/A	3575	48.08	2709
17387	39	16	15	polyketide synthase	Polyketide synthase, acyl transferase domain;Polyketide synthase, dehydratase domain;Polyketide synthase, phosphopantetheine-binding domain;Polyketide synthase, enoylreductase domain;Polyketide synthase, beta-ketoacyl synthase domain;Polyketide synthase, ketoreductase domain;Polyketide synthase, ketoreductase domain;Acyl carrier protein-like;Ketoacyl-synthetase, C-terminal extension;Acyl transfer…	11266160	FGRAMPH1_01G08383	1	11266101	11273705	+	#N/A	7604	48.04	2325
C62 (Not present in Fv)
10608	79	30	68	short-chain dehydrogenase reductase family protein	Glucose/ribitol dehydrogenase;NAD(P)-binding domain;Short-chain dehydrogenase/reductase SDR;Short-chain dehydrogenase/reductase SDR;NAD(P)-binding domain	11448274	FGRAMPH1_01G08519	1	11448012	11449604	-	#N/A	1592	48.93	6361
10609	28	26	27	fad binding domain-containing protein	CO dehydrogenase flavoprotein-like, FAD-binding, subdomain 2;FAD linked oxidase, N-terminal;FAD-binding, type 2, subdomain 1;FAD-binding, type 2, subdomain 1;FAD-binding, type 2, subdomain 1;FAD-binding, type 2, subdomain 1;FAD-binding, type 2, subdomain 1;FAD-binding, type 2, subdomain 1;FAD-binding, type 2, subdomain 1;FAD-binding, type 2, subdomain 1;FAD-binding, type 2;FAD-binding, type 2;FAD…	11450201	FGRAMPH1_01G08521	1	11449937	11452246	-	#N/A	2309	48.77	4438
17400	34	33	32	cytochrome p450	Cytochrome P450, E-class, group I;Cytochrome P450;Cytochrome P450;Cytochrome P450;Cytochrome P450;Cytochrome P450;Cytochrome P450;Cytochrome P450;Cytochrome P450;Cytochrome P450;Cytochrome P450;Cytochrome P450	11452926	FGRAMPH1_01G08523	1	11452867	11454660	-	#N/A	1793	49.75	6883
17401	30	13	13	cytochrome p450	Cytochrome P450, E-class, group IV;Cytochrome P450;Cytochrome P450;Cytochrome P450;Cytochrome P450;Cytochrome P450;Cytochrome P450;Cytochrome P450;Cytochrome P450;Cytochrome P450	11455051	FGRAMPH1_01G08525	1	11454992	11456820	-	#N/A	1828	48.85	2505
10611	35	26	27	fad linked oxidase-like protein	FAD-binding, type 2, subdomain 1;CO dehydrogenase flavoprotein-like, FAD-binding, subdomain 2;FAD linked oxidase, N-terminal;FAD linked oxidase, N-terminal;FAD linked oxidase, N-terminal;FAD linked oxidase, N-terminal;FAD linked oxidase, N-terminal;FAD linked oxidase, N-terminal;FAD linked oxidase, N-terminal;FAD linked oxidase, N-terminal;FAD-binding, type 2;FAD-binding, type 2;FAD-binding, type…	11457386	FGRAMPH1_01G08527	1	11457327	11459036	+	#N/A	1709	51.78	2409
10612	34	30	31	fad-binding partial	FAD-binding domain;FAD/NAD(P)-binding domain;FAD/NAD(P)-binding domain;FAD/NAD(P)-binding domain;FAD/NAD(P)-binding domain;FAD/NAD(P)-binding domain;FAD/NAD(P)-binding domain	11459812	FGRAMPH1_01G08529	1	11459706	11461155	+	#N/A	1449	50.31	9236
10613	33	29	24	family protein	UbiA prenyltransferase family;UbiA prenyltransferase family;UbiA prenyltransferase family;UbiA prenyltransferase family;UbiA prenyltransferase family;UbiA prenyltransferase family;UbiA prenyltransferase family;UbiA prenyltransferase family;UbiA prenyltransferase family;UbiA prenyltransferase family;UbiA prenyltransferase family;UbiA prenyltransferase family;UbiA prenyltransferase family;UbiA pren…	11461746	FGRAMPH1_01G08531	1	11461687	11462700	+	#N/A	1013	52.91	10089
10614	#N/A	#N/A	#N/A	4-hydroxybenzoate polyprenyl transferase	RmlC-like jelly roll fold;RmlC-like cupin domain	11463714	FGRAMPH1_01G08533	1	11463578	11464480	+	#N/A	902	45.68	#N/A
17402	51	49	51	glycoside hydrolase family 3 protein	Glycoside hydrolase, family 3, N-terminal;Glycoside hydrolase family 3 C-terminal domain;Glycoside hydrolase, family 3, N-terminal;Glycoside hydrolase family 3 C-terminal domain;Glycoside hydrolase, family 3, N-terminal;Fibronectin type III-like domain;Glycoside hydrolase family 3;Glycoside hydrolase family 3;Glycoside hydrolase, family 3, active site;Glycoside hydrolase, family 3, active site;Gl…	11466169	FGRAMPH1_01G08535	1	11466110	11468962	-	#N/A	2852	50.28	6360
10616	79	79	79	hypothetical protein FGSG_10616	WD40 repeat;WD40/YVTN repeat-like-containing domain;WD40/YVTN repeat-like-containing domain;NWD NACHT-NTPase, N-terminal;WD40/YVTN repeat-like-containing domain;WD40 repeat;WD40 repeat;WD40 repeat;EF-Hand 1, calcium-binding site;WD40 repeat, conserved site;WD40-repeat-containing domain;NACHT nucleoside triphosphatase;WD40 repeat;Quinoprotein alcohol dehydrogenase-like superfamily;Quinoprotein alc…	11469943	FGRAMPH1_01G08537	1	11469884	11474762	-	#N/A	4878	47.31	4207
10617	75	75	75	hypothetical protein FGSG_10617	Acyl carrier protein-like;Acyl carrier protein-like;Acyl carrier protein-like;AMP-dependent synthetase/ligase;AMP-dependent synthetase/ligase;NAD(P)-binding domain;Male sterility, NAD-binding;Male sterility, NAD-binding;Male sterility, NAD-binding;Male sterility, NAD-binding;AMP-binding, conserved site;Acyl carrier protein-like;NAD(P)-binding domain;Acyl carrier protein-like;Acyl carrier protein-…	11475291	FGRAMPH1_01G08539	1	11475232	11478540	-	#N/A	3308	50.45	4208
C63 (SMURF expanded)
13866	95	86	82	high-affinity glucose transporter	Sugar/inositol transporter;Sugar/inositol transporter;Major facilitator, sugar transporter-like;Sugar/inositol transporter;Sugar/inositol transporter;Sugar/inositol transporter;Sugar transporter, conserved site;Sugar transporter, conserved site;Sugar transporter, conserved site;Sugar transporter, conserved site;Sugar transporter, conserved site;Sugar transporter, conserved site;Sugar transporter,…	6456505	FGRAMPH1_01G21067	3	6456505	6458150	-	#N/A	1645	52.4	10424
11031	36	31	25	hypothetical protein FGSG_11031	N/A	6454966	FGRAMPH1_01G21065	3	6454966	6455634	+	#N/A	668	50.3	10425
13867	#N/A	#N/A	#N/A	hypothetical protein FGSG_13867	N/A	6453924	FGRAMPH1_01G21063	3	6453924	6454300	-	#N/A	376	47.07	#N/A
11030	83	65	50	ferric reductase transmembrane component 5	Ferric reductase, NAD binding domain;FAD-binding 8;Ferric reductase transmembrane component-like domain;Ferric reductase transmembrane component-like domain;Ferric reductase transmembrane component-like domain;Ferric reductase transmembrane component-like domain;Ferric reductase transmembrane component-like domain;Ferric reductase transmembrane component-like domain;Ferric reductase transmembrane…	6450600	FGRAMPH1_01G21061	3	6450362	6452501	+	#N/A	2139	47.78	10458
11029	98	98	98	siderophore iron transporter 3	Major facilitator superfamily;Major facilitator superfamily;Major facilitator superfamily;Major facilitator superfamily;Major facilitator superfamily;Major facilitator superfamily;Major facilitator superfamily;Major facilitator superfamily;Major facilitator superfamily;Major facilitator superfamily;Major facilitator superfamily;Major facilitator superfamily;Major facilitator superfamily;Major fac…	6447691	FGRAMPH1_01G21059	3	6447691	6449607	+	#N/A	1916	52.19	10457
11028	95	95	95	hypothetical protein FGSG_11028	AAA+ ATPase domain;ABC transporter-like;ABC transporter type 1, transmembrane domain;P-loop containing nucleoside triphosphate hydrolase;P-loop containing nucleoside triphosphate hydrolase;P-loop containing nucleoside triphosphate hydrolase;P-loop containing nucleoside triphosphate hydrolase;ABC transporter, conserved site;ABC transporter, conserved site;ABC transporter, conserved site;ABC transp…	6442371	FGRAMPH1_01G21057	3	6442371	6446569	+	#N/A	4198	49.52	10456
11027	96	96	96	lysine n-acyltransferase	Siderophore biosynthesis protein, conserved domain;Acyl-CoA N-acyltransferase;Acyl-CoA N-acyltransferase;Acyl-CoA N-acyltransferase;Acyl-CoA N-acyltransferase;Acyl-CoA N-acyltransferase	6440168	FGRAMPH1_01G21055	3	6440168	6441451	-	#N/A	1283	52.14	10455
11026	84	84	84	nonribosomal peptide synthetase	AMP-binding enzyme C-terminal domain;AMP-binding enzyme C-terminal domain;AMP-binding enzyme C-terminal domain;Acyl carrier protein-like;Acyl carrier protein-like;Acyl carrier protein-like;AMP-dependent synthetase/ligase;AMP-dependent synthetase/ligase;AMP-dependent synthetase/ligase;Condensation domain;Acyl carrier protein-like;Acyl carrier protein-like;Acyl carrier protein-like;Phosphopantethei…	6425284	FGRAMPH1_01G21053	3	6425284	6439592	-	#N/A	14308	51.51	10454
11025	82	78	83	c2h2 zinc finger transcription factor	Zinc finger, C2H2-like;Zinc finger, C2H2-like;Zinc finger, C2H2-like;Zinc finger, C2H2-like;Zinc finger, C2H2-like;Zinc finger, C2H2-like;Zinc finger, C2H2-like;Zinc finger, C2H2-like;Zinc finger, C2H2-like;Zinc finger, C2H2-like	6422848	FGRAMPH1_01G21051	3	6422848	6423822	-	Tri15	974	47.23	10453
13868	68	68	68	hypothetical protein FGSG_13868	N/A	6421352	FGRAMPH1_01G21049	3	6421352	6422569	+	#N/A	1217	47.17	10452
11024	93	93	93	cytochrome family 51 (sterol 14-demethylase)	Cytochrome P450, E-class, group IV;Cytochrome P450;Cytochrome P450;Cytochrome P450;Cytochrome P450;Cytochrome P450;Cytochrome P450, conserved site;Cytochrome P450, conserved site;Cytochrome P450, conserved site;Cytochrome P450, conserved site;Cytochrome P450;Cytochrome P450;Cytochrome P450	6419292	FGRAMPH1_01G21047	3	6418652	6421018	-	#N/A	2366	47.97	10451
11023	81	82	81	hypothetical protein FGSG_11023	Protein of unknown function DUF3425;Protein of unknown function DUF3425	6417836	FGRAMPH1_01G21045	3	6417689	6418735	+	#N/A	1046	47.32	10450
11022	81	81	82	hypothetical protein FGSG_11022	Glucose/ribitol dehydrogenase;Short-chain dehydrogenase/reductase SDR;NAD(P)-binding domain;NAD(P)-binding domain;NAD(P)-binding domain;Short-chain dehydrogenase/reductase, conserved site;NAD(P)-binding domain	6416273	FGRAMPH1_01G21043	3	6416273	6417398	-	#N/A	1125	47.02	10449
17483	34	35	34	dipeptidyl peptidase iii	N/A	6413524	FGRAMPH1_01G21041	3	6413463	6415920	+	#N/A	2457	47.25	1280
13869	#N/A	#N/A	#N/A	hypothetical protein FGSG_13869	N/A	6412398	FGRAMPH1_01G21039	3	6412398	6412640	-	#N/A	242	50.41	#N/A
13870	30	32	30	hypothetical protein FGSG_13870	N/A	6411161	FGRAMPH1_01G21037	3	6411161	6412194	+	#N/A	1033	47.14	1040
13871	35	25	22	related to amidases	Amidase signature domain;Amidase signature domain;Amidase signature domain;Amidase;Amidase signature domain	6408909	FGRAMPH1_01G21035	3	6408505	6410939	+	#N/A	2434	48.07	7061
13872	#N/A	#N/A	#N/A	hypothetical protein FGSG_13872	N/A	6407733	FGRAMPH1_01G21033	3	6407733	6408065	+	#N/A	332	46.69	#N/A
11019	30	7	7	atp-binding protein	P-loop containing nucleoside triphosphate hydrolase;NB-ARC;Tetratricopeptide-like helical domain;Tetratricopeptide-like helical domain;P-loop containing nucleoside triphosphate hydrolase;Tetratricopeptide-like helical domain	6404176	FGRAMPH1_01G21031	3	6404176	6407268	-	#N/A	3092	47.25	8110
13873_M	36	15	16	gnat family family	GNAT domain;Acyl-CoA N-acyltransferase;Acyl-CoA N-acyltransferase;Acyl-CoA N-acyltransferase;GNAT domain;Acyl-CoA N-acyltransferase	6403293	FGRAMPH1_01G21029	3	6403293	6404128	+	#N/A	835	41.68	9959
C64 (Not present in Fv / expanded)
17487	34	7	11	nonribosomal peptide synthetase	Polyketide synthase, phosphopantetheine-binding domain;Amino acid adenylation domain;Amino acid adenylation domain;Amino acid adenylation domain;Amino acid adenylation domain;NAD(P)-binding domain;Acyl carrier protein-like;Condensation domain;Condensation domain;Condensation domain;AMP-dependent synthetase/ligase;AMP-dependent synthetase/ligase;AMP-binding enzyme C-terminal domain;Acyl carrier pr…	6286390	FGRAMPH1_01G20955	3	6286390	6320467	-	#N/A	34077	52.54	2708
10989	35	33	35	short-chain dehydrogenase reductase	Glucose/ribitol dehydrogenase;NAD(P)-binding domain;Short-chain dehydrogenase/reductase SDR;Short-chain dehydrogenase/reductase SDR;Short-chain dehydrogenase/reductase SDR;Short-chain dehydrogenase/reductase SDR;Short-chain dehydrogenase/reductase SDR;Short-chain dehydrogenase/reductase SDR;Short-chain dehydrogenase/reductase SDR;Short-chain dehydrogenase/reductase SDR;NAD(P)-binding domain	6322024	FGRAMPH1_01G20957	3	6322024	6323105	+	#N/A	1081	50.05	12207
10990	34	28	3	non-ribosomal peptide synthetase	Polyketide synthase, phosphopantetheine-binding domain;AMP-dependent synthetase/ligase;AMP-dependent synthetase/ligase;Acyl carrier protein-like;Acyl carrier protein-like;Acyl carrier protein-like;Acyl carrier protein-like;Acyl carrier protein-like;Acyl carrier protein-like;Acyl carrier protein-like;Phosphopantetheine attachment site;Phosphopantetheine attachment site;Phosphopantetheine attachmen…	6324345	FGRAMPH1_01G20959	3	6324345	6326858	+	#N/A	2513	53.12	2708
10991	28	13	14	cytochrome p450 family protein	Cytochrome P450;Cytochrome P450, E-class, group I;Cytochrome P450;Cytochrome P450;Cytochrome P450;Cytochrome P450, conserved site;Cytochrome P450, conserved site;Cytochrome P450, conserved site;Cytochrome P450, conserved site;Cytochrome P450, conserved site;Cytochrome P450, conserved site;Cytochrome P450;Cytochrome P450	6327241	FGRAMPH1_01G20961	3	6327241	6328852	-	#N/A	1611	50.22	2772
10992	39	34	38	glucose 1-dehydrogenase	NodB homology domain;NodB homology domain;NodB homology domain;NodB homology domain;NodB homology domain;Glycoside hydrolase/deacetylase, beta/alpha-barrel	6329341	FGRAMPH1_01G20963	3	6329341	6330357	-	#N/A	1016	52.26	5993
10993	48	49	48	2-isopropylmalate synthase	Aminotransferase class V domain;Pyridoxal phosphate-dependent transferase, major region, subdomain 2;Pyridoxal phosphate-dependent transferase, major region, subdomain 1;Pyridoxal phosphate-dependent transferase, major region, subdomain 1;Pyridoxal phosphate-dependent transferase, major region, subdomain 1;Pyridoxal phosphate-dependent transferase	6331266	FGRAMPH1_01G20965	3	6331266	6332703	+	#N/A	1437	48.85	5924
10994	41	11	1	ankyrin protein	Ankyrin repeat;Ankyrin repeat-containing domain;Ankyrin repeat-containing domain;Ankyrin repeat-containing domain;Ankyrin repeat;Ankyrin repeat-containing domain;Ankyrin repeat-containing domain	6333766	FGRAMPH1_01G20967	3	6333766	6335159	-	#N/A	1393	45.66	5786
10995	52	31	31	hypothetical protein FG05_10995	AAA+ ATPase domain;AAA+ ATPase domain;P-loop containing nucleoside triphosphate hydrolase;ABC transporter-like;ABC transporter type 1, transmembrane domain;ABC transporter type 1, transmembrane domain;ABC transporter type 1, transmembrane domain;ABC transporter, conserved site;ABC transporter, conserved site;ABC transporter, conserved site;ABC transporter, conserved site;ABC transporter, conserve…	6335824	FGRAMPH1_01G20969	3	6335663	6340995	+	FgABC1	5332	48.69	4885
C65
17498	93	83	87	general substrate partial	Sugar/inositol transporter;Sugar/inositol transporter;Sugar/inositol transporter;Major facilitator, sugar transporter-like;Major facilitator, sugar transporter-like;Major facilitator, sugar transporter-like;Sugar transporter, conserved site;Sugar transporter, conserved site;Sugar transporter, conserved site;Sugar transporter, conserved site;Sugar transporter, conserved site;Sugar transporter, con…	6133846	FGRAMPH1_01G20825	3	6133724	6135861	+	#N/A	2137	48.34	10310
10930	64	64	64	hypothetical protein FGSG_10930	N/A	6136897	FGRAMPH1_01G20827	3	6136897	6139075	+	#N/A	2178	48.21	10311
13888	95	95	95	3-beta-hydroxysteroid-delta -isomerase	Emopamil-binding protein;Emopamil-binding protein;Emopamil-binding protein;Emopamil-binding protein;Emopamil-binding protein;Emopamil-binding protein;Emopamil-binding protein;Emopamil-binding protein;Emopamil-binding protein;Emopamil-binding protein;Emopamil-binding protein;Emopamil-binding protein;Emopamil-binding protein;Emopamil-binding protein;EXPERA domain;EXPERA domain;EXPERA domain;EXPERA …	6139229	FGRAMPH1_01G20829	3	6139021	6140166	-	#N/A	1145	46.03	10312
17497	89	89	89	unnamed protein product	Zn(2)-C6 fungal-type DNA-binding domain;Fungal transcription factor;Zn(2)-C6 fungal-type DNA-binding domain;Zn(2)-C6 fungal-type DNA-binding domain;Zn(2)-C6 fungal-type DNA-binding domain;Zn(2)-C6 fungal-type DNA-binding domain;Zn(2)-C6 fungal-type DNA-binding domain;Zn(2)-C6 fungal-type DNA-binding domain;Zn(2)-C6 fungal-type DNA-binding domain	6140454	FGRAMPH1_01G20831	3	6140454	6142108	-	#N/A	1654	51.09	10313
17496_M	91	45	88	unnamed protein product	ATPase, vacuolar ER assembly factor, Vma12;N-acetyltransferase ESCO, zinc-finger;N-acetyltransferase ESCO, zinc-finger;N-acetyltransferase ESCO, zinc-finger;N-acetyltransferase ESCO, zinc-finger;N-acetyltransferase ESCO, zinc-finger;N-acetyltransferase ESCO, zinc-finger;N-acetyltransferase ESCO, zinc-finger;N-acetyltransferase ESCO, zinc-finger;N-acetyltransferase ESCO, zinc-finger;N-acetyltransf…	6142643	FGRAMPH1_01G20833	3	6142643	6144937	-	#N/A	2294	46.6	10315
10933	98	98	98	hexaprenyl pyrophosphate mitochondrial	Polyprenyl synthetase;Isoprenoid synthase domain;Polyprenyl synthetase-related;Polyprenyl synthetase-related;Polyprenyl synthetase-related;Polyprenyl synthetase-related;Polyprenyl synthetase;Polyprenyl synthetase;Polyprenyl synthetase;Isoprenoid synthase domain	6145399	FGRAMPH1_01G20835	3	6145140	6147202	+	#N/A	2062	51.7	10316
10934	98	98	98	allantoinase	Metal-dependent hydrolase, composite domain;Metal-dependent hydrolase, composite domain;Amidohydrolase-related;Amidohydrolase-related;Amidohydrolase-related;Dihydroorotase, conserved site;Metal-dependent hydrolase, composite domain;Metal-dependent hydrolase, composite domain;Metal-dependent hydrolase	6148727	FGRAMPH1_01G20837	3	6148219	6150563	+	#N/A	2344	51.62	10317
10935	95	95	95	pleiotropic drug resistance protein 1 protein	AAA+ ATPase domain;P-loop containing nucleoside triphosphate hydrolase;ABC-2 type transporter;P-loop containing nucleoside triphosphate hydrolase;ABC transporter-like;ABC transporter-like;ABC transporter-like;ABC transporter, conserved site;ABC transporter, conserved site;ABC transporter, conserved site;ABC transporter, conserved site;ABC transporter, conserved site;ABC transporter, conserved sit…	6152056	FGRAMPH1_01G20839	3	6152056	6156158	+	#N/A	4102	50.2	10318
17495	86	86	86	glucose n-acetyltransferase 1	Nucleotide-diphospho-sugar transferases;Nucleotide-diphospho-sugar transferases;Glucose N-acetyltransferase 1;Glucose N-acetyltransferase 1;Glucose N-acetyltransferase 1;Glucose N-acetyltransferase 1;Nucleotide-diphospho-sugar transferases;Nucleotide-diphospho-sugar transferases	6156891	FGRAMPH1_01G20841	3	6156891	6158347	+	#N/A	1456	49.66	10319
10937	93	92	92	hypothetical protein FGSG_10937	N/A	6158555	FGRAMPH1_01G20843	3	6158555	6160390	-	#N/A	1835	49.7	10320
10938	95	69	68	related to allantoate permease	Major facilitator superfamily;Major facilitator superfamily;Major facilitator superfamily;Major facilitator superfamily;Major facilitator superfamily;Major facilitator superfamily;Major facilitator superfamily;Major facilitator superfamily;Major facilitator superfamily;Major facilitator superfamily;Major facilitator superfamily;Major facilitator superfamily;Major facilitator superfamily;Major fac…	6161385	FGRAMPH1_01G20845	3	6161029	6163327	+	#N/A	2298	49.26	10321
C66 (Not present in Fv)
11387	89	87	87	aryl-alcohol dehydrogenase	Polyketide synthase, enoylreductase domain;NAD(P)-binding domain;GroES-like;Alcohol dehydrogenase, N-terminal;Alcohol dehydrogenase, C-terminal;Alcohol dehydrogenase superfamily, zinc-type;Alcohol dehydrogenase superfamily, zinc-type;Alcohol dehydrogenase, zinc-type, conserved site;NAD(P)-binding domain;GroES-like	7434123	FGRAMPH1_01G21941	3	7434119	7435433	-	#N/A	1314	48.33	10823
17561	#N/A	#N/A	#N/A	c2h2 transcription factor	Transcription factor domain, fungi;Transcription factor domain, fungi;Transcription factor domain, fungi	7435692	FGRAMPH1_01G21943	3	7435692	7437586	-	#N/A	1894	47.25	#N/A
11389	33	33	33	cytochrome p450	Cytochrome P450, E-class, group I;Cytochrome P450;Cytochrome P450;Cytochrome P450;Cytochrome P450;Cytochrome P450;Cytochrome P450, conserved site;Cytochrome P450, conserved site;Cytochrome P450, conserved site;Cytochrome P450, conserved site;Cytochrome P450, conserved site;Cytochrome P450, conserved site;Cytochrome P450, conserved site;Cytochrome P450	7438381	FGRAMPH1_01G21945	3	7438381	7440118	+	#N/A	1737	48.7	4074
13972	79	20	28	hypothetical protein FPSE_11025	Extracellular membrane protein, CFEM domain;Extracellular membrane protein, CFEM domain;Extracellular membrane protein, CFEM domain;Extracellular membrane protein, CFEM domain;Extracellular membrane protein, CFEM domain;Extracellular membrane protein, CFEM domain;Extracellular membrane protein, CFEM domain;Extracellular membrane protein, CFEM domain;Extracellular membrane protein, CFEM domain;Ext…	7441789	FGRAMPH1_01G21947	3	7441789	7443237	-	#N/A	1448	43.3	10833
13971	86	86	86	hc-toxin efflux carrier toxa	Tetracycline resistance protein TetA/multidrug resistance protein MdtG;Major facilitator superfamily;Major facilitator superfamily;Major facilitator superfamily;Major facilitator superfamily;Major facilitator superfamily;Major facilitator superfamily;Major facilitator superfamily;Major facilitator superfamily;Major facilitator superfamily;Major facilitator superfamily;Major facilitator superfamil…	7443888	FGRAMPH1_01G21949	3	7443888	7445519	-	#N/A	1631	49.72	10834
11391	93	94	93	hypothetical protein FGSG_11391	N/A	7447318	FGRAMPH1_01G21951	3	7447318	7449624	+	#N/A	2306	51.56	10835
11392	62	60	56	hypothetical protein FGSG_11392	N/A	7450217	FGRAMPH1_01G21953	3	7450217	7451343	-	#N/A	1126	48.4	10836
11393	56	44	36	hypothetical protein FGSG_11393	N/A	7452423	FGRAMPH1_01G21955	3	7452423	7453086	+	#N/A	663	50.38	10838
11394	77	76	76	glutamine amidotransferase type 1	Class I glutamine amidotransferase-like;Glutamine amidotransferase;Glutamine amidotransferase;Glutamine amidotransferase;Glutamine amidotransferase;Class I glutamine amidotransferase-like	7453319	FGRAMPH1_01G21957	3	7453319	7454145	-	#N/A	826	48.55	10839
11395	81	81	81	nonribosomal peptide synthetase	Amino acid adenylation domain;AMP-binding enzyme C-terminal domain;AMP-dependent synthetase/ligase;AMP-dependent synthetase/ligase;AMP-dependent synthetase/ligase;Condensation domain;Acyl carrier protein-like;Acyl carrier protein-like;Acyl carrier protein-like;Acyl carrier protein-like;Acyl carrier protein-like;Acyl carrier protein-like;Acyl carrier protein-like;AMP-binding, conserved site;Phosph…	7454444	FGRAMPH1_01G21959	3	7454444	7461692	-	#N/A	7248	50.86	10840
11396	92	91	91	asparagine synthase glutamine-hydrolyzing	Rossmann-like alpha/beta/alpha sandwich fold;Nucleophile aminohydrolases, N-terminal;Asparagine synthase, glutamine-hydrolyzing;Asparagine synthase;Glutamine amidotransferase type 2 domain;Glutamine amidotransferase type 2 domain;Glutamine amidotransferase type 2 domain;Glutamine amidotransferase type 2 domain;Glutamine amidotransferase type 2 domain;Nucleophile aminohydrolases, N-terminal	7463287	FGRAMPH1_01G21961	3	7463287	7465561	+	#N/A	2274	48.15	10841
11397	84	87	84	ga4 desaturase	N/A	7465797	FGRAMPH1_01G21963	3	7465797	7466960	-	#N/A	1163	50.13	10842
C67 (Not present in Fv)
16059	62	56	59	hypothetical protein FGSG_14016	Ankyrin repeat;Ankyrin repeat-containing domain;Ankyrin repeat-containing domain;P-loop containing nucleoside triphosphate hydrolase;P-loop containing nucleoside triphosphate hydrolase;P-loop containing nucleoside triphosphate hydrolase;Ankyrin repeat;Ankyrin repeat;Ankyrin repeat;Ankyrin repeat-containing domain;P-loop containing nucleoside triphosphate hydrolase;Ankyrin repeat-containing domain	8835796	FGRAMPH1_01G15941	2	8833408	8835467	+	#N/A	2059	47.94	6631
11562	44	43	26	hypothetical protein FGSG_11562	Tannase/feruloyl esterase;Alpha/Beta hydrolase fold;Alpha/Beta hydrolase fold;Tannase/feruloyl esterase;Alpha/Beta hydrolase fold	8837763	FGRAMPH1_01G15945	2	8837763	8839390	-	#N/A	1627	53.23	10887
11561	29	23	27	zn2 cys6 dna-binding protein	Aflatoxin biosynthesis regulatory protein;Zn(2)-C6 fungal-type DNA-binding domain;Zn(2)-C6 fungal-type DNA-binding domain;Zn(2)-C6 fungal-type DNA-binding domain;Fungal transcription factor;Fungal transcription factor;Fungal transcription factor;Zn(2)-C6 fungal-type DNA-binding domain;Zn(2)-C6 fungal-type DNA-binding domain;Zn(2)-C6 fungal-type DNA-binding domain;Zn(2)-C6 fungal-type DNA-binding …	8840033	FGRAMPH1_01G15947	2	8839994	8841350	+	#N/A	1356	49.85	8244
16058	50	50	49	udp- transferase	Glycosyltransferase family 28, N-terminal domain;Glycosyltransferase family 28, N-terminal domain;Glycosyltransferase family 28, N-terminal domain;UDP-glucuronosyl/UDP-glucosyltransferase;UDP-glucuronosyl/UDP-glucosyltransferase;UDP-glucuronosyl/UDP-glucosyltransferase	8842106	FGRAMPH1_01G15949	2	8842106	8844954	+	#N/A	2848	50.21	8226
11559	48	48	47	beta-glucosidase g	Glycoside hydrolase, family 3, N-terminal;Glycoside hydrolase, family 3, N-terminal;Glycoside hydrolase family 3 C-terminal domain;Fibronectin type III-like domain;Glycoside hydrolase, family 3, N-terminal;Glycoside hydrolase family 3 C-terminal domain;Glycoside hydrolase family 3;Glycoside hydrolase family 3;Glycoside hydrolase family 3;Glycoside hydrolase family 3;Glycoside hydrolase family 3;G…	8846714	FGRAMPH1_01G15951	2	8846714	8849206	+	#N/A	2492	51	8354
20219	#N/A	#N/A	#N/A	unnamed protein product	N/A	8849490	FGRAMPH1_01G15953	2	8849490	8850055	-	#N/A	565	49.2	#N/A
11558_M	34	24	20	sterol 3-beta-glucosyltransferase	Zn(2)-C6 fungal-type DNA-binding domain;Zn(2)-C6 fungal-type DNA-binding domain;Zn(2)-C6 fungal-type DNA-binding domain;Zn(2)-C6 fungal-type DNA-binding domain;Zn(2)-C6 fungal-type DNA-binding domain;Zn(2)-C6 fungal-type DNA-binding domain;Zn(2)-C6 fungal-type DNA-binding domain;Zn(2)-C6 fungal-type DNA-binding domain	8850574	FGRAMPH1_01G15955	2	8850574	8851773	+	#N/A	1199	52.13	10270
11557	79	80	74	alcohol dehydrogenase	Polyketide synthase, enoylreductase domain;Alcohol dehydrogenase, C-terminal;Alcohol dehydrogenase, N-terminal;NAD(P)-binding domain;GroES-like;GroES-like;Alcohol dehydrogenase superfamily, zinc-type;Alcohol dehydrogenase, zinc-type, conserved site;NAD(P)-binding domain;GroES-like	8854917	FGRAMPH1_01G15957	2	8854917	8856083	+	#N/A	1166	46.14	10965
C68 (not sieber)
10533	88	62	88	hypothetical protein FGSG_10533	Transcription factor domain, fungi;Transcription factor domain, fungi;Transcription factor domain, fungi;Transcription factor domain, fungi	11200325	FGRAMPH1_01G08347	1	11200266	11202289	+	#N/A	2023	47.4	4026
10532	89	90	91	related to ahmp1 protein	Protein of unknown function DUF2985;Protein of unknown function DUF2985;Protein of unknown function DUF2985;Protein of unknown function DUF2985;Protein of unknown function DUF2985;Protein of unknown function DUF2985;Protein of unknown function DUF2985;Protein of unknown function DUF2985;Protein of unknown function DUF2985;Protein of unknown function DUF2985;Protein of unknown function DUF2985;Pro…	11195995	FGRAMPH1_01G08345	1	11195829	11198389	-	#N/A	2560	53.32	4025
10531	93	92	93	cnt family concentrative nucleoside transporter	Concentrative nucleoside transporter N-terminal domain;Concentrative nucleoside transporter C-terminal domain;Concentrative nucleoside transporter C-terminal domain;Concentrative nucleoside transporter;Concentrative nucleoside transporter;Concentrative nucleoside transporter;Concentrative nucleoside transporter;Concentrative nucleoside transporter;Concentrative nucleoside transporter;Concentrativ…	11193090	FGRAMPH1_01G08343	1	11192462	11195229	+	#N/A	2767	52.29	4023
10530	97	97	97	hypothetical protein FGSG_10530	Vacuolar protein sorting-associated protein 13, fungi;Vacuolar protein sorting-associated protein 13, C-terminal;Vacuolar protein sorting-associated protein 13, N-terminal domain;VPS13, repeated coiled region;Vacuolar protein sorting-associated protein 13, second N-terminal domain;Vacuolar protein sorting-associated protein 13, SHR-binding domain;Vacuolar protein sorting-associated protein 13;Vac…	11180411	FGRAMPH1_01G08341	1	11180020	11191657	+	#N/A	11637	50.15	4022
10529	84	84	83	mnn4-regulates the mannosylphosphorylation	Protein of unknown function DUF3429;Protein of unknown function DUF3429;Protein of unknown function DUF3429;Protein of unknown function DUF3429;Protein of unknown function DUF3429;Protein of unknown function DUF3429;Protein of unknown function DUF3429;Protein of unknown function DUF3429;Protein of unknown function DUF3429;Protein of unknown function DUF3429;Protein of unknown function DUF3429;Pro…	11177521	FGRAMPH1_01G08339	1	11177351	11179330	-	#N/A	1979	50.63	4021
10528	94	94	89	related to microtubule associated protein	Armadillo-like helical;Armadillo-like helical;Armadillo-type fold	11174397	FGRAMPH1_01G08337	1	11173540	11177316	+	#N/A	3776	52.99	4020
10527	83	52	56	40s ribosomal protein s22	Ribosomal protein S8;Ribosomal protein S8;Ribosomal protein S8;Ribosomal protein S8;Ribosomal protein S8;Ribosomal protein S8;Ribosomal protein S8	11171992	FGRAMPH1_01G08335	1	11171933	11172325	+	#N/A	392	55.1	12091
10526	95	96	95	g-patch domain-containing protein	G-patch domain;Tuftelin interacting protein, N-terminal domain;GC-rich sequence DNA-binding factor domain;G-patch domain;G-patch domain;G-patch domain;G-patch domain	11169121	FGRAMPH1_01G08333	1	11169062	11171428	-	#N/A	2366	52.32	4018
10525	92	92	91	subtilisin-like serine protease	Peptidase S8, subtilisin-related;Peptidase S8/S53 domain;Peptidase S8 propeptide/proteinase inhibitor I9;Peptidase S8 propeptide/proteinase inhibitor I9;Peptidase S8/S53 domain;Peptidase S8/S53 domain;Peptidase S8, subtilisin-related;Peptidase S8, subtilisin, Ser-active site;Peptidase S8, subtilisin, His-active site;Peptidase S8, subtilisin, Asp-active site;Peptidase S8, subtilisin, Asp-active si…	11166943	FGRAMPH1_01G08331	1	11166884	11168182	-	#N/A	1298	51	4017
13779	#N/A	#N/A	#N/A	hypothetical protein FGSG_13779	N/A	11165511	FGRAMPH1_01G08329	1	11165452	11165772	+	#N/A	320	50.94	#N/A
10524	93	77	93	nps3 protein	SIT4 phosphatase-associated protein family;SIT4 phosphatase-associated protein family;SIT4 phosphatase-associated protein family	11160894	FGRAMPH1_01G08327	1	11161237	11165670	-	#N/A	4433	54.07	4016
10523	90	84	85	non-ribosomal peptide synthetase	Acyl carrier protein-like;AMP-dependent synthetase/ligase;Condensation domain;Condensation domain;Condensation domain;Acyl carrier protein-like;Acyl carrier protein-like;Acyl carrier protein-like;Acyl carrier protein-like;Acyl carrier protein-like;Acyl carrier protein-like;Acyl carrier protein-like;Acyl carrier protein-like;Acyl carrier protein-like;Acyl carrier protein-like	11151845	FGRAMPH1_01G08325	1	11151786	11159339	-	#N/A	7553	50.75	4014
10522	98	98	98	oligopeptide transporter 2	Oligopeptide transporter, OPT superfamily;Tetrapeptide transporter, OPT1/isp4;Oligopeptide transporter, OPT superfamily;Oligopeptide transporter, OPT superfamily;Oligopeptide transporter, OPT superfamily;Oligopeptide transporter, OPT superfamily;Oligopeptide transporter, OPT superfamily;Oligopeptide transporter, OPT superfamily;Oligopeptide transporter, OPT superfamily;Oligopeptide transporter, O…	11148569	FGRAMPH1_01G08323	1	11147792	11151585	+	#N/A	3793	49.72	4013
15613	#N/A	#N/A	#N/A	unnamed protein product	N/A	11147314	FGRAMPH1_01G08321	1	11147255	11147666	+	#N/A	411	46.47	#N/A
17383	91	91	91	retinol dehydrogenase 11	Glucose/ribitol dehydrogenase;NAD(P)-binding domain;Short-chain dehydrogenase/reductase SDR;Short-chain dehydrogenase/reductase SDR;NAD(P)-binding domain	11145207	FGRAMPH1_01G08319	1	11145148	11146216	+	#N/A	1068	49.16	4012
17382	87	87	86	hypothetical protein FG05_10520	N/A	11142910	FGRAMPH1_01G08317	1	11142851	11144558	-	#N/A	1707	49.09	4011
10519	43	42	39	hypothetical protein FGSG_10519	N/A	11141454	FGRAMPH1_01G08315	1	11141395	11141850	-	#N/A	455	51.87	4010
10518	44	25	20	hypothetical protein FGSG_10518	N/A	11138372	FGRAMPH1_01G08313	1	11138313	11140379	-	#N/A	2066	49.52	4009
C69 (not sieber)
7232	97	97	97	3 hat complex component nto1	Zinc finger, PHD-type;Enhancer of polycomb-like, N-terminal;Enhancer of polycomb-like, N-terminal;Enhancer of polycomb-like, N-terminal;Zinc finger, RING/FYVE/PHD-type;Zinc finger, RING/FYVE/PHD-type;Zinc finger, RING/FYVE/PHD-type;Zinc finger, PHD-type, conserved site;Zinc finger, PHD-finger;Zinc finger, FYVE/PHD-type	2838012	FGRAMPH1_01G24301	4	2837659	2841920	+	#N/A	4261	51.26	12027
7231	96	96	96	hypothetical protein FGSG_07231	Leucine-rich repeat;Leucine-rich repeat domain, L domain-like;Leucine-rich repeat domain, L domain-like;Leucine-rich repeat domain, L domain-like;Leucine-rich repeat;Leucine-rich repeat	2832247	FGRAMPH1_01G24299	4	2831140	2835392	+	#N/A	4252	49.98	12026
13101	#N/A	#N/A	#N/A	unnamed protein product	N/A	2830534	FGRAMPH1_01G24297	4	2830534	2831236	-	#N/A	702	57.12	#N/A
7230	70	16	20	hypothetical protein FGSG_07230	N/A	2826980	FGRAMPH1_01G24295	4	2826980	2828895	+	#N/A	1915	47.05	12025
13100	#N/A	#N/A	#N/A	hypothetical protein FGSG_13100	N/A	2826031	FGRAMPH1_01G24293	4	2826031	2826471	+	#N/A	440	52.5	#N/A
16796	93	93	94	hypothetical protein FG05_07229	N/A	2822309	FGRAMPH1_01G24291	4	2822309	2823223	+	#N/A	914	55.36	12024
13099	93	93	94	pyruvate dehydrogenase e2 component (dihydrolipoamide acetyltransferase)	E3-binding domain;E3-binding domain;Biotin/lipoyl attachment;E3-binding domain;E3-binding domain;E3-binding domain;2-oxo acid dehydrogenase, lipoyl-binding site;Biotin/lipoyl attachment;Biotin/lipoyl attachment;E3-binding domain;Single hybrid motif	2820106	FGRAMPH1_01G24289	4	2819917	2821647	-	#N/A	1730	55.72	12023
20359	#N/A	#N/A	#N/A	unnamed protein product	N/A	2817603	FGRAMPH1_01G24287	4	2817603	2818111	+	#N/A	508	48.82	#N/A
13098	60	64	60	hypothetical protein FGSG_13098	Transcription factor domain, fungi;Zn(2)-C6 fungal-type DNA-binding domain;Transcription factor domain, fungi;Zn(2)-C6 fungal-type DNA-binding domain;Zn(2)-C6 fungal-type DNA-binding domain;Zn(2)-C6 fungal-type DNA-binding domain;Zn(2)-C6 fungal-type DNA-binding domain;Zn(2)-C6 fungal-type DNA-binding domain;Zn(2)-C6 fungal-type DNA-binding domain	2815839	FGRAMPH1_01G24285	4	2816276	2818807	-	#N/A	2531	46.42	12022
7227	96	68	65	hypothetical protein FGSG_07227	Oligopeptide transporter, OPT superfamily;Tetrapeptide transporter, OPT1/isp4;Oligopeptide transporter, OPT superfamily;Oligopeptide transporter, OPT superfamily;Oligopeptide transporter, OPT superfamily;Oligopeptide transporter, OPT superfamily;Oligopeptide transporter, OPT superfamily;Oligopeptide transporter, OPT superfamily;Oligopeptide transporter, OPT superfamily;Oligopeptide transporter, O…	2811617	FGRAMPH1_01G24283	4	2811095	2814589	+	#N/A	3494	47.91	12021
7226_M	#N/A	#N/A	#N/A	3-oxoacyl-	Polyketide synthase, beta-ketoacyl synthase domain;3-oxoacyl-[acyl-carrier-protein] synthase 2;Beta-ketoacyl synthase, N-terminal;Thiolase-like;Thiolase-like;3-oxoacyl-[acyl-carrier-protein] synthase 2;Beta-ketoacyl synthase, C-terminal;Beta-ketoacyl synthase, C-terminal;Beta-ketoacyl synthase, C-terminal;Beta-ketoacyl synthase, active site;Beta-ketoacyl synthase, active site;Beta-ketoacyl syntha…	2809462	FGRAMPH1_01G24281	4	2809462	2810929	-	#N/A	1467	48.53	#N/A
7225	95	95	38	related to cbp3-required for assembly of cytochrome bc1 complex	Ubiquinol-cytochrome c chaperone/UPF0174;Ubiquinol-cytochrome c chaperone/UPF0174;Ubiquinol-cytochrome c chaperone, CBP3;Ubiquinol-cytochrome c chaperone, CBP3	2808134	FGRAMPH1_01G24279	4	2808134	2809139	-	#N/A	1005	52.84	12020
7224	92	94	92	glutathione s-transferase kappa 1	DSBA-like thioredoxin domain;Thioredoxin-like fold;Thioredoxin-like fold;Thioredoxin-like fold;Thioredoxin-like fold	2806966	FGRAMPH1_01G24277	4	2806920	2807990	+	#N/A	1070	47.85	12018
7223	92	92	92	hydroxysteroid dehydrogenase-like protein 2	Glucose/ribitol dehydrogenase;Short-chain dehydrogenase/reductase SDR;NAD(P)-binding domain;NAD(P)-binding domain;NAD(P)-binding domain;Short-chain dehydrogenase/reductase, conserved site;NAD(P)-binding domain	2805608	FGRAMPH1_01G24275	4	2805608	2806761	-	#N/A	1153	47.61	12017

## Sheet: Sheet4-Fg SMC novel 
Cluster:68 (Fg)										BLASTP Fg vs Fv	BLASTP Fg vs Fv	BLASTP Fg vs Fv
Backbone_gene_id	Gene_id	Gene_positions	Chromosome-Contig	Gene_order	5'end	3'end	Gene_distance	Domain_score	Annotated_gene_function	PERCENTALIGNMENT	PERCENTQUERY	PERCENTTARGET
10523	10533	-11	1	4178	11200325	11202348	2033	1	hypothetical protein FG10533.1	88	62	88
10523	10532	-10	1	4177	11195995	11198292	912	0	related to ahmp1 protein	89	90	91
10523	10531	-9	1	4176	11193090	11195083	2988	0	cnt family concentrative nucleoside transporter	93	92	93
10523	10530	-8	1	4175	11180411	11190102	1302	0	vacuolar protein sorting-associated protein	97	97	97
10523	10529	-7	1	4174	11177521	11179109	437	0	probable mnn4-regulates the mannosylphosphorylation	84	84	83
10523	10528	-6	1	4173	11174397	11177084	2013	0	heat repeat containing protein	94	94	89
10523	10527	-5	1	4172	11171992	11172384	505	1	40s ribosomal protein s22	83	52	56
10523	10526	-4	1	4171	11169121	11171487	880	0	related to tuftelin-interacting protein 11	95	96	95
10523	10525	-3	1	4170	11166943	11168241	1112	0	subtilisin	92	92	91
10523	13779	-2	1	4169	11165511	11165831	355	0	hypothetical protein FGSG_13779	#N/A	#N/A	#N/A
10523	10524	-1	1	4168	11160894	11165156	1496	0	related to sap190-sit4p-associated protein	93	77	93
10523	10523	0	1	4167	11151845	11159398	0	0	nonribosomal peptide synthetase	90	84	85
10523	10522	1	1	4166	11148569	11151331	514	0	oligopeptide transporter 2	98	98	98
10523	15613	2	1	4165	11147314	11147725	844	0	hypothetical protein FG05_10522	#N/A	#N/A	#N/A
10523	17383	3	1	4164	11145207	11146275	1039	1	retinol dehydrogenase 11	91	91	91
10523	17382	4	1	4163	11142910	11144617	590	0	hypothetical protein FG05_10520	87	87	86
10523	10519	5	1	4162	11141454	11141909	1001	0	hypothetical protein FG10519.1	43	42	39
10523	10518	6	1	4161	11138372	11140438	1016	1	hypothetical protein FG10518.1	44	25	20
Cluster:69 (Fg)										BLASTP Fg vs Fv	BLASTP Fg vs Fv	BLASTP Fg vs Fv
Backbone_gene_id	Gene_id	Gene_positions	Chromosome-Contig	Gene_order	5'end	3'end	Gene_distance	Domain_score	Annotated_gene_function	PERCENTALIGNMENT	PERCENTQUERY	PERCENTTARGET
07226_M	7232	-10	4	1033	2838012	2841622	3176	1	3 hat complex component nto1	97	97	97
07226_M	7231	-9	4	1032	2832247	2834836	1011	0	leucine rich repeat domain-containing protein	96	96	96
07226_M	13101	-8	4	1031	2830534	2831236	1639	0	hypothetical protein FGSG_13101	#N/A	#N/A	#N/A
07226_M	7230	-7	4	1030	2826980	2828895	509	0	hypothetical protein FG07230.1	70	16	20
07226_M	13100	-6	4	1029	2826031	2826471	2808	0	hypothetical protein FGSG_13100	#N/A	#N/A	#N/A
07226_M	16796	-5	4	1028	2822309	2823223	839	0	---NA---	93	93	94
07226_M	13099	-4	4	1027	2820106	2821470	1995	0	pyruvate dehydrogenase e2 component (dihydrolipoamide acetyltransferase)	93	93	94
07226_M	20359	-3	4	1026	2817603	2818111	273	0	---NA---	#N/A	#N/A	#N/A
07226_M	13098	-2	4	1025	2815839	2818384	1356	1	hypothetical protein FGSG_13098	60	64	60
07226_M	7227	-1	4	1024	2811617	2814483	688	0	sexual differentiation process protein isp4	96	68	65
07226_M	07226_M	0	4	1023	2809462	2810929	0	1	3-oxoacyl-	95	93	52
07226_M	7225	1	4	1022	2808134	2809139	323	0	cbp3-like protein	95	95	38
07226_M	7224	2	4	1021	2806966	2807885	249	0	glutathione s-transferase kappa 1	92	94	92
07226_M	7223	3	4	1020	2805608	2806694	272	1	oxidoreductase	92	92	92

## Sheet: Sheet5-Fv predicted SMCs
SMURF predictions
Cluster:1 (ID=VC1)	SMURF	SMURF	SMURF	SMURF	SMURF	SMURF	SMURF	SMURF	annotation	annotation	Blastp	FG	FG	FG	Lengh in genome (v5.0)	Gene (v5.0) including introns
Backbone_gene_id	Gene_id	Gene_positions	Chromosome-Contig	Gene_order	5'end	3'end	Gene_distance	Domain_score	Annotated_gene_function	InterPro annotation	Top hit Blast species	PERCENTALIGNMENT	PERCENTQUERY	PERCENTTARGET	Length including introns (bp)	GC content (%)
28	38	-10	1	38	182779	184529	498	1	hypothetical protein FGSG_00102	Zn(2)-C6 fungal-type DNA-binding domain;Zn(2)-C6 fungal-type DNA-binding domain;Protein of unknown function DUF3468;Zn(2)-C6 fungal-type DNA-binding domain;Zn(2)-C6 fungal-type DNA-binding domain	Fusarium graminearum PH-1	73	38	40	1750	46.97
28	37	-9	1	37	180224	182281	2125	0	glutamyl-trna amidotransferase subunit a	Amidase signature domain;Amidase signature domain;Amidase;Amidase;Amidase;Amidase signature domain	Fusarium graminearum	87	87	87	2057	50.8
28	36	-8	1	36	175518	178099	3504	0	hypothetical protein FOXB_00317	Frequency clock protein	Fusarium oxysporum Fo5176	45	44	37	2581	48.86
28	35	-7	1	35	170983	172014	1538	0	hypothetical protein FOWG_15118	N/A	Fusarium oxysporum f. sp. lycopersici MN25	#N/A	#N/A	#N/A	1031	48.69
28	34	-6	1	34	168366	169445	594	0	hypothetical protein FOWG_15117	N/A	Fusarium oxysporum f. sp. lycopersici MN25	#N/A	#N/A	#N/A	1079	47.64
28	33	-5	1	33	167410	167772	609	0	hypothetical protein FOC1_g10008953	N/A	Fusarium oxysporum f. sp. cubense race 1	45	36	13	362	47.79
28	32	-4	1	32	166064	166801	1878	0	hypothetical protein FVEG_12324	LysM domain;LysM domain;LysM domain;LysM domain;LysM domain;LysM domain;LysM domain;LysM domain;LysM domain;LysM domain;LysM domain;LysM domain;LysM domain;LysM domain	Fusarium verticillioides 7600	52	51	52	737	50.07
28	31	-3	1	31	162825	164186	1469	0	hypothetical protein FOXB_16473	N/A	Fusarium oxysporum Fo5176	40	38	41	1361	48.71
28	30	-2	1	30	158786	161356	827	0	related to l-amino-acid oxidase	Amine oxidase;FAD/NAD(P)-binding domain;FAD/NAD(P)-binding domain;FAD/NAD(P)-binding domain;FAD/NAD(P)-binding domain;FAD/NAD(P)-binding domain;FAD/NAD(P)-binding domain;FAD/NAD(P)-binding domain;FAD/NAD(P)-binding domain	Fusarium oxysporum f. sp. lycopersici MN25	51	53	51	2570	49.53
28	29	-1	1	29	157717	157959	415	0	---NA---	N/A	0	#N/A	#N/A	#N/A	242	53.31
28	28	0	1	28	149578	157302	0	1	beta-ketoacyl synthase	Polyketide synthase, dehydratase domain;Polyketide synthase, ketoreductase domain;Polyketide synthase, beta-ketoacyl synthase domain;Polyketide synthase, enoylreductase domain;Polyketide synthase, acyl transferase domain;Polyketide synthase, phosphopantetheine-binding domain;Polyketide synthase, phosphopantetheine-binding domain;Acyl transferase;Acyl transferase;S-adenosyl-L-methionine-dependent …	Pseudogymnoascus pannorum VKM F-4519 (FW-2642)	55	16	17	7724	57.91
28	27	1	1	27	147758	148768	810	1	2og-fe oxygenase family	Isopenicillin N synthase-like;Non-haem dioxygenase N-terminal domain;Oxoglutarate/iron-dependent dioxygenase;Oxoglutarate/iron-dependent dioxygenase;Oxoglutarate/iron-dependent dioxygenase;Oxoglutarate/iron-dependent dioxygenase;Oxoglutarate/iron-dependent dioxygenase	Pseudogymnoascus pannorum VKM F-3775	35	35	35	1010	61.29
28	26	2	1	26	145299	146201	1557	0	hypothetical protein An11g04900	Zinc finger C2H2-type/integrase DNA-binding domain	fungal sp. No.11243	51	10	6	902	58.09
28	25	3	1	25	144086	145202	97	1	clavaminate synthase-like protein	Isopenicillin N synthase-like;Oxoglutarate/iron-dependent dioxygenase;Non-haem dioxygenase N-terminal domain;Non-haem dioxygenase N-terminal domain;Non-haem dioxygenase N-terminal domain;Oxoglutarate/iron-dependent dioxygenase;Oxoglutarate/iron-dependent dioxygenase	Colletotrichum fioriniae PJ7	41	27	28	1116	56.45
28	24	4	1	24	141741	143462	624	0	probable phenylacetyl- ligase	AMP-dependent synthetase/ligase;AMP-binding enzyme C-terminal domain;AMP-binding enzyme C-terminal domain;AMP-binding enzyme C-terminal domain;AMP-binding enzyme C-terminal domain;AMP-binding enzyme C-terminal domain;AMP-binding enzyme C-terminal domain;AMP-binding enzyme C-terminal domain;AMP-binding enzyme C-terminal domain;AMP-binding enzyme C-terminal domain;AMP-binding enzyme C-terminal doma…	Colletotrichum fioriniae PJ7	40	41	40	1721	60.89
28	23	5	1	23	136026	140890	851	1	abc transporter	AAA+ ATPase domain;P-loop containing nucleoside triphosphate hydrolase;P-loop containing nucleoside triphosphate hydrolase;ABC transporter type 1, transmembrane domain;P-loop containing nucleoside triphosphate hydrolase;ABC transporter-like;ABC transporter-like;ABC transporter, conserved site;ABC transporter, conserved site;ABC transporter, conserved site;ABC transporter, conserved site;ABC trans…	Metarhizium guizhouense ARSEF 977	40	24	23	4864	54.32
Cluster:2
Backbone_gene_id	Gene_id	Gene_positions	Chromosome-Contig	Gene_order	5'end	3'end	Gene_distance	Domain_score	Annotated_gene_function	InterPro annotation	Top hit Blast species	PERCENTALIGNMENT	PERCENTQUERY	PERCENTTARGET	Length including introns (bp)	GC content (%)
2132	2145	-13	1	2145	6015038	6016905	78	1	6-hydroxy-d-nicotine oxidase	CO dehydrogenase flavoprotein-like, FAD-binding, subdomain 2;FAD-binding, type 2, subdomain 1;FAD linked oxidase, N-terminal;FAD linked oxidase, N-terminal;FAD linked oxidase, N-terminal;FAD linked oxidase, N-terminal;FAD linked oxidase, N-terminal;FAD linked oxidase, N-terminal;FAD linked oxidase, N-terminal;FAD linked oxidase, N-terminal;FAD-binding, type 2;FAD-binding, type 2;FAD-binding, type…	Fusarium pseudograminearum CS3096	93	93	93	1867	51.42
2132	2144	-12	1	2144	6013590	6014960	659	0	hypothetical protein FG01804.1	Metal-dependent hydrolase	Fusarium graminearum	76	76	76	1370	47.37
2132	2143	-11	1	2143	6010602	6012931	279	0	alpha-galactosidase 2	Glycoside hydrolase family 36;Glycosyl hydrolase family 36, C-terminal;Glycoside hydrolase family 36;Glycoside hydrolase family 36;Aldolase-type TIM barrel;Glycosyl hydrolase family 36, N-terminal;Glycosyl hydrolase family 36, N-terminal;Glycosyl hydrolase family 36, N-terminal;Glycosyl hydrolase family 36, N-terminal;Glycosyl hydrolase family 36, N-terminal;Glycosyl hydrolase family 36, N-termin…	Fusarium graminearum	95	95	96	2329	49.33
2132	2142	-10	1	2142	6008765	6010323	1398	0	ca2+:h+ antiporter	Sodium/calcium exchanger membrane region;Calcium/proton exchanger CAX;Calcium/proton exchanger CAX;Calcium/proton exchanger CAX;Calcium/proton exchanger CAX;Calcium/proton exchanger CAX;Calcium/proton exchanger CAX;Calcium/proton exchanger CAX;Calcium/proton exchanger CAX;Calcium/proton exchanger CAX;Calcium/proton exchanger CAX;Calcium/proton exchanger CAX;Calcium/proton exchanger CAX;Calcium/pr…	Fusarium pseudograminearum CS3096	96	96	96	1558	49.87
2132	2141	-9	1	2141	6005976	6007367	2289	0	related to kidney mitochondrial precursor	Glutaminase;Glutaminase;Beta-lactamase/transpeptidase-like;Glutaminase;STAS domain;Beta-lactamase/transpeptidase-like	Fusarium pseudograminearum CS3096	96	96	96	1391	52.34
2132	2140	-8	1	2140	6002910	6003687	733	0	related to duf124 domain protein	Mitochondrial biogenesis protein AIM24;Mitochondrial biogenesis protein AIM24;Mitochondrial biogenesis protein AIM24;Mitochondrial biogenesis protein AIM24;Mitochondrial biogenesis protein AIM24;Tryptophan RNA-binding attenuator protein-like domain	Fusarium graminearum PH-1	92	92	92	777	51.09
2132	2139	-7	1	2139	6000654	6002177	494	0	related to muconate cycloisomerase i	Lactonase, 7-bladed beta propeller;WD40/YVTN repeat-like-containing domain;WD40/YVTN repeat-like-containing domain;WD40/YVTN repeat-like-containing domain;WD40/YVTN repeat-like-containing domain	Fusarium graminearum	88	51	52	1523	47.73
2132	2138	-6	1	2138	5999460	6000160	424	0	related to 4-carboxymuconolactone decarboxylase family protein	Carboxymuconolactone decarboxylase-like;AhpD-like;AhpD-like;AhpD-like;AhpD-like	Fusarium graminearum PH-1	85	84	84	700	47.14
2132	2137	-5	1	2137	5996605	5999036	401	1	nitrogen assimilation transcription factor nit-4	Transcription factor domain, fungi;Zn(2)-C6 fungal-type DNA-binding domain;Transcription factor domain, fungi;Zn(2)-C6 fungal-type DNA-binding domain;Zn(2)-C6 fungal-type DNA-binding domain;Zn(2)-C6 fungal-type DNA-binding domain;Zn(2)-C6 fungal-type DNA-binding domain;Zn(2)-C6 fungal-type DNA-binding domain;Zn(2)-C6 fungal-type DNA-binding domain;Zn(2)-C6 fungal-type DNA-binding domain	Fusarium graminearum PH-1	91	91	91	2431	47.51
2132	2136	-4	1	2136	5995139	5996204	521	1	related to short-chain alcohol dehydrogenase	Short-chain dehydrogenase/reductase SDR;Glucose/ribitol dehydrogenase;Short-chain dehydrogenase/reductase SDR;Short-chain dehydrogenase/reductase SDR;Short-chain dehydrogenase/reductase SDR;Short-chain dehydrogenase/reductase SDR;Short-chain dehydrogenase/reductase SDR;Short-chain dehydrogenase/reductase, conserved site;NAD(P)-binding domain	Fusarium graminearum PH-1	97	97	97	1065	49.48
2132	2135	-3	1	2135	5993656	5994618	418	0	short-chain dehydrogenase reductase sdr	Dienelactone hydrolase;Alpha/Beta hydrolase fold;Alpha/Beta hydrolase fold;Alpha/Beta hydrolase fold;Alpha/Beta hydrolase fold	Fusarium pseudograminearum CS3096	95	95	95	962	48.02
2132	2134	-2	1	2134	5991481	5993238	617	1	related to dal5-allantoate and ureidosuccinate permease	Major facilitator superfamily;Major facilitator superfamily;Major facilitator superfamily;Major facilitator superfamily;Major facilitator superfamily;Major facilitator superfamily;Major facilitator superfamily;Major facilitator superfamily;Major facilitator superfamily;Major facilitator superfamily;Major facilitator superfamily;Major facilitator superfamily;Major facilitator superfamily;Major fac…	Fusarium pseudograminearum CS3096	93	93	94	1757	49.97
2132	2133	-1	1	2133	5989589	5990864	681	0	protein yxeq	MmgE/PrpD;MmgE/PrpD;MmgE/PrpD;MmgE/PrpD;MmgE/PrpD;MmgE/PrpD;MmgE/PrpD;MmgE/PrpD;MmgE/PrpD;MmgE/PrpD;MmgE/PrpD	Fusarium pseudograminearum CS3096	83	48	44	1275	50.51
2132	2132	0	1	2132	5981323	5988908	0	1	polyketide synthase	Polyketide synthase, acyl transferase domain;Polyketide synthase, beta-ketoacyl synthase domain;Polyketide synthase, ketoreductase domain;Polyketide synthase, dehydratase domain;Polyketide synthase, enoylreductase domain;Polyketide synthase, phosphopantetheine-binding domain;Acyl carrier protein-like;Beta-ketoacyl synthase, N-terminal;Polyketide synthase, ketoreductase domain;Thiolase-like;Acyl t…	Fusarium graminearum	89	89	89	7585	49.39
2132	2131	1	1	2131	5978482	5980710	613	0	ferric cupric reductase transmembrane component 2	Ferric reductase transmembrane component-like domain;Ferric reductase transmembrane component-like domain;Ferric reductase transmembrane component-like domain;Ferric reductase transmembrane component-like domain;Ferric reductase transmembrane component-like domain;Ferric reductase transmembrane component-like domain;Ferric reductase transmembrane component-like domain;Ferric reductase transmembra…	Fusarium pseudograminearum CS3096	87	87	87	2228	47.04
2132	2130	2	1	2130	5975613	5976416	2066	0	hypothetical protein FG05_01787	0	Fusarium graminearum	86	86	86	803	50.31
2132	2129	3	1	2129	5973453	5975357	256	1	ent-kaurene oxidase	Cytochrome P450, E-class, group IV;Cytochrome P450;Cytochrome P450;Cytochrome P450;Cytochrome P450;Cytochrome P450, conserved site;Cytochrome P450, conserved site;Cytochrome P450, conserved site;Cytochrome P450, conserved site;Cytochrome P450;Cytochrome P450	Fusarium pseudograminearum CS3096	90	90	90	1904	49.37
Cluster:3 (ID=VC2)
Backbone_gene_id	Gene_id	Gene_positions	Chromosome-Contig	Gene_order	5'end	3'end	Gene_distance	Domain_score	Annotated_gene_function	InterPro annotation	Top hit Blast species	PERCENTALIGNMENT	PERCENTQUERY	PERCENTTARGET	Length including introns (bp)	GC content (%)
2325	2325	0	1	2325	6573166	6581069	0	1	lovastatin nonaketide synthase	Polyketide synthase, phosphopantetheine-binding domain;Polyketide synthase, ketoreductase domain;Polyketide synthase, enoylreductase domain;Polyketide synthase, dehydratase domain;Polyketide synthase, beta-ketoacyl synthase domain;Polyketide synthase, acyl transferase domain;Acyl transferase domain;Acyl transferase domain;GroES-like;Acyl carrier protein-like;Acyl transferase;Thiolase-like;Thiolas…	Fusarium pseudograminearum CS3096	39	15	16	7903	51.13
2325	2324	1	1	2324	6571216	6572070	1096	1	10 protein	Thioesterase;Alpha/Beta hydrolase fold;Alpha/Beta hydrolase fold;Alpha/Beta hydrolase fold	Fusarium pseudograminearum CS3096	32	20	12	854	50.35
2325	2323	2	1	2323	6566745	6570850	366	1	abc transporter	AAA+ ATPase domain;AAA+ ATPase domain;ABC transporter type 1, transmembrane domain;P-loop containing nucleoside triphosphate hydrolase;ABC transporter-like;ABC transporter-like;ABC transporter-like;ABC transporter, conserved site;ABC transporter, conserved site;ABC transporter, conserved site;ABC transporter, conserved site;ABC transporter, conserved site;ABC transporter, conserved site;ABC trans…	Fusarium pseudograminearum CS3096	50	50	50	4105	48.7
2325	2322	3	1	2322	6563905	6565961	784	1	amp dependent ligase synthetase	AMP-binding enzyme C-terminal domain;AMP-binding enzyme C-terminal domain;AMP-binding enzyme C-terminal domain;AMP-dependent synthetase/ligase;AMP-dependent synthetase/ligase;AMP-dependent synthetase/ligase;AMP-dependent synthetase/ligase;AMP-dependent synthetase/ligase;AMP-dependent synthetase/ligase	Fusarium pseudograminearum CS3096	34	34	35	2056	48.64
2325	2321	4	1	2321	6535507	6562483	1422	0	non-ribosomal peptide synthetase	Polyketide synthase, phosphopantetheine-binding domain;Polyketide synthase, phosphopantetheine-binding domain;Amino acid adenylation domain;Acyl carrier protein-like;Acyl carrier protein-like;AMP-dependent synthetase/ligase;Condensation domain;Condensation domain;Condensation domain;Acyl carrier protein-like;AMP-binding enzyme C-terminal domain;AMP-binding enzyme C-terminal domain;AMP-binding enz…	Fusarium pseudograminearum CS3096	37	7	15	26976	50.25
2325	2320	5	1	2320	6534054	6535031	476	0	peptidase inhibitor i9	Peptidase S8 propeptide/proteinase inhibitor I9;Peptidase S8 propeptide/proteinase inhibitor I9;Peptidase S8 propeptide/proteinase inhibitor I9;Proteinase inhibitor, propeptide	Fusarium graminearum PH-1	84	30	84	977	47.19
2325	2319	6	1	2319	6528947	6531001	3053	1	c-22 sterol desaturase	Cytochrome P450, E-class, group IV;Cytochrome P450;Cytochrome P450;Cytochrome P450;Cytochrome P450;Cytochrome P450;Cytochrome P450;Cytochrome P450, conserved site;Cytochrome P450	Fusarium graminearum PH-1	98	91	98	2054	52.53
Cluster:4
Backbone_gene_id	Gene_id	Gene_positions	Chromosome-Contig	Gene_order	5'end	3'end	Gene_distance	Domain_score	Annotated_gene_function	InterPro annotation	Top hit Blast species	PERCENTALIGNMENT	PERCENTQUERY	PERCENTTARGET	Length including introns (bp)	GC content (%)
2645	2655	-10	1	2655	7392873	7393825	861	1	5 -p- -4-tetraphosphate phosphorylase 2	ATP adenylyltransferase, C-terminal;ATP adenylyltransferase, C-terminal;ATP adenylyltransferase, C-terminal;HIT-like domain	Fusarium pseudograminearum CS3096	80	71	69	952	47.06
2645	2654	-9	1	2654	7390837	7392012	898	0	probable fusarubin cluster-esterase	Alpha/Beta hydrolase fold;Alpha/beta hydrolase fold-5;Alpha/beta hydrolase fold-5;Alpha/beta hydrolase fold-5;Alpha/beta hydrolase fold-5;Alpha/beta hydrolase fold-5;Alpha/beta hydrolase fold-5;Alpha/beta hydrolase fold-5;Alpha/beta hydrolase fold-5;Alpha/beta hydrolase fold-5;Alpha/beta hydrolase fold-5;Alpha/beta hydrolase fold-5;Alpha/Beta hydrolase fold	Fusarium pseudograminearum CS3096	84	84	84	1175	49.19
2645	2653	-8	1	2653	7389411	7389939	16	0	hypothetical protein FOXB_03820	N/A	Fusarium oxysporum Fo5176	50	36	19	528	42.99
2645	2652	-7	1	2652	7388873	7389395	256	0	hypothetical protein FG02257.1	N/A	Fusarium graminearum PH-1	65	61	28	522	47.13
2645	2651	-6	1	2651	7387973	7388617	1025	0	hypothetical protein FG05_12107	N/A	Fusarium graminearum	52	36	41	644	49.38
2645	2650	-5	1	2650	7385225	7386948	495	1	d-arabinono- -lactone oxidase	FAD-binding, type 2, subdomain 1;FAD linked oxidase, N-terminal;D-arabinono-1,4-lactone oxidase;CO dehydrogenase flavoprotein-like, FAD-binding, subdomain 2;CO dehydrogenase flavoprotein-like, FAD-binding, subdomain 2;CO dehydrogenase flavoprotein-like, FAD-binding, subdomain 2;CO dehydrogenase flavoprotein-like, FAD-binding, subdomain 2;CO dehydrogenase flavoprotein-like, FAD-binding, subdomain …	Fusarium graminearum	93	93	93	1723	48.29
2645	2649	-4	1	2649	7383903	7384730	1140	0	von willebrand factor protein	von Willebrand factor, type A	Fusarium graminearum PH-1	96	96	96	827	53.57
2645	2648	-3	1	2648	7382043	7382763	1795	0	hypothetical protein FG02255.1	LysM domain	Fusarium graminearum PH-1	80	80	80	720	48.75
2645	2647	-2	1	2647	7378494	7380248	782	1	mfs sit siderophore-iron:h+ symporter	Major facilitator superfamily;Major facilitator superfamily;Major facilitator superfamily;Major facilitator superfamily;Major facilitator superfamily;Major facilitator superfamily;Major facilitator superfamily;Major facilitator superfamily;Major facilitator superfamily;Major facilitator superfamily;Major facilitator superfamily;Major facilitator superfamily;Major facilitator superfamily;Major fac…	Fusarium pseudograminearum CS3096	96	96	95	1754	48.69
2645	2646	-1	1	2646	7377219	7377712	1000	0	pathogenicity protein	N/A	Fusarium oxysporum	53	57	53	493	49.7
2645	2645	0	1	2645	7372879	7376219	0	1	hypothetical protein FG02251.1	AMP-dependent synthetase/ligase;AMP-dependent synthetase/ligase;Male sterility, NAD-binding;Acyl carrier protein-like;Acyl carrier protein-like;Acyl carrier protein-like;AMP-binding, conserved site;Acyl carrier protein-like;Acyl carrier protein-like;NAD(P)-binding domain;Acyl carrier protein-like	Fusarium graminearum PH-1	94	94	94	3340	49.55
2645	2644	1	1	2644	7370960	7372483	396	0	hypothetical protein FG05_02250	N2227-like;S-adenosyl-L-methionine-dependent methyltransferase;S-adenosyl-L-methionine-dependent methyltransferase;S-adenosyl-L-methionine-dependent methyltransferase;S-adenosyl-L-methionine-dependent methyltransferase;S-adenosyl-L-methionine-dependent methyltransferase;S-adenosyl-L-methionine-dependent methyltransferase;S-adenosyl-L-methionine-dependent methyltransferase;S-adenosyl-L-methionine-…	Fusarium graminearum	83	83	83	1523	46.09
2645	2643	2	1	2643	7369445	7370160	800	0	hypothetical protein FPSE_00264	N/A	Fusarium pseudograminearum CS3096	89	90	91	715	56.92
2645	2642	3	1	2642	7366332	7368326	1119	0	zinc-regulated transporter 1	Zinc/iron permease;Zinc/iron permease;Zinc/iron permease;Zinc/iron permease;Zinc/iron permease;Zinc/iron permease;Zinc/iron permease;Zinc/iron permease;Zinc/iron permease;Zinc/iron permease;Zinc/iron permease;Zinc/iron permease;Zinc/iron permease;Zinc/iron permease;Zinc/iron permease;Zinc/iron permease;Zinc/iron permease;Zinc/iron permease;Zinc/iron permease;Zinc/iron permease;Zinc/iron permease;…	Fusarium pseudograminearum CS3096	93	93	93	1994	52.31
2645	2641	4	1	2641	7364904	7365946	386	1	1-acylglycerone phosphate reductase	Glucose/ribitol dehydrogenase;Short-chain dehydrogenase/reductase SDR;Short-chain dehydrogenase/reductase SDR;Short-chain dehydrogenase/reductase SDR;Short-chain dehydrogenase/reductase SDR;Short-chain dehydrogenase/reductase SDR;Short-chain dehydrogenase/reductase SDR;Short-chain dehydrogenase/reductase, conserved site;Short-chain dehydrogenase/reductase, conserved site;Short-chain dehydrogenase…	Fusarium graminearum PH-1	97	97	97	1042	50.29
Cluster:5
Backbone_gene_id	Gene_id	Gene_positions	Chromosome-Contig	Gene_order	5'end	3'end	Gene_distance	Domain_score	Annotated_gene_function	InterPro annotation	Top hit Blast species	PERCENTALIGNMENT	PERCENTQUERY	PERCENTTARGET	Length including introns (bp)	GC content (%)
2715	2722	-7	1	2722	7577076	7578422	969	1	monocarboxylate transporter 12	Major facilitator superfamily;Major facilitator superfamily;Major facilitator superfamily;Major facilitator superfamily;Major facilitator superfamily;Major facilitator superfamily;Major facilitator superfamily;Major facilitator superfamily;Major facilitator superfamily;Major facilitator superfamily;Major facilitator superfamily;Major facilitator superfamily;Major facilitator superfamily;Major fac…	Fusarium graminearum	95	95	95	1346	50
2715	2721	-6	1	2721	7574201	7576107	203	0	l-ascorbate oxidase	Cupredoxin;L-ascorbate oxidase, fungi;Multicopper oxidase, type 2;Cupredoxin;Multicopper oxidase, type 3;Multicopper oxidase, type 1;Cupredoxin;Cupredoxin;Cupredoxin;Multicopper oxidase, copper-binding site;Multicopper oxidase, copper-binding site;Multicopper oxidase, copper-binding site;Multicopper oxidase, copper-binding site;Multicopper oxidase, copper-binding site;Multicopper oxidase, copper-…	Fusarium graminearum PH-1	90	90	90	1906	47.85
2715	2720	-5	1	2720	7572717	7573998	344	0	fasciclin domain family protein	FAS1 domain;FAS1 domain;FAS1 domain;FAS1 domain;FAS1 domain;FAS1 domain;FAS1 domain;FAS1 domain;FAS1 domain;FAS1 domain;FAS1 domain;FAS1 domain;FAS1 domain;FAS1 domain;FAS1 domain;FAS1 domain	Fusarium graminearum PH-1	86	85	85	1281	46.99
2715	2719	-4	1	2719	7570156	7572373	379	0	conidial pigment biosynthesis oxidase arb2 brown2	Cupredoxin;Cupredoxin;Multicopper oxidase, type 3;Multicopper oxidase, type 2;Cupredoxin;Multicopper oxidase, type 1;Multicopper oxidase, type 1;Multicopper oxidase, type 1;Multicopper oxidase, type 1;Multicopper oxidase, type 1;Multicopper oxidase, copper-binding site;Multicopper oxidase, copper-binding site;Multicopper oxidase, copper-binding site;Multicopper oxidase, copper-binding site;Multic…	Fusarium pseudograminearum CS3096	92	93	92	2217	49.3
2715	2718	-3	1	2718	7567979	7569777	476	0	fad nad -binding domain-containing protein	Flavin monooxygenase FMO;FAD/NAD(P)-binding domain;Dimethylaniline monooxygenase, N-oxide-forming;Flavin monooxygenase-like;FAD/NAD(P)-binding domain;FAD/NAD(P)-binding domain;FAD/NAD(P)-binding domain;FAD/NAD(P)-binding domain;FAD/NAD(P)-binding domain	Fusarium pseudograminearum CS3096	93	93	93	1798	49.17
2715	2717	-2	1	2717	7566067	7567503	320	1	sterigmatocystin 8-o-methyltransferase	O-methyltransferase, family 2;S-adenosyl-L-methionine-dependent methyltransferase;Winged helix-turn-helix DNA-binding domain;Winged helix-turn-helix DNA-binding domain;Winged helix-turn-helix DNA-binding domain;O-methyltransferase COMT-type;S-adenosyl-L-methionine-dependent methyltransferase;S-adenosyl-L-methionine-dependent methyltransferase	Fusarium pseudograminearum CS3096	90	90	90	1436	49.16
2715	2716	-1	1	2716	7565234	7565747	530	0	conidial pigment polyketide synthase alb1	EthD domain;EthD domain;EthD domain;Dimeric alpha-beta barrel	Fusarium pseudograminearum CS3096	86	86	86	513	44.25
2715	2715	0	1	2715	7558217	7564704	0	0	polyketide synthase	Polyketide synthase, acyl transferase domain;Polyketide synthase, beta-ketoacyl synthase domain;Polyketide synthase, dehydratase domain;Beta-ketoacyl synthase, C-terminal;Thioesterase;Thiolase-like;Thiolase-like;Acyl carrier protein-like;Acyl carrier protein-like;Starter unit:ACP transacylase;Beta-ketoacyl synthase, N-terminal;Acyl transferase;Acyl transferase domain;Alpha/Beta hydrolase fold;Thi…	Fusarium pseudograminearum CS3096	89	89	89	6487	50.89
2715	2714	1	1	2714	7555852	7558046	171	1	fungal specific transcription factor domain-containing protein	Transcription factor domain, fungi;Zn(2)-C6 fungal-type DNA-binding domain;Transcription factor domain, fungi;Zn(2)-C6 fungal-type DNA-binding domain;Zn(2)-C6 fungal-type DNA-binding domain;Zn(2)-C6 fungal-type DNA-binding domain;Zn(2)-C6 fungal-type DNA-binding domain;Zn(2)-C6 fungal-type DNA-binding domain;Zn(2)-C6 fungal-type DNA-binding domain	Fusarium pseudograminearum CS3096	90	90	90	2194	47.4
2715	2713	2	1	2713	7553551	7555247	605	1	major facilitator superfamily transporter	Major facilitator superfamily;Major facilitator superfamily;Major facilitator superfamily;Major facilitator superfamily;Major facilitator superfamily;Major facilitator superfamily;Major facilitator superfamily;Major facilitator superfamily;Major facilitator superfamily;Major facilitator superfamily;Major facilitator superfamily;Major facilitator superfamily;Major facilitator superfamily;Major fac…	Fusarium graminearum PH-1	94	94	94	1696	51.89
2715	2712	3	1	2712	7551298	7552902	649	1	6-hydroxy-d-nicotine oxidase	CO dehydrogenase flavoprotein-like, FAD-binding, subdomain 2;FAD linked oxidase, N-terminal;Berberine/berberine-like;FAD-binding, type 2, subdomain 1;FAD-binding, type 2, subdomain 1;FAD-binding, type 2, subdomain 1;FAD-binding, type 2;FAD-binding, type 2	Fusarium graminearum PH-1	89	89	90	1604	52.99
2715	2711	4	1	2711	7548811	7550013	1285	1	aurr1 aurofusarin regulatory partial	Aflatoxin biosynthesis regulatory protein;Zn(2)-C6 fungal-type DNA-binding domain;Zn(2)-C6 fungal-type DNA-binding domain;Zn(2)-C6 fungal-type DNA-binding domain;Zn(2)-C6 fungal-type DNA-binding domain;Zn(2)-C6 fungal-type DNA-binding domain;Zn(2)-C6 fungal-type DNA-binding domain	Fusarium pseudograminearum CS3096	84	85	85	1202	50.67
2715	2710	5	1	2710	7546709	7547791	1020	0	hypothetical protein FG02317.1	N/A	Fusarium graminearum PH-1	82	82	83	1082	52.22
2715	2709	6	1	2709	7540633	7545571	1138	1	metal resistance protein ycf1	AAA+ ATPase domain;P-loop containing nucleoside triphosphate hydrolase;P-loop containing nucleoside triphosphate hydrolase;ABC transporter-like;ABC transporter type 1, transmembrane domain;ABC transporter type 1, transmembrane domain;ABC transporter type 1, transmembrane domain;ABC transporter type 1, transmembrane domain;ABC transporter type 1, transmembrane domain;ABC transporter type 1, transm…	Fusarium pseudograminearum CS3096	90	85	86	4938	47.93
2715	2708	7	1	2708	7515169	7538094	2539	0	nonribosomal peptide synthetase	Polyketide synthase, phosphopantetheine-binding domain;Acyl carrier protein-like;Acyl carrier protein-like;Acyl carrier protein-like;Acyl carrier protein-like;Acyl carrier protein-like;Condensation domain;Amino acid adenylation domain;AMP-dependent synthetase/ligase;AMP-binding enzyme C-terminal domain;AMP-binding enzyme C-terminal domain;AMP-binding enzyme C-terminal domain;AMP-binding enzyme C-…	Fusarium graminearum PH-1	82	82	82	22925	49.5
2715	2707	8	1	2707	7512143	7514830	339	0	glycoside hydrolase family 2 protein	Glycoside hydrolase, catalytic domain;Glycoside hydrolase, family 2, immunoglobulin-like beta-sandwich;Glycoside hydrolase, family 2/20, immunoglobulin-like beta-sandwich domain;Galactose-binding domain-like;Galactose-binding domain-like;Exo-beta-D-glucosaminidase;Exo-beta-D-glucosaminidase;Exo-beta-D-glucosaminidase;Exo-beta-D-glucosaminidase;Exo-beta-D-glucosaminidase;Exo-beta-D-glucosaminidase…	Fusarium pseudograminearum CS3096	83	83	83	2687	48.6
2715	2706	9	1	2706	7511005	7511433	710	0	hypothetical protein FPSE_03811	PUA-like domain	Fusarium pseudograminearum CS3096	73	18	20	428	47.9
2715	2705	10	1	2705	7509093	7510808	197	1	maltose permease mal61	Major facilitator, sugar transporter-like;Major facilitator, sugar transporter-like;Major facilitator, sugar transporter-like;Major facilitator, sugar transporter-like;Major facilitator, sugar transporter-like;Major facilitator, sugar transporter-like;Major facilitator, sugar transporter-like;Major facilitator, sugar transporter-like;Major facilitator, sugar transporter-like;Major facilitator, su…	Fusarium pseudograminearum CS3096	94	94	94	1715	50.09
2715	2704	11	1	2704	7505938	7508025	1068	0	hypothetical protein FPSE_03813	Protein of unknown function DUF4387;Protein of unknown function DUF1446	Fusarium pseudograminearum CS3096	86	86	86	2087	48.3
2715	2703	12	1	2703	7503514	7504945	993	0	d-serine dehydratase	D-serine dehydratase-like domain;Alanine racemase, N-terminal;PLP-binding barrel;PLP-binding barrel;PLP-binding barrel;PLP-binding barrel;PLP-binding barrel	Fusarium pseudograminearum CS3096	86	86	86	1431	50.66
2715	2702	13	1	2702	7502482	7503229	285	0	pyoverdine dityrosine biosynthesis	TauD/TfdA-like domain;TauD/TfdA-like domain;TauD/TfdA-like domain;TauD/TfdA-like domain;TauD/TfdA-like domain	Fusarium avenaceum	39	40	15	747	50.2
2715	2701	14	1	2701	7500171	7501774	708	0	aldehyde dehydrogenase (nad+)	Aldehyde dehydrogenase, C-terminal;Aldehyde dehydrogenase N-terminal domain;Aldehyde dehydrogenase domain;Aldehyde dehydrogenase domain;Aldehyde dehydrogenase domain;Aldehyde/histidinol dehydrogenase	Fusarium graminearum PH-1	86	86	86	1603	49.28
2715	2700	15	1	2700	7498519	7499481	690	0	hypothetical protein FOQG_15497	Alpha/beta hydrolase fold-3;Alpha/Beta hydrolase fold;Alpha/Beta hydrolase fold;Alpha/Beta hydrolase fold;Lipase, GDXG, active site;Alpha/Beta hydrolase fold	Fusarium avenaceum	32	11	11	962	49.69
2715	2699	16	1	2699	7495876	7498248	271	1	hypothetical protein FPSE_03832	Transcription factor domain, fungi;Transcription factor domain, fungi;Transcription factor domain, fungi	Fusarium pseudograminearum CS3096	70	38	42	2372	46.92
Cluster:6
Backbone_gene_id	Gene_id	Gene_positions	Chromosome-Contig	Gene_order	5'end	3'end	Gene_distance	Domain_score	Annotated_gene_function	InterPro annotation	Top hit Blast species	PERCENTALIGNMENT	PERCENTQUERY	PERCENTTARGET	Length including introns (bp)	GC content (%)
4014	4019	-5	1	4019	11156779	11157336	349	1	40s ribosomal protein s22	Ribosomal protein S8;Ribosomal protein S8;Ribosomal protein S8;Ribosomal protein S8	Fusarium pseudograminearum CS3096	71	39	45	557	52.78
4014	4018	-4	1	4018	11154058	11156430	798	0	g-patch domain-containing protein	G-patch domain;G-patch domain;GC-rich sequence DNA-binding factor domain;Tuftelin interacting protein, N-terminal domain;Tuftelin interacting protein, N-terminal domain;Tuftelin interacting protein, N-terminal domain;G-patch domain	Fusarium graminearum PH-1	95	95	96	2372	52.32
4014	4017	-3	1	4017	11151956	11153260	1727	0	alkaline proteinase	Peptidase S8, subtilisin-related;Peptidase S8/S53 domain;Peptidase S8/S53 domain;Peptidase S8 propeptide/proteinase inhibitor I9;Peptidase S8 propeptide/proteinase inhibitor I9;Peptidase S8 propeptide/proteinase inhibitor I9;Peptidase S8, subtilisin-related;Peptidase S8, subtilisin, His-active site;Peptidase S8, subtilisin, Asp-active site;Peptidase S8, subtilisin, Ser-active site;Peptidase S8, s…	Fusarium pseudograminearum CS3096	92	91	92	1304	49.31
4014	4016	-2	1	4016	11147094	11150229	321	0	extragenic suppressor of kinetochore protein 1	SIT4 phosphatase-associated protein family;SIT4 phosphatase-associated protein family;SIT4 phosphatase-associated protein family;SIT4 phosphatase-associated protein family	Fusarium avenaceum	93	93	77	3135	53.59
4014	4015	-1	1	4015	11146002	11146773	1425	0	extragenic suppressor of kinetochore protein 1	N/A	Fusarium graminearum	89	82	16	771	50.71
4014	4014	0	1	4014	11137076	11144577	0	0	nonribosomal peptide synthetase	Acyl carrier protein-like;AMP-dependent synthetase/ligase;AMP-dependent synthetase/ligase;Condensation domain;Condensation domain;Condensation domain;Condensation domain;Condensation domain;Condensation domain;Condensation domain;Acyl carrier protein-like;Acyl carrier protein-like;Acyl carrier protein-like;Acyl carrier protein-like;Acyl carrier protein-like;Acyl carrier protein-like;Acyl carrier …	Fusarium pseudograminearum CS3096	90	85	84	7501	47.33
4014	4013	1	1	4013	11133789	11136550	526	0	oligopeptide transporter 2	Tetrapeptide transporter, OPT1/isp4;Oligopeptide transporter, OPT superfamily;Oligopeptide transporter, OPT superfamily;Oligopeptide transporter, OPT superfamily;Oligopeptide transporter, OPT superfamily;Oligopeptide transporter, OPT superfamily;Oligopeptide transporter, OPT superfamily;Oligopeptide transporter, OPT superfamily;Oligopeptide transporter, OPT superfamily;Oligopeptide transporter, O…	Fusarium pseudograminearum CS3096	98	98	98	2761	50.78
4014	4012	2	1	4012	11130466	11131537	2252	1	related to short-chain dehydrogenase reductase family	Glucose/ribitol dehydrogenase;Glucose/ribitol dehydrogenase;Short-chain dehydrogenase/reductase SDR;Short-chain dehydrogenase/reductase SDR;NAD(P)-binding domain	Fusarium graminearum	91	91	91	1071	48.46
Cluster:7
Backbone_gene_id	Gene_id	Gene_positions	Chromosome-Contig	Gene_order	5'end	3'end	Gene_distance	Domain_score	Annotated_gene_function	InterPro annotation	Top hit Blast species	PERCENTALIGNMENT	PERCENTQUERY	PERCENTTARGET
4208	4208	0	1	4208	11637642	11640953	0	0	hypothetical protein FPSE_00713	Male sterility, NAD-binding;AMP-dependent synthetase/ligase;AMP-dependent synthetase/ligase;AMP-dependent synthetase/ligase;Acyl carrier protein-like;Acyl carrier protein-like;Acyl carrier protein-like;Acyl carrier protein-like;Acyl carrier protein-like;Phosphopantetheine attachment site;AMP-binding, conserved site;Acyl carrier protein-like;Acyl carrier protein-like;NAD(P)-binding domain	Fusarium pseudograminearum CS3096	75	75	75	3311	48.84
4208	4207	1	1	4207	11632323	11637090	552	0	vegetative incompatibility protein het-e-1	WD40 repeat;NWD NACHT-NTPase, N-terminal;WD40 repeat;WD40/YVTN repeat-like-containing domain;WD40/YVTN repeat-like-containing domain;WD40/YVTN repeat-like-containing domain;WD40/YVTN repeat-like-containing domain;WD40/YVTN repeat-like-containing domain;WD40 repeat, conserved site;WD40 repeat, conserved site;WD40 repeat;WD40-repeat-containing domain;WD40-repeat-containing domain;NACHT nucleoside t…	Fusarium graminearum	79	79	79	4767	47.68
4208	4206	2	1	4206	11630255	11632000	323	0	hypothetical protein FOMG_17319	Ankyrin repeat;Ankyrin repeat;Ankyrin repeat-containing domain;Ankyrin repeat-containing domain;Ankyrin repeat-containing domain;Ankyrin repeat-containing domain;Ankyrin repeat-containing domain;Ankyrin repeat;Ankyrin repeat;Ankyrin repeat-containing domain;Ankyrin repeat-containing domain	Fusarium oxysporum f. sp. melonis 26406	46	41	44	1745	47.39
4208	4205	3	1	4205	11628143	11629191	1064	0	heme-binding peroxidase	Haem peroxidase, plant/fungal/bacterial;Plant ascorbate peroxidase;Haem peroxidase, plant/fungal/bacterial;Haem peroxidase, plant/fungal/bacterial;Haem peroxidase, plant/fungal/bacterial;Haem peroxidase, plant/fungal/bacterial;Haem peroxidase, plant/fungal/bacterial;Peroxidase, active site;Peroxidases heam-ligand binding site;Haem peroxidase, plant/fungal/bacterial;Haem peroxidase	Fusarium graminearum PH-1	92	92	92	1048	50.67
[truncated: 415 more rows]

## Sheet: Sheet6-FG_vs_FV_blast
QUERYLOCUS (Fg)	TARGETLOCUS (Fv)	SCORE	SIGNIFICANCE	PERCENTALIGNMENT	PERCENTQUERY (Fg)	PERCENTTARGET (Fv)	QUERYSTART (Fg)	QUERYEND (Fg)	TARGETSTART (Fv)	TARGETEND (Fv)	QUERYLENGTH (Fg)	TARGETLENGTH (Fv)	ALIGNMENTLENGTH
[truncated: 12,267 more rows]

[truncated: 3 more sheets: Sheet7-FG_FV_GC_cluster_content, Sheet8-Fv_Fg genes used GC comp, Sheet9-Tri gene ID's]
