# Supplementary material for: Inter-genome comparison of the Quorn fungus Fusarium venenatum and the closely related plant infecting pathogen Fusarium graminearum
Source: BMC Genomics. 2018 Apr 19;19:269. doi: 10.1186/s12864-018-4612-2 (PMC5907747; doi:10.1186/s12864-018-4612-2)
Supplement: Supplementary file 17 — Fusarium venenatum presence of TRI6 Fusarium greaminearum binding sites predicted by Nasmith et al. [39]. Fusarium venenatum BLASTP alignment percentages were added to identify presence or absence. (XLS 61 kb) [file 12864_2018_4612_MOESM17_ESM.xls]

## Sheet: Tri6_bindingsites_Fv
Additional file 17: Fusarium venenatum presence of Tri6 Fusarium greaminearum binding sites predicted by Nasmith et al [39]. Fusarium venenatum BLASTP alignment percentages were added to identify presence or absence.
Example of BLASTP columns: If the numbers are low for PERCENTQUERY and PERCENTTARGET then little of the sequence from both the target and query have been aligned and likely your target is not present or very highly divergent
BlastP results	PERCENTALIGNMENT	PERCENTQUERY	PERCENTTARGET
Description	The percent alignment of the sequence from both the query and target that aligns	The percent of the query sequence that has been aligned to the target	The percent of the target sequence that has been aligned to the query
Colours are red to yellow to green (low to high). A threshold of 55% in any column was used to identify those for manual check presence in Fv via alignments of the two genomes
Abbreviation	Elaboration
Tags	"ChIP DNA samples from the Tri6-HA and the Tri6Δ strains were sequenced by Illumina Genome Analyzer as 38 base tags."
	Functional categories
Tags	C metabolism	Fg ID	Fg ID (version 4.0)	Fg ID (version 5.0)	Fv gene ID	PERCENTALIGNMENT (Fv)	PERCENTQUERY (Fv)	PERCENTTARGET (Fv)	Manual checks
574	FGSG_ 07724 pfkB carbohydrate kinase	FGSG_16885	FGRRES_16885	FGRAMPH1_01T25491	9179	31	11	13	not present in Fv from alignment
277	FGSG_ 05507 D-Xylulose kinase	FGSG_05507	FGRRES_05507	FGRAMPH1_01T18091	8710	96	90	89
260	FGSG_ 00430 Oligosaccharyl transferase STT3	FGSG_00430	FGRRES_00430	FGRAMPH1_01T01117	596	97	97	97
192	FGSG_ 01445 6-phosphofructokinase	FGSG_01445	FGRRES_01445	FGRAMPH1_01T03557	1763	99	97	89
157	FGSG_ 11507 has carbohydrate binding domain (WSC domain)	FGSG_17740	FGRRES_17740	FGRAMPH1_01T22241	10758	41	46	45	not present in Fv from alignment
146	FGSG_ 03628 exoglucanase 6A	FGSG_03628	FGRRES_03628	FGRAMPH1_01T13329	6624	97	97	97
136	FGSG_ 07993 glycosyl hydrolase family 3A	FGSG_07993	FGRRES_07993	FGRAMPH1_01T08857	4397	92	92	93
122	FGSG_ 04230 Chitosanase precursor	FGSG_04230	FGRRES_04230	FGRAMPH1_01T14795	7307	93	95	94
	N metabolism
549	FGSG_ 08249 Pyridoxal decarboxylase	FGSG_08249	FGRRES_17074_M	FGRAMPH1_01T09473	4820	#N/A	#N/A	#N/A	present in Fv using alignment
517	FGSG_ 03917 Pyrroline -5-carboxylate reductase	FGSG_03917	FGRRES_03917	FGRAMPH1_01T14031	6944	96	96	96
378	FGSG_ 00080 N-acetyl transferase-peptidase clan	FGSG_00080	FGRRES_00080	FGRAMPH1_01T00243	73	94	94	94
241	FGSG_ 05942 isoflavone reductase (nmrA family)	FGSG_05942	FGRRES_05942	FGRAMPH1_01T19125	9522	89	89	89
136	FGSG_ 02304 ornithine aminotransferase (class 3)	FGSG_02304	FGRRES_02304	FGRAMPH1_01T05553	8669	57	54	54	present in Fv using alignment
130	FGSG_ 10774 NmrA family	FGSG_10774	FGRRES_10774	FGRAMPH1_01T20437	10136	94	94	94
129	FGSG_ 02678 Pyridoxal phosphate	FGSG_02678	FGRRES_02678	FGRAMPH1_01T06417	3122	90	90	90
125	FGSG_ 01229 cystathionone beta synthase	FGSG_01229	FGRRES_01229	FGRAMPH1_01T03043	1513	98	98	98
	Lipid metabolism
399	FGSG_ 00139 aldehyde dhg	FGSG_00139	FGRRES_00139	FGRAMPH1_01T00379	246	96	96	96
451	FGSG_ 02073 Lysophospholipase-2	FGSG_02073	FGRRES_02073	FGRAMPH1_01T05001	2455	95	95	95
277	FGSG_ 09719 acyl coA binding protein	FGSG_09719	FGRRES_09719	FGRAMPH1_01T26437	12993	73	51	63	present in Fv using alignment
256	FGSG_ 04237 phosphatidate cytidylyltransferase	FGSG_04237	FGRRES_04237	FGRAMPH1_01T14811	7314	98	98	98
152	FGSG_ 02082 class 3 lipase	FGSG_02082	FGRRES_02082	FGRAMPH1_01T05023	2465	93	93	95
137	FGSG_ 03286 acyl Co-A thioester hydrolase	FGSG_16298	FGRRES_16298	FGRAMPH1_01T12503	6223	94	93	93
124	FGSG_ 09256 Phospholipase	FGSG_17185	FGRRES_17185	FGRAMPH1_01T27541	13524	88	88	88
120	FGSG_ 04848 Rhamnogalacturon acetyl transferase	FGSG_04848	FGRRES_04848	FGRAMPH1_01T16469	8233	94	94	94
	Energy
843	FGSG_ 00249 (ADH)	FGSG_00249	FGRRES_00249	FGRAMPH1_01T00675	382	90	90	90
773	FGSG_ 02407 (2-hydroxyacid dhg)	FGSG_02407	FGRRES_02407	FGRAMPH1_01T05781	2810	94	95	94
598	FGSG_ 11237 (FGSG_13825) multicopper oxidase	FGSG_17446	FGRRES_17446	FGRAMPH1_01T21557	13565	32	15	16	not present in Fv from alignment
536	FGSG_ 07727 (FGSG_13202) short chain dhg	FGSG_13202	FGRRES_13202	FGRAMPH1_01T25501	12565	86	84	53	present in Fv using alignment
523	FGSG_ 11407 pyridine nuc-disulphide OxReduc	FGSG_11407	FGRRES_11407	FGRAMPH1_01T21985	10850	85	85	85
376	FGSG_ 07556 pyridine nuc-disulphide OxReduc	FGSG_16845	FGRRES_16845	FGRAMPH1_01T25089	12384	96	96	97
265	FGSG_ 01659 alpha/beta hydrolase	FGSG_01659	FGRRES_01659	FGRAMPH1_01T04041	1995	93	93	93
265	FGSG_ 04012 NADH Oxidase	FGSG_04012	FGRRES_04012	FGRAMPH1_01T14253	7049	92	92	92
174	FGSG_ 03239 GCN5 acetyl transferase	FGSG_03239	FGRRES_03239	FGRAMPH1_01T12397	6175	91	86	88
156	FGSG_ 03056 (FGSG_12522) SAM depe methyltransferase	FGSG_03056	FGRRES_12522_M	FGRAMPH1_01t11949	5969	#N/A	#N/A	#N/A	present in Fv using alignment
148	FGSG_ 07660 SAM dependant methyltransferase	FGSG_07660	FGRRES_07660	FGRAMPH1_01T25321	12617	90	85	87
138	FGSG_ 08466 alpha/beta hydrolase	FGSG_08466	FGRRES_08466	FGRAMPH1_01T10037	5071	92	92	91
	Secondary metabolism
88725	FGSG_03536 Tri6	FGSG_03536	FGRRES_16251	FGRAMPH1_01T13109	6531	86	78	75
6882	FGSG_ 00071 P450 (Tri1)	FGSG_00071	FGRRES_00071	FGRAMPH1_01T00223	64	66	66	66
5426	FGSG_ 03543 Tri14	FGSG_03543	FGRRES_03543	FGRAMPH1_01T13123	6537	89	89	89
539	FGSG_ 03370 (FAD domain)	FGSG_03370	FGRRES_03370	FGRAMPH1_01T12715	6317	88	88	88
362	FGSG_ 03534 Tri3	FGSG_03534	FGRRES_03534_M	FGRAMPH1_01T13105	6529	82	70	67
260	FGSG_ 03541 Tri12 (trichothecene efflux pump)	FGSG_03541	FGRRES_03541	FGRAMPH1_01T13119	6535	74	71	73
206	FGSG_ 03533 Tri7	FGSG_03533	FGRRES_03533	FGRAMPH1_01T13103	6528	57	38	23	see Tri diagram
152	FGSG_ 06438 Berberine- FAD domain (isoquinilone biosyn)	FGSG_16657	FGRRES_16657	FGRAMPH1_01T22279	8216	90	89	82
138	FGSG_ 02672 P450 lovastatin (lovA)	FGSG_02672	FGRRES_02672_M	FGRAMPH1_01T06405	3117	89	89	89
120	FGSG_ 07977 P450 (pisatin)	FGSG_17130	FGRRES_17130	FGRAMPH1_01T08807	3920	52	49	50	not present in Fv from alignment
	Carbon transport
761	FGSG_ 06916 MFS (sugar)	FGSG_06916	FGRRES_06916	FGRAMPH1_01T23491	11662	95	95	95
281	FGSG_ 09052 MFS (monosaccharide)	FGSG_09052	FGRRES_09052	FGRAMPH1_01T28035	13941	95	95	96
269	FGSG_ 04579 MFS	FGSG_04579	FGRRES_04579	FGRAMPH1_01T15625	7687	90	84	35	present in Fv using alignment
122	FGSG_ 07411 Malic acid transp	FGSG_07411	FGRRES_07411	FGRAMPH1_01T24757	12235	90	63	68
121	FGSG_ 11504 MFS (sugar)	FGSG_11504	FGRRES_11504	FGRAMPH1_01T22233	10969	90	81	77
	Nitrogen transport
536	FGSG_ 07227 small oligopeptide transporter (isp4 protein)	FGSG_07227	FGRRES_07227	FGRAMPH1_01T24283	12021	96	68	65
379	FGSG_ 02457 (FGSG_12141) MFS	FGSG_12141	FGRRES_12141	FGRAMPH1_01T05895	2865	91	90	91
305	FGSG_ 01066 sulfate permease SutB	FGSG_01066	FGRRES_01066	FGRAMPH1_01T02661	1337	94	93	94
246	FGSG_ 11458 AA permease	FGSG_17543	FGRRES_17543	FGRAMPH1_01T22115	10907	94	94	94
146	FGSG_ 02357 Neutral AA permease	FGSG_15973	FGRRES_15973	FGRAMPH1_01T05665	2757	97	97	97
	Multidrug transport
421	FGSG_ 03080 MATE efflux	FGSG_03080	FGRRES_03080	FGRAMPH1_01T12013	5995	95	95	95
140	FGSG_ 00669 ABC	FGSG_00669	FGRRES_00669	FGRAMPH1_01T01687	856	93	93	93
124	FGSG_ 05589 ATP	FGSG_05589	FGRRES_05589	FGRAMPH1_01T18277	8574	96	96	96
120	FGSG_ 07860 Na/H antiporter	FGSG_07860	FGRRES_07860	FGRAMPH1_01T25837	12705	93	93	93
	Transcription/Translation
1077	FGSG_ 11551Funga trans factor	FGSG_16056	FGRRES_16056	FGRAMPH1_01T15969	10959	80	70	68
994	FGSG_ 01753 (FGSG_12006) Funga trans factor	FGSG_15882	FGRRES_15882	FGRAMPH1_01T04263	2101	94	94	94
733	FGSG_ 01558 Jumonji	FGSG_01558	FGRRES_01558	FGRAMPH1_01T03799	1881	86	86	86
498	FGSG_ 09790 DEAD box helicase	FGSG_09790	FGRRES_09790	FGRAMPH1_01T26269	12914	89	89	90
437	FGSG_ 00752 Bromo domain	FGSG_00752	FGRRES_00752	FGRAMPH1_01T01897	956	91	72	73
406	FGSG_ 07751 C2H2	FGSG_07751	FGRRES_07751_M	FGRAMPH1_01T25563	6169	53	31	33	not present in Fv from alignment
367	FGSG_ 05188 DNA damage checkpoint protein	FGSG_05188	FGRRES_05188	FGRAMPH1_01T17321	9088	88	88	88
300	FGSG_ 09491 (KH binds RNA)	FGSG_09491	FGRRES_09491	FGRAMPH1_01T26959	13249	97	97	97
293	FGSG_ 06824 bZIP	FGSG_06824	FGRRES_06824	FGRAMPH1_01T23273	11566	81	81	82
288	FGSG_ 07187 C2H2	FGSG_07187	FGRRES_07187_M	FGRAMPH1_01T24181	#N/A	#N/A	#N/A	#N/A	not present in Fv from alignment (ribonuclease)
280	FGSG_ 03322 Cys6 Zinc	FGSG_03322	FGRRES_03322	FGRAMPH1_01T12601	6267	87	87	87
274	FGSG_ 06924 ribosomal protein L10	FGSG_06924	FGRRES_06924	FGRAMPH1_01T23507	11672	99	99	99
261	FGSG_ 05017 C2H2	FGSG_05017	FGRRES_05017	FGRAMPH1_01T16891	8451	34	31	32	not present in Fv from alignment
241	FGSG_ 03794 copper first DNA binding	FGSG_03794	FGRRES_03794_M	FGRAMPH1_01T13723	6812	37	31	29	not present in Fv from alignment
168	FGSG_ 07237 Translation initiaion factor eIF3	FGSG_07237	FGRRES_07237_M	FGRAMPH1_01T24313	12032	97	96	97
160	FGSG_ 01515 Funga trans factor	FGSG_01515	FGRRES_01515	FGRAMPH1_01T03707	1835	94	94	94
143	FGSG_ 06819 small ribonucle protein -LSM domain	FGSG_06819	FGRRES_06819	FGRAMPH1_01T23259	11561	100	65	56
138	FGSG_ 01334 prefoldin subunit 5	FGSG_01334	FGRRES_01334	FGRAMPH1_01T03293	1635	98	98	98
130	FGSG_ 09043 C2H2	FGSG_17150	FGRRES_17150	FGRAMPH1_01T28057	13912	95	95	95
129	FGSG_ 06677 neg regulator	FGSG_06677	FGRRES_06677	FGRAMPH1_01T22897	11390	95	95	95
123	FGSG_ 01208 replication factor C	FGSG_01208	FGRRES_01208	FGRAMPH1_01T02989	1487	97	97	97
	Signalling
2347	FGSG_ 10727 syntaxin 8	FGSG_10727	FGRRES_10727	FGRAMPH1_01T20315	10084	95	95	95
678	FGSG_ 03195 Acetyl transferase	FGSG_03195	FGRRES_03195	FGRAMPH1_01T12285	6121	78	78	78
648	FGSG_ 04032 ubiquitin igase UBC4	FGSG_04032	FGRRES_04032	FGRAMPH1_01T14297	7070	88	88	88
618	FGSG_ 06312 MYND zinc finger	FGSG_06312	FGRRES_06312	FGRAMPH1_01T20011	9940	90	90	90
524	FGSG_ 08372 excision repair protein RAD 4	FGSG_08372	FGRRES_08372	FGRAMPH1_01T09797	4971	93	92	93
503	FGSG_ 09244 Sec3	FGSG_09244	FGRRES_09244	FGRAMPH1_01T27577	13536	93	93	93
414	FGSG_ 05520 cullin homolog 4A	FGSG_05520	FGRRES_05520	FGRAMPH1_01T18117	8696	95	95	95
377	FGSG_ 05222 proteosome component	FGSG_05222	FGRRES_05222	FGRAMPH1_01T17403	9045	97	97	97
377	FGSG_ 05510 ADP ribosylation factor	FGSG_05510	FGRRES_05510	FGRAMPH1_01T18097	8707	100	100	100
283	FGSG_ 01923 Adenyl cyclase associated (CAP)	FGSG_01923	FGRRES_01923	FGRAMPH1_01T04643	2277	86	49	46	present in Fv using alignment
273	FGSG_ 00567 has HEAT	FGSG_00567	FGRRES_00567	FGRAMPH1_01T01443	742	95	95	95
269	FGSG_ 01649 RAS family	FGSG_01649	FGRRES_01649	FGRAMPH1_01T04023	1987	86	41	43	present in Fv using alignment
264	FGSG_ 05736 related ECM29 (cell wall)	FGSG_05736	FGRRES_05736	FGRAMPH1_01T18641	9292	95	95	95
257	FGSG_ 06209 GTP binding SAS1	FGSG_06209	FGRRES_06209	FGRAMPH1_01T19767	9823	100	100	100
255	FGSG_ 07268 glutathione synthase	FGSG_07268	FGRRES_07268	FGRAMPH1_01T24383	12063	94	94	94
243	FGSG_ 01725 Heterokaryon incom	FGSG_01725	FGRRES_01725	FGRAMPH1_01T04199	2066	79	78	79
166	FGSG_ 05090 leucine carboxymethyl transferase	FGSG_05090	FGRRES_05090	FGRAMPH1_01T17077	9204	91	91	91
145	FGSG_ 01707 cyclin like F-box	FGSG_01707	FGRRES_01707	FGRAMPH1_01T04153	2041	64	18	63	present in Fv using alignment
138	FGSG_ 00172 GST	FGSG_00172	FGRRES_00172	FGRAMPH1_01T00471	307	90	90	90
134	FGSG_ 07169 importin apha export receptor	FGSG_07169	FGRRES_07169	FGRAMPH1_01T24133	11963	98	98	98
133	FGSG_ 11241 retrograde reg protein 2	FGSG_11241	FGRRES_11241	FGRAMPH1_01T21581	13691	93	93	93
128	FGSG_ 03108 RNA exonuclease	FGSG_03108	FGRRES_03108	FGRAMPH1_01T12083	#N/A	#N/A	#N/A	#N/A	not present in Fv from alignment
120	FGSG_ 02100 tramslocation protein	FGSG_02100	FGRRES_02100	FGRAMPH1_01T05063	2485	97	97	97
