# Supplementary material for: Inter-genome comparison of the Quorn fungus Fusarium venenatum and the closely related plant infecting pathogen Fusarium graminearum
Source: BMC Genomics. 2018 Apr 19;19:269. doi: 10.1186/s12864-018-4612-2 (PMC5907747; doi:10.1186/s12864-018-4612-2)
Supplement: Supplementary file 18 — Fusarium graminearum and F. venenatum secretome predictions and respective presence. (XLS 479 kb) [file 12864_2018_4612_MOESM18_ESM.xls]

## Sheet: Index
Additional file 18: Fusarium graminearum and F. venenatum secretome predictions and respective presence.
Index
Tab name	Description
Sheet1-FG v4.0+Brown secretome	Gene ID's of F. graminearum prediced secreted genes RRES v4.0 plus unique predicted genes from Brown et al (Sheet3), which includes EffectorP prediction and species specific comparisons.
Sheet2-Fv secretome	Gene ID's of F. venenatum prediced secreted genes, which includes, EffectorP prediction, species specific comparisons, and GPI anchor prediction.
Sheet3-Fg Brown unique secreted	A list of unique gene ID's from Brown et al analysis that were predicted to be secreted vs RRES v4.0
Example of BLASTP columns: If the numbers are low for PERCENTQUERY and PERCENTTARGET then little of the sequence from both the target and query have been aligned and likely your target is not present or very highly divergent
BlastP results	PERCENTQUERY	PERCENTTARGET
Description	The percent of the query sequence that has been aligned to the target	The percent of the target sequence that has been aligned to the query

## Sheet: Sheet1-FG v4.0+Brown secretome
#Identifier (Fg)	Annotation (NCBI)	Annotation (Interpro)	Prediction (EffectorP)	Probability (EffectorP)	Fg unique vs Fv (<50%)	Fg unique vs Fv (<70%)	Fg unique vs NCBI+Fv/Fp/Fc (<50%)	Ec number
FGRRES_15048	unnamed protein product	N/A	Effector	0.977	yes	yes	yes	N/A
FGRRES_15251	hypothetical protein FG05_30294	N/A	Effector	0.997	yes	yes	yes	N/A
FGRRES_20027	unnamed protein product	N/A	Non-effector	1	yes	yes	yes	N/A
FGRRES_20407	unnamed protein product	N/A	Effector	0.969	yes	yes	yes	N/A
FGRRES_00006	hypothetical protein FGSG_00006	Protein of unknown function DUF3129;Protein of unknown function DUF3129;Protein of unknown function DUF3129;Protein of unknown function DUF3129;Protein of unknown function DUF3129;Protein of unknown function DUF3129;Protein of unknown function DUF3129;Protein of unknown function DUF3129;Protein of unknown function DUF3129;Protein of unknown function DUF3129	Non-effector	0.698	yes	yes	#N/A	N/A
FGRRES_00009	hypothetical protein FGSG_00009	N/A	Effector	0.648	yes	yes	#N/A	N/A
FGRRES_00060	calcium channel partial	Killer toxin, Kp4;Killer toxin, Kp4;Killer toxin, Kp4;Killer toxin, Kp4;Killer toxin, Kp4;Killer toxin, Kp4;Killer toxin, Kp4;Killer toxin, Kp4;Killer toxin Kp4/SMK	Effector	1	yes	yes	#N/A	N/A
FGRRES_00061	killer kp4	Killer toxin, Kp4;Killer toxin, Kp4;Killer toxin, Kp4;Killer toxin, Kp4;Killer toxin, Kp4;Killer toxin, Kp4;Killer toxin, Kp4;Killer toxin, Kp4;Killer toxin, Kp4;Killer toxin Kp4/SMK	Effector	0.985	yes	yes	#N/A	N/A
FGRRES_00062	calcium channel partial	Killer toxin, Kp4;Killer toxin, Kp4;Killer toxin, Kp4;Killer toxin, Kp4;Killer toxin, Kp4;Killer toxin, Kp4;Killer toxin, Kp4;Killer toxin, Kp4;Killer toxin Kp4/SMK	Effector	0.999	yes	yes	#N/A	N/A
FGRRES_00111	hypothetical protein FGSG_00111	N/A	Effector	0.957	#N/A	yes	#N/A	N/A
FGRRES_00112	hypothetical protein FGSG_00112	N/A	Effector	0.983	yes	yes	#N/A	N/A
FGRRES_00114	hypothetical protein FGSG_00114	N/A	Effector	0.981	yes	yes	#N/A	N/A
FGRRES_00129_M	unnamed protein product	PAN/Apple domain;PAN/Apple domain;PAN/Apple domain;PAN/Apple domain;PAN/Apple domain	Non-effector	0.95	yes	yes	#N/A	N/A
FGRRES_00131	hypothetical protein FGSG_00131	PAN/Apple domain;PAN/Apple domain;PAN/Apple domain;PAN/Apple domain;PAN/Apple domain;PAN/Apple domain;PAN/Apple domain;PAN/Apple domain;PAN/Apple domain;PAN/Apple domain;PAN/Apple domain	Non-effector	1	yes	yes	#N/A	N/A
FGRRES_00569	hypothetical protein FGSG_00569	CAP domain;CAP domain;CAP domain;CAP domain;CAP domain;CAP domain;CAP domain;CAP domain;CAP domain;CAP domain;CAP domain	Non-effector	0.952	#N/A	yes	#N/A	N/A
FGRRES_01598	hypothetical protein FGSG_01598	N/A	Non-effector	1	yes	yes	#N/A	N/A
FGRRES_01674	hypothetical protein FGSG_01674	N/A	Effector	1	#N/A	yes	#N/A	N/A
FGRRES_01748	glycoside hydrolase family 39 protein	Glycoside hydrolase, catalytic domain;Glycoside hydrolase, catalytic domain;Glycoside hydrolase, catalytic domain;Glycoside hydrolase, catalytic domain;Glycoside hydrolase, catalytic domain;Glycoside hydrolase, catalytic domain;Glycoside hydrolase, catalytic domain;Glycoside hydrolase, catalytic domain;Glycoside hydrolase superfamily	Non-effector	1	yes	yes	#N/A	N/A
FGRRES_02309	hypothetical protein FGSG_02309	N/A	Effector	0.975	yes	yes	#N/A	N/A
FGRRES_01763	hypothetical protein FGSG_01763	N/A	Effector	1	#N/A	yes	#N/A	N/A
FGRRES_01776	hypothetical protein FGSG_01776	N/A	Effector	0.921	#N/A	yes	#N/A	N/A
FGRRES_01778	hypothetical protein FGSG_01778	N/A	Non-effector	0.997	#N/A	yes	#N/A	N/A
FGRRES_01815	hypothetical protein FGSG_01815	N/A	Effector	0.925	#N/A	yes	#N/A	N/A
FGRRES_02154_M	unnamed protein product	PAN/Apple domain;PAN/Apple domain;PAN/Apple domain	Non-effector	1	#N/A	yes	#N/A	N/A
FGRRES_02269	hypothetical protein FGSG_02269	N/A	Non-effector	1	#N/A	yes	#N/A	N/A
FGRRES_02293	hypothetical protein FPSE_03834	N/A	Effector	1	#N/A	yes	#N/A	N/A
FGRRES_02448	hypothetical protein FGSG_02448	N/A	Non-effector	1	yes	yes	#N/A	N/A
FGRRES_02888	hypothetical protein FGSG_02888	N/A	Non-effector	1	yes	yes	#N/A	N/A
FGRRES_03130	hypothetical protein FPSE_02093	N/A	Effector	0.973	yes	yes	#N/A	N/A
FGRRES_02909_M	unnamed protein product	N/A	Non-effector	1	#N/A	yes	#N/A	N/A
FGRRES_02999	hypothetical protein FGSG_02999	N/A	Non-effector	1	#N/A	yes	#N/A	N/A
FGRRES_03463	hypothetical protein FGSG_03463	EthD domain;EthD domain;EthD domain;EthD domain;EthD domain;EthD domain;EthD domain;Dimeric alpha-beta barrel	Effector	0.869	yes	yes	#N/A	N/A
FGRRES_03820	hypothetical protein FGSG_03820	N/A	Effector	0.986	yes	yes	#N/A	N/A
FGRRES_03600	hypothetical protein FGSG_03600	N/A	Effector	0.942	#N/A	yes	#N/A	N/A
FGRRES_03724	hydrolase mb2248c	Peptidase S33 tripeptidyl aminopeptidase-like, C-terminal;Alpha/Beta hydrolase fold;Alpha/Beta hydrolase fold;Alpha/Beta hydrolase fold;Alpha/Beta hydrolase fold;Alpha/Beta hydrolase fold;Alpha/Beta hydrolase fold;Alpha/Beta hydrolase fold;Alpha/Beta hydrolase fold;Alpha/Beta hydrolase fold;Alpha/Beta hydrolase fold	Non-effector	1	#N/A	yes	#N/A	N/A
FGRRES_03958	hypothetical protein FGSG_03958	N/A	Non-effector	1	yes	yes	#N/A	N/A
FGRRES_03827_M	unnamed protein product	Glycoside hydrolase family 16;Concanavalin A-like lectin/glucanase domain;Concanavalin A-like lectin/glucanase domain;Concanavalin A-like lectin/glucanase domain;Concanavalin A-like lectin/glucanase domain;Concanavalin A-like lectin/glucanase domain;Concanavalin A-like lectin/glucanase domain;Concanavalin A-like lectin/glucanase domain;Concanavalin A-like lectin/glucanase domain;Concanavalin A-li…	Non-effector	1	#N/A	yes	#N/A	N/A
FGRRES_03867_M	feruloyl esterase b	Esterase, PHB depolymerase;Alpha/Beta hydrolase fold;Esterase, PHB depolymerase;Esterase, PHB depolymerase;Esterase, PHB depolymerase;Esterase, PHB depolymerase;Esterase, PHB depolymerase;Esterase, PHB depolymerase;Esterase, PHB depolymerase;Esterase, PHB depolymerase;Esterase, PHB depolymerase;Alpha/Beta hydrolase fold;Alpha/Beta hydrolase fold	Non-effector	0.998	#N/A	yes	#N/A	N/A
FGRRES_04060	related to extracellular cellulase allergen asp f7-	RlpA-like double-psi beta-barrel domain;Expansin, cellulose-binding-like domain;Expansin, cellulose-binding-like domain;Expansin, cellulose-binding-like domain;Expansin, cellulose-binding-like domain;Expansin, cellulose-binding-like domain;Expansin, cellulose-binding-like domain;Expansin, cellulose-binding-like domain;Expansin, cellulose-binding-like domain;Expansin, cellulose-binding-like domain…	Effector	0.578	yes	yes	#N/A	N/A
FGRRES_04597_M	unnamed protein product	Galactose-binding domain-like;Galactose-binding domain-like;Galactose-binding domain-like;Galactose-binding domain-like;Galactose-binding domain-like;Galactose-binding domain-like;Galactose-binding domain-like	Non-effector	0.999	yes	yes	#N/A	N/A
FGRRES_04521	hypothetical protein FGSG_04521	N/A	Non-effector	1	#N/A	yes	#N/A	N/A
FGRRES_04563	hypothetical protein FGSG_04563	N/A	Non-effector	1	#N/A	yes	#N/A	N/A
FGRRES_04620	hypothetical protein FGSG_04620	Alpha/Beta hydrolase fold;Alpha/beta hydrolase fold-1;Alpha/beta hydrolase fold-1;Alpha/beta hydrolase fold-1;Alpha/beta hydrolase fold-1;Alpha/beta hydrolase fold-1;Alpha/beta hydrolase fold-1;Alpha/beta hydrolase fold-1;Alpha/beta hydrolase fold-1;Alpha/beta hydrolase fold-1;Alpha/Beta hydrolase fold	Non-effector	1	yes	yes	#N/A	N/A
FGRRES_04646_M	unnamed protein product	N/A	Effector	0.98	yes	yes	#N/A	N/A
FGRRES_04656	beta-lactamase-like 1	Beta-lactamase/transpeptidase-like;Beta-lactamase-related;Beta-lactamase-related;Beta-lactamase-related;Beta-lactamase-related;Beta-lactamase-related;Beta-lactamase-related;Beta-lactamase-related;Beta-lactamase-related;Beta-lactamase-related;Beta-lactamase-related;Beta-lactamase/transpeptidase-like	Non-effector	1	yes	yes	#N/A	N/A
FGRRES_04689_M	unnamed protein product	Protein of unknown function DUF3433;Protein of unknown function DUF3433;Protein of unknown function DUF3433;Protein of unknown function DUF3433;Protein of unknown function DUF3433;Protein of unknown function DUF3433;Protein of unknown function DUF3433;Protein of unknown function DUF3433;Protein of unknown function DUF3433;Protein of unknown function DUF3433;Protein of unknown function DUF3433;Pro…	Non-effector	1	yes	yes	#N/A	N/A
FGRRES_04699_M	amidase signature enzyme	N/A	Effector	0.926	yes	yes	#N/A	N/A
FGRRES_04756_M	enoyl- hydratase	Crotonase superfamily;ClpP/crotonase-like domain;ClpP/crotonase-like domain;ClpP/crotonase-like domain;ClpP/crotonase-like domain;ClpP/crotonase-like domain;ClpP/crotonase-like domain;ClpP/crotonase-like domain;ClpP/crotonase-like domain;ClpP/crotonase-like domain;ClpP/crotonase-like domain;ClpP/crotonase-like domain	Non-effector	0.761	yes	yes	#N/A	N/A
FGRRES_04740	hypothetical protein FGSG_04740	PAN/Apple domain;PAN/Apple domain;PAN/Apple domain;PAN/Apple domain;PAN/Apple domain;PAN/Apple domain;PAN/Apple domain;PAN/Apple domain;PAN/Apple domain;PAN/Apple domain;PAN/Apple domain	Non-effector	0.588	#N/A	yes	#N/A	N/A
FGRRES_04900	unnamed protein product	N/A	Non-effector	1	yes	yes	#N/A	N/A
FGRRES_04817	serine protease	Peptidase S28;Alpha/Beta hydrolase fold;Alpha/Beta hydrolase fold;Alpha/Beta hydrolase fold;Alpha/Beta hydrolase fold;Alpha/Beta hydrolase fold;Alpha/Beta hydrolase fold;Alpha/Beta hydrolase fold;Alpha/Beta hydrolase fold;Alpha/Beta hydrolase fold	Non-effector	1	#N/A	yes	#N/A	N/A
FGRRES_04841	hypothetical protein FGSG_04841	N/A	Non-effector	1	#N/A	yes	#N/A	N/A
FGRRES_04895	barwin-like endoglucanase	RlpA-like double-psi beta-barrel domain;RlpA-like double-psi beta-barrel domain;RlpA-like double-psi beta-barrel domain;RlpA-like double-psi beta-barrel domain;RlpA-like double-psi beta-barrel domain;RlpA-like double-psi beta-barrel domain;RlpA-like double-psi beta-barrel domain;RlpA-like double-psi beta-barrel domain;RlpA-like double-psi beta-barrel domain;RlpA-like double-psi beta-barrel domain…	Effector	0.998	#N/A	yes	#N/A	N/A
FGRRES_05947	hypothetical protein FGSG_05947	PAN/Apple domain;PAN/Apple domain;PAN/Apple domain;PAN/Apple domain;PAN/Apple domain;PAN/Apple domain;PAN/Apple domain;PAN/Apple domain;PAN/Apple domain	Non-effector	1	yes	yes	#N/A	N/A
FGRRES_06451	levanbiose-producing levanase	Glycoside hydrolase, family 32;Glycosyl hydrolase family 32, C-terminal;Glycosyl hydrolase family 32, N-terminal;Glycosyl hydrolase family 32, C-terminal;Glycosyl hydrolase, five-bladed beta-propellor domain;Glycosyl hydrolase, five-bladed beta-propellor domain;Glycosyl hydrolase, five-bladed beta-propellor domain;Glycosyl hydrolase, five-bladed beta-propellor domain;Glycosyl hydrolase, five-blad…	Non-effector	1	yes	yes	#N/A	N/A
FGRRES_05719	hypothetical protein FGSG_05719	Meiotically up-regulated gene 117 protein;Meiotically up-regulated gene 117 protein;Meiotically up-regulated gene 117 protein;Meiotically up-regulated gene 117 protein;Meiotically up-regulated gene 117 protein;Meiotically up-regulated gene 117 protein;Meiotically up-regulated gene 117 protein;Meiotically up-regulated gene 117 protein;Meiotically up-regulated gene 117 protein	Non-effector	1	#N/A	yes	#N/A	N/A
FGRRES_07221	hypothetical protein FGSG_07221	N/A	Effector	0.999	yes	yes	#N/A	N/A
FGRRES_07629	hypothetical protein FGSG_07629	Galactose-binding domain-like;Galactose-binding domain-like;Galactose-binding domain-like;Galactose-binding domain-like;Galactose-binding domain-like;Galactose-binding domain-like;Galactose-binding domain-like;Galactose-binding domain-like	Non-effector	1	yes	yes	#N/A	N/A
FGRRES_07684_M	hypothetical protein FG05_07684	N/A	Non-effector	1	yes	yes	#N/A	N/A
FGRRES_07435	hypothetical protein FGSG_07435	PAN/Apple domain;PAN/Apple domain;PAN/Apple domain;PAN/Apple domain	Non-effector	1	#N/A	yes	#N/A	N/A
FGRRES_07686_M	unnamed protein product	N/A	Non-effector	1	yes	yes	#N/A	N/A
FGRRES_07899	hypothetical protein FGSG_07899	N/A	Effector	0.886	yes	yes	#N/A	N/A
FGRRES_08026	hypothetical protein FGSG_08026	N/A	Non-effector	1	yes	yes	#N/A	N/A
FGRRES_08074_M	hypothetical protein FGSG_08074	N/A	Non-effector	0.88	yes	yes	#N/A	N/A
FGRRES_07996_M	unnamed protein product	Beta-lactamase/transpeptidase-like;Beta-lactamase-related;Beta-lactamase-related;Beta-lactamase-related;Beta-lactamase-related;Beta-lactamase-related;Beta-lactamase-related;Beta-lactamase-related;Beta-lactamase-related;Beta-lactamase-related;Beta-lactamase/transpeptidase-like	Non-effector	1	#N/A	yes	#N/A	N/A
FGRRES_08344	hypothetical protein FGSG_08344	N/A	Effector	0.617	yes	yes	#N/A	N/A
FGRRES_08958	hypothetical protein FGSG_08958	Nucleoside phosphorylase domain;Nucleoside phosphorylase domain;Nucleoside phosphorylase domain;Nucleoside phosphorylase;Nucleoside phosphorylase;Nucleoside phosphorylase;Nucleoside phosphorylase;Nucleoside phosphorylase;Nucleoside phosphorylase;Nucleoside phosphorylase domain	Non-effector	0.991	yes	yes	#N/A	N/A
FGRRES_08094	hypothetical protein FGSG_08094	N/A	Non-effector	1	#N/A	yes	#N/A	N/A
FGRRES_08122	alkaline foam protein a precursor	#N/A	Effector	0.924	#N/A	yes	#N/A	N/A
FGRRES_09071	hypothetical protein FGSG_09071	N/A	Non-effector	1	yes	yes	#N/A	N/A
FGRRES_09134	hypothetical protein FGSG_09134	N/A	Non-effector	1	yes	yes	#N/A	N/A
FGRRES_10551	killer kp4 smk- partial	Killer toxin, Kp4;Killer toxin, Kp4;Killer toxin, Kp4;Killer toxin, Kp4;Killer toxin, Kp4;Killer toxin, Kp4;Killer toxin, Kp4;Killer toxin, Kp4;Killer toxin Kp4/SMK;Killer toxin Kp4/SMK	Effector	0.97	yes	yes	#N/A	N/A
FGRRES_08978	agglutinin receptor	N/A	Effector	0.988	#N/A	yes	#N/A	N/A
FGRRES_09066	hydrophobin 3 precursor	N/A	Effector	1	#N/A	yes	#N/A	N/A
FGRRES_10554	hypothetical protein FGSG_10554	N/A	Effector	0.98	yes	yes	#N/A	N/A
FGRRES_10563_M	unnamed protein product	LysM domain;LysM domain;LysM domain;LysM domain;LysM domain;LysM domain;LysM domain;LysM domain;LysM domain;LysM domain;LysM domain	Non-effector	1	yes	yes	#N/A	N/A
FGRRES_09132	hypothetical protein FGSG_09132	N/A	Effector	0.987	#N/A	yes	#N/A	N/A
FGRRES_10592	small secreted protein	N/A	Effector	0.999	yes	yes	#N/A	N/A
FGRRES_09345	hypothetical protein FGSG_09345	N/A	Non-effector	1	#N/A	yes	#N/A	N/A
FGRRES_10495	hypothetical protein FGSG_10495	N/A	Non-effector	1	#N/A	yes	#N/A	N/A
FGRRES_10594_M	unnamed protein product	N/A	Non-effector	1	yes	yes	#N/A	N/A
FGRRES_10607_M	unnamed protein product	N/A	Non-effector	1	yes	yes	#N/A	N/A
FGRRES_10675	hypothetical protein FGSG_10675	SMP-30/Gluconolactonase/LRE-like region;Six-bladed beta-propeller, TolB-like;Six-bladed beta-propeller, TolB-like;Six-bladed beta-propeller, TolB-like;Six-bladed beta-propeller, TolB-like;Six-bladed beta-propeller, TolB-like;Six-bladed beta-propeller, TolB-like;Six-bladed beta-propeller, TolB-like;Six-bladed beta-propeller, TolB-like;Six-bladed beta-propeller, TolB-like;Six-bladed beta-propeller,…	Non-effector	1	yes	yes	#N/A	N/A
FGRRES_10676	agglutinin-like protein 2	GLEYA adhesin domain;Agglutinin-like protein repeat;Agglutinin-like protein repeat;Agglutinin-like protein repeat;Agglutinin-like protein repeat;Agglutinin-like protein repeat;Agglutinin-like protein repeat;Agglutinin-like protein repeat;Agglutinin-like protein repeat;Agglutinin-like protein repeat;Agglutinin-like protein repeat;Agglutinin-like protein repeat	Non-effector	1	yes	yes	#N/A	N/A
FGRRES_10713	lipase 2	Carboxylesterase, type B;Alpha/Beta hydrolase fold;Alpha/Beta hydrolase fold;Alpha/Beta hydrolase fold;Carboxylesterase type B, active site;Carboxylesterase type B, active site;Carboxylesterase type B, active site;Carboxylesterase type B, active site;Carboxylesterase type B, active site;Carboxylesterase type B, active site;Carboxylesterase type B, active site;Alpha/Beta hydrolase fold	Non-effector	1	yes	yes	#N/A	N/A
FGRRES_10972	hypothetical protein FGSG_10972	Galactose-binding domain-like	Non-effector	1	yes	yes	#N/A	N/A
FGRRES_11136	hypothetical protein FGSG_11136	N/A	Non-effector	1	yes	yes	#N/A	N/A
FGRRES_11166	hypothetical protein FGSG_11166	PAN/Apple domain;PAN/Apple domain;PAN/Apple domain;PAN/Apple domain	Non-effector	1	yes	yes	#N/A	N/A
FGRRES_11236	phospholipase c	Phosphoesterase;Phosphoesterase;Phosphoesterase	Non-effector	1	yes	yes	#N/A	N/A
FGRRES_11318	related to rf2 protein	Ecp2 effector protein;Ecp2 effector protein;Ecp2 effector protein;Ecp2 effector protein;Ecp2 effector protein;Ecp2 effector protein;Ecp2 effector protein;Ecp2 effector protein;Ecp2 effector protein;Ecp2 effector protein;Ecp2 effector protein	Effector	0.934	yes	yes	#N/A	N/A
FGRRES_11513_M	unnamed protein product	N/A	Non-effector	0.91	yes	yes	#N/A	N/A
FGRRES_11559	beta-glucosidase g	Glycoside hydrolase, family 3, N-terminal;Glycoside hydrolase, family 3, N-terminal;Glycoside hydrolase family 3 C-terminal domain;Fibronectin type III-like domain;Glycoside hydrolase, family 3, N-terminal;Glycoside hydrolase family 3 C-terminal domain;Glycoside hydrolase family 3;Glycoside hydrolase family 3;Glycoside hydrolase family 3;Glycoside hydrolase family 3;Glycoside hydrolase family 3;G…	Non-effector	1	yes	yes	#N/A	N/A
FGRRES_11647	hypothetical protein FGSG_11647	N/A	Effector	1	yes	yes	#N/A	N/A
FGRRES_11675	hypothetical protein FGSG_11675	N/A	Non-effector	1	yes	yes	#N/A	N/A
FGRRES_11156	hypothetical protein FGSG_11156	PAN/Apple domain;PAN/Apple domain;PAN/Apple domain;PAN/Apple domain;PAN/Apple domain;PAN/Apple domain;PAN/Apple domain;PAN/Apple domain	Non-effector	1	#N/A	yes	#N/A	N/A
FGRRES_12210	hypothetical protein FGSG_12210	PAN/Apple domain;PAN/Apple domain;PAN/Apple domain;PAN/Apple domain;PAN/Apple domain;PAN/Apple domain;PAN/Apple domain;PAN/Apple domain	Non-effector	1	yes	yes	#N/A	N/A
FGRRES_12214	hypothetical protein FPSE_08081	N/A	Effector	1	yes	yes	#N/A	N/A
FGRRES_11276	hypothetical protein FGSG_11276	N/A	Non-effector	1	#N/A	yes	#N/A	N/A
FGRRES_12300	hypothetical protein FGSG_12300	#N/A	Effector	0.72	yes	yes	#N/A	N/A
FGRRES_11333_M	unnamed protein product	N/A	Non-effector	1	#N/A	yes	#N/A	N/A
FGRRES_11379	hypothetical protein FGSG_11379	N/A	Non-effector	1	#N/A	yes	#N/A	N/A
FGRRES_12337	unnamed protein product	N/A	Non-effector	0.998	yes	yes	#N/A	N/A
FGRRES_12405_M	unnamed protein product	PAN/Apple domain;PAN/Apple domain;PAN/Apple domain	Non-effector	1	yes	yes	#N/A	N/A
FGRRES_12504	hypothetical protein FGSG_12504	Major facilitator superfamily;Major facilitator superfamily;Major facilitator superfamily;Major facilitator superfamily;Major facilitator superfamily;Major facilitator superfamily;Major facilitator superfamily;Major facilitator superfamily;Major facilitator superfamily;Major facilitator superfamily;Major facilitator superfamily;Major facilitator superfamily;Major facilitator superfamily;Major fac…	Effector	0.999	yes	yes	#N/A	N/A
FGRRES_12554	hypothetical protein FGSG_12554	N/A	Effector	0.999	yes	yes	#N/A	N/A
FGRRES_11645	hypothetical protein FGSG_11645	N/A	Non-effector	1	#N/A	yes	#N/A	N/A
FGRRES_12591	hypothetical protein FGSG_12591	N/A	Non-effector	1	yes	yes	#N/A	N/A
FGRRES_11648_M	unnamed protein product	N/A	Non-effector	1	#N/A	yes	#N/A	N/A
FGRRES_12644	hypothetical protein FGSG_12644	N/A	Non-effector	1	yes	yes	#N/A	N/A
FGRRES_11715	hypothetical protein FGSG_11715	N/A	Non-effector	1	#N/A	yes	#N/A	N/A
FGRRES_12918	hypothetical protein FGSG_12918	LysM domain;LysM domain;LysM domain;LysM domain;LysM domain;LysM domain;LysM domain;LysM domain;LysM domain;LysM domain;LysM domain;LysM domain;LysM domain;LysM domain;LysM domain;LysM domain	Non-effector	1	yes	yes	#N/A	N/A
FGRRES_13435_6_M	unnamed protein product	N/A	Non-effector	1	yes	yes	#N/A	N/A
FGRRES_13462	hypothetical protein FGSG_13462	N/A	Effector	0.708	yes	yes	#N/A	N/A
FGRRES_13505	hypothetical protein FGSG_13505	N/A	Non-effector	0.999	yes	yes	#N/A	N/A
FGRRES_13515	hypothetical protein FGSG_13515	N/A	Effector	0.83	yes	yes	#N/A	N/A
FGRRES_12439	hypothetical protein FG05_12439	N/A	Non-effector	1	#N/A	yes	#N/A	N/A
FGRRES_12486	hypothetical protein FGSG_12486	N/A	Non-effector	1	#N/A	yes	#N/A	N/A
FGRRES_13628	hypothetical protein FGSG_13628	#N/A	Effector	0.999	yes	yes	#N/A	N/A
FGRRES_13692	hypothetical protein FGSG_13692	N/A	Non-effector	1	yes	yes	#N/A	N/A
FGRRES_13987_M	unnamed protein product	N/A	Non-effector	1	yes	yes	#N/A	N/A
FGRRES_14020_M	LOW QUALITY PROTEIN: hypothetical protein FGSG_14020	N/A	Effector	0.887	yes	yes	#N/A	N/A
FGRRES_12622	hypothetical protein FGSG_12622	N/A	Non-effector	1	#N/A	yes	#N/A	N/A
FGRRES_15123	protein ralf-like 33	Rapid ALkalinization Factor;Rapid ALkalinization Factor;Rapid ALkalinization Factor;Rapid ALkalinization Factor;Rapid ALkalinization Factor;Rapid ALkalinization Factor;Rapid ALkalinization Factor;Rapid ALkalinization Factor;Rapid ALkalinization Factor;Rapid ALkalinization Factor	Effector	0.807	yes	yes	#N/A	N/A
FGRRES_15661	unnamed protein product	#N/A	Effector	0.999	yes	yes	#N/A	N/A
FGRRES_16047	related to monophenol monooxygenase	Tyrosinase copper-binding domain;Uncharacterised domain, di-copper centre;Tyrosinase copper-binding domain;Tyrosinase copper-binding domain;Tyrosinase copper-binding domain;Tyrosinase copper-binding domain;Tyrosinase copper-binding domain;Tyrosinase copper-binding domain;Tyrosinase copper-binding domain;Tyrosinase copper-binding domain;Tyrosinase copper-binding domain;Tyrosinase copper-binding do…	Non-effector	0.946	yes	yes	#N/A	N/A
FGRRES_16074	unnamed protein product	Peptidase M6-like, domain;Peptidase M6-like, domain;Peptidase M6-like, domain;Peptidase M6-like, domain;Peptidase M6-like, domain;Peptidase M6-like, domain;Peptidase M6-like, domain;Peptidase M6-like, domain;Peptidase M6-like, domain;Peptidase M6-like, domain	Non-effector	1	yes	yes	#N/A	N/A
FGRRES_16196	unnamed protein product	N/A	Effector	1	yes	yes	#N/A	N/A
FGRRES_16234	unnamed protein product	N/A	Effector	0.999	yes	yes	#N/A	N/A
FGRRES_16312_M	unnamed protein product	Galactose-binding domain-like;Galactose-binding domain-like;Galactose-binding domain-like;Galactose-binding domain-like;Galactose-binding domain-like;Galactose-binding domain-like;Galactose-binding domain-like;Galactose-binding domain-like;Galactose-binding domain-like	Non-effector	1	yes	yes	#N/A	N/A
FGRRES_16324	hypothetical protein FGSG_03129	SGNH hydrolase-type esterase domain;SGNH hydrolase-type esterase domain;SGNH hydrolase-type esterase domain;SGNH hydrolase-type esterase domain;SGNH hydrolase-type esterase domain;SGNH hydrolase-type esterase domain;SGNH hydrolase-type esterase domain;SGNH hydrolase-type esterase domain;SGNH hydrolase-type esterase domain	Non-effector	0.997	yes	yes	#N/A	N/A
FGRRES_16584	unnamed protein product	N/A	Non-effector	1	yes	yes	#N/A	N/A
FGRRES_17119	hypothetical protein FG05_08007	Tyrosinase copper-binding domain;Uncharacterised domain, di-copper centre;Tyrosinase copper-binding domain;Tyrosinase copper-binding domain;Tyrosinase copper-binding domain;Tyrosinase copper-binding domain;Tyrosinase copper-binding domain;Tyrosinase copper-binding domain;Tyrosinase copper-binding domain;Tyrosinase copper-binding domain;Tyrosinase copper-binding domain;Tyrosinase copper-binding do…	Non-effector	1	yes	yes	#N/A	N/A
FGRRES_17151	glutamyl-trna amidotransferase subunit a	Amidase signature domain;Amidase signature domain;Amidase;Amidase;Amidase;Amidase;Amidase;Amidase;Amidase;Amidase;Amidase signature domain	Non-effector	1	yes	yes	#N/A	N/A
FGRRES_17425	unnamed protein product	N/A	Non-effector	1	yes	yes	#N/A	N/A
FGRRES_17468	unnamed protein product	PAN/Apple domain;PAN/Apple domain;PAN/Apple domain;PAN/Apple domain;PAN/Apple domain;PAN/Apple domain;PAN/Apple domain;PAN/Apple domain;PAN/Apple domain;PAN/Apple domain;PAN/Apple domain	Non-effector	1	yes	yes	#N/A	N/A
FGRRES_17535	unnamed protein product	N/A	Non-effector	0.575	yes	yes	#N/A	N/A
FGRRES_16051_M	unnamed protein product	Parallel beta-helix repeat;Parallel beta-helix repeat;Parallel beta-helix repeat;Parallel beta-helix repeat;Parallel beta-helix repeat;Parallel beta-helix repeat;Parallel beta-helix repeat;Parallel beta-helix repeat;Parallel beta-helix repeat;Pectin lyase fold/virulence factor	Non-effector	1	#N/A	yes	#N/A	N/A
FGRRES_16066	unnamed protein product	SGNH hydrolase-type esterase domain;SGNH hydrolase-type esterase domain;SGNH hydrolase-type esterase domain;SGNH hydrolase-type esterase domain;SGNH hydrolase-type esterase domain;SGNH hydrolase-type esterase domain;SGNH hydrolase-type esterase domain;SGNH hydrolase-type esterase domain;SGNH hydrolase-type esterase domain;SGNH hydrolase-type esterase domain;SGNH hydrolase-type esterase domain;SGN…	Non-effector	1	#N/A	yes	#N/A	N/A
FGRRES_20176	unnamed protein product	N/A	Effector	0.768	yes	yes	#N/A	N/A
FGRRES_16163	hydrolase or acyltransferase (alpha beta hydrolase superfamily)	Alpha/Beta hydrolase fold;Peptidase S33 tripeptidyl aminopeptidase-like, C-terminal;Peptidase S33 tripeptidyl aminopeptidase-like, C-terminal;Peptidase S33 tripeptidyl aminopeptidase-like, C-terminal;Peptidase S33 tripeptidyl aminopeptidase-like, C-terminal;Peptidase S33 tripeptidyl aminopeptidase-like, C-terminal;Peptidase S33 tripeptidyl aminopeptidase-like, C-terminal;Peptidase S33 tripeptidyl…	Non-effector	1	#N/A	yes	#N/A	N/A
FGRRES_20240	unnamed protein product	#N/A	Non-effector	1	yes	yes	#N/A	N/A
FGRRES_20325	unnamed protein product	#N/A	Non-effector	1	yes	yes	#N/A	N/A
FGRRES_16334	unnamed protein product	Metallo-beta-lactamase;Metallo-beta-lactamase;Metallo-beta-lactamase;Metallo-beta-lactamase;Metallo-beta-lactamase;Metallo-beta-lactamase;Metallo-beta-lactamase;Metallo-beta-lactamase;Metallo-beta-lactamase;Metallo-beta-lactamase	Non-effector	1	#N/A	yes	#N/A	N/A
FGRRES_16431_M	unnamed protein product	N/A	Non-effector	1	#N/A	yes	#N/A	N/A
FGRRES_16547	unnamed protein product	Cysteine-rich repeat;Cysteine-rich repeat;Cysteine-rich repeat;Cysteine-rich repeat;Cysteine-rich repeat;Cysteine-rich repeat;Cysteine-rich repeat;Cysteine-rich repeat;Cysteine-rich repeat	Non-effector	1	#N/A	yes	#N/A	N/A
FGRRES_16883	hypothetical protein FG05_30188	N/A	Effector	1	#N/A	yes	#N/A	N/A
FGRRES_17022	unnamed protein product	N/A	Non-effector	1	#N/A	yes	#N/A	N/A
FGRRES_17115	hypothetical protein FGSG_08013	N/A	Non-effector	1	#N/A	yes	#N/A	N/A
FGRRES_17388_M	unnamed protein product	N/A	Non-effector	0.873	#N/A	yes	#N/A	N/A
FGRRES_17405	unnamed protein product	Cyanovirin-N;Cyanovirin-N;Cyanovirin-N;Cyanovirin-N;Cyanovirin-N;Cyanovirin-N;Cyanovirin-N;Cyanovirin-N;Cyanovirin-N;Cyanovirin-N;Cyanovirin-N	Effector	1	#N/A	yes	#N/A	N/A
FGRRES_17419	unnamed protein product	N/A	Non-effector	1	#N/A	yes	#N/A	N/A
FGRRES_17455	hypothetical protein FG05_11201	N/A	Non-effector	1	#N/A	yes	#N/A	N/A
FGRRES_17469	unnamed protein product	N/A	Non-effector	1	#N/A	yes	#N/A	N/A
FGRRES_20306	hypothetical protein FG05_30242	N/A	Effector	1	#N/A	yes	#N/A	N/A
FGRRES_16044	related to cholinesterase precursor	Carboxylesterase, type B;Alpha/Beta hydrolase fold;Alpha/Beta hydrolase fold;Alpha/Beta hydrolase fold;Carboxylesterase type B, active site;Carboxylesterase type B, conserved site;Carboxylesterase type B, conserved site;Carboxylesterase type B, conserved site;Carboxylesterase type B, conserved site;Carboxylesterase type B, conserved site;Carboxylesterase type B, conserved site;Alpha/Beta hydrolas…	Non-effector	0.941	#N/A	#N/A	#N/A	N/A
FGRRES_05933	acid phosphatase	Survival protein SurE-like phosphatase/nucleotidase;Survival protein SurE-like phosphatase/nucleotidase;Survival protein SurE-like phosphatase/nucleotidase;Survival protein SurE-like phosphatase/nucleotidase;Survival protein SurE-like phosphatase/nucleotidase;Survival protein SurE-like phosphatase/nucleotidase;Survival protein SurE-like phosphatase/nucleotidase;Survival protein SurE-like phosphat…	Non-effector	0.981	#N/A	#N/A	#N/A	N/A
FGRRES_12081	hypothetical protein FGSG_12081	N/A	Effector	0.799	#N/A	#N/A	#N/A	N/A
FGRRES_04824	hypothetical protein FGSG_04824	N/A	Non-effector	1	#N/A	#N/A	#N/A	N/A
FGRRES_10670	acetylxylan esterase precursor	Alpha/Beta hydrolase fold;Cutinase;Cutinase;Cutinase;Cutinase;Cutinase;Cutinase;Cutinase;Cutinase;Cutinase;Cutinase;Cutinase;Alpha/Beta hydrolase fold	Effector	0.952	#N/A	#N/A	#N/A	N/A
FGRRES_01588	hypothetical protein FGSG_01588	N/A	Non-effector	1	#N/A	#N/A	#N/A	N/A
FGRRES_07988	cell wall protein	N/A	Effector	0.994	#N/A	#N/A	#N/A	N/A
FGRRES_02348_M	hypothetical protein FGSG_02348	N/A	Non-effector	1	#N/A	#N/A	#N/A	N/A
FGRRES_10357	hypothetical protein FG05_10357	N/A	Non-effector	1	#N/A	#N/A	#N/A	N/A
FGRRES_08002	hypothetical protein FGSG_08002	N/A	Non-effector	1	#N/A	#N/A	#N/A	N/A
FGRRES_16333	unnamed protein product	N/A	Non-effector	1	#N/A	#N/A	#N/A	N/A
FGRRES_05609	hypothetical protein FGSG_05609	N/A	Non-effector	0.999	#N/A	#N/A	#N/A	N/A
FGRRES_00002	tenascin x precursor	Chitin binding domain;Chitin binding domain	Non-effector	1	#N/A	#N/A	#N/A	N/A
FGRRES_03131	pectate lyase l precursor	Pectin lyase fold;Pectin lyase fold;Pectin lyase fold;Pectin lyase fold;Pectin lyase fold;Pectin lyase fold;Pectin lyase fold;Pectin lyase fold;Pectin lyase fold;Pectin lyase fold;Pectin lyase fold/virulence factor	Non-effector	0.999	#N/A	#N/A	#N/A	N/A
FGRRES_09586	phosphatidylglycerol phosphatidylinositol transfer protein precursor	MD-2-related lipid-recognition domain;MD-2-related lipid-recognition domain;MD-2-related lipid-recognition domain;MD-2-related lipid-recognition domain;MD-2-related lipid-recognition domain;MD-2-related lipid-recognition domain;MD-2-related lipid-recognition domain;MD-2-related lipid-recognition domain;MD-2-related lipid-recognition domain;MD-2-related lipid-recognition domain;MD-2-related lipid-…	Effector	0.995	#N/A	#N/A	#N/A	N/A
FGRRES_20390	unnamed protein product	N/A	Effector	1	#N/A	#N/A	#N/A	N/A
FGRRES_00072	hypothetical protein FGSG_00072	N/A	Non-effector	1	#N/A	#N/A	#N/A	N/A
FGRRES_16623	chitinase	SGNH hydrolase-type esterase domain;SGNH hydrolase-type esterase domain;SGNH hydrolase-type esterase domain;SGNH hydrolase-type esterase domain;SGNH hydrolase-type esterase domain;SGNH hydrolase-type esterase domain;SGNH hydrolase-type esterase domain;SGNH hydrolase-type esterase domain;SGNH hydrolase-type esterase domain;SGNH hydrolase-type esterase domain;SGNH hydrolase-type esterase domain;SGN…	Non-effector	1	#N/A	#N/A	#N/A	N/A
FGRRES_03969	hypothetical protein FGSG_03969	EGF-like domain;EGF-like domain;EGF-like domain;EGF-like domain;EGF-like domain;EGF-like domain;EGF-like domain;EGF-like domain;Growth factor receptor cysteine-rich domain;Growth factor receptor cysteine-rich domain	Non-effector	1	#N/A	#N/A	#N/A	N/A
FGRRES_08180	hypothetical protein FGSG_08180	N/A	Effector	0.995	#N/A	#N/A	#N/A	N/A
FGRRES_08090_M	unnamed protein product	N/A	Effector	0.995	#N/A	#N/A	#N/A	N/A
FGRRES_13958	hypothetical protein FGSG_13958	N/A	Non-effector	1	#N/A	#N/A	#N/A	N/A
FGRRES_07699	hypothetical protein FGSG_07699	N/A	Effector	0.967	#N/A	#N/A	#N/A	N/A
FGRRES_13412	hypothetical protein FGSG_13412	N/A	Non-effector	1	#N/A	#N/A	#N/A	N/A
FGRRES_15142	hypothetical protein FG05_30153	N/A	Effector	1	#N/A	#N/A	#N/A	N/A
FGRRES_15679	unnamed protein product	N/A	Non-effector	1	#N/A	#N/A	#N/A	N/A
FGRRES_04858	hypothetical protein FGSG_04858	PA14 domain;GLEYA adhesin domain;GLEYA adhesin domain;GLEYA adhesin domain;GLEYA adhesin domain;GLEYA adhesin domain;GLEYA adhesin domain;GLEYA adhesin domain;GLEYA adhesin domain;GLEYA adhesin domain;GLEYA adhesin domain	Non-effector	1	#N/A	#N/A	#N/A	N/A
FGRRES_03521	hypothetical protein FGSG_03521	Cupin domain of unknown function DUF985;RmlC-like jelly roll fold;RmlC-like jelly roll fold;RmlC-like jelly roll fold;RmlC-like jelly roll fold;RmlC-like jelly roll fold;RmlC-like jelly roll fold;RmlC-like jelly roll fold;RmlC-like jelly roll fold;RmlC-like jelly roll fold;RmlC-like cupin domain	Non-effector	0.73	#N/A	#N/A	#N/A	N/A
FGRRES_03096	hypothetical protein FGSG_03096	N/A	Effector	0.786	#N/A	#N/A	#N/A	N/A
FGRRES_11315	cell wall mannoprotein	N/A	Non-effector	1	#N/A	#N/A	#N/A	N/A
FGRRES_03495_M	unnamed protein product	N/A	Non-effector	0.999	#N/A	#N/A	#N/A	N/A
FGRRES_03960	fungal hydrophobin	Hydrophobin;Hydrophobin;Hydrophobin;Hydrophobin;Hydrophobin;Hydrophobin;Hydrophobin;Hydrophobin;Hydrophobin	Non-effector	0.999	#N/A	#N/A	#N/A	N/A
FGRRES_09307	hypothetical protein FGSG_09307	N/A	Non-effector	1	#N/A	#N/A	#N/A	N/A
FGRRES_16243	unnamed protein product	N/A	Non-effector	0.983	#N/A	#N/A	#N/A	N/A
FGRRES_03574	protein slg1	Carbohydrate-binding WSC, subgroup;Carbohydrate-binding WSC;Carbohydrate-binding WSC;Carbohydrate-binding WSC;Carbohydrate-binding WSC;Carbohydrate-binding WSC;Carbohydrate-binding WSC;Carbohydrate-binding WSC;Carbohydrate-binding WSC;Carbohydrate-binding WSC;Carbohydrate-binding WSC;Carbohydrate-binding WSC	Non-effector	1	#N/A	#N/A	#N/A	N/A
FGRRES_10982	dipeptidyl-peptidase 4	Peptidase S9, prolyl oligopeptidase, catalytic domain;Dipeptidylpeptidase IV, N-terminal domain;Dipeptidylpeptidase IV, N-terminal domain;Alpha/Beta hydrolase fold;Alpha/Beta hydrolase fold;Alpha/Beta hydrolase fold;Alpha/Beta hydrolase fold;Alpha/Beta hydrolase fold;Alpha/Beta hydrolase fold;Alpha/Beta hydrolase fold;Alpha/Beta hydrolase fold;Alpha/Beta hydrolase fold;Alpha/Beta hydrolase fold;A…	Non-effector	1	#N/A	#N/A	#N/A	N/A
FGRRES_02962	hypothetical protein FGSG_02962	N/A	Effector	0.901	#N/A	#N/A	#N/A	N/A
FGRRES_03585	hypothetical protein FGSG_03585	N/A	Effector	1	#N/A	#N/A	#N/A	N/A
FGRRES_04745	antifungal protein	Antifungal protein domain;Antifungal protein;Antifungal protein;Antifungal protein;Antifungal protein;Antifungal protein;Antifungal protein;Antifungal protein;Antifungal protein;Antifungal protein domain	Effector	1	#N/A	#N/A	#N/A	N/A
FGRRES_16104	unnamed protein product	N/A	Non-effector	1	#N/A	#N/A	#N/A	N/A
FGRRES_03109	pathogenesis-related protein 1c	Cysteine-rich secretory protein, allergen V5/Tpx-1-related;CAP domain;CAP domain;CAP domain;Cysteine-rich secretory protein, allergen V5/Tpx-1-related;Cysteine-rich secretory protein, allergen V5/Tpx-1-related;Cysteine-rich secretory protein, allergen V5/Tpx-1-related;Cysteine-rich secretory protein, allergen V5/Tpx-1-related;Cysteine-rich secretory protein, allergen V5/Tpx-1-related;Cysteine-ric…	Non-effector	0.668	#N/A	#N/A	#N/A	N/A
FGRRES_04374_M	carboxylesterase family protein	Carboxylesterase, type B;Alpha/Beta hydrolase fold;Alpha/Beta hydrolase fold;Alpha/Beta hydrolase fold;Carboxylesterase type B, conserved site;Carboxylesterase type B, conserved site;Carboxylesterase type B, conserved site;Carboxylesterase type B, conserved site;Carboxylesterase type B, conserved site;Carboxylesterase type B, conserved site;Alpha/Beta hydrolase fold	Non-effector	1	#N/A	#N/A	#N/A	N/A
FGRRES_16371	unnamed protein product	N/A	Non-effector	1	#N/A	#N/A	#N/A	N/A
FGRRES_11052	hypothetical protein FGSG_11052	N/A	Effector	0.545	#N/A	#N/A	#N/A	N/A
FGRRES_11232	hypothetical protein FGSG_11232	FAD/NAD(P)-binding domain;FAD/NAD(P)-binding domain;FAD/NAD(P)-binding domain;FAD/NAD(P)-binding domain;FAD/NAD(P)-binding domain;FAD/NAD(P)-binding domain;FAD/NAD(P)-binding domain;FAD/NAD(P)-binding domain;FAD/NAD(P)-binding domain;FAD/NAD(P)-binding domain;FAD/NAD(P)-binding domain;FAD/NAD(P)-binding domain	Non-effector	1	#N/A	#N/A	#N/A	N/A
FGRRES_06479	hypothetical protein FGSG_06479	Carbohydrate-binding WSC, subgroup;Carbohydrate-binding WSC;Carbohydrate-binding WSC;Carbohydrate-binding WSC;Carbohydrate-binding WSC;Carbohydrate-binding WSC;Carbohydrate-binding WSC;Carbohydrate-binding WSC;Carbohydrate-binding WSC;Carbohydrate-binding WSC;Carbohydrate-binding WSC;Carbohydrate-binding WSC	Non-effector	1	#N/A	#N/A	#N/A	N/A
FGRRES_04146	chitin deacetylase 1	Chitin-binding, type 1;NodB homology domain;Chitin-binding, type 1;Chitin-binding, type 1;NodB homology domain;NodB homology domain;NodB homology domain;Chitin-binding, type 1, conserved site;Chitin-binding, type 1, conserved site;Chitin-binding, type 1, conserved site;Chitin-binding, type 1, conserved site;Chitin-binding, type 1, conserved site;Chitin-binding, type 1, conserved site;Chitin-bindi…	Non-effector	1	#N/A	#N/A	#N/A	N/A
FGRRES_00260	hypothetical protein FGSG_00260	N/A	Effector	0.998	#N/A	#N/A	#N/A	N/A
FGRRES_00029	hypothetical protein FGSG_00029	LysM domain;LysM domain;LysM domain;LysM domain;LysM domain;LysM domain;LysM domain;LysM domain;LysM domain;LysM domain	Effector	0.997	#N/A	#N/A	#N/A	N/A
FGRRES_11077	hypothetical protein FGSG_11077	N/A	Effector	0.997	#N/A	#N/A	#N/A	N/A
FGRRES_03371	hypothetical protein FGSG_03371	N/A	Non-effector	1	#N/A	#N/A	#N/A	N/A
FGRRES_02899	hypothetical protein FGSG_02899	N/A	Non-effector	1	#N/A	#N/A	#N/A	N/A
FGRRES_16930	hypothetical protein FG05_07934	N/A	Non-effector	1	#N/A	#N/A	#N/A	N/A
FGRRES_03640	hypothetical protein FGSG_03640	N/A	Effector	0.937	#N/A	#N/A	#N/A	N/A
FGRRES_02255	hypothetical protein FGSG_02255	LysM domain	Effector	0.751	#N/A	#N/A	#N/A	N/A
FGRRES_17212_3_M	unnamed protein product	N/A	Non-effector	1	#N/A	#N/A	#N/A	N/A
FGRRES_01595	hypothetical protein FGSG_01595	N/A	Non-effector	1	#N/A	#N/A	#N/A	N/A
FGRRES_16542	hypothetical protein FG05_30231	#N/A	Non-effector	0.541	#N/A	#N/A	#N/A	N/A
FGRRES_06506	hypothetical protein FGSG_06506	Chitin-binding, domain 3;Chitin-binding, domain 3;Chitin-binding, domain 3;Chitin-binding, domain 3;Chitin-binding, domain 3;Chitin-binding, domain 3;Chitin-binding, domain 3;Chitin-binding, domain 3;Chitin-binding, domain 3	Non-effector	1	#N/A	#N/A	#N/A	N/A
FGRRES_07797	related to hydrolases or acyltransferases (alpha beta hydrolase superfamily)	Alpha/Beta hydrolase fold;Alpha/beta hydrolase fold-5;Alpha/beta hydrolase fold-5;Alpha/beta hydrolase fold-5;Alpha/beta hydrolase fold-5;Alpha/beta hydrolase fold-5;Alpha/beta hydrolase fold-5;Alpha/beta hydrolase fold-5;Alpha/beta hydrolase fold-5;Alpha/Beta hydrolase fold	Non-effector	1	#N/A	#N/A	#N/A	N/A
FGRRES_02360	related to extracellular gdsl-like lipase acylhydrolase	SGNH hydrolase-type esterase domain;SGNH hydrolase-type esterase domain;SGNH hydrolase-type esterase domain;SGNH hydrolase-type esterase domain;SGNH hydrolase-type esterase domain;SGNH hydrolase-type esterase domain;SGNH hydrolase-type esterase domain;SGNH hydrolase-type esterase domain;SGNH hydrolase-type esterase domain;SGNH hydrolase-type esterase domain;SGNH hydrolase-type esterase domain;SGN…	Non-effector	1	#N/A	#N/A	#N/A	N/A
FGRRES_16423	integral membrane protein	Extracellular membrane protein, CFEM domain;Extracellular membrane protein, CFEM domain;Extracellular membrane protein, CFEM domain;Extracellular membrane protein, CFEM domain;Extracellular membrane protein, CFEM domain;Extracellular membrane protein, CFEM domain;Extracellular membrane protein, CFEM domain;Extracellular membrane protein, CFEM domain;Extracellular membrane protein, CFEM domain;Ext…	Non-effector	1	#N/A	#N/A	#N/A	N/A
FGRRES_03614	gpi anchor protein	Alginate lyase domain;Alginate lyase domain;Alginate lyase domain;Alginate lyase domain;Alginate lyase domain;Alginate lyase domain;Alginate lyase domain;Alginate lyase domain;Alginate lyase domain;Alginate lyase domain;Chondroitin AC/alginate lyase	Non-effector	1	#N/A	#N/A	#N/A	N/A
FGRRES_17084	unnamed protein product	N/A	Non-effector	1	#N/A	#N/A	#N/A	N/A
FGRRES_13975_M	unnamed protein product	Alpha/Beta hydrolase fold;Tannase/feruloyl esterase;Tannase/feruloyl esterase;Tannase/feruloyl esterase;Tannase/feruloyl esterase;Tannase/feruloyl esterase;Tannase/feruloyl esterase;Tannase/feruloyl esterase;Tannase/feruloyl esterase;Tannase/feruloyl esterase;Alpha/Beta hydrolase fold	Non-effector	1	#N/A	#N/A	#N/A	N/A
FGRRES_12514	hypothetical protein FGSG_12514	N/A	Effector	1	#N/A	#N/A	#N/A	N/A
FGRRES_11225	hypothetical protein FGSG_11225	N/A	Effector	0.99	#N/A	#N/A	#N/A	N/A
FGRRES_05341	hypothetical protein FGSG_05341	Ecp2 effector protein;Ecp2 effector protein;Ecp2 effector protein;Ecp2 effector protein;Ecp2 effector protein;Ecp2 effector protein;Ecp2 effector protein;Ecp2 effector protein;Ecp2 effector protein	Effector	0.848	#N/A	#N/A	#N/A	N/A
FGRRES_04624	hypothetical protein FGSG_04624	N/A	Effector	0.963	#N/A	#N/A	#N/A	N/A
FGRRES_20104	hypothetical protein FG05_30503	N/A	Effector	0.994	#N/A	#N/A	#N/A	N/A
FGRRES_20208	hypothetical protein FG05_30454	#N/A	Effector	0.823	#N/A	#N/A	#N/A	N/A
FGRRES_04372_M	unnamed protein product	N/A	Non-effector	0.932	#N/A	#N/A	#N/A	N/A
FGRRES_10500	pyridine nucleotide-disulfide oxidoreductase family protein	FAD/NAD(P)-binding domain;FAD/NAD(P)-binding domain;FAD/NAD(P)-binding domain;FAD/NAD(P)-binding domain;FAD/NAD(P)-binding domain;FAD/NAD(P)-binding domain;FAD/NAD(P)-binding domain;FAD/NAD(P)-binding domain;FAD/NAD(P)-binding domain;FAD/NAD(P)-binding domain;FAD/NAD(P)-binding domain	Non-effector	1	#N/A	#N/A	#N/A	N/A
FGRRES_13876	hypothetical protein FGSG_13876	Glycoside hydrolase, catalytic domain;Uncharacterised protein family, glycosyl hydrolase catalytic domain;Uncharacterised protein family, glycosyl hydrolase catalytic domain;Uncharacterised protein family, glycosyl hydrolase catalytic domain;Uncharacterised protein family, glycosyl hydrolase catalytic domain;Uncharacterised protein family, glycosyl hydrolase catalytic domain;Uncharacterised prote…	Non-effector	0.999	#N/A	#N/A	#N/A	N/A
FGRRES_11296	hypothetical protein FGSG_11296	WD40/YVTN repeat-like-containing domain;WD40/YVTN repeat-like-containing domain;WD40/YVTN repeat-like-containing domain;WD40/YVTN repeat-like-containing domain;WD40/YVTN repeat-like-containing domain;WD40/YVTN repeat-like-containing domain;WD40/YVTN repeat-like-containing domain;WD40/YVTN repeat-like-containing domain;WD40/YVTN repeat-like-containing domain;WD40/YVTN repeat-like-containing domain	Non-effector	1	#N/A	#N/A	#N/A	N/A
FGRRES_11006	glycoside hydrolase family 55 protein	Pectate lyase superfamily protein;Pectin lyase fold;Pectin lyase fold;Pectin lyase fold;Pectin lyase fold;Pectin lyase fold;Pectin lyase fold;Pectin lyase fold;Pectin lyase fold;Pectin lyase fold;Pectin lyase fold;Pectin lyase fold;Pectin lyase fold/virulence factor;Pectin lyase fold/virulence factor	Non-effector	1	#N/A	#N/A	#N/A	N/A
FGRRES_03662	hypothetical protein FGSG_03662	N/A	Effector	0.911	#N/A	#N/A	#N/A	N/A
FGRRES_06437_M	lipase 2	Carboxylesterase, type B;Alpha/Beta hydrolase fold;Alpha/Beta hydrolase fold;Alpha/Beta hydrolase fold;Carboxylesterase type B, active site;Carboxylesterase type B, active site;Carboxylesterase type B, active site;Carboxylesterase type B, active site;Carboxylesterase type B, active site;Carboxylesterase type B, active site;Carboxylesterase type B, active site;Carboxylesterase type B, active site;…	Non-effector	1	#N/A	#N/A	#N/A	N/A
FGRRES_07126_M	unnamed protein product	N/A	Non-effector	1	#N/A	#N/A	#N/A	N/A
FGRRES_03050	hypothetical protein FGSG_03050	Beta-lactamase/transpeptidase-like;Beta-lactamase-related;Beta-lactamase-related;Beta-lactamase-related;Beta-lactamase-related;Beta-lactamase-related;Beta-lactamase-related;Beta-lactamase-related;Beta-lactamase-related;Beta-lactamase-related;Beta-lactamase/transpeptidase-like	Non-effector	1	#N/A	#N/A	#N/A	N/A
FGRRES_11101_M	unnamed protein product	N/A	Non-effector	1	#N/A	#N/A	#N/A	N/A
FGRRES_04739	hypothetical protein FGSG_04739	PA14 domain;GLEYA adhesin domain;GLEYA adhesin domain;GLEYA adhesin domain;GLEYA adhesin domain;GLEYA adhesin domain;GLEYA adhesin domain;GLEYA adhesin domain;GLEYA adhesin domain;GLEYA adhesin domain	Non-effector	1	#N/A	#N/A	#N/A	N/A
FGRRES_02385	hypothetical protein FGSG_02385	NAD(P)-binding domain;Short-chain dehydrogenase/reductase SDR;Short-chain dehydrogenase/reductase SDR;NAD(P)-binding domain	Non-effector	0.603	#N/A	#N/A	#N/A	N/A
FGRRES_03583	triacylglycerol lipase fgl5	Alpha/Beta hydrolase fold;Carboxylesterase, type B;Carboxylesterase, type B;Carboxylesterase, type B;Carboxylesterase type B, active site;Carboxylesterase type B, active site;Carboxylesterase type B, active site;Carboxylesterase type B, active site;Carboxylesterase type B, active site;Carboxylesterase type B, active site;Carboxylesterase type B, active site;Carboxylesterase type B, active site;Al…	Non-effector	1	#N/A	#N/A	#N/A	N/A
FGRRES_12434	hypothetical protein FGSG_12434	Galactose-binding domain-like;Galactose-binding domain-like;Galactose-binding domain-like;Galactose-binding domain-like;Galactose-binding domain-like;Galactose-binding domain-like;Galactose-binding domain-like;Galactose-binding domain-like	Non-effector	1	#N/A	#N/A	#N/A	N/A
FGRRES_03905	hypothetical protein FGSG_03905	Glycosyl hydrolase, five-bladed beta-propellor domain;Glycosyl hydrolase family 32, N-terminal;Glycosyl hydrolase family 32, N-terminal;Glycoside hydrolase, family 43;Glycoside hydrolase, family 43;Glycoside hydrolase, family 43;Glycoside hydrolase, family 43;Glycoside hydrolase, family 43;Glycoside hydrolase, family 43;Glycoside hydrolase, family 43;Glycoside hydrolase, family 43;Glycoside hydro…	Non-effector	1	#N/A	#N/A	#N/A	N/A
FGRRES_17424	unnamed protein product	N/A	Non-effector	1	#N/A	#N/A	#N/A	N/A
FGRRES_17494	unnamed protein product	N/A	Non-effector	1	#N/A	#N/A	#N/A	N/A
FGRRES_17434	unnamed protein product	Beta-glucuronidase, C-terminal;Glycoside hydrolase, catalytic domain;Glycoside hydrolase, catalytic domain;Glycoside hydrolase, catalytic domain;Glycoside hydrolase, catalytic domain;Glycoside hydrolase, catalytic domain;Glycoside hydrolase, catalytic domain;Glycoside hydrolase superfamily	Non-effector	1	#N/A	#N/A	#N/A	N/A
FGRRES_17545	monophenol monooxygenase	Tyrosinase copper-binding domain;Uncharacterised domain, di-copper centre;Tyrosinase copper-binding domain;Tyrosinase copper-binding domain;Tyrosinase copper-binding domain;Tyrosinase copper-binding domain;Tyrosinase copper-binding domain;Tyrosinase copper-binding domain;Tyrosinase copper-binding domain;Tyrosinase copper-binding domain;Tyrosinase copper-binding domain;Tyrosinase copper-binding do…	Non-effector	1	#N/A	#N/A	#N/A	N/A
FGRRES_16353	hypothetical protein FG05_03012	Carboxylesterase, type B;Alpha/Beta hydrolase fold;Alpha/Beta hydrolase fold;Alpha/Beta hydrolase fold;Alpha/Beta hydrolase fold;Alpha/Beta hydrolase fold;Alpha/Beta hydrolase fold;Alpha/Beta hydrolase fold;Alpha/Beta hydrolase fold;Alpha/Beta hydrolase fold;Alpha/Beta hydrolase fold	Non-effector	1	#N/A	#N/A	#N/A	N/A
FGRRES_04743	alpha-l-rhamnosidase c	Bacterial alpha-L-rhamnosidase;Bacterial alpha-L-rhamnosidase;Bacterial alpha-L-rhamnosidase;Bacterial alpha-L-rhamnosidase;Bacterial alpha-L-rhamnosidase;Bacterial alpha-L-rhamnosidase;Bacterial alpha-L-rhamnosidase;Bacterial alpha-L-rhamnosidase;Bacterial alpha-L-rhamnosidase;Bacterial alpha-L-rhamnosidase;Bacterial alpha-L-rhamnosidase;Six-hairpin glycosidase-like	Non-effector	1	#N/A	#N/A	#N/A	N/A
FGRRES_16697	xylanase 3	Glycoside hydrolase family 16;Concanavalin A-like lectin/glucanase domain;Concanavalin A-like lectin/glucanase domain;Concanavalin A-like lectin/glucanase domain;Concanavalin A-like lectin/glucanase domain;Concanavalin A-like lectin/glucanase domain;Concanavalin A-like lectin/glucanase domain;Concanavalin A-like lectin/glucanase domain;Concanavalin A-like lectin/glucanase domain;Glycoside hydrola…	Non-effector	1	#N/A	#N/A	#N/A	N/A
FGRRES_11238	hypothetical protein FGSG_11238	N/A	Non-effector	1	#N/A	#N/A	#N/A	N/A
FGRRES_15448_M	unnamed protein product	N/A	Non-effector	0.944	#N/A	#N/A	#N/A	N/A
FGRRES_15136_M	unnamed protein product	N/A	Effector	0.868	#N/A	#N/A	#N/A	N/A
FGRRES_02378	hypothetical protein FGSG_02378	N/A	Effector	0.996	#N/A	#N/A	#N/A	N/A
FGRRES_08175	hypothetical protein FGSG_08175	N/A	Non-effector	1	#N/A	#N/A	#N/A	N/A
FGRRES_07871	hypothetical protein FGSG_07871	Carbohydrate-binding WSC;Carbohydrate-binding WSC	Non-effector	0.711	#N/A	#N/A	#N/A	N/A
FGRRES_00230	hypothetical protein FGSG_00230	N/A	Effector	0.999	#N/A	#N/A	#N/A	N/A
FGRRES_11231	mosc domain-containing protein mitochondrial	Molybdenum cofactor sulfurase, C-terminal;MOSC, N-terminal beta barrel;MOSC, N-terminal beta barrel;MOSC, N-terminal beta barrel;MOSC, N-terminal beta barrel;MOSC, N-terminal beta barrel;MOSC, N-terminal beta barrel;MOSC, N-terminal beta barrel;MOSC, N-terminal beta barrel;Molybdenum cofactor sulfurase, C-terminal;Molybdenum cofactor sulfurase, C-terminal;Pyruvate kinase-like, insert domain;Pyruv…	Non-effector	1	#N/A	#N/A	#N/A	N/A
FGRRES_12206	hypothetical protein FGSG_12206	NAD(P)-binding domain;NAD(P)-binding domain;NAD(P)-binding domain;NAD(P)-binding domain;NAD(P)-binding domain;NAD(P)-binding domain;NAD(P)-binding domain;NAD(P)-binding domain;NAD(P)-binding domain;NAD(P)-binding domain;FAD/NAD(P)-binding domain	Non-effector	1	#N/A	#N/A	#N/A	N/A
FGRRES_03274	hypothetical protein FGSG_03274	Meiotically up-regulated gene 117 protein;Meiotically up-regulated gene 117 protein;Meiotically up-regulated gene 117 protein;Meiotically up-regulated gene 117 protein;Meiotically up-regulated gene 117 protein;Meiotically up-regulated gene 117 protein;Meiotically up-regulated gene 117 protein;Meiotically up-regulated gene 117 protein;Meiotically up-regulated gene 117 protein	Non-effector	1	#N/A	#N/A	#N/A	N/A
FGRRES_00411	hypothetical protein FGSG_00411	N/A	Non-effector	1	#N/A	#N/A	#N/A	N/A
FGRRES_08825	hypothetical protein FGSG_08825	Dienelactone hydrolase;Alpha/Beta hydrolase fold;Alpha/Beta hydrolase fold;Alpha/Beta hydrolase fold;Alpha/Beta hydrolase fold;Alpha/Beta hydrolase fold;Alpha/Beta hydrolase fold;Alpha/Beta hydrolase fold;Alpha/Beta hydrolase fold;Alpha/Beta hydrolase fold;Alpha/Beta hydrolase fold;Alpha/Beta hydrolase fold;Alpha/Beta hydrolase fold	Effector	0.751	#N/A	#N/A	#N/A	N/A
FGRRES_03217	tannase and feruloyl esterase	Alpha/Beta hydrolase fold;Tannase/feruloyl esterase;Tannase/feruloyl esterase;Tannase/feruloyl esterase;Tannase/feruloyl esterase;Tannase/feruloyl esterase;Tannase/feruloyl esterase;Tannase/feruloyl esterase;Tannase/feruloyl esterase;Tannase/feruloyl esterase;Alpha/Beta hydrolase fold	Non-effector	1	#N/A	#N/A	#N/A	N/A
FGRRES_10543	hypothetical protein FGSG_10543	N/A	Effector	0.942	#N/A	#N/A	#N/A	N/A
FGRRES_02228	glutamyl-trna amidotransferase subunit a	Amidase signature domain;Amidase signature domain;Amidase signature domain;Amidase;Amidase;Amidase;Amidase;Amidase;Amidase;Amidase;Amidase;Amidase;Amidase signature domain	Non-effector	1	#N/A	#N/A	#N/A	N/A
FGRRES_13245_M	endoglucanase-4 precursor	Cellulose-binding domain, fungal;Cellulose-binding domain, fungal;Glycoside hydrolase, family 61;Glycoside hydrolase, family 61;Glycoside hydrolase, family 61;Cellulose-binding domain, fungal;Cellulose-binding domain, fungal;Cellulose-binding domain, fungal;Cellulose-binding domain, fungal;Cellulose-binding domain, fungal;Cellulose-binding domain, fungal;Cellulose-binding domain, fungal;Cellulose…	Non-effector	1	#N/A	#N/A	#N/A	N/A
FGRRES_13443	hypothetical protein FGSG_13443	#N/A	Effector	0.906	#N/A	#N/A	#N/A	N/A
FGRRES_05841	hypothetical protein FGSG_05841	N/A	Effector	1	#N/A	#N/A	#N/A	N/A
FGRRES_04074	cell wall protein	N/A	Effector	0.955	#N/A	#N/A	#N/A	N/A
FGRRES_16328	triacylglycerol lipase v precursor	Alpha/Beta hydrolase fold;Carboxylesterase, type B;Carboxylesterase, type B;Carboxylesterase, type B;Carboxylesterase type B, conserved site;Carboxylesterase type B, active site;Carboxylesterase type B, active site;Carboxylesterase type B, active site;Carboxylesterase type B, active site;Carboxylesterase type B, active site;Carboxylesterase type B, active site;Carboxylesterase type B, active site…	Non-effector	1	#N/A	#N/A	#N/A	N/A
FGRRES_11163	pectate lyase	Pectate lyase/Amb allergen;Pectate lyase/Amb allergen;Pectin lyase fold;Pectin lyase fold;Pectin lyase fold;Pectin lyase fold;Pectin lyase fold;Pectin lyase fold;Pectin lyase fold;Pectin lyase fold;Pectin lyase fold;Pectin lyase fold;Pectin lyase fold;Pectin lyase fold/virulence factor	Non-effector	0.976	#N/A	#N/A	#N/A	N/A
FGRRES_11204	hypothetical protein FGSG_11204	Glycosyl hydrolase, five-bladed beta-propellor domain;Glycosyl hydrolase, five-bladed beta-propellor domain;Glycosyl hydrolase, five-bladed beta-propellor domain;Glycosyl hydrolase, five-bladed beta-propellor domain;Glycosyl hydrolase, five-bladed beta-propellor domain;Glycosyl hydrolase, five-bladed beta-propellor domain;Glycosyl hydrolase, five-bladed beta-propellor domain;Glycosyl hydrolase, f…	Non-effector	0.999	#N/A	#N/A	#N/A	N/A
FGRRES_02263	hypothetical protein FGSG_02263	N/A	Non-effector	1	#N/A	#N/A	#N/A	N/A
FGRRES_11106	related to monophenol monooxygenase	Tyrosinase copper-binding domain;Uncharacterised domain, di-copper centre;Tyrosinase copper-binding domain;Tyrosinase copper-binding domain;Tyrosinase copper-binding domain;Tyrosinase copper-binding domain;Tyrosinase copper-binding domain;Tyrosinase copper-binding domain;Tyrosinase copper-binding domain;Tyrosinase copper-binding domain;Tyrosinase copper-binding domain;Tyrosinase copper-binding do…	Non-effector	0.999	#N/A	#N/A	#N/A	N/A
FGRRES_01988	related to monophenol monooxygenase	Tyrosinase copper-binding domain;Tyrosinase copper-binding domain;Uncharacterised domain, di-copper centre;Uncharacterised domain, di-copper centre;Uncharacterised domain, di-copper centre;Tyrosinase copper-binding domain;Tyrosinase copper-binding domain;Tyrosinase copper-binding domain;Tyrosinase copper-binding domain;Tyrosinase copper-binding domain;Tyrosinase copper-binding domain;Tyrosinase c…	Non-effector	1	#N/A	#N/A	#N/A	N/A
FGRRES_08041_M	n-sulfoglucosamine sulfohydrolase	Glycoside hydrolase, family 43;Glycosyl hydrolase, five-bladed beta-propellor domain;Glycosyl hydrolase, five-bladed beta-propellor domain;Glycosyl hydrolase, five-bladed beta-propellor domain;Glycosyl hydrolase, five-bladed beta-propellor domain;Glycosyl hydrolase, five-bladed beta-propellor domain;Glycosyl hydrolase, five-bladed beta-propellor domain;Glycosyl hydrolase, five-bladed beta-propell…	Non-effector	1	#N/A	#N/A	#N/A	N/A
FGRRES_02332	hypothetical protein FGSG_02332	Six-bladed beta-propeller, TolB-like;Six-bladed beta-propeller, TolB-like;Six-bladed beta-propeller, TolB-like;Six-bladed beta-propeller, TolB-like;Six-bladed beta-propeller, TolB-like;Six-bladed beta-propeller, TolB-like;Six-bladed beta-propeller, TolB-like;Six-bladed beta-propeller, TolB-like;Six-bladed beta-propeller, TolB-like;Six-bladed beta-propeller, TolB-like;Six-bladed beta-propeller, To…	Non-effector	0.986	#N/A	#N/A	#N/A	N/A
FGRRES_07728	hypothetical protein FGSG_07728	N/A	Non-effector	0.991	#N/A	#N/A	#N/A	N/A
FGRRES_11360	glucuronan lyase a	Polysaccharide lyase;Polysaccharide lyase;Polysaccharide lyase;Polysaccharide lyase;Polysaccharide lyase;Polysaccharide lyase;Polysaccharide lyase;Polysaccharide lyase;Polysaccharide lyase;Concanavalin A-like lectin/glucanase domain	Non-effector	0.895	#N/A	#N/A	#N/A	N/A
FGRRES_03143	unsaturated rhamnogalacturonyl hydrolase yter	Glycosyl hydrolase, family 88;Six-hairpin glycosidase;Six-hairpin glycosidase;Six-hairpin glycosidase;Six-hairpin glycosidase;Six-hairpin glycosidase;Six-hairpin glycosidase;Six-hairpin glycosidase;Six-hairpin glycosidase;Six-hairpin glycosidase;Six-hairpin glycosidase;Six-hairpin glycosidase-like	Non-effector	1	#N/A	#N/A	#N/A	N/A
FGRRES_11047	hypothetical protein FGSG_11047	N/A	Effector	1	#N/A	#N/A	#N/A	N/A
FGRRES_03865	l-sorbosone dehydrogenase	Six-bladed beta-propeller, TolB-like;Six-bladed beta-propeller, TolB-like;Six-bladed beta-propeller, TolB-like;Six-bladed beta-propeller, TolB-like;Six-bladed beta-propeller, TolB-like;Six-bladed beta-propeller, TolB-like;Six-bladed beta-propeller, TolB-like;Six-bladed beta-propeller, TolB-like;Six-bladed beta-propeller, TolB-like;Six-bladed beta-propeller, TolB-like;Six-bladed beta-propeller, To…	Non-effector	1	#N/A	#N/A	#N/A	N/A
FGRRES_11206	hypothetical protein FGSG_11206	Domain of unknown function DUF1214;Domain of unknown function DUF1254;Domain of unknown function DUF1214;Domain of unknown function DUF1254;Domain of unknown function DUF1254;Domain of unknown function DUF1254;Domain of unknown function DUF1254;Domain of unknown function DUF1254;Domain of unknown function DUF1254;Domain of unknown function DUF1254;Domain of unknown function DUF1254;Domain of unkn…	Non-effector	1	#N/A	#N/A	#N/A	N/A
FGRRES_08003	hypothetical protein FGSG_08003	Cellulose-binding domain, fungal;Cellulose-binding domain, fungal;Metallopeptidase, catalytic domain;Metallopeptidase, catalytic domain;Metallopeptidase, catalytic domain;Cellulose-binding domain, fungal;Cellulose-binding domain, fungal;Cellulose-binding domain, fungal;Cellulose-binding domain, fungal;Cellulose-binding domain, fungal;Cellulose-binding domain, fungal;Cellulose-binding domain, fung…	Non-effector	1	#N/A	#N/A	#N/A	N/A
FGRRES_17566	feruloyl esterase b-2	Alpha/Beta hydrolase fold;Tannase/feruloyl esterase;Tannase/feruloyl esterase;Tannase/feruloyl esterase;Tannase/feruloyl esterase;Tannase/feruloyl esterase;Tannase/feruloyl esterase;Tannase/feruloyl esterase;Tannase/feruloyl esterase;Tannase/feruloyl esterase;Tannase/feruloyl esterase;Tannase/feruloyl esterase;Alpha/Beta hydrolase fold	Non-effector	1	#N/A	#N/A	#N/A	N/A
FGRRES_11229	hypothetical protein FGSG_11229	SGNH hydrolase-type esterase domain;SGNH hydrolase-type esterase domain;SGNH hydrolase-type esterase domain;SGNH hydrolase-type esterase domain;SGNH hydrolase-type esterase domain;SGNH hydrolase-type esterase domain;SGNH hydrolase-type esterase domain;SGNH hydrolase-type esterase domain;SGNH hydrolase-type esterase domain;SGNH hydrolase-type esterase domain;SGNH hydrolase-type esterase domain;SGN…	Effector	0.664	#N/A	#N/A	#N/A	N/A
FGRRES_04744	hypothetical protein FGSG_04744	N/A	Non-effector	1	#N/A	#N/A	#N/A	N/A
FGRRES_03157	hypothetical protein FGSG_03157	N/A	Effector	0.999	#N/A	#N/A	#N/A	N/A
FGRRES_02422	spore coat protein sp96 precursor	N/A	Non-effector	1	#N/A	#N/A	#N/A	N/A
FGRRES_03784	hypothetical protein FGSG_03784	N/A	Non-effector	0.989	#N/A	#N/A	#N/A	N/A
FGRRES_09390	hypothetical protein FGSG_09390	N/A	Non-effector	1	#N/A	#N/A	#N/A	N/A
FGRRES_09358	hypothetical protein FGSG_09358	SGNH hydrolase-type esterase domain;SGNH hydrolase-type esterase domain;SGNH hydrolase-type esterase domain;SGNH hydrolase-type esterase domain;SGNH hydrolase-type esterase domain;SGNH hydrolase-type esterase domain;SGNH hydrolase-type esterase domain;SGNH hydrolase-type esterase domain;SGNH hydrolase-type esterase domain;SGNH hydrolase-type esterase domain;SGNH hydrolase-type esterase domain	Non-effector	0.992	#N/A	#N/A	#N/A	N/A
FGRRES_04781	hypothetical protein FGSG_04781	N/A	Non-effector	1	#N/A	#N/A	#N/A	N/A
FGRRES_20400	host-specific ak-toxin akt2	#N/A	Effector	0.918	#N/A	#N/A	#N/A	N/A
FGRRES_07944_M	cell wall glucanase	Glycoside hydrolase family 17;Glycoside hydrolase, catalytic domain;Glycoside hydrolase, catalytic domain;Glycoside hydrolase, catalytic domain;Glycoside hydrolase, catalytic domain;Glycoside hydrolase, catalytic domain;Glycoside hydrolase, catalytic domain;Glycoside hydrolase, catalytic domain;Glycoside hydrolase, catalytic domain;Glycoside hydrolase, catalytic domain;Glycoside hydrolase, cataly…	Non-effector	1	#N/A	#N/A	#N/A	N/A
FGRRES_02674	small secreted protein	N/A	Effector	0.986	#N/A	#N/A	#N/A	N/A
FGRRES_08085	hypothetical protein FGSG_08085	N/A	Effector	0.999	#N/A	#N/A	#N/A	N/A
FGRRES_01831	hydrophobin precursor	Cerato-ulmin hydrophobin family;Cerato-ulmin hydrophobin family;Cerato-ulmin hydrophobin family;Cerato-ulmin hydrophobin family;Cerato-ulmin hydrophobin family;Cerato-ulmin hydrophobin family;Cerato-ulmin hydrophobin family;Cerato-ulmin hydrophobin family;Cerato-ulmin hydrophobin family;Cerato-ulmin hydrophobin family;Cerato-ulmin hydrophobin family;Cerato-ulmin hydrophobin family	Effector	1	#N/A	#N/A	#N/A	N/A
FGRRES_04681_M	probable endoglucanase iv precursor	Glycoside hydrolase, family 61;Glycoside hydrolase, family 61;Glycoside hydrolase, family 61;Glycoside hydrolase, family 61;Glycoside hydrolase, family 61;Glycoside hydrolase, family 61;Glycoside hydrolase, family 61;Glycoside hydrolase, family 61;Glycoside hydrolase, family 61;Glycoside hydrolase, family 61;Glycoside hydrolase, family 61	Non-effector	0.935	#N/A	#N/A	#N/A	N/A
FGRRES_17575	hypothetical protein FGSG_13992	Glucose/ribitol dehydrogenase;Short-chain dehydrogenase/reductase SDR;NAD(P)-binding domain;NAD(P)-binding domain;NAD(P)-binding domain	Non-effector	0.8	#N/A	#N/A	#N/A	N/A
FGRRES_04429	hypothetical protein FGSG_04429	PAN/Apple domain;PAN/Apple domain;PAN/Apple domain;PAN/Apple domain;PAN/Apple domain;PAN/Apple domain;PAN/Apple domain;PAN/Apple domain;PAN/Apple domain;PAN/Apple domain;PAN/Apple domain;PAN/Apple domain;PAN/Apple domain;PAN/Apple domain	Non-effector	1	#N/A	#N/A	#N/A	N/A
FGRRES_03275	hypothetical protein FGSG_03275	Metallopeptidase, catalytic domain;Metallopeptidase, catalytic domain;Metallopeptidase, catalytic domain;Metallopeptidase, catalytic domain;Metallopeptidase, catalytic domain;Metallopeptidase, catalytic domain;Metallopeptidase, catalytic domain;Metallopeptidase, catalytic domain;Metallopeptidase, catalytic domain	Non-effector	1	#N/A	#N/A	#N/A	N/A
FGRRES_00783	acetylxylan esterase 2	Alpha/Beta hydrolase fold;Cutinase;Cutinase;Cutinase;Cutinase;Cutinase;Cutinase;Cutinase;Cutinase;Cutinase;Cutinase;Cutinase;Alpha/Beta hydrolase fold	Effector	0.982	#N/A	#N/A	#N/A	N/A
FGRRES_09109	hypothetical protein FGSG_09109	Glycoside hydrolase, catalytic domain;Glycoside hydrolase, family 5;Glycoside hydrolase, family 5;Glycoside hydrolase, family 5;Glycoside hydrolase, family 5;Glycoside hydrolase, family 5;Glycoside hydrolase, family 5;Glycoside hydrolase, family 5;Glycoside hydrolase, family 5;Glycoside hydrolase, family 5;Glycoside hydrolase superfamily	Non-effector	1	#N/A	#N/A	#N/A	N/A
FGRRES_03612	hypothetical protein FGSG_03612	SGNH hydrolase-type esterase domain;GDSL lipase/esterase;GDSL lipase/esterase;GDSL lipase/esterase;GDSL lipase/esterase;GDSL lipase/esterase;GDSL lipase/esterase;GDSL lipase/esterase;GDSL lipase/esterase;GDSL lipase/esterase;GDSL lipase/esterase;GDSL lipase/esterase;SGNH hydrolase-type esterase domain	Non-effector	0.979	#N/A	#N/A	#N/A	N/A
FGRRES_17524	hypothetical protein FG05_13925	N/A	Non-effector	1	#N/A	#N/A	#N/A	N/A
FGRRES_06712	hypothetical protein FGSG_06712	N/A	Effector	1	#N/A	#N/A	#N/A	N/A
FGRRES_06469	hypothetical protein FGSG_06469	Choice-of-anchor B domain;Choice-of-anchor B domain;Choice-of-anchor B domain;Choice-of-anchor B domain;Choice-of-anchor B domain;Choice-of-anchor B domain;Choice-of-anchor B domain;Choice-of-anchor B domain;Choice-of-anchor B domain;Choice-of-anchor B domain;Choice-of-anchor B domain	Non-effector	1	#N/A	#N/A	#N/A	N/A
FGRRES_08415_M	beta-fructofuranosidase	Glycoside hydrolase, family 32;Glycosyl hydrolase family 32, C-terminal;Glycosyl hydrolase family 32, N-terminal;Glycosyl hydrolase family 32, C-terminal;Glycosyl hydrolase family 32, C-terminal;Glycosyl hydrolase family 32, C-terminal;Glycosyl hydrolase family 32, C-terminal;Glycosyl hydrolase family 32, C-terminal;Glycosyl hydrolase family 32, C-terminal;Glycosyl hydrolase family 32, C-terminal…	Non-effector	1	#N/A	#N/A	#N/A	N/A
FGRRES_08021_M	related to gegh 16 protein	Protein of unknown function DUF3129;Protein of unknown function DUF3129;Protein of unknown function DUF3129;Protein of unknown function DUF3129;Protein of unknown function DUF3129;Protein of unknown function DUF3129;Protein of unknown function DUF3129;Protein of unknown function DUF3129;Protein of unknown function DUF3129	Effector	0.866	#N/A	#N/A	#N/A	N/A
FGRRES_03243	lipase 4	Carboxylesterase, type B;Alpha/Beta hydrolase fold;Alpha/Beta hydrolase fold;Alpha/Beta hydrolase fold;Carboxylesterase type B, active site;Carboxylesterase type B, active site;Carboxylesterase type B, active site;Carboxylesterase type B, active site;Carboxylesterase type B, active site;Carboxylesterase type B, active site;Carboxylesterase type B, active site;Carboxylesterase type B, active site;…	Non-effector	1	#N/A	#N/A	#N/A	N/A
FGRRES_08011	hypothetical protein FGSG_08011	Cellulose-binding domain, fungal;Cellulose-binding domain, fungal;Glycoside hydrolase, family 61;Glycoside hydrolase, family 61;Glycoside hydrolase, family 61;Cellulose-binding domain, fungal;Cellulose-binding domain, fungal;Cellulose-binding domain, fungal;Cellulose-binding domain, fungal;Cellulose-binding domain, fungal;Cellulose-binding domain, fungal;Cellulose-binding domain, fungal;Cellulose…	Non-effector	1	#N/A	#N/A	#N/A	N/A
FGRRES_07207	hypothetical protein FGSG_07207	Glycosyl hydrolase, five-bladed beta-propellor domain;Glycoside hydrolase, family 43;Glycoside hydrolase, family 43;Glycoside hydrolase, family 43;Glycoside hydrolase, family 43;Glycoside hydrolase, family 43;Glycoside hydrolase, family 43;Glycoside hydrolase, family 43;Glycoside hydrolase, family 43;Glycoside hydrolase, family 43;Glycosyl hydrolase, five-bladed beta-propellor domain	Non-effector	1	#N/A	#N/A	#N/A	N/A
FGRRES_06610	alkaline phosphatase	Alkaline phosphatase D-related;Metallo-dependent phosphatase-like;Phospholipase D, N-terminal;Phospholipase D, N-terminal;Phospholipase D, N-terminal;Phospholipase D, N-terminal;Phospholipase D, N-terminal;Phospholipase D, N-terminal;Phospholipase D, N-terminal;Phospholipase D, N-terminal;Phospholipase D, N-terminal;Phospholipase D, N-terminal;Phospholipase D, N-terminal;Metallo-dependent phospha…	Non-effector	1	#N/A	#N/A	#N/A	N/A
FGRRES_03544_M	unnamed protein product	NodB homology domain;NodB homology domain;NodB homology domain;NodB homology domain;NodB homology domain;NodB homology domain;NodB homology domain;NodB homology domain;NodB homology domain;NodB homology domain;NodB homology domain;Glycoside hydrolase/deacetylase, beta/alpha-barrel	Non-effector	0.927	#N/A	#N/A	#N/A	N/A
FGRRES_08265	related to spr1-exo- -beta-glucanase precursor	Glycoside hydrolase, family 5;Glycoside hydrolase, catalytic domain;Glycoside hydrolase, catalytic domain;Glycoside hydrolase, catalytic domain;Glycoside hydrolase, catalytic domain;Glycoside hydrolase, catalytic domain;Glycoside hydrolase, catalytic domain;Glycoside hydrolase, catalytic domain;Glycoside hydrolase, catalytic domain;Glycoside hydrolase, catalytic domain;Glycoside hydrolase superfa…	Non-effector	1	#N/A	#N/A	#N/A	N/A
FGRRES_11227	lipase b	Alpha/Beta hydrolase fold;Alpha/Beta hydrolase fold;Alpha/Beta hydrolase fold;Alpha/Beta hydrolase fold;Alpha/Beta hydrolase fold;Alpha/Beta hydrolase fold;Alpha/Beta hydrolase fold;Alpha/Beta hydrolase fold;Alpha/Beta hydrolase fold;Alpha/Beta hydrolase fold;Alpha/Beta hydrolase fold	Non-effector	1	#N/A	#N/A	#N/A	N/A
FGRRES_11046	hypothetical protein FGSG_11046	N/A	Non-effector	0.839	#N/A	#N/A	#N/A	N/A
FGRRES_09742	hypothetical protein FGSG_09742	Cupredoxin;Phytocyanin domain;Phytocyanin domain;Phytocyanin domain;Phytocyanin domain;Phytocyanin domain;Phytocyanin domain;Phytocyanin domain;Phytocyanin domain;Phytocyanin domain;Phytocyanin domain;Cupredoxin	Non-effector	0.981	#N/A	#N/A	#N/A	N/A
FGRRES_03122	hypothetical protein FGSG_03122	Parallel beta-helix repeat;Pectin lyase fold;Pectin lyase fold;Pectin lyase fold;Pectin lyase fold;Pectin lyase fold;Pectin lyase fold;Pectin lyase fold;Pectin lyase fold;Pectin lyase fold/virulence factor	Non-effector	0.999	#N/A	#N/A	#N/A	N/A
FGRRES_02987	feruloyl esterase b precursor	Tannase/feruloyl esterase;Alpha/Beta hydrolase fold;Tannase/feruloyl esterase;Tannase/feruloyl esterase;Tannase/feruloyl esterase;Tannase/feruloyl esterase;Tannase/feruloyl esterase;Tannase/feruloyl esterase;Tannase/feruloyl esterase;Tannase/feruloyl esterase;Tannase/feruloyl esterase;Tannase/feruloyl esterase;Alpha/Beta hydrolase fold;Alpha/Beta hydrolase fold	Non-effector	1	#N/A	#N/A	#N/A	N/A
FGRRES_15003	dnase1 protein	N/A	Non-effector	0.824	#N/A	#N/A	#N/A	N/A
FGRRES_10435	hypothetical protein FGSG_10435	Carbohydrate-binding WSC, subgroup;Carbohydrate-binding WSC;Carbohydrate-binding WSC;Carbohydrate-binding WSC;Carbohydrate-binding WSC;Carbohydrate-binding WSC;Carbohydrate-binding WSC;Carbohydrate-binding WSC;Carbohydrate-binding WSC;Carbohydrate-binding WSC;Carbohydrate-binding WSC;Carbohydrate-binding WSC;Carbohydrate-binding WSC;Carbohydrate-binding WSC;Carbohydrate-binding WSC;Quinoprotein a…	Non-effector	1	#N/A	#N/A	#N/A	N/A
FGRRES_08115	hypothetical protein FGSG_08115	Protein of unknown function DUF1593;Protein of unknown function DUF1593;Protein of unknown function DUF1593;Protein of unknown function DUF1593;Protein of unknown function DUF1593;Protein of unknown function DUF1593;Protein of unknown function DUF1593;Protein of unknown function DUF1593;Protein of unknown function DUF1593	Non-effector	1	#N/A	#N/A	#N/A	N/A
FGRRES_07755	pathogenicity protein	N/A	Effector	0.997	#N/A	#N/A	#N/A	N/A
FGRRES_06087	hypothetical protein FGSG_06087	Glycoside hydrolase, family 61;Glycoside hydrolase, family 61;Glycoside hydrolase, family 61;Glycoside hydrolase, family 61;Glycoside hydrolase, family 61;Glycoside hydrolase, family 61;Glycoside hydrolase, family 61;Glycoside hydrolase, family 61;Glycoside hydrolase, family 61;Glycoside hydrolase, family 61;Glycoside hydrolase, family 61	Non-effector	1	#N/A	#N/A	#N/A	N/A
FGRRES_00023	spherulin 1a precursor	Germin;Cupin 1;RmlC-like jelly roll fold;Cupin 1;Cupin 1;Cupin 1;Cupin 1;Cupin 1;Cupin 1;Cupin 1;Cupin 1;Cupin 1;Cupin 1;Cupin 1;RmlC-like cupin domain	Effector	0.772	#N/A	#N/A	#N/A	N/A
FGRRES_17462	unnamed protein product	Six-hairpin glycosidase;Bacterial alpha-L-rhamnosidase;Bacterial alpha-L-rhamnosidase;Bacterial alpha-L-rhamnosidase;Bacterial alpha-L-rhamnosidase;Bacterial alpha-L-rhamnosidase;Bacterial alpha-L-rhamnosidase;Bacterial alpha-L-rhamnosidase;Bacterial alpha-L-rhamnosidase;Six-hairpin glycosidase-like	Non-effector	1	#N/A	#N/A	#N/A	N/A
FGRRES_11528	tyrosinase	Tyrosinase copper-binding domain;Uncharacterised domain, di-copper centre;Tyrosinase copper-binding domain;Tyrosinase copper-binding domain;Tyrosinase copper-binding domain;Tyrosinase copper-binding domain;Tyrosinase copper-binding domain;Tyrosinase copper-binding domain;Tyrosinase copper-binding domain;Tyrosinase copper-binding domain;Tyrosinase copper-binding domain;Tyrosinase copper-binding do…	Non-effector	1	#N/A	#N/A	#N/A	N/A
FGRRES_03348	tyrosinase	Tyrosinase copper-binding domain;Uncharacterised domain, di-copper centre;Tyrosinase copper-binding domain;Tyrosinase copper-binding domain;Tyrosinase copper-binding domain;Tyrosinase copper-binding domain;Tyrosinase copper-binding domain;Tyrosinase copper-binding domain;Tyrosinase copper-binding domain;Tyrosinase copper-binding domain;Tyrosinase copper-binding domain;Tyrosinase copper-binding do…	Non-effector	1	#N/A	#N/A	#N/A	N/A
FGRRES_12390	related to alcohol oxidase	Glucose-methanol-choline oxidoreductase;Glucose-methanol-choline oxidoreductase, C-terminal;FAD/NAD(P)-binding domain;Glucose-methanol-choline oxidoreductase, N-terminal;Glucose-methanol-choline oxidoreductase, N-terminal;Glucose-methanol-choline oxidoreductase, N-terminal;Glucose-methanol-choline oxidoreductase, N-terminal;Glucose-methanol-choline oxidoreductase, N-terminal;Glucose-methanol-chol…	Non-effector	1	#N/A	#N/A	#N/A	N/A
FGRRES_01351	murein transglycosylase	SUN family;SUN family;SUN family;SUN family;SUN family;SUN family;SUN family;SUN family	Non-effector	1	#N/A	#N/A	#N/A	N/A
FGRRES_03507	multicopper oxidase	Cupredoxin;Cupredoxin;Multicopper oxidase, type 1;Multicopper oxidase, type 2;Multicopper oxidase, type 3;Multicopper oxidase, type 3;Multicopper oxidase, type 3;Multicopper oxidase, type 3;Multicopper oxidase, type 3;Multicopper oxidase, type 3;Multicopper oxidase, type 3;Multicopper oxidase, type 3;Multicopper oxidase, type 3;Cupredoxin;Cupredoxin;Cupredoxin	Non-effector	1	#N/A	#N/A	#N/A	N/A
FGRRES_02330	l-ascorbate oxidase	Multicopper oxidase, type 3;L-ascorbate oxidase, fungi;Cupredoxin;Cupredoxin;Cupredoxin;Multicopper oxidase, type 1;Multicopper oxidase, type 2;Multicopper oxidase, type 2;Multicopper oxidase, type 2;Multicopper oxidase, copper-binding site;Multicopper oxidases, conserved site;Multicopper oxidases, conserved site;Multicopper oxidases, conserved site;Multicopper oxidases, conserved site;Multicoppe…	Non-effector	1	#N/A	#N/A	#N/A	N/A
FGRRES_12551	hypothetical protein FGSG_12551	Beta-L-arabinofuranosidase, GH127;Beta-L-arabinofuranosidase, GH127;Beta-L-arabinofuranosidase, GH127;Beta-L-arabinofuranosidase, GH127;Beta-L-arabinofuranosidase, GH127;Beta-L-arabinofuranosidase, GH127;Beta-L-arabinofuranosidase, GH127;Beta-L-arabinofuranosidase, GH127;Beta-L-arabinofuranosidase, GH127;Six-hairpin glycosidase-like	Non-effector	1	#N/A	#N/A	#N/A	N/A
FGRRES_03601	hypothetical protein FGSG_03601	Alpha/Beta hydrolase fold;Carboxylesterase, type B;Carboxylesterase, type B;Carboxylesterase, type B;Carboxylesterase type B, conserved site;Carboxylesterase type B, active site;Carboxylesterase type B, active site;Carboxylesterase type B, active site;Carboxylesterase type B, active site;Carboxylesterase type B, active site;Carboxylesterase type B, active site;Carboxylesterase type B, active site…	Non-effector	1	#N/A	#N/A	#N/A	N/A
FGRRES_04503	hydrolase or acyltransferase (alpha beta hydrolase superfamily)	Alpha/beta hydrolase fold-5;Alpha/beta hydrolase fold-5;Alpha/Beta hydrolase fold;Alpha/Beta hydrolase fold;Alpha/Beta hydrolase fold;Alpha/Beta hydrolase fold;Alpha/Beta hydrolase fold;Alpha/Beta hydrolase fold;Alpha/Beta hydrolase fold;Alpha/Beta hydrolase fold;Alpha/Beta hydrolase fold;Alpha/Beta hydrolase fold;Alpha/Beta hydrolase fold;Alpha/Beta hydrolase fold	Non-effector	1	#N/A	#N/A	#N/A	N/A
FGRRES_11428	feruloyl esterase b	Alpha/Beta hydrolase fold;Esterase, PHB depolymerase;Esterase, PHB depolymerase;Esterase, PHB depolymerase;Esterase, PHB depolymerase;Esterase, PHB depolymerase;Esterase, PHB depolymerase;Esterase, PHB depolymerase;Esterase, PHB depolymerase;Esterase, PHB depolymerase;Alpha/Beta hydrolase fold;Alpha/Beta hydrolase fold	Non-effector	0.995	#N/A	#N/A	#N/A	N/A
FGRRES_09143_M	beta-lactamase-like protein 2	Beta-lactamase/transpeptidase-like;Beta-lactamase-related;Beta-lactamase-related;Beta-lactamase-related;Beta-lactamase-related;Beta-lactamase-related;Beta-lactamase-related;Beta-lactamase-related;Beta-lactamase-related;Beta-lactamase-related;Beta-lactamase-related;Beta-lactamase/transpeptidase-like	Non-effector	1	#N/A	#N/A	#N/A	N/A
FGRRES_09353	gegh 16 protein	Immunoglobulin-like fold;Protein of unknown function DUF3129;Protein of unknown function DUF3129;Protein of unknown function DUF3129;Protein of unknown function DUF3129;Protein of unknown function DUF3129;Protein of unknown function DUF3129;Protein of unknown function DUF3129;Protein of unknown function DUF3129;Protein of unknown function DUF3129;Protein of unknown function DUF3129	Effector	0.99	#N/A	#N/A	#N/A	N/A
FGRRES_09181	lipase 4	Alpha/Beta hydrolase fold;Carboxylesterase, type B;Carboxylesterase, type B;Carboxylesterase, type B;Carboxylesterase type B, active site;Carboxylesterase type B, active site;Carboxylesterase type B, active site;Carboxylesterase type B, active site;Carboxylesterase type B, active site;Carboxylesterase type B, active site;Carboxylesterase type B, active site;Carboxylesterase type B, active site;Ca…	Non-effector	1	#N/A	#N/A	#N/A	N/A
FGRRES_11348	hypothetical protein FGSG_11348	Lactonase, 7-bladed beta propeller;WD40/YVTN repeat-like-containing domain;WD40/YVTN repeat-like-containing domain;WD40/YVTN repeat-like-containing domain;WD40/YVTN repeat-like-containing domain;WD40/YVTN repeat-like-containing domain;WD40/YVTN repeat-like-containing domain;WD40/YVTN repeat-like-containing domain;WD40/YVTN repeat-like-containing domain;WD40/YVTN repeat-like-containing domain;WD40…	Non-effector	1	#N/A	#N/A	#N/A	N/A
FGRRES_02351	hypothetical protein FGSG_02351	Cellobiose dehydrogenase, cytochrome domain;Cellobiose dehydrogenase, cytochrome domain;Cellobiose dehydrogenase, cytochrome domain;Cellobiose dehydrogenase, cytochrome domain;Cellobiose dehydrogenase, cytochrome domain;Cellobiose dehydrogenase, cytochrome domain;Cellobiose dehydrogenase, cytochrome domain;Cellobiose dehydrogenase, cytochrome domain;Cellobiose dehydrogenase, cytochrome domain;Cel…	Non-effector	1	#N/A	#N/A	#N/A	N/A
FGRRES_05757_M	probable rasp f 9 allergen	Concanavalin A-like lectin/glucanase domain;Glycoside hydrolase family 16;Glycoside hydrolase family 16;Glycoside hydrolase family 16;Glycoside hydrolase family 16;Glycoside hydrolase family 16;Glycoside hydrolase family 16;Glycoside hydrolase family 16;Glycoside hydrolase family 16;Glycoside hydrolase family 16;Glycoside hydrolase family 16;Glycoside hydrolase family 16;Glycoside hydrolase famil…	Non-effector	1	#N/A	#N/A	#N/A	N/A
FGRRES_08210	hypothetical protein FGSG_08210	N/A	Effector	0.987	#N/A	#N/A	#N/A	N/A
FGRRES_00642	related to spore coat protein sp96 precursor	N/A	Non-effector	1	#N/A	#N/A	#N/A	N/A
FGRRES_05835	related to sam-dependent methyltransferases	S-adenosyl-L-methionine-dependent methyltransferase;Lysine methyltransferase;Lysine methyltransferase;Lysine methyltransferase;Lysine methyltransferase;Lysine methyltransferase;Lysine methyltransferase;Lysine methyltransferase;Lysine methyltransferase;S-adenosyl-L-methionine-dependent methyltransferase	Non-effector	1	#N/A	#N/A	#N/A	N/A
FGRRES_03911	phospholipase a2	Phospholipase A2 domain;Phospholipase A2, prokaryotic/fungal;Phospholipase A2, prokaryotic/fungal;Phospholipase A2, prokaryotic/fungal;Phospholipase A2, prokaryotic/fungal;Phospholipase A2, prokaryotic/fungal;Phospholipase A2, prokaryotic/fungal;Phospholipase A2, prokaryotic/fungal;Phospholipase A2, prokaryotic/fungal;Phospholipase A2, prokaryotic/fungal;Phospholipase A2, prokaryotic/fungal;Phosp…	Effector	0.947	#N/A	#N/A	#N/A	N/A
FGRRES_10206	hypothetical protein FGSG_10206	N/A	Effector	0.993	#N/A	#N/A	#N/A	N/A
FGRRES_04735	hypothetical protein FGSG_04735	N/A	Effector	0.996	#N/A	#N/A	#N/A	N/A
FGRRES_03035	hypothetical protein FGSG_03035	Alternaria alternata allergen 1;Alternaria alternata allergen 1;Alternaria alternata allergen 1;Alternaria alternata allergen 1;Alternaria alternata allergen 1;Alternaria alternata allergen 1;Alternaria alternata allergen 1;Alternaria alternata allergen 1	Effector	0.965	#N/A	#N/A	#N/A	N/A
FGRRES_02190	hypothetical protein FGSG_02190	N/A	Effector	0.657	#N/A	#N/A	#N/A	N/A
FGRRES_11280	probable acetylesterase	SGNH hydrolase-type esterase domain;SGNH hydrolase-type esterase domain;SGNH hydrolase-type esterase domain;SGNH hydrolase-type esterase domain;SGNH hydrolase-type esterase domain;SGNH hydrolase-type esterase domain;SGNH hydrolase-type esterase domain;SGNH hydrolase-type esterase domain;SGNH hydrolase-type esterase domain;SGNH hydrolase-type esterase domain;SGNH hydrolase-type esterase domain;SGN…	Non-effector	0.55	#N/A	#N/A	#N/A	N/A
FGRRES_02015	para-nitrobenzyl esterase	Carboxylesterase, type B;Alpha/Beta hydrolase fold;Alpha/Beta hydrolase fold;Alpha/Beta hydrolase fold;Carboxylesterase type B, active site;Carboxylesterase type B, active site;Carboxylesterase type B, active site;Carboxylesterase type B, active site;Carboxylesterase type B, active site;Carboxylesterase type B, active site;Carboxylesterase type B, active site;Carboxylesterase type B, active site;…	Non-effector	1	#N/A	#N/A	#N/A	N/A
FGRRES_09099	para-nitrobenzyl esterase	Carboxylesterase, type B;Alpha/Beta hydrolase fold;Alpha/Beta hydrolase fold;Alpha/Beta hydrolase fold;Carboxylesterase type B, active site;Carboxylesterase type B, conserved site;Carboxylesterase type B, conserved site;Carboxylesterase type B, conserved site;Carboxylesterase type B, conserved site;Carboxylesterase type B, conserved site;Carboxylesterase type B, conserved site;Carboxylesterase ty…	Non-effector	1	#N/A	#N/A	#N/A	N/A
FGRRES_03632	murein transglycosylase	Glycoside hydrolase, family 61;Glycoside hydrolase, family 61;Glycoside hydrolase, family 61;Glycoside hydrolase, family 61;Glycoside hydrolase, family 61;Glycoside hydrolase, family 61;Glycoside hydrolase, family 61;Glycoside hydrolase, family 61;Glycoside hydrolase, family 61;Glycoside hydrolase, family 61	Non-effector	0.978	#N/A	#N/A	#N/A	N/A
FGRRES_11361	hypothetical protein FGSG_11361	Epoxide hydrolase-like;Alpha/Beta hydrolase fold;Alpha/beta hydrolase fold-1;Alpha/beta hydrolase fold-1;Alpha/beta hydrolase fold-1;Alpha/beta hydrolase fold-1;Alpha/beta hydrolase fold-1;Alpha/beta hydrolase fold-1;Alpha/beta hydrolase fold-1;Alpha/beta hydrolase fold-1;Alpha/beta hydrolase fold-1;Alpha/beta hydrolase fold-1;Alpha/beta hydrolase fold-1;Alpha/Beta hydrolase fold;Alpha/Beta hydro…	Non-effector	1	#N/A	#N/A	#N/A	N/A
FGRRES_09445	hypothetical protein FGSG_09445	Endosialidase, N-terminal extension domain;Pectate lyase superfamily protein;Pectin lyase fold;Pectin lyase fold;Pectin lyase fold;Pectin lyase fold;Pectin lyase fold;Pectin lyase fold;Pectin lyase fold;Pectin lyase fold;Pectin lyase fold;Pectin lyase fold/virulence factor;Pectin lyase fold/virulence factor	Non-effector	1	#N/A	#N/A	#N/A	N/A
FGRRES_08136	hypothetical protein FGSG_08136	Beta-lactamase-related;Beta-lactamase/transpeptidase-like;Beta-lactamase/transpeptidase-like;Beta-lactamase/transpeptidase-like;Beta-lactamase/transpeptidase-like;Beta-lactamase/transpeptidase-like;Beta-lactamase/transpeptidase-like;Beta-lactamase/transpeptidase-like;Beta-lactamase/transpeptidase-like;Beta-lactamase/transpeptidase-like;Beta-lactamase/transpeptidase-like;Beta-lactamase/transpeptid…	Non-effector	1	#N/A	#N/A	#N/A	N/A
FGRRES_03445	hypothetical protein FGSG_03445	N/A	Non-effector	0.901	#N/A	#N/A	#N/A	N/A
FGRRES_02933	hypothetical protein FGSG_02933	N/A	Non-effector	1	#N/A	#N/A	#N/A	N/A
FGRRES_09085_M	cellobiose dehydrogenase	Cellulose-binding domain, fungal;Cellulose-binding domain, fungal;Glucose-methanol-choline oxidoreductase, C-terminal;Glucose-methanol-choline oxidoreductase, N-terminal;Cellobiose dehydrogenase, cytochrome domain;Cellobiose dehydrogenase, cytochrome domain;Cellulose-binding domain, fungal;FAD/NAD(P)-binding domain;FAD/NAD(P)-binding domain;FAD/NAD(P)-binding domain;Cellulose-binding domain, fung…	Non-effector	1	#N/A	#N/A	#N/A	N/A
FGRRES_04953	beta-glucosidase g	Glycoside hydrolase, family 3, N-terminal;Glycoside hydrolase, family 3, N-terminal;Fibronectin type III-like domain;Glycoside hydrolase family 3 C-terminal domain;Glycoside hydrolase family 3 C-terminal domain;Glycoside hydrolase, family 3, N-terminal;Glycoside hydrolase family 3;Glycoside hydrolase family 3;Glycoside hydrolase family 3;Glycoside hydrolase family 3;Glycoside hydrolase family 3;G…	Non-effector	1	#N/A	#N/A	#N/A	N/A
FGRRES_09032_M	2-hydroxyacylsphingosine 1-beta-galactosyltransferase	UDP-glucuronosyl/UDP-glucosyltransferase;UDP-glucuronosyl/UDP-glucosyltransferase;UDP-glucuronosyl/UDP-glucosyltransferase;UDP-glucuronosyl/UDP-glucosyltransferase;UDP-glucuronosyl/UDP-glucosyltransferase;UDP-glucuronosyl/UDP-glucosyltransferase;UDP-glucuronosyl/UDP-glucosyltransferase;UDP-glucuronosyl/UDP-glucosyltransferase;UDP-glucuronosyl/UDP-glucosyltransferase;UDP-glucuronosyl/UDP-glucosylt…	Non-effector	1	#N/A	#N/A	#N/A	N/A
FGRRES_11350	hypothetical protein FGSG_11350	Alpha/Beta hydrolase fold;Alpha/beta hydrolase fold-5;Alpha/beta hydrolase fold-5;Alpha/beta hydrolase fold-5;Alpha/beta hydrolase fold-5;Alpha/beta hydrolase fold-5;Alpha/beta hydrolase fold-5;Alpha/beta hydrolase fold-5;Alpha/beta hydrolase fold-5;Alpha/Beta hydrolase fold	Non-effector	1	#N/A	#N/A	#N/A	N/A
FGRRES_00294	glycosyl hydrolase	Six-hairpin glycosidase;Glycoside hydrolase, family 76;Glycoside hydrolase, family 76;Glycoside hydrolase, family 76;Glycoside hydrolase, family 76;Glycoside hydrolase, family 76;Glycoside hydrolase, family 76;Glycoside hydrolase, family 76;Glycoside hydrolase, family 76;Glycoside hydrolase, family 76;Glycoside hydrolase, family 76;Glycoside hydrolase, family 76;Six-hairpin glycosidase-like	Non-effector	1	#N/A	#N/A	#N/A	N/A
FGRRES_05983	cellobiose dehydrogenase	Glucose-methanol-choline oxidoreductase, N-terminal;Glucose-methanol-choline oxidoreductase, C-terminal;FAD/NAD(P)-binding domain;FAD/NAD(P)-binding domain;FAD/NAD(P)-binding domain;Glucose-methanol-choline oxidoreductase, N-terminal;Glucose-methanol-choline oxidoreductase, N-terminal;Glucose-methanol-choline oxidoreductase, N-terminal;Glucose-methanol-choline oxidoreductase, N-terminal;Glucose-m…	Non-effector	1	#N/A	#N/A	#N/A	N/A
FGRRES_01239	hypothetical protein FGSG_01239	N/A	Effector	0.567	#N/A	#N/A	#N/A	N/A
FGRRES_07238	related to beta- exoglucanase	Carbohydrate-binding WSC, subgroup;Carbohydrate-binding WSC;Carbohydrate-binding WSC;Carbohydrate-binding WSC;Carbohydrate-binding WSC;Carbohydrate-binding WSC;Carbohydrate-binding WSC;Carbohydrate-binding WSC;Carbohydrate-binding WSC;Carbohydrate-binding WSC;Carbohydrate-binding WSC;Carbohydrate-binding WSC;Carbohydrate-binding WSC	Non-effector	1	#N/A	#N/A	#N/A	N/A
FGRRES_02685_M	unnamed protein product	N/A	Effector	0.895	#N/A	#N/A	#N/A	N/A
FGRRES_15469	unnamed protein product	N/A	Effector	0.999	#N/A	#N/A	#N/A	N/A
FGRRES_16408	unnamed protein product	Chitin-binding, type 1;Chitin-binding, type 1;Chitin-binding, type 1;Chitin-binding, type 1;Chitin-binding, type 1;Chitin-binding, type 1;Chitin-binding, type 1;Chitin-binding, type 1;Chitin-binding, type 1;Chitin-binding, type 1;Chitin-binding, type 1;Chitin-binding, type 1;Chitin-binding, type 1;Chitin-binding, type 1;Chitin-binding, type 1;Chitin-binding, type 1;Chitin-binding, type 1;Chitin-b…	Effector	0.504	#N/A	#N/A	#N/A	N/A
FGRRES_00847	hypothetical protein FPSE_11620	N/A	Effector	0.512	#N/A	#N/A	#N/A	N/A
FGRRES_03123	hypothetical protein FPSE_02100	Cell wall mannoprotein 1;Cell wall mannoprotein 1;Cell wall mannoprotein 1;Cell wall mannoprotein 1;Cell wall mannoprotein 1;Cell wall mannoprotein 1;Cell wall mannoprotein 1;Cell wall mannoprotein 1;Cell wall mannoprotein 1	Effector	0.99	#N/A	#N/A	#N/A	N/A
FGRRES_09127	hypothetical protein FGSG_09127	N/A	Effector	1	#N/A	#N/A	#N/A	N/A
FGRRES_08387	hypothetical protein FGSG_08387	#N/A	Effector	0.948	#N/A	#N/A	#N/A	N/A
FGRRES_03156	hypothetical protein FGSG_03156	N/A	Effector	0.702	#N/A	#N/A	#N/A	N/A
FGRRES_01660	hypothetical protein FGSG_01660	N/A	Effector	0.738	#N/A	#N/A	#N/A	N/A
FGRRES_03209	triacylglycerol lipase fgl4	Carboxylesterase, type B;Alpha/Beta hydrolase fold;Alpha/Beta hydrolase fold;Alpha/Beta hydrolase fold;Carboxylesterase type B, active site;Carboxylesterase type B, active site;Carboxylesterase type B, active site;Carboxylesterase type B, active site;Carboxylesterase type B, active site;Carboxylesterase type B, active site;Carboxylesterase type B, active site;Carboxylesterase type B, active site;…	Non-effector	1	#N/A	#N/A	#N/A	N/A
FGRRES_01240	triacylglycerol lipase	Fungal lipase-like domain;Alpha/Beta hydrolase fold;Alpha/Beta hydrolase fold;Alpha/Beta hydrolase fold;Alpha/Beta hydrolase fold;Alpha/Beta hydrolase fold;Alpha/Beta hydrolase fold;Alpha/Beta hydrolase fold;Alpha/Beta hydrolase fold;Alpha/Beta hydrolase fold;Alpha/Beta hydrolase fold;Alpha/Beta hydrolase fold;Alpha/Beta hydrolase fold	Non-effector	1	#N/A	#N/A	#N/A	N/A
FGRRES_09646	related to laccase precursor	Cupredoxin;Multicopper oxidase, type 3;Multicopper oxidase, type 2;Cupredoxin;Multicopper oxidase, type 1;Multicopper oxidase, type 1;Multicopper oxidase, type 1;Multicopper oxidase, type 1;Multicopper oxidase, type 1;Multicopper oxidase, type 1;Multicopper oxidase, type 1;Multicopper oxidase, type 1;Multicopper oxidase, type 1;Multicopper oxidase, type 1;Multicopper oxidase, type 1;Cupredoxin;Cu…	Non-effector	1	#N/A	#N/A	#N/A	N/A
FGRRES_04678	mannan endo- -beta-mannosidase b	Glycoside hydrolase, catalytic domain;Glycoside hydrolase, family 5;Glycoside hydrolase, family 5;Glycoside hydrolase, family 5;Glycoside hydrolase, family 5;Glycoside hydrolase, family 5;Glycoside hydrolase, family 5;Glycoside hydrolase, family 5;Glycoside hydrolase, family 5;Glycoside hydrolase, family 5;Glycoside hydrolase, family 5;Glycoside hydrolase superfamily	Non-effector	1	#N/A	#N/A	#N/A	N/A
FGRRES_03687_M	lipase 1	Carboxylesterase, type B;Alpha/Beta hydrolase fold;Alpha/Beta hydrolase fold;Alpha/Beta hydrolase fold;Carboxylesterase type B, active site;Carboxylesterase type B, conserved site;Carboxylesterase type B, conserved site;Carboxylesterase type B, conserved site;Carboxylesterase type B, conserved site;Carboxylesterase type B, conserved site;Carboxylesterase type B, conserved site;Carboxylesterase ty…	Non-effector	1	#N/A	#N/A	#N/A	N/A
FGRRES_09142	kelch domain-containing protein 8a	Kelch repeat type 1;Kelch repeat type 1;Kelch-type beta propeller;Kelch repeat type 1;Kelch repeat type 1;Kelch repeat type 1;Kelch repeat type 1;Kelch repeat type 1;Kelch repeat type 1;Kelch repeat type 1;Kelch repeat type 1;Kelch repeat type 1;Kelch repeat type 1;Kelch repeat type 1	Non-effector	1	#N/A	#N/A	#N/A	N/A
FGRRES_11496	hypothetical protein FGSG_11496	RlpA-like double-psi beta-barrel domain;Expansin, cellulose-binding-like domain;Expansin, cellulose-binding-like domain;Expansin, cellulose-binding-like domain;Expansin, cellulose-binding-like domain;Expansin, cellulose-binding-like domain;Expansin, cellulose-binding-like domain;Expansin, cellulose-binding-like domain;Expansin, cellulose-binding-like domain;Expansin, cellulose-binding-like domain…	Non-effector	0.74	#N/A	#N/A	#N/A	N/A
FGRRES_08048	hypothetical protein FGSG_08048	LVIVD;Choice-of-anchor B domain;Choice-of-anchor B domain;Choice-of-anchor B domain;Choice-of-anchor B domain;Choice-of-anchor B domain;Choice-of-anchor B domain;Choice-of-anchor B domain;Choice-of-anchor B domain;Choice-of-anchor B domain;Choice-of-anchor B domain;Choice-of-anchor B domain	Non-effector	1	#N/A	#N/A	#N/A	N/A
FGRRES_05970	hypothetical protein FGSG_05970	N/A	Non-effector	1	#N/A	#N/A	#N/A	N/A
FGRRES_05763	fungistatic metabolite	Carbohydrate-binding WSC, subgroup;Carbohydrate-binding WSC;Domain of unknown function DUF1996;Domain of unknown function DUF1996;Domain of unknown function DUF1996;Domain of unknown function DUF1996;Domain of unknown function DUF1996;Domain of unknown function DUF1996;Domain of unknown function DUF1996;Domain of unknown function DUF1996;Carbohydrate-binding WSC;Carbohydrate-binding WSC	Non-effector	1	#N/A	#N/A	#N/A	N/A
FGRRES_00571	exoglucanase type c precursor	Glycoside hydrolase, family 7;Cellulose-binding domain, fungal;Glycoside hydrolase, family 7;Glycoside hydrolase, family 7;Cellulose-binding domain, fungal;Cellulose-binding domain, fungal;Cellulose-binding domain, fungal;Cellulose-binding domain, fungal;Cellulose-binding domain, fungal;Cellulose-binding domain, fungal;Cellulose-binding domain, fungal;Cellulose-binding domain, fungal;Cellulose-bi…	Non-effector	1	#N/A	#N/A	#N/A	N/A
FGRRES_11205	epl1 protein	Cerato-platanin;RlpA-like double-psi beta-barrel domain;RlpA-like double-psi beta-barrel domain;RlpA-like double-psi beta-barrel domain;RlpA-like double-psi beta-barrel domain;RlpA-like double-psi beta-barrel domain;RlpA-like double-psi beta-barrel domain;RlpA-like double-psi beta-barrel domain;RlpA-like double-psi beta-barrel domain;RlpA-like double-psi beta-barrel domain	Non-effector	0.733	#N/A	#N/A	#N/A	N/A
FGRRES_06110	endoglucanase-4 precursor	Glycoside hydrolase, family 61;Glycoside hydrolase, family 61;Glycoside hydrolase, family 61;Glycoside hydrolase, family 61;Glycoside hydrolase, family 61;Glycoside hydrolase, family 61;Glycoside hydrolase, family 61;Glycoside hydrolase, family 61;Glycoside hydrolase, family 61;Glycoside hydrolase, family 61	Non-effector	0.958	#N/A	#N/A	#N/A	N/A
FGRRES_11184	endoglucanase e1	Glycoside hydrolase, family 5;Glycoside hydrolase, catalytic domain;Glycoside hydrolase, catalytic domain;Glycoside hydrolase, catalytic domain;Glycoside hydrolase, catalytic domain;Glycoside hydrolase, catalytic domain;Glycoside hydrolase, catalytic domain;Glycoside hydrolase, catalytic domain;Glycoside hydrolase, catalytic domain;Glycoside hydrolase, catalytic domain;Glycoside hydrolase, cataly…	Non-effector	1	#N/A	#N/A	#N/A	N/A
FGRRES_11112	endoglucanase e	SGNH hydrolase-type esterase domain;SGNH hydrolase-type esterase domain;SGNH hydrolase-type esterase domain;SGNH hydrolase-type esterase domain;SGNH hydrolase-type esterase domain;SGNH hydrolase-type esterase domain;SGNH hydrolase-type esterase domain;SGNH hydrolase-type esterase domain;SGNH hydrolase-type esterase domain;SGNH hydrolase-type esterase domain;SGNH hydrolase-type esterase domain	Non-effector	1	#N/A	#N/A	#N/A	N/A
FGRRES_08907	endoglucanase c	N/A	Non-effector	0.661	#N/A	#N/A	#N/A	N/A
FGRRES_03893	amidohydrolase family protein	Metal-dependent hydrolase, composite domain;Amidohydrolase-related;Metal-dependent hydrolase, composite domain;Metal-dependent hydrolase, composite domain;Metal-dependent hydrolase, composite domain;Metal-dependent hydrolase, composite domain;Metal-dependent hydrolase, composite domain;Metal-dependent hydrolase, composite domain;Metal-dependent hydrolase, composite domain;Metal-dependent hydrolas…	Non-effector	1	#N/A	#N/A	#N/A	N/A
FGRRES_03003	alpha-n-arabinofuranosidase alpha-l-arabinofuranosidase	Glycoside hydrolase, family 43;Glycosyl hydrolase, five-bladed beta-propellor domain;Glycoside hydrolase, family 43;Glycoside hydrolase, family 43;Glycoside hydrolase, family 43;Glycoside hydrolase, family 43;Glycoside hydrolase, family 43;Glycoside hydrolase, family 43;Glycoside hydrolase, family 43;Glycoside hydrolase, family 43;Glycoside hydrolase, family 43;Glycoside hydrolase, family 43;Glyc…	Non-effector	0.999	#N/A	#N/A	#N/A	N/A
FGRRES_01437	hypothetical protein FGSG_01437	N/A	Effector	0.948	#N/A	#N/A	#N/A	N/A
FGRRES_01603	triacylglycerol lipase	Carboxylesterase, type B;Alpha/Beta hydrolase fold;Alpha/Beta hydrolase fold;Alpha/Beta hydrolase fold;Carboxylesterase type B, active site;Carboxylesterase type B, active site;Carboxylesterase type B, active site;Carboxylesterase type B, active site;Carboxylesterase type B, active site;Carboxylesterase type B, active site;Carboxylesterase type B, active site;Carboxylesterase type B, active site;…	Non-effector	1	#N/A	#N/A	#N/A	N/A
FGRRES_09093	hypothetical protein FGSG_09093	Kelch repeat type 1;Domain of unknown function DUF1929;Domain of unknown function DUF1929;Immunoglobulin-like fold;PAN/Apple domain;Galactose oxidase, beta-propeller;Galactose oxidase, beta-propeller;Galactose oxidase, beta-propeller;Galactose oxidase, beta-propeller;Galactose oxidase, beta-propeller;Galactose oxidase, beta-propeller;Galactose oxidase, beta-propeller;Galactose oxidase, beta-prope…	Non-effector	1	#N/A	#N/A	#N/A	N/A
FGRRES_03858	beta-glucosidase m	Glycoside hydrolase, family 3, N-terminal;Glycoside hydrolase, family 3, N-terminal;Fibronectin type III-like domain;Glycoside hydrolase family 3 C-terminal domain;Glycoside hydrolase family 3 C-terminal domain;Glycoside hydrolase, family 3, N-terminal;Glycoside hydrolase, family 3, N-terminal;Glycoside hydrolase family 3;Glycoside hydrolase family 3;Glycoside hydrolase family 3;Glycoside hydrola…	Non-effector	1	#N/A	#N/A	#N/A	N/A
FGRRES_02202	hypothetical protein FGSG_02202	Glycoside hydrolase, family 61;Glycoside hydrolase, family 61;Glycoside hydrolase, family 61;Glycoside hydrolase, family 61;Glycoside hydrolase, family 61;Glycoside hydrolase, family 61;Glycoside hydrolase, family 61;Glycoside hydrolase, family 61;Glycoside hydrolase, family 61;Glycoside hydrolase, family 61	Non-effector	0.995	#N/A	#N/A	#N/A	N/A
FGRRES_01636	hypothetical protein FGSG_01636	N/A	Non-effector	1	#N/A	#N/A	#N/A	N/A
FGRRES_06888	endo- -beta-glucanase	Concanavalin A-like lectin/glucanase domain;Concanavalin A-like lectin/glucanase domain;Concanavalin A-like lectin/glucanase domain;Concanavalin A-like lectin/glucanase domain;Concanavalin A-like lectin/glucanase domain;Concanavalin A-like lectin/glucanase domain;Concanavalin A-like lectin/glucanase domain;Concanavalin A-like lectin/glucanase domain;Glycoside hydrolase family 16;Glycoside hydrola…	Non-effector	1	#N/A	#N/A	#N/A	N/A
FGRRES_07993	hypothetical protein FGSG_07993	Glycoside hydrolase, family 3, N-terminal;Glycoside hydrolase, family 3, N-terminal;Glycoside hydrolase family 3 C-terminal domain;Glycoside hydrolase family 3 C-terminal domain;Glycoside hydrolase, family 3, N-terminal;Glycoside hydrolase, family 3, N-terminal;Glycoside hydrolase family 3;Glycoside hydrolase family 3;Glycoside hydrolase family 3;Glycoside hydrolase family 3;Glycoside hydrolase f…	Non-effector	1	#N/A	#N/A	#N/A	N/A
FGRRES_02328	conidial pigment biosynthesis oxidase arb2 brown2	Cupredoxin;Cupredoxin;Cupredoxin;Multicopper oxidase, type 2;Multicopper oxidase, type 3;Multicopper oxidase, type 1;Multicopper oxidase, type 1;Multicopper oxidase, type 1;Multicopper oxidases, conserved site;Multicopper oxidase, copper-binding site;Multicopper oxidase, copper-binding site;Multicopper oxidase, copper-binding site;Multicopper oxidase, copper-binding site;Multicopper oxidase, copp…	Non-effector	1	#N/A	#N/A	#N/A	N/A
FGRRES_04239_M	unnamed protein product	N/A	Effector	0.999	#N/A	#N/A	#N/A	N/A
FGRRES_11033	hypothetical protein FGSG_11033	N/A	Effector	0.791	#N/A	#N/A	#N/A	N/A
FGRRES_01754	hypothetical protein FGSG_01754	N/A	Effector	0.836	#N/A	#N/A	#N/A	N/A
FGRRES_11143	rhamnogalacturonate lyase c	Carboxypeptidase, regulatory domain;Rhamnogalacturonan lyase, domain II;Rhamnogalacturonan lyase, domain III;Galactose-binding domain-like;Galactose-binding domain-like;Galactose-binding domain-like;Galactose-binding domain-like;Galactose-binding domain-like;Galactose-binding domain-like;Galactose-binding domain-like;Galactose-binding domain-like;Galactose-binding domain-like;Galactose-binding do…	Non-effector	1	#N/A	#N/A	#N/A	N/A
FGRRES_02917	related to cellobiose dehydrogenase	Glucose-methanol-choline oxidoreductase, C-terminal;Glucose-methanol-choline oxidoreductase, N-terminal;Glucose-methanol-choline oxidoreductase, N-terminal;FAD/NAD(P)-binding domain;FAD/NAD(P)-binding domain;FAD/NAD(P)-binding domain;Glucose-methanol-choline oxidoreductase, N-terminal;Glucose-methanol-choline oxidoreductase, N-terminal;Glucose-methanol-choline oxidoreductase, N-terminal;Glucose-m…	Non-effector	1	#N/A	#N/A	#N/A	N/A
FGRRES_03483	pectin lyase b precursor	Pectate lyase/Amb allergen;Pectate lyase/Amb allergen;Pectin lyase fold;Pectin lyase fold;Pectin lyase fold;Pectin lyase fold;Pectin lyase fold;Pectin lyase fold;Pectin lyase fold;Pectin lyase fold;Pectin lyase fold;Pectin lyase fold;Pectin lyase fold;Pectin lyase fold/virulence factor	Non-effector	1	#N/A	#N/A	#N/A	N/A
FGRRES_01872	malate dehydrogenase	Protein of unknown function DUF3455;Protein of unknown function DUF3455;Protein of unknown function DUF3455;Protein of unknown function DUF3455;Protein of unknown function DUF3455;Protein of unknown function DUF3455;Protein of unknown function DUF3455;Protein of unknown function DUF3455;Protein of unknown function DUF3455;Protein of unknown function DUF3455;Protein of unknown function DUF3455	Non-effector	0.878	#N/A	#N/A	#N/A	N/A
FGRRES_06497	hypothetical protein FGSG_06497	Alpha/Beta hydrolase fold;Alpha/beta hydrolase fold-5;Alpha/beta hydrolase fold-5;Alpha/beta hydrolase fold-5;Alpha/beta hydrolase fold-5;Alpha/beta hydrolase fold-5;Alpha/beta hydrolase fold-5;Alpha/beta hydrolase fold-5;Alpha/beta hydrolase fold-5;Alpha/Beta hydrolase fold	Non-effector	1	#N/A	#N/A	#N/A	N/A
FGRRES_06466	hypothetical protein FGSG_06466	N/A	Non-effector	0.661	#N/A	#N/A	#N/A	N/A
FGRRES_05628	hypothetical protein FGSG_05628	Tyrosinase copper-binding domain;Uncharacterised domain, di-copper centre;Tyrosinase copper-binding domain;Tyrosinase copper-binding domain;Tyrosinase copper-binding domain;Tyrosinase copper-binding domain;Tyrosinase copper-binding domain;Tyrosinase copper-binding domain;Tyrosinase copper-binding domain;Tyrosinase copper-binding domain;Tyrosinase copper-binding domain;Tyrosinase copper-binding do…	Non-effector	1	#N/A	#N/A	#N/A	N/A
FGRRES_04380	hypothetical protein FGSG_04380	N/A	Non-effector	1	#N/A	#N/A	#N/A	N/A
FGRRES_03609	hypothetical protein FGSG_03609	Glycoside hydrolase, family 43;Concanavalin A-like lectin/glucanase domain;Glycosyl hydrolase, five-bladed beta-propellor domain;Glycosyl hydrolase, five-bladed beta-propellor domain;Glycoside hydrolase, family 43;Glycoside hydrolase, family 43;Glycoside hydrolase, family 43;Glycoside hydrolase, family 43;Glycoside hydrolase, family 43;Glycoside hydrolase, family 43;Glycoside hydrolase, family 43…	Non-effector	1	#N/A	#N/A	#N/A	N/A
FGRRES_03531	hypothetical protein FGSG_03531	Tyrosinase copper-binding domain;Tyrosinase copper-binding domain;Uncharacterised domain, di-copper centre;Uncharacterised domain, di-copper centre;Tyrosinase copper-binding domain;Tyrosinase copper-binding domain;Tyrosinase copper-binding domain;Tyrosinase copper-binding domain;Tyrosinase copper-binding domain;Tyrosinase copper-binding domain;Tyrosinase copper-binding domain;Tyrosinase copper-bi…	Non-effector	1	#N/A	#N/A	#N/A	N/A
FGRRES_02408	glucan endo- -beta-glucosidase	Beta-1,3-glucanase, N-terminal;Beta-1,3-glucanase, N-terminal;Beta-1,3-glucanase, N-terminal;Beta-1,3-glucanase, N-terminal;Beta-1,3-glucanase, N-terminal;Beta-1,3-glucanase, N-terminal;Beta-1,3-glucanase, N-terminal;Beta-1,3-glucanase, N-terminal;Beta-1,3-glucanase, N-terminal;Beta-1,3-glucanase, N-terminal;Beta-1,3-glucanase, N-terminal	Non-effector	1	#N/A	#N/A	#N/A	N/A
FGRRES_02651	endo- -beta-glucanase	Glycoside hydrolase family 16;Concanavalin A-like lectin/glucanase domain;Concanavalin A-like lectin/glucanase domain;Concanavalin A-like lectin/glucanase domain;Concanavalin A-like lectin/glucanase domain;Concanavalin A-like lectin/glucanase domain;Concanavalin A-like lectin/glucanase domain;Concanavalin A-like lectin/glucanase domain;Concanavalin A-like lectin/glucanase domain;Glycoside hydrola…	Non-effector	0.978	#N/A	#N/A	#N/A	N/A
FGRRES_03034_M	choline dehydrogenase	Glucose-methanol-choline oxidoreductase;FAD/NAD(P)-binding domain;Glucose-methanol-choline oxidoreductase, C-terminal;Glucose-methanol-choline oxidoreductase, N-terminal;Glucose-methanol-choline oxidoreductase, N-terminal;Glucose-methanol-choline oxidoreductase, N-terminal;Glucose-methanol-choline oxidoreductase, N-terminal;Glucose-methanol-choline oxidoreductase, N-terminal;Glucose-methanol-chol…	Non-effector	1	#N/A	#N/A	#N/A	N/A
FGRRES_16018_M	cel1 protein precursor	Glycoside hydrolase, family 61;Glycoside hydrolase, family 61;Glycoside hydrolase, family 61;Glycoside hydrolase, family 61;Glycoside hydrolase, family 61;Glycoside hydrolase, family 61;Glycoside hydrolase, family 61;Glycoside hydrolase, family 61;Glycoside hydrolase, family 61	Non-effector	0.804	#N/A	#N/A	#N/A	N/A
FGRRES_01685	beta-glucosidase 4	Glycoside hydrolase family 1;Glycoside hydrolase, catalytic domain;Glycoside hydrolase family 1;Glycoside hydrolase family 1;Glycoside hydrolase family 1;Glycoside hydrolase family 1;Glycoside hydrolase family 1;Glycoside hydrolase family 1;Glycoside hydrolase family 1;Glycoside hydrolase family 1;Glycoside hydrolase family 1;Glycoside hydrolase superfamily	Non-effector	1	#N/A	#N/A	#N/A	N/A
FGRRES_10986	alcohol oxidase	Glucose-methanol-choline oxidoreductase;FAD/NAD(P)-binding domain;Glucose-methanol-choline oxidoreductase, C-terminal;Glucose-methanol-choline oxidoreductase, N-terminal;Glucose-methanol-choline oxidoreductase, N-terminal;Glucose-methanol-choline oxidoreductase, N-terminal;Glucose-methanol-choline oxidoreductase, N-terminal;Glucose-methanol-choline oxidoreductase, N-terminal;Glucose-methanol-chol…	Non-effector	1	#N/A	#N/A	#N/A	N/A
FGRRES_08987	long chronological lifespan protein 2	N/A	Effector	0.996	#N/A	#N/A	#N/A	N/A
FGRRES_06465	haloacetate dehalogenase h-1	Alpha/beta hydrolase fold-1;Alpha/Beta hydrolase fold;Alpha/Beta hydrolase fold;Alpha/Beta hydrolase fold;Alpha/Beta hydrolase fold;Alpha/Beta hydrolase fold;Alpha/Beta hydrolase fold;Alpha/Beta hydrolase fold;Alpha/Beta hydrolase fold;Alpha/Beta hydrolase fold;Alpha/Beta hydrolase fold;Alpha/Beta hydrolase fold;Alpha/Beta hydrolase fold	Non-effector	1	#N/A	#N/A	#N/A	N/A
FGRRES_04165_M	nucleoporin nup45	Nucleoporin FG repeat;Nucleoporin FG repeat	Non-effector	1	#N/A	#N/A	#N/A	N/A
FGRRES_11488	endo-beta- -glucanase d	Glycoside hydrolase, family 61;Glycoside hydrolase, family 61;Glycoside hydrolase, family 61;Glycoside hydrolase, family 61;Glycoside hydrolase, family 61;Glycoside hydrolase, family 61;Glycoside hydrolase, family 61;Glycoside hydrolase, family 61;Glycoside hydrolase, family 61;Glycoside hydrolase, family 61	Non-effector	0.985	#N/A	#N/A	#N/A	N/A
FGRRES_11095	carbonic anhydrase	Alpha carbonic anhydrase;Alpha carbonic anhydrase;Alpha carbonic anhydrase;Carbonic anhydrase, alpha-class;Carbonic anhydrase, alpha-class;Carbonic anhydrase, alpha-class;Carbonic anhydrase, alpha-class;Carbonic anhydrase, alpha-class;Carbonic anhydrase, alpha-class;Carbonic anhydrase, alpha-class;Alpha carbonic anhydrase;Alpha carbonic anhydrase;Alpha carbonic anhydrase;Alpha carbonic anhydrase;…	Non-effector	0.999	#N/A	#N/A	#N/A	N/A
FGRRES_04848	rhamnogalacturonan acetylesterase precursor	SGNH hydrolase-type esterase domain;SGNH hydrolase-type esterase domain;SGNH hydrolase-type esterase domain;SGNH hydrolase-type esterase domain;SGNH hydrolase-type esterase domain;SGNH hydrolase-type esterase domain;SGNH hydrolase-type esterase domain;SGNH hydrolase-type esterase domain;SGNH hydrolase-type esterase domain;SGNH hydrolase-type esterase domain;SGNH hydrolase-type esterase domain;SGN…	Effector	0.861	#N/A	#N/A	#N/A	N/A
FGRRES_10212	probable rot1 precursor	Cerato-platanin;Cerato-platanin;Cerato-platanin;Cerato-platanin;Cerato-platanin;Cerato-platanin;Cerato-platanin;Cerato-platanin;Cerato-platanin;RlpA-like double-psi beta-barrel domain	Effector	0.959	#N/A	#N/A	#N/A	N/A
FGRRES_08493	hypothetical protein FPSE_04628	N/A	Effector	0.998	#N/A	#N/A	#N/A	N/A
FGRRES_03334	hypothetical protein FGSG_03334	N/A	Effector	0.806	#N/A	#N/A	#N/A	N/A
FGRRES_15437	hypothetical protein FG05_30584	N/A	Effector	1	#N/A	#N/A	#N/A	N/A
FGRRES_11208	xyloglucanase	N/A	Non-effector	1	#N/A	#N/A	#N/A	N/A
FGRRES_16877	unnamed protein product	N/A	Non-effector	1	#N/A	#N/A	#N/A	N/A
FGRRES_08116	salicylate hydroxylase	FAD-binding domain;FAD/NAD(P)-binding domain;FAD/NAD(P)-binding domain;FAD/NAD(P)-binding domain;FAD/NAD(P)-binding domain;FAD/NAD(P)-binding domain;FAD/NAD(P)-binding domain;FAD/NAD(P)-binding domain;FAD/NAD(P)-binding domain;FAD/NAD(P)-binding domain;FAD/NAD(P)-binding domain	Non-effector	1	#N/A	#N/A	#N/A	N/A
FGRRES_09522	related to tyrosinase precursor	Tyrosinase copper-binding domain;Tyrosinase copper-binding domain;Uncharacterised domain, di-copper centre;Uncharacterised domain, di-copper centre;Uncharacterised domain, di-copper centre;Tyrosinase copper-binding domain;Tyrosinase copper-binding domain;Tyrosinase copper-binding domain;Tyrosinase copper-binding domain;Tyrosinase copper-binding domain;Tyrosinase copper-binding domain;Tyrosinase c…	Non-effector	1	#N/A	#N/A	#N/A	N/A
FGRRES_11386	related to triacylglycerol lipase ii precursor	Alpha/Beta hydrolase fold;Carboxylesterase, type B;Carboxylesterase, type B;Carboxylesterase, type B;Carboxylesterase, type B;Carboxylesterase, type B;Carboxylesterase, type B;Carboxylesterase, type B;Carboxylesterase, type B;Carboxylesterase, type B;Carboxylesterase, type B;Carboxylesterase, type B;Alpha/Beta hydrolase fold	Non-effector	1	#N/A	#N/A	#N/A	N/A
FGRRES_04704	related to glucoamylase precursor	Chitin-binding, domain 3;Chitin-binding, domain 3;Chitin-binding, domain 3;Chitin-binding, domain 3;Chitin-binding, domain 3;Chitin-binding, domain 3;Chitin-binding, domain 3	Non-effector	0.503	#N/A	#N/A	#N/A	N/A
FGRRES_12119	related to cellulose-binding gdsl lipase acylhydrolase	GDSL lipase/esterase;SGNH hydrolase-type esterase domain;SGNH hydrolase-type esterase domain;SGNH hydrolase-type esterase domain;SGNH hydrolase-type esterase domain;SGNH hydrolase-type esterase domain;SGNH hydrolase-type esterase domain;SGNH hydrolase-type esterase domain;SGNH hydrolase-type esterase domain;SGNH hydrolase-type esterase domain;SGNH hydrolase-type esterase domain;SGNH hydrolase-typ…	Non-effector	0.88	#N/A	#N/A	#N/A	N/A
FGRRES_00028	probable metalloprotease mep1	Metallopeptidase, catalytic domain;Peptidase M43, pregnancy-associated plasma-A;Peptidase M43, pregnancy-associated plasma-A;Peptidase M43, pregnancy-associated plasma-A;Peptidase M43, pregnancy-associated plasma-A;Peptidase M43, pregnancy-associated plasma-A;Peptidase M43, pregnancy-associated plasma-A;Peptidase M43, pregnancy-associated plasma-A;Peptidase M43, pregnancy-associated plasma-A;Pept…	Non-effector	0.703	#N/A	#N/A	#N/A	N/A
FGRRES_05847	probable chitin binding protein	Chitin-binding, type 1;NodB homology domain;Chitin-binding, type 1;Chitin-binding, type 1;Chitin-binding, type 1;NodB homology domain;NodB homology domain;NodB homology domain;Chitin-binding, type 1, conserved site;Chitin-binding, type 1, conserved site;Chitin-binding, type 1, conserved site;Chitin-binding, type 1, conserved site;Chitin-binding, type 1, conserved site;Chitin-binding, type 1, cons…	Non-effector	1	#N/A	#N/A	#N/A	N/A
FGRRES_03908	pectate lyase plyb	Pectate lyase/Amb allergen;Pectate lyase/Amb allergen;Pectin lyase fold;Pectin lyase fold;Pectin lyase fold;Pectin lyase fold;Pectin lyase fold;Pectin lyase fold;Pectin lyase fold;Pectin lyase fold;Pectin lyase fold;Pectin lyase fold/virulence factor	Non-effector	0.983	#N/A	#N/A	#N/A	N/A
FGRRES_08549	pathogenesis-related protein pr5k (thaumatin family)	Thaumatin;Thaumatin;Thaumatin;Thaumatin;Thaumatin;Thaumatin;Thaumatin;Thaumatin;Thaumatin;Thaumatin;Thaumatin;Thaumatin;Thaumatin;Thaumatin;Thaumatin;Thaumatin;Thaumatin	Non-effector	1	#N/A	#N/A	#N/A	N/A
FGRRES_06612	oxalate decarboxylase	Cupin 1;RmlC-like jelly roll fold;Bicupin, oxalate decarboxylase/oxidase;Cupin 1;Cupin 1;Cupin 1;Cupin 1;Cupin 1;Cupin 1;Cupin 1;Cupin 1;Cupin 1;Cupin 1;Cupin 1;RmlC-like cupin domain	Non-effector	1	#N/A	#N/A	#N/A	N/A
FGRRES_10604	laccase precursor	Cupredoxin;Cupredoxin;Multicopper oxidase, type 1;Multicopper oxidase, type 3;Multicopper oxidase, type 2;Multicopper oxidase, type 2;Multicopper oxidase, type 2;Multicopper oxidase, type 2;Multicopper oxidase, type 2;Multicopper oxidase, type 2;Multicopper oxidase, type 2;Multicopper oxidase, type 2;Cupredoxin;Cupredoxin;Cupredoxin	Non-effector	1	#N/A	#N/A	#N/A	N/A
FGRRES_07772	hypothetical protein FGSG_07772	Concanavalin A-like lectin/glucanase domain;Glycoside hydrolase family 16;Glycoside hydrolase family 16;Glycoside hydrolase family 16;Glycoside hydrolase family 16;Glycoside hydrolase family 16;Glycoside hydrolase family 16;Glycoside hydrolase family 16;Glycoside hydrolase family 16;Glycoside hydrolase family 16;Glycoside hydrolase family 16;Glycoside hydrolase family 16;Glycoside hydrolase famil…	Non-effector	0.929	#N/A	#N/A	#N/A	N/A
FGRRES_03986	hypothetical protein FGSG_03986	Endonuclease/exonuclease/phosphatase;Endonuclease/exonuclease/phosphatase;Endonuclease/exonuclease/phosphatase;Endonuclease/exonuclease/phosphatase;Endonuclease/exonuclease/phosphatase;Endonuclease/exonuclease/phosphatase;Endonuclease/exonuclease/phosphatase;Endonuclease/exonuclease/phosphatase;Endonuclease/exonuclease/phosphatase;Endonuclease/exonuclease/phosphatase;Endonuclease/exonuclease/phos…	Non-effector	1	#N/A	#N/A	#N/A	N/A
FGRRES_03894_M	hypothetical protein FGSG_03894	N/A	Non-effector	0.839	#N/A	#N/A	#N/A	N/A
FGRRES_03883	hypothetical protein FGSG_03883	Chitobiase/beta-hexosaminidase domain 2-like;Glycosyl hydrolase family 115;Glycosyl hydrolase family 115;Glycosyl hydrolase family 115;Glycosyl hydrolase family 115;Glycosyl hydrolase family 115;Glycosyl hydrolase family 115;Glycosyl hydrolase family 115;Glycosyl hydrolase family 115;Glycosyl hydrolase family 115;Chitobiase/beta-hexosaminidase domain 2-like	Non-effector	1	#N/A	#N/A	#N/A	N/A
FGRRES_03052	hypothetical protein FGSG_03052	N/A	Non-effector	1	#N/A	#N/A	#N/A	N/A
FGRRES_01728	hypothetical protein FGSG_01728	Domain of unknown function DUF1996;Domain of unknown function DUF1996;Domain of unknown function DUF1996;Domain of unknown function DUF1996;Domain of unknown function DUF1996;Domain of unknown function DUF1996;Domain of unknown function DUF1996;Domain of unknown function DUF1996;Domain of unknown function DUF1996;Domain of unknown function DUF1996	Non-effector	0.998	#N/A	#N/A	#N/A	N/A
FGRRES_16708	hypothetical protein FG05_06741	Kelch-type beta propeller;Kelch-type beta propeller;Kelch-type beta propeller;Kelch-type beta propeller;Kelch-type beta propeller;Kelch-type beta propeller;Kelch-type beta propeller;Kelch-type beta propeller;Kelch-type beta propeller;Kelch-type beta propeller;Kelch-type beta propeller;Galactose oxidase/kelch, beta-propeller;Galactose oxidase/kelch, beta-propeller	Non-effector	1	#N/A	#N/A	#N/A	N/A
FGRRES_03114	glutamate carboxypeptidase 2	Transferrin receptor-like, dimerisation domain;Transferrin receptor-like, dimerisation domain;PA domain;PA domain;Peptidase M28;Transferrin receptor-like, dimerisation domain;Transferrin receptor-like, dimerisation domain;Glutamate carboxypeptidase 2 homologue;Glutamate carboxypeptidase 2 homologue;Glutamate carboxypeptidase 2 homologue;Glutamate carboxypeptidase 2 homologue;Glutamate carboxypept…	Non-effector	1	#N/A	#N/A	#N/A	N/A
FGRRES_13189	arabinoxylan arabinofuranohydrolase	Cellulose binding, type IV;Galactose-binding domain-like;Glycosyl hydrolase, five-bladed beta-propellor domain;Carbohydrate binding module family 6;Glycoside hydrolase, family 43;Glycoside hydrolase, family 43;Glycoside hydrolase, family 43;Glycoside hydrolase, family 43;Glycoside hydrolase, family 43;Glycoside hydrolase, family 43;Glycoside hydrolase, family 43;Glycoside hydrolase, family 43;Car…	Non-effector	1	#N/A	#N/A	#N/A	N/A
FGRRES_01993	amidohydrolase ytcj-like	Metal-dependent hydrolase, composite domain;Metal-dependent hydrolase, composite domain;Amidohydrolase 3;Amidohydrolase 3;Amidohydrolase 3;Amidohydrolase 3;Amidohydrolase 3;Amidohydrolase 3;Amidohydrolase 3;Amidohydrolase 3;Amidohydrolase 3;Amidohydrolase 3;Amidohydrolase 3;Amidohydrolase 3;Metal-dependent hydrolase, composite domain;Metal-dependent hydrolase;Metal-dependent hydrolase	Non-effector	1	#N/A	#N/A	#N/A	N/A
FGRRES_03842	alpha-amylase a type-1 2	Glycosyl hydrolase, family 13, subfamily, catalytic domain;Glycoside hydrolase, catalytic domain;Glycosyl hydrolase, family 13, all-beta;Glycosyl hydrolase, family 13, catalytic domain;Glycosyl hydrolase, family 13, catalytic domain;Glycoside hydrolase, family 13;Glycoside hydrolase, family 13;Glycoside hydrolase, family 13;Glycoside hydrolase, family 13;Glycoside hydrolase, family 13;Glycoside h…	Non-effector	1	#N/A	#N/A	#N/A	N/A
FGRRES_15885	alcohol dehydrogenase	Glucose-methanol-choline oxidoreductase;Glucose-methanol-choline oxidoreductase, N-terminal;Glucose-methanol-choline oxidoreductase, C-terminal;FAD/NAD(P)-binding domain;FAD/NAD(P)-binding domain;Glucose-methanol-choline oxidoreductase, N-terminal;Glucose-methanol-choline oxidoreductase, N-terminal;Glucose-methanol-choline oxidoreductase, N-terminal;Glucose-methanol-choline oxidoreductase, N-term…	Non-effector	1	#N/A	#N/A	#N/A	N/A
FGRRES_03394	secreted protein	Necrosis inducing protein;Necrosis inducing protein;Necrosis inducing protein;Necrosis inducing protein;Necrosis inducing protein;Necrosis inducing protein;Necrosis inducing protein;Necrosis inducing protein;Necrosis inducing protein;Necrosis inducing protein;Necrosis inducing protein;Necrosis inducing protein	Non-effector	0.975	#N/A	#N/A	#N/A	N/A
FGRRES_00184	hypothetical protein FPSE_06928	Concanavalin A-like lectin/glucanase domain;Glycoside hydrolase family 16;Glycoside hydrolase family 16;Glycoside hydrolase family 16;Glycoside hydrolase family 16;Glycoside hydrolase family 16;Glycoside hydrolase family 16;Glycoside hydrolase family 16;Glycoside hydrolase family 16;Glycoside hydrolase family 16;Glycoside hydrolase family 16;Glycoside hydrolase family 16;Glycoside hydrolase famil…	Non-effector	1	#N/A	#N/A	#N/A	N/A
FGRRES_03896	hypothetical protein FGSG_03896	N/A	Non-effector	0.997	#N/A	#N/A	#N/A	N/A
FGRRES_03816_M	probable lactonohydrolase	SMP-30/Gluconolactonase/LRE-like region;Six-bladed beta-propeller, TolB-like;Six-bladed beta-propeller, TolB-like;Six-bladed beta-propeller, TolB-like;Six-bladed beta-propeller, TolB-like;Six-bladed beta-propeller, TolB-like;Six-bladed beta-propeller, TolB-like;Six-bladed beta-propeller, TolB-like;Six-bladed beta-propeller, TolB-like;Six-bladed beta-propeller, TolB-like;Six-bladed beta-propeller,…	Non-effector	1	#N/A	#N/A	#N/A	N/A
FGRRES_11066	mannan endo- -beta-mannosidase c	Cellulose-binding domain, fungal;Cellulose-binding domain, fungal;Glycoside hydrolase, family 5;Glycoside hydrolase, catalytic domain;Glycoside hydrolase, catalytic domain;Cellulose-binding domain, fungal;Cellulose-binding domain, fungal;Cellulose-binding domain, fungal;Cellulose-binding domain, fungal;Cellulose-binding domain, fungal;Cellulose-binding domain, fungal;Cellulose-binding domain, fun…	Non-effector	1	#N/A	#N/A	#N/A	N/A
FGRRES_01711	triacylglycerol lipase	Carboxylesterase, type B;Alpha/Beta hydrolase fold;Alpha/Beta hydrolase fold;Alpha/Beta hydrolase fold;Alpha/Beta hydrolase fold;Alpha/Beta hydrolase fold;Alpha/Beta hydrolase fold;Alpha/Beta hydrolase fold;Alpha/Beta hydrolase fold;Alpha/Beta hydrolase fold;Alpha/Beta hydrolase fold	Non-effector	1	#N/A	#N/A	#N/A	N/A
FGRRES_10316	hypothetical protein FGSG_10316	Protein of unknown function DUF3455;Protein of unknown function DUF3455;Protein of unknown function DUF3455;Protein of unknown function DUF3455;Protein of unknown function DUF3455;Protein of unknown function DUF3455;Protein of unknown function DUF3455;Protein of unknown function DUF3455;Protein of unknown function DUF3455;Protein of unknown function DUF3455;Protein of unknown function DUF3455	Non-effector	0.823	#N/A	#N/A	#N/A	N/A
FGRRES_08238	hypothetical protein FGSG_08238	N/A	Effector	0.509	#N/A	#N/A	#N/A	N/A
FGRRES_03599	hypothetical protein FGSG_03599	Extracellular membrane protein, CFEM domain;Extracellular membrane protein, CFEM domain;Extracellular membrane protein, CFEM domain;Extracellular membrane protein, CFEM domain;Extracellular membrane protein, CFEM domain;Extracellular membrane protein, CFEM domain;Extracellular membrane protein, CFEM domain;Extracellular membrane protein, CFEM domain;Extracellular membrane protein, CFEM domain;Ext…	Effector	0.97	#N/A	#N/A	#N/A	N/A
FGRRES_15714_M	unnamed protein product	Histidine phosphatase superfamily;Histidine phosphatase superfamily;Histidine phosphatase superfamily;Histidine phosphatase superfamily;Histidine phosphatase superfamily;Histidine phosphatase superfamily;Histidine phosphatase superfamily;Histidine phosphatase superfamily;Histidine phosphatase superfamily;Histidine phosphatase superfamily;Histidine phosphatase superfamily	Non-effector	1	#N/A	#N/A	#N/A	N/A
FGRRES_06549	related to chitin binding protein	Chitin-binding, type 1;Chitin-binding, type 1;Chitin-binding, type 1;NodB homology domain;NodB homology domain;NodB homology domain;NodB homology domain;Chitin-binding, type 1, conserved site;Chitin-binding, type 1, conserved site;Chitin-binding, type 1, conserved site;Chitin-binding, type 1, conserved site;Chitin-binding, type 1, conserved site;Chitin-binding, type 1, conserved site;Chitin-bindi…	Non-effector	1	#N/A	#N/A	#N/A	N/A
FGRRES_07010	protein rds1	Ferritin-like superfamily;Ferritin-like superfamily	Non-effector	0.993	#N/A	#N/A	#N/A	N/A
FGRRES_09291	pectate lyase b precursor	Pectate lyase/Amb allergen;Pectin lyase fold;Pectate lyase/Amb allergen;Pectate lyase/Amb allergen;Pectate lyase/Amb allergen;Pectate lyase/Amb allergen;Pectate lyase/Amb allergen;Pectate lyase/Amb allergen;Pectate lyase/Amb allergen;Pectate lyase/Amb allergen;Pectate lyase/Amb allergen;Pectate lyase/Amb allergen;Pectate lyase/Amb allergen;Pectin lyase fold/virulence factor	Non-effector	0.866	#N/A	#N/A	#N/A	N/A
FGRRES_07794	pectate lyase a	Pectate lyase/Amb allergen;Pectin lyase fold;Pectate lyase/Amb allergen;Pectate lyase/Amb allergen;Pectate lyase/Amb allergen;Pectate lyase/Amb allergen;Pectate lyase/Amb allergen;Pectate lyase/Amb allergen;Pectate lyase/Amb allergen;Pectate lyase/Amb allergen;Pectate lyase/Amb allergen;Pectate lyase/Amb allergen;Pectate lyase/Amb allergen;Pectin lyase fold/virulence factor	Non-effector	0.98	#N/A	#N/A	#N/A	N/A
FGRRES_09475	hypothetical protein FGSG_09475	Endonuclease/exonuclease/phosphatase;Endonuclease/exonuclease/phosphatase;Endonuclease/exonuclease/phosphatase;Endonuclease/exonuclease/phosphatase;Endonuclease/exonuclease/phosphatase;Endonuclease/exonuclease/phosphatase;Endonuclease/exonuclease/phosphatase;Endonuclease/exonuclease/phosphatase;Endonuclease/exonuclease/phosphatase;Endonuclease/exonuclease/phosphatase;Endonuclease/exonuclease/phos…	Non-effector	1	#N/A	#N/A	#N/A	N/A
FGRRES_07695	hypothetical protein FGSG_07695	Glycoside hydrolase, family 43;Concanavalin A-like lectin/glucanase domain;Glycosyl hydrolase, five-bladed beta-propellor domain;Glycosyl hydrolase, five-bladed beta-propellor domain;Glycoside hydrolase, family 43;Glycoside hydrolase, family 43;Glycoside hydrolase, family 43;Glycoside hydrolase, family 43;Glycoside hydrolase, family 43;Glycoside hydrolase, family 43;Glycoside hydrolase, family 43…	Non-effector	1	#N/A	#N/A	#N/A	N/A
FGRRES_03954	hypothetical protein FGSG_03954	Putative peptidase domain, HRXXH;Metallopeptidase, catalytic domain;Metallopeptidase, catalytic domain;Metallopeptidase, catalytic domain;Metallopeptidase, catalytic domain;Metallopeptidase, catalytic domain;Metallopeptidase, catalytic domain;Metallopeptidase, catalytic domain;Metallopeptidase, catalytic domain;Metallopeptidase, catalytic domain;Metallopeptidase, catalytic domain;Metallopeptidase…	Non-effector	0.996	#N/A	#N/A	#N/A	N/A
FGRRES_02721	hypothetical protein FGSG_02721	Lactonase, 7-bladed beta propeller;WD40/YVTN repeat-like-containing domain;WD40/YVTN repeat-like-containing domain;WD40/YVTN repeat-like-containing domain;WD40/YVTN repeat-like-containing domain;WD40/YVTN repeat-like-containing domain;WD40/YVTN repeat-like-containing domain;WD40/YVTN repeat-like-containing domain;WD40/YVTN repeat-like-containing domain;WD40/YVTN repeat-like-containing domain;WD40…	Non-effector	1	#N/A	#N/A	#N/A	N/A
FGRRES_02204	hypothetical protein FGSG_02204	Alpha/Beta hydrolase fold;Peptidase S28;Peptidase S28;Peptidase S28;Peptidase S28;Peptidase S28;Peptidase S28;Peptidase S28;Peptidase S28;Peptidase S28;Peptidase S28;Peptidase S28;Alpha/Beta hydrolase fold;Alpha/Beta hydrolase fold	Non-effector	1	#N/A	#N/A	#N/A	N/A
FGRRES_11097	hypothetical protein FG05_11097	Carbohydrate-binding WSC, subgroup;Domain of unknown function DUF1929;Galactose oxidase, beta-propeller;Glyoxal oxidase, N-terminal;Immunoglobulin-like fold;Carbohydrate-binding WSC;Carbohydrate-binding WSC;Carbohydrate-binding WSC;Carbohydrate-binding WSC;Carbohydrate-binding WSC;Carbohydrate-binding WSC;Carbohydrate-binding WSC;Carbohydrate-binding WSC;Carbohydrate-binding WSC;Carbohydrate-bind…	Non-effector	1	#N/A	#N/A	#N/A	N/A
FGRRES_01621	glycoside hydrolase family 5 protein	Glycoside hydrolase, family 5;Glycoside hydrolase, catalytic domain;Glycoside hydrolase, catalytic domain;Glycoside hydrolase, catalytic domain;Glycoside hydrolase, catalytic domain;Glycoside hydrolase, catalytic domain;Glycoside hydrolase, catalytic domain;Glycoside hydrolase, catalytic domain;Glycoside hydrolase, catalytic domain;Glycoside hydrolase, catalytic domain;Glycoside hydrolase, cataly…	Non-effector	0.994	#N/A	#N/A	#N/A	N/A
FGRRES_11008	choline dehydrogenase	Glucose-methanol-choline oxidoreductase;Glucose-methanol-choline oxidoreductase;FAD/NAD(P)-binding domain;Glucose-methanol-choline oxidoreductase, N-terminal;Glucose-methanol-choline oxidoreductase, C-terminal;FAD/NAD(P)-binding domain;FAD/NAD(P)-binding domain;FAD/NAD(P)-binding domain;FAD/NAD(P)-binding domain;FAD/NAD(P)-binding domain;FAD/NAD(P)-binding domain;FAD/NAD(P)-binding domain;FAD/NAD…	Non-effector	1	#N/A	#N/A	#N/A	N/A
FGRRES_07678	acid phosphatase	Phosphoesterase;Phosphoesterase;Phosphoesterase;Phosphoesterase;Phosphoesterase;Phosphoesterase;Phosphoesterase;Phosphoesterase;Phosphoesterase	Non-effector	1	#N/A	#N/A	#N/A	N/A
FGRRES_05052	acetylornithine deacetylase	Peptidase M20, dimerisation domain;Peptidase M20, dimerisation domain;Peptidase M20, dimerisation domain;Peptidase M20;Peptidase M20;Peptidase M20;ArgE/DapE/ACY1/CPG2/YscS, conserved site;ArgE/DapE/ACY1/CPG2/YscS, conserved site;ArgE/DapE/ACY1/CPG2/YscS, conserved site;ArgE/DapE/ACY1/CPG2/YscS, conserved site;ArgE/DapE/ACY1/CPG2/YscS, conserved site;ArgE/DapE/ACY1/CPG2/YscS, conserved site;ArgE/D…	Non-effector	1	#N/A	#N/A	#N/A	N/A
FGRRES_03304	cutinase 1	Alpha/Beta hydrolase fold;Cutinase;Cutinase;Cutinase;Cutinase;Cutinase;Cutinase;Cutinase;Cutinase;Cutinase;Cutinase;Cutinase;Alpha/Beta hydrolase fold	Effector	0.648	#N/A	#N/A	#N/A	N/A
FGRRES_04583	small secreted protein	N/A	Effector	0.967	#N/A	#N/A	#N/A	N/A
FGRRES_07921	hypothetical protein FGSG_07921	N/A	Effector	0.575	#N/A	#N/A	#N/A	N/A
FGRRES_07829	hypothetical protein FGSG_07829	Cupredoxin;Cupredoxin;Cupredoxin;Cupredoxin;Cupredoxin;Cupredoxin;Cupredoxin;Cupredoxin;Cupredoxin;Cupredoxin;Cupredoxin;Cupredoxin	Effector	0.944	#N/A	#N/A	#N/A	N/A
FGRRES_05046	hypothetical protein FGSG_05046	N/A	Effector	1	#N/A	#N/A	#N/A	N/A
FGRRES_03748	hypothetical protein FGSG_03748	Protein of unknown function DUF4237;Protein of unknown function DUF4237;Protein of unknown function DUF4237;Protein of unknown function DUF4237;Protein of unknown function DUF4237;Protein of unknown function DUF4237;Protein of unknown function DUF4237;Protein of unknown function DUF4237;Protein of unknown function DUF4237	Effector	0.553	#N/A	#N/A	#N/A	N/A
FGRRES_07639	xylanase 27	Concanavalin A-like lectin/glucanase domain;Glycoside hydrolase, family 43;Glycosyl hydrolase, five-bladed beta-propellor domain;Glycoside hydrolase, family 43;Glycoside hydrolase, family 43;Glycoside hydrolase, family 43;Glycoside hydrolase, family 43;Glycoside hydrolase, family 43;Glycoside hydrolase, family 43;Glycoside hydrolase, family 43;Glycoside hydrolase, family 43;Glycoside hydrolase, f…	Non-effector	1	#N/A	#N/A	#N/A	N/A
FGRRES_06117	rhamnogalacturonate lyase precursor	Galactose-binding domain-like;Rhamnogalacturonan lyase, domain III;Rhamnogalacturonan lyase, domain II;Carboxypeptidase, regulatory domain;Carboxypeptidase, regulatory domain;Carboxypeptidase, regulatory domain;Carboxypeptidase, regulatory domain;Carboxypeptidase, regulatory domain;Carboxypeptidase, regulatory domain;Carboxypeptidase, regulatory domain;Carboxypeptidase, regulatory domain;Carboxyp…	Non-effector	1	#N/A	#N/A	#N/A	N/A
FGRRES_06017	related to npp1 domain protein	Necrosis inducing protein;Necrosis inducing protein;Necrosis inducing protein;Necrosis inducing protein;Necrosis inducing protein;Necrosis inducing protein;Necrosis inducing protein;Necrosis inducing protein;Necrosis inducing protein;Necrosis inducing protein	Non-effector	0.968	#N/A	#N/A	#N/A	N/A
FGRRES_03695	related to endoglucanase iv precursor	Glycoside hydrolase, family 61;Glycoside hydrolase, family 61;Glycoside hydrolase, family 61;Glycoside hydrolase, family 61;Glycoside hydrolase, family 61;Glycoside hydrolase, family 61;Glycoside hydrolase, family 61;Glycoside hydrolase, family 61;Glycoside hydrolase, family 61;Glycoside hydrolase, family 61;Glycoside hydrolase, family 61	Non-effector	0.515	#N/A	#N/A	#N/A	N/A
FGRRES_03916	rds1 protein	N/A	Non-effector	1	#N/A	#N/A	#N/A	N/A
FGRRES_16459	pirin (iron-binding nuclear protein)	RmlC-like jelly roll fold;Pirin, N-terminal domain;Pirin, C-terminal domain;Pirin;Pirin;Pirin;Pirin;Pirin;Pirin;Pirin;Pirin;RmlC-like cupin domain;RmlC-like cupin domain	Non-effector	1	#N/A	#N/A	#N/A	N/A
FGRRES_01607	pectin lyase b precursor	Pectate lyase/Amb allergen;Pectate lyase/Amb allergen;Pectin lyase fold;Pectin lyase fold;Pectin lyase fold;Pectin lyase fold;Pectin lyase fold;Pectin lyase fold;Pectin lyase fold;Pectin lyase fold;Pectin lyase fold;Pectin lyase fold;Pectin lyase fold;Pectin lyase fold/virulence factor	Non-effector	1	#N/A	#N/A	#N/A	N/A
FGRRES_03526	parallel beta-helix repeat protein	Pectin lyase fold/virulence factor	Non-effector	0.774	#N/A	#N/A	#N/A	N/A
FGRRES_11602	meiotic sister chromatid recombination protein 1	Putative stress-responsive protein;Putative stress-responsive protein;Putative stress-responsive protein;Putative stress-responsive protein;Putative stress-responsive protein;Putative stress-responsive protein;Putative stress-responsive protein;Putative stress-responsive protein;Putative stress-responsive protein;Putative stress-responsive protein	Non-effector	1	#N/A	#N/A	#N/A	N/A
FGRRES_11493	hypothetical protein FGSG_11493	Necrosis inducing protein;Necrosis inducing protein;Necrosis inducing protein;Necrosis inducing protein;Necrosis inducing protein;Necrosis inducing protein;Necrosis inducing protein;Necrosis inducing protein;Necrosis inducing protein;Necrosis inducing protein	Non-effector	0.916	#N/A	#N/A	#N/A	N/A
FGRRES_06775	hypothetical protein FGSG_06775	Domain of unknown function DUF1996;Domain of unknown function DUF1996;Domain of unknown function DUF1996;Domain of unknown function DUF1996;Domain of unknown function DUF1996;Domain of unknown function DUF1996;Domain of unknown function DUF1996;Domain of unknown function DUF1996;Domain of unknown function DUF1996;Domain of unknown function DUF1996;Domain of unknown function DUF1996	Non-effector	1	#N/A	#N/A	#N/A	N/A
FGRRES_02841	hypothetical protein FGSG_02841	N/A	Non-effector	1	#N/A	#N/A	#N/A	N/A
FGRRES_11228	gmc oxidoreductase	Glucose-methanol-choline oxidoreductase;FAD/NAD(P)-binding domain;FAD/NAD(P)-binding domain;Glucose-methanol-choline oxidoreductase, N-terminal;Glucose-methanol-choline oxidoreductase, C-terminal;Glucose-methanol-choline oxidoreductase, C-terminal;Glucose-methanol-choline oxidoreductase, C-terminal;Glucose-methanol-choline oxidoreductase, N-terminal;Glucose-methanol-choline oxidoreductase, N-term…	Non-effector	1	#N/A	#N/A	#N/A	N/A
FGRRES_03795	cellulase precursor	Cellulose-binding domain, fungal;Glycoside hydrolase, family 5;Cellulose-binding domain, fungal;Glycoside hydrolase, catalytic domain;Glycoside hydrolase, catalytic domain;Cellulose-binding domain, fungal;Cellulose-binding domain, fungal;Cellulose-binding domain, fungal;Cellulose-binding domain, fungal;Cellulose-binding domain, fungal;Cellulose-binding domain, fungal;Cellulose-binding domain, fun…	Non-effector	1	#N/A	#N/A	#N/A	N/A
FGRRES_06452	bifunctional xylanase deacetylase	NodB homology domain;NodB homology domain;NodB homology domain;NodB homology domain;NodB homology domain;NodB homology domain;NodB homology domain;NodB homology domain;NodB homology domain;NodB homology domain;NodB homology domain;NodB homology domain;NodB homology domain;Glycoside hydrolase/deacetylase, beta/alpha-barrel	Non-effector	0.876	#N/A	#N/A	#N/A	N/A
FGRRES_06993	bacterial-type extracellular deoxyribonuclease	Domain of unknown function DUF1524;Domain of unknown function DUF1524;Domain of unknown function DUF1524;Domain of unknown function DUF1524;Domain of unknown function DUF1524;Domain of unknown function DUF1524;Domain of unknown function DUF1524;Domain of unknown function DUF1524;Domain of unknown function DUF1524;Domain of unknown function DUF1524;Domain of unknown function DUF1524	Non-effector	0.999	#N/A	#N/A	#N/A	N/A
FGRRES_01829	aldose 1-epimerase	Glycoside hydrolase-type carbohydrate-binding, subgroup;Aldose 1-/Glucose-6-phosphate 1-epimerase;Aldose 1-/Glucose-6-phosphate 1-epimerase;Aldose 1-/Glucose-6-phosphate 1-epimerase;Aldose 1-/Glucose-6-phosphate 1-epimerase;Aldose 1-/Glucose-6-phosphate 1-epimerase;Aldose 1-/Glucose-6-phosphate 1-epimerase;Aldose 1-/Glucose-6-phosphate 1-epimerase;Aldose 1-/Glucose-6-phosphate 1-epimerase;Aldose …	Non-effector	1	#N/A	#N/A	#N/A	N/A
FGRRES_00742	related to s-adenosylmethionine:diacylglycerol 3-amino-3-carboxypropyl transferase	Protein of unknown function DUF3419;Protein of unknown function DUF3419;S-adenosyl-L-methionine-dependent methyltransferase;S-adenosyl-L-methionine-dependent methyltransferase;S-adenosyl-L-methionine-dependent methyltransferase;S-adenosyl-L-methionine-dependent methyltransferase;S-adenosyl-L-methionine-dependent methyltransferase;S-adenosyl-L-methionine-dependent methyltransferase;S-adenosyl-L-me…	Non-effector	1	#N/A	#N/A	#N/A	N/A
FGRRES_04029	hypothetical protein FGSG_04029	N/A	Non-effector	0.95	#N/A	#N/A	#N/A	N/A
FGRRES_03674_M	unnamed protein product	Protein of unknown function DUF4237;Protein of unknown function DUF4237;Protein of unknown function DUF4237;Protein of unknown function DUF4237;Protein of unknown function DUF4237;Protein of unknown function DUF4237;Protein of unknown function DUF4237;Protein of unknown function DUF4237;Protein of unknown function DUF4237;Protein of unknown function DUF4237;Protein of unknown function DUF4237	Effector	0.623	#N/A	#N/A	#N/A	N/A
FGRRES_16845	sulphydryl oxidase protein	Pyridine nucleotide-disulphide oxidoreductase, class-II;Pyridine nucleotide-disulphide oxidoreductase, class-II;FAD/NAD(P)-binding domain;FAD/NAD(P)-binding domain;FAD/NAD(P)-binding domain;FAD/NAD(P)-binding domain;FAD/NAD(P)-binding domain;FAD/NAD(P)-binding domain;FAD/NAD(P)-binding domain;FAD/NAD(P)-binding domain;FAD/NAD(P)-binding domain;FAD/NAD(P)-binding domain;FAD/NAD(P)-binding domain;F…	Non-effector	1	#N/A	#N/A	#N/A	N/A
FGRRES_04471	hypothetical protein FGSG_04471	N/A	Effector	0.971	#N/A	#N/A	#N/A	N/A
FGRRES_00989	rhamnogalacturonase b precursor	Rhamnogalacturonase B;Galactose-binding domain-like;Rhamnogalacturonase B, N-terminal;Glycoside hydrolase-type carbohydrate-binding, subgroup;Rhamnogalacturonan lyase, domain III;Carboxypeptidase, regulatory domain;Rhamnogalacturonan lyase, domain II;Rhamnogalacturonan lyase, domain II;Rhamnogalacturonan lyase, domain II;Rhamnogalacturonan lyase, domain II;Rhamnogalacturonan lyase, domain II;Rham…	Non-effector	1	#N/A	#N/A	#N/A	N/A
FGRRES_05163	hypothetical protein FGSG_05163	Heterokaryon incompatibility Het-C;Heterokaryon incompatibility Het-C;Heterokaryon incompatibility Het-C;Heterokaryon incompatibility Het-C;Heterokaryon incompatibility Het-C;Heterokaryon incompatibility Het-C;Heterokaryon incompatibility Het-C;Heterokaryon incompatibility Het-C;Heterokaryon incompatibility Het-C;Heterokaryon incompatibility Het-C	Non-effector	1	#N/A	#N/A	#N/A	N/A
FGRRES_07608	5 3 -nucleotidase	Survival protein SurE-like phosphatase/nucleotidase;Survival protein SurE-like phosphatase/nucleotidase;Survival protein SurE-like phosphatase/nucleotidase;Survival protein SurE-like phosphatase/nucleotidase;Survival protein SurE-like phosphatase/nucleotidase;Survival protein SurE-like phosphatase/nucleotidase;Survival protein SurE-like phosphatase/nucleotidase;Survival protein SurE-like phosphat…	Non-effector	0.978	#N/A	#N/A	#N/A	N/A
FGRRES_03584	ricin b lectin	N/A	Effector	0.999	#N/A	#N/A	#N/A	N/A
FGRRES_03049	related to alpha-l-arabinofuranosidase ii precursor	Alpha-L-arabinofuranosidase;Glycosyl hydrolase, five-bladed beta-propellor domain;Glycoside hydrolase, family 43;Glycoside hydrolase, family 43;Glycoside hydrolase, family 43;Glycoside hydrolase, family 43;Glycoside hydrolase, family 43;Glycoside hydrolase, family 43;Glycoside hydrolase, family 43;Glycoside hydrolase, family 43;Glycoside hydrolase, family 43;Glycosyl hydrolase, five-bladed beta-p…	Non-effector	0.998	#N/A	#N/A	#N/A	N/A
FGRRES_03121	pectin lyase precursor	Pectate lyase/Amb allergen;Pectate lyase/Amb allergen;Pectin lyase fold;Pectin lyase fold;Pectin lyase fold;Pectin lyase fold;Pectin lyase fold;Pectin lyase fold;Pectin lyase fold;Pectin lyase fold;Pectin lyase fold;Pectin lyase fold;Pectin lyase fold;Pectin lyase fold/virulence factor	Non-effector	1	#N/A	#N/A	#N/A	N/A
FGRRES_03598	bnr asp-box repeat domain protein	Sialidases;Sialidases;Sialidases;Sialidases;Sialidases;Sialidases;Sialidases;Sialidases;Sialidases;Sialidases;Sialidases;Sialidases	Non-effector	1	#N/A	#N/A	#N/A	N/A
FGRRES_10609	fad binding domain-containing protein	CO dehydrogenase flavoprotein-like, FAD-binding, subdomain 2;FAD linked oxidase, N-terminal;FAD-binding, type 2, subdomain 1;FAD-binding, type 2, subdomain 1;FAD-binding, type 2, subdomain 1;FAD-binding, type 2, subdomain 1;FAD-binding, type 2, subdomain 1;FAD-binding, type 2, subdomain 1;FAD-binding, type 2, subdomain 1;FAD-binding, type 2, subdomain 1;FAD-binding, type 2;FAD-binding, type 2;FAD…	Non-effector	1	yes	yes	#N/A	EC:1.1.1.158
FGRRES_10611	fad linked oxidase-like protein	FAD-binding, type 2, subdomain 1;CO dehydrogenase flavoprotein-like, FAD-binding, subdomain 2;FAD linked oxidase, N-terminal;FAD linked oxidase, N-terminal;FAD linked oxidase, N-terminal;FAD linked oxidase, N-terminal;FAD linked oxidase, N-terminal;FAD linked oxidase, N-terminal;FAD linked oxidase, N-terminal;FAD linked oxidase, N-terminal;FAD-binding, type 2;FAD-binding, type 2;FAD-binding, type…	Non-effector	1	yes	yes	#N/A	EC:1.1.1.158
FGRRES_15982	fad binding domain-containing protein	Berberine/berberine-like;CO dehydrogenase flavoprotein-like, FAD-binding, subdomain 2;FAD linked oxidase, N-terminal;FAD linked oxidase, N-terminal;FAD linked oxidase, N-terminal;FAD linked oxidase, N-terminal;FAD linked oxidase, N-terminal;FAD linked oxidase, N-terminal;FAD linked oxidase, N-terminal;FAD linked oxidase, N-terminal;FAD-binding, type 2;FAD-binding, type 2;FAD-binding, type 2;FAD-b…	Non-effector	1	yes	yes	#N/A	EC:1.1.1.158
FGRRES_13450	isoamyl alcohol	CO dehydrogenase flavoprotein-like, FAD-binding, subdomain 2;FAD-binding, type 2, subdomain 1;Berberine/berberine-like;FAD linked oxidase, N-terminal;FAD linked oxidase, N-terminal;FAD linked oxidase, N-terminal;FAD linked oxidase, N-terminal;FAD linked oxidase, N-terminal;FAD linked oxidase, N-terminal;FAD linked oxidase, N-terminal;FAD linked oxidase, N-terminal;FAD-binding, type 2;FAD-binding,…	Non-effector	1	#N/A	#N/A	#N/A	EC:1.1.1.158
FGRRES_16657	6-hydroxy-d-nicotine oxidase	CO dehydrogenase flavoprotein-like, FAD-binding, subdomain 2;FAD linked oxidase, N-terminal;FAD linked oxidase, N-terminal;FAD linked oxidase, N-terminal;FAD linked oxidase, N-terminal;FAD linked oxidase, N-terminal;FAD linked oxidase, N-terminal;FAD linked oxidase, N-terminal;FAD linked oxidase, N-terminal;FAD-binding, type 2;FAD-binding, type 2;FAD-binding, type 2	Non-effector	1	#N/A	#N/A	#N/A	EC:1.1.1.158
FGRRES_07661	fad binding domain-containing protein	FAD-binding, type 2, subdomain 1;CO dehydrogenase flavoprotein-like, FAD-binding, subdomain 2;FAD linked oxidase, N-terminal;FAD linked oxidase, N-terminal;FAD linked oxidase, N-terminal;FAD linked oxidase, N-terminal;FAD linked oxidase, N-terminal;FAD linked oxidase, N-terminal;FAD linked oxidase, N-terminal;FAD linked oxidase, N-terminal;FAD-binding, type 2;FAD-binding, type 2;FAD-binding, type…	Non-effector	1	#N/A	#N/A	#N/A	EC:1.1.1.158
FGRRES_17459	fad-linked oxidoreductase yvdp	CO dehydrogenase flavoprotein-like, FAD-binding, subdomain 2;Berberine/berberine-like;FAD linked oxidase, N-terminal;FAD linked oxidase, N-terminal;FAD linked oxidase, N-terminal;FAD linked oxidase, N-terminal;FAD linked oxidase, N-terminal;FAD linked oxidase, N-terminal;FAD linked oxidase, N-terminal;FAD linked oxidase, N-terminal;FAD-binding, type 2;FAD-binding, type 2;FAD-binding, type 2;FAD-b…	Non-effector	1	#N/A	#N/A	#N/A	EC:1.1.1.158
FGRRES_03972	hypothetical protein FGSG_03972	FAD linked oxidase, N-terminal;Berberine/berberine-like;CO dehydrogenase flavoprotein-like, FAD-binding, subdomain 2;CO dehydrogenase flavoprotein-like, FAD-binding, subdomain 2;CO dehydrogenase flavoprotein-like, FAD-binding, subdomain 2;CO dehydrogenase flavoprotein-like, FAD-binding, subdomain 2;CO dehydrogenase flavoprotein-like, FAD-binding, subdomain 2;CO dehydrogenase flavoprotein-like, FA…	Non-effector	1	#N/A	#N/A	#N/A	EC:1.1.1.158
FGRRES_07838	probable isoamyl alcohol oxidase	CO dehydrogenase flavoprotein-like, FAD-binding, subdomain 2;FAD-binding, type 2, subdomain 1;Berberine/berberine-like;FAD linked oxidase, N-terminal;FAD linked oxidase, N-terminal;FAD linked oxidase, N-terminal;FAD linked oxidase, N-terminal;FAD linked oxidase, N-terminal;FAD linked oxidase, N-terminal;FAD linked oxidase, N-terminal;FAD linked oxidase, N-terminal;FAD-binding, type 2;FAD-binding,…	Non-effector	1	#N/A	#N/A	#N/A	EC:1.1.1.158
FGRRES_00100	6-hydroxy-d-nicotine oxidase	CO dehydrogenase flavoprotein-like, FAD-binding, subdomain 2;FAD linked oxidase, N-terminal;FAD linked oxidase, N-terminal;FAD linked oxidase, N-terminal;FAD linked oxidase, N-terminal;FAD linked oxidase, N-terminal;FAD linked oxidase, N-terminal;FAD linked oxidase, N-terminal;FAD linked oxidase, N-terminal;FAD-binding, type 2;FAD-binding, type 2;FAD-binding, type 2;FAD-binding, type 2;FAD-bindin…	Non-effector	1	#N/A	#N/A	#N/A	EC:1.1.1.158
FGRRES_03307	6-hydroxy-d-nicotine oxidase	CO dehydrogenase flavoprotein-like, FAD-binding, subdomain 2;FAD linked oxidase, N-terminal;Berberine/berberine-like;Berberine/berberine-like;Berberine/berberine-like;Berberine/berberine-like;Berberine/berberine-like;Berberine/berberine-like;Berberine/berberine-like;Berberine/berberine-like;FAD-binding, type 2;FAD-binding, type 2;FAD-binding, type 2	Non-effector	1	#N/A	#N/A	#N/A	EC:1.1.1.158
FGRRES_04732	6-hydroxy-d-nicotine oxidase	CO dehydrogenase flavoprotein-like, FAD-binding, subdomain 2;FAD linked oxidase, N-terminal;FAD-binding, type 2, subdomain 1;FAD-binding, type 2, subdomain 1;FAD-binding, type 2, subdomain 1;Oxygen oxidoreductase covalent FAD-binding site;Oxygen oxidoreductase covalent FAD-binding site;Oxygen oxidoreductase covalent FAD-binding site;Oxygen oxidoreductase covalent FAD-binding site;Oxygen oxidoredu…	Non-effector	1	#N/A	#N/A	#N/A	EC:1.1.1.158
FGRRES_16111_M	unnamed protein product	FAD-binding, type 2, subdomain 1;CO dehydrogenase flavoprotein-like, FAD-binding, subdomain 2;FAD linked oxidase, N-terminal;Berberine/berberine-like;Berberine/berberine-like;Berberine/berberine-like;Berberine/berberine-like;Berberine/berberine-like;Berberine/berberine-like;Berberine/berberine-like;Berberine/berberine-like;FAD-binding, type 2;FAD-binding, type 2;FAD-binding, type 2;FAD-binding, t…	Non-effector	1	#N/A	#N/A	#N/A	EC:1.1.1.158
FGRRES_10998	related to 6-hydroxy-d-nicotine oxidase	CO dehydrogenase flavoprotein-like, FAD-binding, subdomain 2;FAD linked oxidase, N-terminal;Berberine/berberine-like;FAD-binding, type 2, subdomain 1;FAD-binding, type 2, subdomain 1;FAD-binding, type 2, subdomain 1;FAD-binding, type 2, subdomain 1;FAD-binding, type 2, subdomain 1;FAD-binding, type 2, subdomain 1;FAD-binding, type 2, subdomain 1;FAD-binding, type 2, subdomain 1;FAD-binding, type …	Non-effector	1	#N/A	#N/A	#N/A	EC:1.1.1.158
FGRRES_08824	berberine bridge enzyme	Berberine/berberine-like;FAD-binding, type 2, subdomain 1;FAD linked oxidase, N-terminal;FAD linked oxidase, N-terminal;FAD linked oxidase, N-terminal;FAD linked oxidase, N-terminal;FAD linked oxidase, N-terminal;FAD linked oxidase, N-terminal;FAD linked oxidase, N-terminal;FAD linked oxidase, N-terminal;FAD-binding, type 2;FAD-binding, type 2;FAD-binding, type 2;FAD-binding, type 2;FAD-binding, …	Non-effector	1	#N/A	#N/A	#N/A	EC:1.1.1.158
FGRRES_15958	d-arabinono- -lactone oxidase	FAD-binding, type 2, subdomain 1;D-arabinono-1,4-lactone oxidase;FAD linked oxidase, N-terminal;CO dehydrogenase flavoprotein-like, FAD-binding, subdomain 2;CO dehydrogenase flavoprotein-like, FAD-binding, subdomain 2;CO dehydrogenase flavoprotein-like, FAD-binding, subdomain 2;CO dehydrogenase flavoprotein-like, FAD-binding, subdomain 2;CO dehydrogenase flavoprotein-like, FAD-binding, subdomain …	Non-effector	1	#N/A	#N/A	#N/A	EC:1.1.1.158;EC:1.1.3.37
FGRRES_12835	hypothetical protein FGSG_12835	N/A	Non-effector	0.999	#N/A	yes	#N/A	EC:1.1.1.22
FGRRES_11032	galactose oxidase precursor	Coagulation factor 5/8 C-terminal domain;Kelch repeat type 1;Coagulation factor 5/8 C-terminal domain;Domain of unknown function DUF1929;Galactose oxidase, beta-propeller;Kelch repeat type 1;Galactose-binding domain-like;Immunoglobulin-like fold;Immunoglobulin-like fold;Immunoglobulin-like fold;Immunoglobulin-like fold;Immunoglobulin-like fold;Immunoglobulin-like fold;Immunoglobulin-like fold;Imm…	Non-effector	1	#N/A	#N/A	#N/A	EC:1.1.3.9
FGRRES_03569	galactose oxidase	Kelch repeat type 1;Galactose oxidase, beta-propeller;Immunoglobulin-like fold;Coagulation factor 5/8 C-terminal domain;Galactose-binding domain-like;Galactose-binding domain-like;Domain of unknown function DUF1929;Kelch repeat type 1;Kelch repeat type 1;Kelch repeat type 1;Kelch repeat type 1;Kelch repeat type 1;Kelch repeat type 1;Kelch repeat type 1;Kelch repeat type 1;Coagulation factor 5/8 C…	Non-effector	1	#N/A	#N/A	#N/A	EC:1.1.3.9
FGRRES_16013	manganese peroxidase 2	Fungal ligninase;Haem peroxidase, plant/fungal/bacterial;Haem peroxidase, plant/fungal/bacterial;Haem peroxidase, plant/fungal/bacterial;Haem peroxidase, plant/fungal/bacterial;Haem peroxidase, plant/fungal/bacterial;Haem peroxidase, plant/fungal/bacterial;Peroxidase, active site;Peroxidase, active site;Peroxidase, active site;Peroxidase, active site;Peroxidase, active site;Peroxidase, active sit…	Non-effector	1	#N/A	yes	#N/A	EC:1.11.1.7
FGRRES_03436	sterigmatocystin biosynthesis peroxidase stcc	Chloroperoxidase;Chloroperoxidase;Chloroperoxidase;Chloroperoxidase;Chloroperoxidase;Chloroperoxidase;Chloroperoxidase;Chloroperoxidase;Chloroperoxidase;Chloroperoxidase;Chloroperoxidase;Chloroperoxidase;Chloroperoxidase	Effector	0.665	#N/A	#N/A	#N/A	EC:1.11.1.7
FGRRES_03708	aromatic peroxygenase	Chloroperoxidase;Chloroperoxidase;Chloroperoxidase;Chloroperoxidase;Chloroperoxidase;Chloroperoxidase;Chloroperoxidase;Chloroperoxidase;Chloroperoxidase;Chloroperoxidase;Chloroperoxidase;Chloroperoxidase;Chloroperoxidase	Non-effector	1	#N/A	#N/A	#N/A	EC:1.11.1.7
FGRRES_04434	l-ascorbate peroxidase peroxisomal	Haem peroxidase, plant/fungal/bacterial;Haem peroxidase, plant/fungal/bacterial;Haem peroxidase, plant/fungal/bacterial;Haem peroxidase, plant/fungal/bacterial;Haem peroxidase, plant/fungal/bacterial;Haem peroxidase, plant/fungal/bacterial;Haem peroxidase, plant/fungal/bacterial;Haem peroxidase, plant/fungal/bacterial;Haem peroxidase, plant/fungal/bacterial;Haem peroxidase, plant/fungal/bacterial…	Non-effector	1	#N/A	#N/A	#N/A	EC:1.11.1.7
FGRRES_12369	catalase-peroxidase 2	Haem peroxidase, plant/fungal/bacterial;Catalase-peroxidase haem;Catalase-peroxidase haem;Catalase-peroxidase haem;Catalase-peroxidase haem;Catalase-peroxidase haem;Haem peroxidase, plant/fungal/bacterial;Haem peroxidase, plant/fungal/bacterial;Haem peroxidase, plant/fungal/bacterial;Haem peroxidase, plant/fungal/bacterial;Peroxidases heam-ligand binding site;Peroxidase, active site;Peroxidase, a…	Non-effector	1	#N/A	#N/A	#N/A	EC:1.11.1.7;EC:1.11.1.6
FGRRES_06733	probable catalase-3	Catalase, mono-functional, haem-containing;Catalase core domain;Catalase, mono-functional, haem-containing, clade 2;Catalase core domain;Class I glutamine amidotransferase-like;Catalase core domain;Catalase immune-responsive domain;Catalase immune-responsive domain;Catalase, mono-functional, haem-containing;Catalase haem-binding site;Catalase active site;Catalase active site;Catalase active site;…	Non-effector	1	#N/A	#N/A	#N/A	EC:1.11.1.7;EC:1.11.1.6
FGRRES_04685	related to gpi anchored dioxygenase	Intradiol ring-cleavage dioxygenase, core;Intradiol ring-cleavage dioxygenase, C-terminal;Intradiol ring-cleavage dioxygenase, C-terminal;Intradiol ring-cleavage dioxygenase, C-terminal;Intradiol ring-cleavage dioxygenase, C-terminal;Intradiol ring-cleavage dioxygenase, C-terminal;Intradiol ring-cleavage dioxygenase, C-terminal;Intradiol ring-cleavage dioxygenase, C-terminal;Intradiol ring-cleava…	Non-effector	1	#N/A	#N/A	#N/A	EC:1.13.11
FGRRES_01982	related to protocatechuate -dioxygenase beta subunit	Intradiol ring-cleavage dioxygenase, C-terminal;Intradiol ring-cleavage dioxygenase, core;Intradiol ring-cleavage dioxygenase, core;Intradiol ring-cleavage dioxygenase, core;Intradiol ring-cleavage dioxygenase, core;Intradiol ring-cleavage dioxygenase, core;Intradiol ring-cleavage dioxygenase, core;Intradiol ring-cleavage dioxygenase, core;Intradiol ring-cleavage dioxygenase, core;Intradiol ring-…	Non-effector	1	#N/A	#N/A	#N/A	EC:1.13.11
FGRRES_10587	hypothetical protein FGSG_10587	Copper amine oxidase;Copper amine oxidase, C-terminal;Copper amine oxidase, C-terminal;Copper amine oxidase, N2-terminal;Copper amine oxidase, N2-terminal;Copper amine oxidase, C-terminal;Domain of unknown function DUF1965;Copper amine oxidase;Copper amine oxidase;Copper amine oxidase, N-terminal;Copper amine oxidase, N-terminal;Copper amine oxidase, C-terminal	Non-effector	1	#N/A	#N/A	#N/A	EC:1.4.3.21
FGRRES_10677	peroxisomal amine oxidase (copper-containing)	Copper amine oxidase;Domain of unknown function DUF1965;Copper amine oxidase, C-terminal;Copper amine oxidase, C-terminal;Copper amine oxidase, C-terminal;Copper amine oxidase, C-terminal;Copper amine oxidase, N2-terminal;Copper amine oxidase, N2-terminal;Copper amine oxidase;Copper amine oxidase;Copper amine oxidase;Copper amine oxidase;Copper amine oxidase;Copper amine oxidase;Copper amine oxid…	Non-effector	1	#N/A	#N/A	#N/A	EC:1.4.3.21
FGRRES_03901	hypothetical protein FGSG_03901	Homoserine acetyltransferase;Alpha/beta hydrolase fold-1;Alpha/Beta hydrolase fold;Alpha/Beta hydrolase fold;Alpha/Beta hydrolase fold;Alpha/Beta hydrolase fold;Alpha/Beta hydrolase fold;Alpha/Beta hydrolase fold;Alpha/Beta hydrolase fold;Alpha/Beta hydrolase fold;Alpha/Beta hydrolase fold;Alpha/Beta hydrolase fold;Alpha/Beta hydrolase fold	Non-effector	1	#N/A	yes	#N/A	EC:2.3.1.31;EC:2.3.1
FGRRES_05345	hypothetical protein FGSG_05345	Nucleotide-diphospho-sugar transferases;Glycosyl transferase, family 15;Glycosyl transferase, family 15;Glycosyl transferase, family 15;Glycosyl transferase, family 15;Glycosyl transferase, family 15;Glycosyl transferase, family 15;Glycosyl transferase, family 15;Glycosyl transferase, family 15;Nucleotide-diphospho-sugar transferases;Nucleotide-diphospho-sugar transferases	Non-effector	1	yes	yes	#N/A	EC:2.4.1
FGRRES_03365	endonuclease exonuclease phosphatase family protein	Endonuclease/exonuclease/phosphatase;Endonuclease/exonuclease/phosphatase;Endonuclease/exonuclease/phosphatase;Endonuclease/exonuclease/phosphatase;Endonuclease/exonuclease/phosphatase;Endonuclease/exonuclease/phosphatase;Endonuclease/exonuclease/phosphatase;Endonuclease/exonuclease/phosphatase;Endonuclease/exonuclease/phosphatase;Endonuclease/exonuclease/phosphatase;Endonuclease/exonuclease/phos…	Non-effector	0.844	#N/A	#N/A	#N/A	EC:3.1
FGRRES_08150	hypothetical protein FGSG_08150	Lysophospholipase, catalytic domain;Lysophospholipase, catalytic domain;Lysophospholipase, catalytic domain;Lysophospholipase, catalytic domain;Lysophospholipase, catalytic domain;Lysophospholipase, catalytic domain;Lysophospholipase, catalytic domain;Lysophospholipase, catalytic domain;Lysophospholipase, catalytic domain;Lysophospholipase, catalytic domain;Lysophospholipase, catalytic domain;Lys…	Non-effector	1	#N/A	#N/A	#N/A	EC:3.1.1
FGRRES_04439	unnamed protein product	Pectinesterase, catalytic;Pectin lyase fold;Pectin lyase fold;Pectin lyase fold;Pectin lyase fold;Major intrinsic protein, conserved site;Major intrinsic protein, conserved site;Major intrinsic protein, conserved site;Major intrinsic protein, conserved site;Major intrinsic protein, conserved site;Major intrinsic protein, conserved site;Major intrinsic protein, conserved site;Major intrinsic prote…	Non-effector	1	#N/A	#N/A	#N/A	EC:3.1.1.11;EC:3.1.1.1
FGRRES_03406	pectinesterase precursor	Pectinesterase, catalytic;Pectin lyase fold;Pectin lyase fold;Pectin lyase fold;Pectinesterase, Asp active site;Pectinesterase, Asp active site;Pectinesterase, Asp active site;Pectinesterase, Asp active site;Pectinesterase, Asp active site;Pectinesterase, Asp active site;Pectinesterase, Asp active site;Pectinesterase, Asp active site;Pectin lyase fold/virulence factor	Non-effector	0.999	#N/A	#N/A	#N/A	EC:3.1.1.11;EC:3.1.1.1
FGRRES_16175	serum paraoxonase arylesterase 1	Six-bladed beta-propeller, TolB-like;Six-bladed beta-propeller, TolB-like;Six-bladed beta-propeller, TolB-like;Six-bladed beta-propeller, TolB-like;Six-bladed beta-propeller, TolB-like;Six-bladed beta-propeller, TolB-like;Six-bladed beta-propeller, TolB-like;Six-bladed beta-propeller, TolB-like;Six-bladed beta-propeller, TolB-like;Six-bladed beta-propeller, TolB-like	Non-effector	1	#N/A	#N/A	#N/A	EC:3.1.1.2;EC:3.1.1.1
FGRRES_03944	serum paraoxonase arylesterase 2	Six-bladed beta-propeller, TolB-like;Six-bladed beta-propeller, TolB-like;Six-bladed beta-propeller, TolB-like;Six-bladed beta-propeller, TolB-like;Six-bladed beta-propeller, TolB-like;Six-bladed beta-propeller, TolB-like;Six-bladed beta-propeller, TolB-like;Six-bladed beta-propeller, TolB-like;Six-bladed beta-propeller, TolB-like	Non-effector	1	#N/A	#N/A	#N/A	EC:3.1.1.2;EC:3.1.1.1
FGRRES_06443	related to paf acetylhydrolase family protein	Alpha/beta hydrolase fold-5;Alpha/Beta hydrolase fold;Alpha/Beta hydrolase fold;Platelet-activating factor acetylhydrolase;Platelet-activating factor acetylhydrolase;Platelet-activating factor acetylhydrolase;Platelet-activating factor acetylhydrolase;Platelet-activating factor acetylhydrolase;Platelet-activating factor acetylhydrolase;Platelet-activating factor acetylhydrolase;Alpha/Beta hydrola…	Non-effector	1	#N/A	#N/A	#N/A	EC:3.1.1.47;EC:3.1.1.1
FGRRES_12548	feruloyl esterase	Alpha/Beta hydrolase fold;Tannase/feruloyl esterase;Tannase/feruloyl esterase;Feruloyl esterase B/C;Feruloyl esterase B/C;Feruloyl esterase B/C;Feruloyl esterase B/C;Feruloyl esterase B/C;Feruloyl esterase B/C;Feruloyl esterase B/C;Feruloyl esterase B/C;Alpha/Beta hydrolase fold	Non-effector	1	#N/A	#N/A	#N/A	EC:3.1.1.73;EC:3.1.1.1
FGRRES_15937	feruloyl esterase b-2	Tannase/feruloyl esterase;Alpha/Beta hydrolase fold;Feruloyl esterase B/C;Tannase/feruloyl esterase;Tannase/feruloyl esterase;Tannase/feruloyl esterase;Tannase/feruloyl esterase;Tannase/feruloyl esterase;Tannase/feruloyl esterase;Tannase/feruloyl esterase;Tannase/feruloyl esterase;Tannase/feruloyl esterase;Alpha/Beta hydrolase fold	Non-effector	1	#N/A	#N/A	#N/A	EC:3.1.1.73;EC:3.1.1.1
FGRRES_11548	acetylxylan esterase precursor	Cutinase;Alpha/Beta hydrolase fold;Alpha/Beta hydrolase fold;Alpha/Beta hydrolase fold;Cutinase, monofunctional;Cutinase, monofunctional;Cutinase, monofunctional;Cutinase, monofunctional;Cutinase, monofunctional;Cutinase, monofunctional;Cutinase, monofunctional;Cutinase, monofunctional;Alpha/Beta hydrolase fold	Non-effector	0.884	yes	yes	#N/A	EC:3.1.1.74;EC:3.1.1.1
FGRRES_01570	cutinase precursor	Cutinase, monofunctional;Alpha/Beta hydrolase fold;Cutinase;Cutinase;Cutinase;Cutinase, monofunctional;Cutinase, monofunctional;Cutinase, monofunctional;Cutinase, monofunctional;Cutinase, monofunctional;Cutinase, monofunctional;Cutinase, monofunctional;Cutinase, monofunctional;Alpha/Beta hydrolase fold	Non-effector	1	#N/A	#N/A	#N/A	EC:3.1.1.74;EC:3.1.1.1
FGRRES_20377	unnamed protein product	#N/A	Non-effector	1	#N/A	#N/A	#N/A	EC:3.1.1.74;EC:3.1.1.1
FGRRES_03457	cutinase 3	Cutinase, monofunctional;Alpha/Beta hydrolase fold;Cutinase;Cutinase;Cutinase;Cutinase, monofunctional;Cutinase, monofunctional;Cutinase, monofunctional;Cutinase, monofunctional;Cutinase, monofunctional;Cutinase, monofunctional;Cutinase, monofunctional;Cutinase, monofunctional;Cutinase, monofunctional;Cutinase, monofunctional;Alpha/Beta hydrolase fold	Effector	0.832	#N/A	#N/A	#N/A	EC:3.1.1.74;EC:3.1.1.1
FGRRES_02890	cutinase	Cutinase, monofunctional;Cutinase;Alpha/Beta hydrolase fold;Alpha/Beta hydrolase fold;Alpha/Beta hydrolase fold;Cutinase, monofunctional;Cutinase, monofunctional;Cutinase, monofunctional;Cutinase, monofunctional;Cutinase, monofunctional;Cutinase, monofunctional;Cutinase, monofunctional;Cutinase, monofunctional;Cutinase, monofunctional;Alpha/Beta hydrolase fold	Non-effector	0.656	#N/A	#N/A	#N/A	EC:3.1.1.74;EC:3.1.1.1
FGRRES_03532	trichothecene c-15 esterase	Lipase, secreted;Alpha/Beta hydrolase fold;Alpha/Beta hydrolase fold;Alpha/Beta hydrolase fold;Alpha/Beta hydrolase fold;Alpha/Beta hydrolase fold;Alpha/Beta hydrolase fold;Alpha/Beta hydrolase fold;Alpha/Beta hydrolase fold;Alpha/Beta hydrolase fold;Alpha/Beta hydrolase fold;Alpha/Beta hydrolase fold	Non-effector	1	#N/A	#N/A	#N/A	EC:3.1.1;EC:3.1.1.1;EC:3.1.1.3
FGRRES_04818	hypothetical secretory lipase (family 3)	Alpha/Beta hydrolase fold;Fungal lipase-like domain;Fungal lipase-like domain;Fungal lipase-like domain;Fungal lipase-like domain;Fungal lipase-like domain;Fungal lipase-like domain;Fungal lipase-like domain;Fungal lipase-like domain;Fungal lipase-like domain;Alpha/Beta hydrolase fold	Non-effector	0.999	#N/A	#N/A	#N/A	EC:3.1.1;EC:3.1.1.1;EC:3.1.1.3
FGRRES_05906	extracellular lipase	Alpha/Beta hydrolase fold;Fungal lipase-like domain;Fungal lipase-like domain;Fungal lipase-like domain;Fungal lipase-like domain;Fungal lipase-like domain;Fungal lipase-like domain;Fungal lipase-like domain;Fungal lipase-like domain;Fungal lipase-like domain;Alpha/Beta hydrolase fold	Non-effector	0.997	#N/A	#N/A	#N/A	EC:3.1.1;EC:3.1.1.1;EC:3.1.1.3
FGRRES_03846	lipase 4	Lipase, secreted;Alpha/Beta hydrolase fold;Lipase, secreted;Lipase, secreted;Lipase, secreted;Lipase, secreted;Lipase, secreted;Lipase, secreted;Lipase, secreted;Lipase, secreted;Alpha/Beta hydrolase fold	Non-effector	1	#N/A	#N/A	#N/A	EC:3.1.1;EC:3.1.1.1;EC:3.1.1.3
FGRRES_04980	palmitoyl-protein thioesterase	Palmitoyl protein thioesterase;Alpha/Beta hydrolase fold;Palmitoyl protein thioesterase;Palmitoyl-protein thioesterase 1;Palmitoyl-protein thioesterase 1;Palmitoyl-protein thioesterase 1;Palmitoyl-protein thioesterase 1;Palmitoyl-protein thioesterase 1;Palmitoyl-protein thioesterase 1;Palmitoyl-protein thioesterase 1;Palmitoyl-protein thioesterase 1;Palmitoyl-protein thioesterase 1;Palmitoyl-prot…	Non-effector	1	#N/A	#N/A	#N/A	EC:3.1.2.22
FGRRES_01846	phosphatase dcr2	Calcineurin-like phosphoesterase domain, apaH type;Metallo-dependent phosphatase-like;Metallo-dependent phosphatase-like;Metallo-dependent phosphatase-like;Metallo-dependent phosphatase-like;Metallo-dependent phosphatase-like;Metallo-dependent phosphatase-like;Metallo-dependent phosphatase-like;Metallo-dependent phosphatase-like;Metallo-dependent phosphatase-like;Metallo-dependent phosphatase-like	Non-effector	1	#N/A	#N/A	#N/A	EC:3.1.3.16;EC:3.1;EC:3.1.3.41
FGRRES_03616	6-hydroxy-d-nicotine oxidase	FAD linked oxidase, N-terminal;Ribonuclease T2-like;Berberine/berberine-like;Ribonuclease T2-like;Ribonuclease T2-like;Ribonuclease T2-like;Ribonuclease T2-like;Ribonuclease T2-like;Ribonuclease T2-like;Ribonuclease T2-like;Ribonuclease T2-like;FAD-binding, type 2;FAD-binding, type 2;FAD-binding, type 2;FAD-binding, type 2;Ribonuclease T2-like;FAD-binding, type 2	Non-effector	1	#N/A	#N/A	#N/A	EC:3.1.31;EC:3.1;EC:1.1.1.158;EC:3.1.27;EC:3.1.27.1
FGRRES_02686	ribonuclease trv	Ribonuclease T2-like;Ribonuclease T2-like;Ribonuclease T2-like;Ribonuclease T2-like;Ribonuclease T2, His active site 1;Ribonuclease T2, His active site 1;Ribonuclease T2, His active site 1;Ribonuclease T2, His active site 1;Ribonuclease T2, His active site 1;Ribonuclease T2, His active site 1;Ribonuclease T2, His active site 1;Ribonuclease T2, His active site 1;Ribonuclease T2, His active site 1;…	Non-effector	0.992	#N/A	#N/A	#N/A	EC:3.1.31;EC:3.1;EC:3.1.27;EC:3.1.27.1
FGRRES_03379	ribonuclease t2 family protein	Ribonuclease T2-like;Ribonuclease T2-like;Ribonuclease T2-like;Ribonuclease T2-like;Ribonuclease T2, His active site 2;Ribonuclease T2, His active site 1;Ribonuclease T2, His active site 1;Ribonuclease T2, His active site 1;Ribonuclease T2, His active site 1;Ribonuclease T2, His active site 1;Ribonuclease T2, His active site 1;Ribonuclease T2, His active site 1;Ribonuclease T2, His active site 1;…	Non-effector	0.972	#N/A	#N/A	#N/A	EC:3.1.31;EC:3.1;EC:3.1.27;EC:3.1.27.1
FGRRES_12251	hypothetical protein FGSG_12251	Arylsulfatase;Arylsulfatase;Sulfatase, N-terminal;Alkaline phosphatase-like, alpha/beta/alpha;Alkaline phosphatase-like, alpha/beta/alpha;Alkaline phosphatase-like, alpha/beta/alpha;Sulfatase, conserved site;Sulfatase, conserved site;Sulfatase, conserved site;Sulfatase, conserved site;Sulfatase, conserved site;Sulfatase, conserved site;Sulfatase, conserved site;Sulfatase, conserved site;Alkaline-…	Non-effector	1	#N/A	#N/A	#N/A	EC:3.1.6.1
FGRRES_07721	hypothetical protein FGSG_07721	Arylsulfatase;Alkaline phosphatase-like, alpha/beta/alpha;Sulfatase, N-terminal;Sulfatase, N-terminal;Sulfatase, N-terminal;Sulfatase, N-terminal;Sulfatase, conserved site;Sulfatase, conserved site;Sulfatase, conserved site;Sulfatase, conserved site;Sulfatase, conserved site;Sulfatase, conserved site;Sulfatase, conserved site;Sulfatase, conserved site;Sulfatase, conserved site;Alkaline-phosphatas…	Non-effector	1	#N/A	#N/A	#N/A	EC:3.1.6.1
FGRRES_11190	guanyl-specific ribonuclease f1 precursor	Ribonuclease/ribotoxin;Guanine-specific ribonuclease N1/T1/U2;Guanine-specific ribonuclease N1/T1/U2;Guanine-specific ribonuclease N1/T1/U2;Guanine-specific ribonuclease N1/T1/U2;Guanine-specific ribonuclease N1/T1/U2;Guanine-specific ribonuclease N1/T1/U2;Guanine-specific ribonuclease N1/T1/U2;Guanine-specific ribonuclease N1/T1/U2;Guanine-specific ribonuclease N1/T1/U2;Guanine-specific ribonucl…	Non-effector	0.543	#N/A	#N/A	#N/A	EC:3.1;EC:3.1.27.3
FGRRES_04504	acid phosphatase	Metallo-dependent phosphatase-like;Purple acid phosphatase, N-terminal;Iron/zinc purple acid phosphatase-like C-terminal domain;Calcineurin-like phosphoesterase domain, apaH type;Purple acid phosphatase, N-terminal;Purple acid phosphatase, N-terminal;Purple acid phosphatase, N-terminal;Purple acid phosphatase, N-terminal;Purple acid phosphatase, N-terminal;Purple acid phosphatase, N-terminal;Purp…	Non-effector	1	#N/A	#N/A	#N/A	EC:3.1;EC:3.1.3.41;EC:3.1.3.2
FGRRES_03402	acid phosphatase	Histidine acid phosphatase, eukaryotic;Histidine phosphatase superfamily, clade-2;Histidine phosphatase superfamily;Histidine phosphatase superfamily;Histidine phosphatase superfamily;Histidine phosphatase superfamily;Histidine phosphatase superfamily;Histidine phosphatase superfamily;Histidine phosphatase superfamily;Histidine phosphatase superfamily;Histidine phosphatase superfamily;Histidine p…	Non-effector	1	#N/A	#N/A	#N/A	EC:3.1;EC:3.1.3.41;EC:3.1.3.2
FGRRES_16759	related to acid sphingomyelinase	Sphingomyelin phosphodiesterase;Metallo-dependent phosphatase-like;Calcineurin-like phosphoesterase domain, apaH type;Calcineurin-like phosphoesterase domain, apaH type;Calcineurin-like phosphoesterase domain, apaH type;Calcineurin-like phosphoesterase domain, apaH type;Calcineurin-like phosphoesterase domain, apaH type;Calcineurin-like phosphoesterase domain, apaH type;Calcineurin-like phosphoes…	Non-effector	1	#N/A	yes	#N/A	EC:3.1;EC:3.1.4.12;EC:3.1.1
FGRRES_04768	endo- -beta-glucanase	Glycoside hydrolase family 16;Concanavalin A-like lectin/glucanase domain;Concanavalin A-like lectin/glucanase domain;Concanavalin A-like lectin/glucanase domain;Concanavalin A-like lectin/glucanase domain;Concanavalin A-like lectin/glucanase domain;Concanavalin A-like lectin/glucanase domain;Concanavalin A-like lectin/glucanase domain;Concanavalin A-like lectin/glucanase domain;Glycoside hydrola…	Non-effector	0.992	#N/A	#N/A	#N/A	EC:3.2.1
FGRRES_03922	mannosyl-oligosaccharide alpha- -mannosidase	Glycoside hydrolase family 47;Glycoside hydrolase family 47;Glycoside hydrolase family 47;Glycoside hydrolase family 47;Glycoside hydrolase family 47;Glycoside hydrolase family 47;Glycoside hydrolase family 47;Glycoside hydrolase family 47;Glycoside hydrolase family 47;Glycoside hydrolase family 47;Glycoside hydrolase family 47;Glycoside hydrolase family 47	Non-effector	1	#N/A	#N/A	#N/A	EC:3.2.1.113;EC:3.2.1.24;EC:3.2.1
FGRRES_03629	alpha-glucuronidase precursor	Alpha glucuronidase;Glycosyl hydrolase family 67, C-terminal;Glycosyl hydrolase family 67, C-terminal;Glycosyl hydrolase family 67, catalytic domain;Chitobiase/beta-hexosaminidase domain 2-like;Alpha glucuronidase, N-terminal;Glycoside hydrolase, catalytic domain;Glycoside hydrolase, catalytic domain;Glycoside hydrolase, catalytic domain;Glycoside hydrolase, catalytic domain;Glycoside hydrolase, …	Non-effector	1	#N/A	#N/A	#N/A	EC:3.2.1.139
FGRRES_09118	hypothetical protein FGSG_09118	Chitin-binding, type 1;Chitinase II;Glycoside hydrolase, catalytic domain;Chitin-binding, type 1;Glycoside hydrolase family 18, catalytic domain;Chitin-binding, type 1;Chitin-binding, type 1;Chitin-binding, type 1;Chitin-binding, type 1, conserved site;Chitin-binding, type 1, conserved site;Chitin-binding, type 1, conserved site;Chitin-binding, type 1, conserved site;Chitin-binding, type 1, conse…	Non-effector	1	yes	yes	#N/A	EC:3.2.1.14
FGRRES_10561	glycosylhydrolase family 18-6	Chitinase II;LysM domain;Glycoside hydrolase family 18, catalytic domain;Ecp2 effector protein;LysM domain;Glycoside hydrolase, catalytic domain;LysM domain;Chitin-binding, type 1;Chitin-binding, type 1;Chitin-binding, type 1;Glycoside hydrolase, chitinase active site;Glycoside hydrolase, chitinase active site;Glycoside hydrolase, chitinase active site;Glycoside hydrolase, chitinase active site;G…	Non-effector	1	yes	yes	#N/A	EC:3.2.1.14
FGRRES_10729	chitinase 18-7	Chitinase II;Glycoside hydrolase family 18, catalytic domain;Chitinase insertion domain;Glycoside hydrolase, catalytic domain;Glycoside hydrolase, catalytic domain;Glycoside hydrolase, catalytic domain;Glycoside hydrolase, chitinase active site;Glycoside hydrolase, chitinase active site;Glycoside hydrolase, chitinase active site;Glycoside hydrolase, chitinase active site;Glycoside hydrolase, chit…	Non-effector	1	#N/A	#N/A	#N/A	EC:3.2.1.14
FGRRES_03212	chitinase a1	Chitinase II;Chitinase insertion domain;Glycoside hydrolase family 18, catalytic domain;Glycoside hydrolase, catalytic domain;Glycoside hydrolase, catalytic domain;Glycoside hydrolase, chitinase active site;Glycoside hydrolase, chitinase active site;Glycoside hydrolase, chitinase active site;Glycoside hydrolase, chitinase active site;Glycoside hydrolase, chitinase active site;Glycoside hydrolase,…	Non-effector	1	#N/A	#N/A	#N/A	EC:3.2.1.14
FGRRES_02354	chitinase	Chitin-binding, type 1;Chitinase II;Glycoside hydrolase family 18, catalytic domain;Glycoside hydrolase, catalytic domain;Chitin-binding, type 1;Chitin-binding, type 1;Chitin-binding, type 1;Chitin-binding, type 1;Chitin-binding, type 1;Chitin-binding, type 1;Chitin-binding, type 1;Chitin-binding, type 1;Chitin-binding, type 1;Chitin-binding, type 1;Chitin-binding, type 1;Chitin-binding, type 1;C…	Non-effector	1	#N/A	#N/A	#N/A	EC:3.2.1.14
FGRRES_07569	killer toxin subunits alpha beta	Chitinase II;LysM domain;Chitin-binding, type 1;Glycoside hydrolase, catalytic domain;LysM domain;Chitin-binding, type 1;Chitin-binding, type 1;LysM domain;Chitinase insertion domain;Glycoside hydrolase family 18, catalytic domain;Glycoside hydrolase family 18, catalytic domain;Glycoside hydrolase family 18, catalytic domain;Glycoside hydrolase, chitinase active site;Chitin-binding, type 1, conse…	Non-effector	1	#N/A	#N/A	#N/A	EC:3.2.1.14
FGRRES_11366	related to glycosyl hydrolase family 43 protein	Glycoside hydrolase, family 43;Galactose-binding domain-like;Glycosyl hydrolase, five-bladed beta-propellor domain;Glycosyl hydrolase, five-bladed beta-propellor domain;Glycoside hydrolase, family 43;Glycoside hydrolase, family 43;Glycoside hydrolase, family 43;Glycoside hydrolase, family 43;Glycoside hydrolase, family 43;Glycoside hydrolase, family 43;Glycoside hydrolase, family 43;Glycoside hyd…	Non-effector	1	#N/A	#N/A	#N/A	EC:3.2.1.145;EC:3.2.1
FGRRES_03384	exopolygalacturonase b	Pectin lyase fold;Glycoside hydrolase, family 28;Glycoside hydrolase, family 28;Glycoside hydrolase, family 28;Glycoside hydrolase, family 28;Glycoside hydrolase, family 28;Glycoside hydrolase, family 28;Glycoside hydrolase, family 28;Glycoside hydrolase, family 28;Glycoside hydrolase, family 28;Glycoside hydrolase, family 28;Pectin lyase fold/virulence factor	Non-effector	1	#N/A	yes	#N/A	EC:3.2.1.15
FGRRES_11011	endopolygalacturonase 1	Parallel beta-helix repeat;Glycoside hydrolase, family 28;Pectin lyase fold;Pectin lyase fold;Pectin lyase fold;Glycoside hydrolase, family 28;Glycoside hydrolase, family 28;Glycoside hydrolase, family 28;Glycoside hydrolase, family 28;Glycoside hydrolase, family 28;Glycoside hydrolase, family 28;Glycoside hydrolase, family 28;Glycoside hydrolase, family 28;Glycoside hydrolase, family 28;Pectin l…	Non-effector	0.999	#N/A	#N/A	#N/A	EC:3.2.1.15
FGRRES_03194	polygalacturonase 1 precursor	Parallel beta-helix repeat;Glycoside hydrolase, family 28;Pectin lyase fold;Pectin lyase fold;Pectin lyase fold;Glycoside hydrolase, family 28;Glycoside hydrolase, family 28;Glycoside hydrolase, family 28;Glycoside hydrolase, family 28;Glycoside hydrolase, family 28;Glycoside hydrolase, family 28;Glycoside hydrolase, family 28;Glycoside hydrolase, family 28;Glycoside hydrolase, family 28;Pectin l…	Non-effector	0.998	#N/A	#N/A	#N/A	EC:3.2.1.15
FGRRES_04689	murein transglycosylase	Glycoside hydrolase, family 28;Pectin lyase fold;Pectin lyase fold;Pectin lyase fold;Pectin lyase fold;Pectin lyase fold;Pectin lyase fold;Pectin lyase fold;Pectin lyase fold;Pectin lyase fold;Pectin lyase fold;Pectin lyase fold;Pectin lyase fold/virulence factor	Non-effector	1	#N/A	#N/A	#N/A	EC:3.2.1.15
FGRRES_02314	glycoside hydrolase family 2 protein	Galactose-binding domain-like;Glycoside hydrolase, family 2, immunoglobulin-like beta-sandwich;Glycoside hydrolase, catalytic domain;Glycoside hydrolase, family 2/20, immunoglobulin-like beta-sandwich domain;Glycosyl hydrolases family 2, sugar binding domain;Glycosyl hydrolases family 2, sugar binding domain;Exo-beta-D-glucosaminidase;Exo-beta-D-glucosaminidase;Exo-beta-D-glucosaminidase;Exo-beta…	Non-effector	1	#N/A	#N/A	#N/A	EC:3.2.1.165
FGRRES_17402	glycoside hydrolase family 3 protein	Glycoside hydrolase, family 3, N-terminal;Glycoside hydrolase family 3 C-terminal domain;Glycoside hydrolase, family 3, N-terminal;Glycoside hydrolase family 3 C-terminal domain;Glycoside hydrolase, family 3, N-terminal;Fibronectin type III-like domain;Glycoside hydrolase family 3;Glycoside hydrolase family 3;Glycoside hydrolase, family 3, active site;Glycoside hydrolase, family 3, active site;Gl…	Non-effector	1	#N/A	yes	#N/A	EC:3.2.1.21;EC:3.2.1
FGRRES_03570_M	probable beta-glucosidase 1 precursor	Glycoside hydrolase, family 3, N-terminal;Glycoside hydrolase, family 3, N-terminal;Glycoside hydrolase, family 3, N-terminal;Glycoside hydrolase family 3 C-terminal domain;Fibronectin type III-like domain;Glycoside hydrolase family 3 C-terminal domain;Glycoside hydrolase family 3;Glycoside hydrolase family 3;Glycoside hydrolase, family 3, active site;Glycoside hydrolase, family 3, active site;Gl…	Non-effector	1	#N/A	#N/A	#N/A	EC:3.2.1.21;EC:3.2.1
FGRRES_06605	beta-glucosidase 1 precursor	Glycoside hydrolase, family 3, N-terminal;Glycoside hydrolase, family 3, N-terminal;Glycoside hydrolase family 3 C-terminal domain;Fibronectin type III-like domain;Glycoside hydrolase, family 3, N-terminal;Glycoside hydrolase family 3 C-terminal domain;Glycoside hydrolase family 3;Glycoside hydrolase family 3;Glycoside hydrolase family 3;Glycoside hydrolase family 3;Glycoside hydrolase family 3;G…	Non-effector	1	#N/A	#N/A	#N/A	EC:3.2.1.21;EC:3.2.1
FGRRES_03387_M	beta-glucosidase m	Glycoside hydrolase, family 3, N-terminal;Glycoside hydrolase family 3 C-terminal domain;Glycoside hydrolase, family 3, N-terminal;Glycoside hydrolase, family 3, N-terminal;Fibronectin type III-like domain;Glycoside hydrolase family 3 C-terminal domain;Glycoside hydrolase family 3 C-terminal domain;Glycoside hydrolase family 3;Glycoside hydrolase, family 3, active site;Glycoside hydrolase, family…	Non-effector	1	#N/A	#N/A	#N/A	EC:3.2.1.21;EC:3.2.1
FGRRES_03529	glycosyl hydrolase family 17	Glycoside hydrolase family 17;Glycoside hydrolase, catalytic domain;Glycoside hydrolase, catalytic domain;Glycoside hydrolase, catalytic domain;Glycoside hydrolase, catalytic domain;Glycoside hydrolase, catalytic domain;Glycoside hydrolase, catalytic domain;Glycoside hydrolase, catalytic domain;Glycoside hydrolase, catalytic domain;Glycoside hydrolase, catalytic domain;Glycoside hydrolase, cataly…	Non-effector	0.998	#N/A	#N/A	#N/A	EC:3.2.1.21;EC:3.2.1.39;EC:3.2.1
FGRRES_11169	beta-l-arabinopyranosidase alfa-d- galactopyranosidase	Glycoside hydrolase, family 27;Glycoside hydrolase, family 27;Glycosyl hydrolase, family 13, all-beta;Aldolase-type TIM barrel;Aldolase-type TIM barrel;Aldolase-type TIM barrel;Aldolase-type TIM barrel;Aldolase-type TIM barrel;Aldolase-type TIM barrel;Aldolase-type TIM barrel;Aldolase-type TIM barrel;Aldolase-type TIM barrel;Glycoside hydrolase superfamily;Glycoside hydrolase superfamily	Non-effector	1	#N/A	#N/A	#N/A	EC:3.2.1.22;EC:3.2.1
FGRRES_01803	alpha-galactosidase 2	Glycoside hydrolase family 36;Glycoside hydrolase family 36;Glycosyl hydrolase family 36, C-terminal;Glycosyl hydrolase family 36, N-terminal;Glycoside hydrolase family 36;Aldolase-type TIM barrel;Aldolase-type TIM barrel;Aldolase-type TIM barrel;Aldolase-type TIM barrel;Aldolase-type TIM barrel;Aldolase-type TIM barrel;Aldolase-type TIM barrel;Aldolase-type TIM barrel;Aldolase-type TIM barrel;Al…	Non-effector	1	#N/A	#N/A	#N/A	EC:3.2.1.22;EC:3.2.1
FGRRES_02059	alpha-galactosidase b	Glycoside hydrolase, family 27;Aldolase-type TIM barrel;Glycoside hydrolase, family 27;Glycosyl hydrolase, family 13, all-beta;Glycosyl hydrolase, family 13, all-beta;Glycoside hydrolase family 27/36, conserved site;Glycoside hydrolase family 27/36, conserved site;Glycoside hydrolase family 27/36, conserved site;Glycoside hydrolase family 27/36, conserved site;Glycoside hydrolase family 27/36, co…	Non-effector	1	#N/A	#N/A	#N/A	EC:3.2.1.22;EC:3.2.1
FGRRES_03904	probable beta-galactosidase	Glycoside hydrolase, family 35;Beta-galactosidase, domain 2;Beta-galactosidase, domain 2;Beta-galactosidase, domain 3;Beta-galactosidase, domain 2;Glycoside hydrolase 35, catalytic domain;Galactose-binding domain-like;Galactose-binding domain-like;Glycoside hydrolase, catalytic domain;Beta-galactosidase, domain 3;Beta-galactosidase jelly roll domain;Beta-galactosidase jelly roll domain;Glycoside …	Non-effector	1	#N/A	#N/A	#N/A	EC:3.2.1.23;EC:3.2.1
FGRRES_03343	beta-galactosidase b	Glycoside hydrolase, family 35;Beta-galactosidase, domain 2;Beta-galactosidase, domain 3;Glycoside hydrolase 35, catalytic domain;Beta-galactosidase jelly roll domain;Beta-galactosidase, domain 2;Beta-galactosidase, domain 3;Glycoside hydrolase, catalytic domain;Galactose-binding domain-like;Beta-galactosidase, domain 2;Galactose-binding domain-like;Galactose-binding domain-like;Glycoside hydrola…	Non-effector	1	#N/A	#N/A	#N/A	EC:3.2.1.23;EC:3.2.1
FGRRES_07698	hypothetical protein FGSG_07698	Galactose-binding domain-like;Galactose-binding domain-like;Coagulation factor 5/8 C-terminal domain;Coagulation factor 5/8 C-terminal domain;Ricin B, lectin domain;Ricin B, lectin domain;Ricin B, lectin domain;Ricin B, lectin domain;Ricin B, lectin domain;Ricin B, lectin domain;Ricin B, lectin domain;Ricin B, lectin domain;Ricin B, lectin domain;Ricin B, lectin domain;Six-hairpin glycosidase-lik…	Non-effector	1	#N/A	#N/A	#N/A	EC:3.2.1.28;EC:3.2.1
FGRRES_11326	glucoamylase precursor	Glucoamylase;Glucoamylase, starch-binding;Carbohydrate binding module family 20;Glycoside hydrolase family 15/Phosphorylase b kinase regulatory chain family;Six-hairpin glycosidase;Immunoglobulin-like fold;Carbohydrate binding module family 20;Carbohydrate binding module family 20;Carbohydrate binding module family 20;Glucoamylase;Glucoamylase;Glucoamylase;Glucoamylase;Glucoamylase;Glucoamylase;C…	Non-effector	1	#N/A	#N/A	#N/A	EC:3.2.1.3;EC:3.2.1
FGRRES_06278	glucoamylase precursor	Glucoamylase;Carbohydrate binding module family 20;Glycoside hydrolase family 15/Phosphorylase b kinase regulatory chain family;Six-hairpin glycosidase;Carbohydrate binding module family 20;Glucoamylase, starch-binding;Immunoglobulin-like fold;Immunoglobulin-like fold;Immunoglobulin-like fold;Glucoamylase;Glucoamylase;Glucoamylase;Glucoamylase;Carbohydrate binding module family 20;Carbohydrate-bi…	Non-effector	1	#N/A	#N/A	#N/A	EC:3.2.1.3;EC:3.2.1
FGRRES_02658	endoglucanase type k	Cellulose-binding domain, fungal;RlpA-like double-psi beta-barrel domain;Glycoside hydrolase, family 45;Cellulose-binding domain, fungal;Cellulose-binding domain, fungal;Cellulose-binding domain, fungal;Glycoside hydrolase, family 45;Glycoside hydrolase, family 45;Glycoside hydrolase, family 45;Glycoside hydrolase, family 45;Glycoside hydrolase, family 45;Glycoside hydrolase, family 45;Cellulose-…	Non-effector	1	#N/A	#N/A	#N/A	EC:3.2.1.4
FGRRES_05851	murein transglycosylase	Glycoside hydrolase family 12;Glycoside hydrolase family 11/12;Glycoside hydrolase family 11/12;Glycoside hydrolase family 11/12;Glycoside hydrolase family 11/12;Glycoside hydrolase family 11/12;Glycoside hydrolase family 11/12;Glycoside hydrolase family 11/12;Glycoside hydrolase family 11/12;Glycoside hydrolase family 11/12;Glycoside hydrolase family 11/12;Glycoside hydrolase family 11/12;Concan…	Non-effector	1	#N/A	#N/A	#N/A	EC:3.2.1.4
FGRRES_11037	murein transglycosylase	Glycoside hydrolase family 12;Glycoside hydrolase family 11/12;Glycoside hydrolase family 11/12;Glycoside hydrolase family 11/12;Glycoside hydrolase family 11/12;Glycoside hydrolase family 11/12;Glycoside hydrolase family 11/12;Glycoside hydrolase family 11/12;Glycoside hydrolase family 11/12;Glycoside hydrolase family 11/12;Glycoside hydrolase family 11/12;Glycoside hydrolase family 11/12;Concan…	Non-effector	0.761	#N/A	#N/A	#N/A	EC:3.2.1.4
FGRRES_03628	endoglucanase type b	1, 4-beta cellobiohydrolase;1, 4-beta cellobiohydrolase;Cellulose-binding domain, fungal;1, 4-beta cellobiohydrolase;1, 4-beta cellobiohydrolase;Cellulose-binding domain, fungal;Cellulose-binding domain, fungal;Cellulose-binding domain, fungal;Glycoside hydrolase, family 6, conserved site;Cellulose-binding domain, fungal;Glycoside hydrolase, family 6, conserved site;Glycoside hydrolase, family 6,…	Non-effector	1	#N/A	#N/A	#N/A	EC:3.2.1.4
FGRRES_11516	glycoside hydrolase family 95 protein	Alpha-L-fucosidase;Glycosyl hydrolase family, N-terminal domain;Glycosyl hydrolase family, N-terminal domain;Glycosyl hydrolase family, N-terminal domain;Glycosyl hydrolase family, N-terminal domain;Glycosyl hydrolase family, N-terminal domain;Glycosyl hydrolase family, N-terminal domain;Glycosyl hydrolase family, N-terminal domain;Glycosyl hydrolase family, N-terminal domain;Glycosyl hydrolase f…	Non-effector	1	yes	yes	#N/A	EC:3.2.1.51;EC:3.2.1
FGRRES_01283	chitooligosaccharidolytic beta-n-acetylglucosaminidase	Beta-hexosaminidase;Glycoside hydrolase, catalytic domain;Chitobiase/beta-hexosaminidase domain 2-like;Beta-hexosaminidase;Glycoside hydrolase family 20, catalytic domain;Beta-hexosaminidase, eukaryotic type, N-terminal;Beta-hexosaminidase, eukaryotic type, N-terminal;Beta-hexosaminidase, eukaryotic type, N-terminal;Beta-hexosaminidase, eukaryotic type, N-terminal;Beta-hexosaminidase, eukaryotic …	Non-effector	1	#N/A	#N/A	#N/A	EC:3.2.1.52;EC:3.2.1
FGRRES_13883	glycosyl hydrolase family 20	Beta-hexosaminidase;Beta-hexosaminidase, bacteial type, N-terminal;Glycoside hydrolase family 20, catalytic domain;Chitobiase/beta-hexosaminidase domain 2-like;Glycoside hydrolase, catalytic domain;Glycoside hydrolase, catalytic domain;Glycoside hydrolase, catalytic domain;Glycoside hydrolase, catalytic domain;Glycoside hydrolase, catalytic domain;Glycoside hydrolase, catalytic domain;Glycoside h…	Non-effector	1	#N/A	#N/A	#N/A	EC:3.2.1.52;EC:3.2.1
FGRRES_20327	alpha-l-arabinofuranosidase axha	#N/A	Non-effector	0.992	#N/A	#N/A	#N/A	EC:3.2.1.55
FGRRES_07625	alpha-l-arabinofuranosidase precursor	Glycosyl hydrolase, five-bladed beta-propellor domain;Glycoside hydrolase, family 62, arabinosidase;Glycoside hydrolase, family 62, arabinosidase;Glycoside hydrolase, family 62, arabinosidase;Glycoside hydrolase, family 62, arabinosidase;Glycoside hydrolase, family 62, arabinosidase;Glycoside hydrolase, family 62, arabinosidase;Glycoside hydrolase, family 62, arabinosidase;Glycoside hydrolase, fa…	Non-effector	0.999	#N/A	#N/A	#N/A	EC:3.2.1.55
FGRRES_09821	hypothetical protein FGSG_09821	Glycosyl hydrolase, five-bladed beta-propellor domain;Glycosyl hydrolase, five-bladed beta-propellor domain;Glycoside hydrolase, family 43;Glycoside hydrolase, family 43;Glycoside hydrolase, family 43;Glycoside hydrolase, family 43;Glycoside hydrolase, family 43;Glycoside hydrolase, family 43;Glycoside hydrolase, family 43;Glycoside hydrolase, family 43;Glycoside hydrolase, family 43;Glycosyl hyd…	Non-effector	0.999	#N/A	#N/A	#N/A	EC:3.2.1.55
FGRRES_03813	alpha-n-arabinofuranosidase b	Alpha-L-arabinofuranosidase B, arabinose-binding domain;Concanavalin A-like lectin/glucanase domain;Alpha-L-arabinofuranosidase B, catalytic;Alpha-L-arabinofuranosidase B, catalytic;Alpha-L-arabinofuranosidase B, catalytic;Alpha-L-arabinofuranosidase B, catalytic;Alpha-L-arabinofuranosidase B, catalytic;Alpha-L-arabinofuranosidase B, catalytic;Alpha-L-arabinofuranosidase B, catalytic;Alpha-L-arab…	Non-effector	1	#N/A	#N/A	#N/A	EC:3.2.1.55
FGRRES_06463	alpha-l-arabinofuranosidase a precursor	Alpha-L-arabinofuranosidase, C-terminal;Alpha-L-arabinofuranosidase, C-terminal;Alpha-L-arabinofuranosidase, C-terminal;Alpha-L-arabinofuranosidase, C-terminal;Alpha-L-arabinofuranosidase, C-terminal;Alpha-L-arabinofuranosidase, C-terminal;Alpha-L-arabinofuranosidase, C-terminal;Alpha-L-arabinofuranosidase, C-terminal;Alpha-L-arabinofuranosidase, C-terminal;Alpha-L-arabinofuranosidase, C-terminal…	Non-effector	1	#N/A	#N/A	#N/A	EC:3.2.1.55
FGRRES_03054	a chain native structure of the gh93 alpha-l-arabinofuranosidase of fusarium graminearum	Sialidases;Sialidases;Sialidases;Sialidases;Sialidases;Sialidases;Sialidases;Sialidases;Sialidases;Sialidases;Sialidases	Non-effector	1	#N/A	#N/A	#N/A	EC:3.2.1.55
FGRRES_11036	feruloyl esterase c	Alpha/Beta hydrolase fold;Peptidase S9, prolyl oligopeptidase, catalytic domain;Peptidase S9, prolyl oligopeptidase, catalytic domain;Peptidase S9, prolyl oligopeptidase, catalytic domain;Peptidase S9, prolyl oligopeptidase, catalytic domain;Peptidase S9, prolyl oligopeptidase, catalytic domain;Peptidase S9, prolyl oligopeptidase, catalytic domain;Peptidase S9, prolyl oligopeptidase, catalytic do…	Effector	0.792	#N/A	#N/A	#N/A	EC:3.2.1.55
FGRRES_02339	beta-fructofuranosidase	Glycoside hydrolase, family 32;Glycosyl hydrolase family 32, C-terminal;Sialidases;Glycosyl hydrolase family 32, N-terminal;Glycosyl hydrolase family 32, N-terminal;Glycosyl hydrolase family 32, N-terminal;Glycoside hydrolase, family 32, active site;Glycoside hydrolase, family 32, active site;Glycoside hydrolase, family 32, active site;Glycoside hydrolase, family 32, active site;Glycoside hydrola…	Non-effector	1	#N/A	#N/A	#N/A	EC:3.2.1.7;EC:3.2.1.26
FGRRES_10999	endo- -beta-xylanase 1	Glycoside hydrolase family 11;Glycoside hydrolase family 11/12;Glycosyl hydrolases family 11 (GH11) domain;Glycosyl hydrolases family 11 (GH11) domain;Glycosyl hydrolases family 11 (GH11) domain;Glycoside hydrolase family 11, active site 2;Glycoside hydrolase family 11, active site 1;Glycoside hydrolase family 11, active site 1;Glycoside hydrolase family 11, active site 1;Glycoside hydrolase fami…	Effector	0.882	#N/A	yes	#N/A	EC:3.2.1.8
FGRRES_15917_M	endo- -beta-xylanase	Glycoside hydrolase family 11;Glycosyl hydrolases family 11 (GH11) domain;Glycoside hydrolase family 11/12;Glycoside hydrolase family 11/12;Glycoside hydrolase family 11/12;Glycoside hydrolase family 11, active site 1;Glycoside hydrolase family 11, active site 1;Glycoside hydrolase family 11, active site 1;Glycoside hydrolase family 11, active site 1;Glycoside hydrolase family 11, active site 1;G…	Non-effector	0.911	#N/A	#N/A	#N/A	EC:3.2.1.8
FGRRES_11304	endoglucanase type f	Glycoside hydrolase family 10 domain;Cellulose-binding domain, fungal;Glycoside hydrolase family 10 domain;Cellulose-binding domain, fungal;Glycoside hydrolase, catalytic domain;Glycoside hydrolase family 10 domain;Glycoside hydrolase family 10 domain;Glycoside hydrolase family 10 domain;Cellulose-binding domain, fungal;Cellulose-binding domain, fungal;Cellulose-binding domain, fungal;Cellulose-b…	Non-effector	1	#N/A	#N/A	#N/A	EC:3.2.1.8
FGRRES_03624	endo- -beta-xylanase 2 precursor	Glycoside hydrolase family 11;Glycosyl hydrolases family 11 (GH11) domain;Glycoside hydrolase family 11/12;Glycoside hydrolase family 11/12;Glycoside hydrolase family 11/12;Glycoside hydrolase family 11, active site 2;Glycoside hydrolase family 11, active site 1;Glycoside hydrolase family 11, active site 1;Glycoside hydrolase family 11, active site 1;Glycoside hydrolase family 11, active site 1;G…	Effector	0.776	#N/A	#N/A	#N/A	EC:3.2.1.8
FGRRES_11487	endo- -beta-xylanase c	Glycoside hydrolase family 10 domain;Glycoside hydrolase family 10 domain;Glycoside hydrolase family 10 domain;Glycoside hydrolase, catalytic domain;Glycoside hydrolase, catalytic domain;Glycoside hydrolase, catalytic domain;Glycoside hydrolase, catalytic domain;Glycoside hydrolase, catalytic domain;Glycoside hydrolase, catalytic domain;Glycoside hydrolase, catalytic domain;Glycoside hydrolase, c…	Non-effector	0.987	#N/A	#N/A	#N/A	EC:3.2.1.8
FGRRES_07551	dna mismatch repair protein msh6	Pectin lyase fold;Glycoside hydrolase, family 28;Glycoside hydrolase, family 28;Glycoside hydrolase, family 28;Glycoside hydrolase, family 28;Glycoside hydrolase, family 28;Glycoside hydrolase, family 28;Glycoside hydrolase, family 28;Glycoside hydrolase, family 28;Glycoside hydrolase, family 28;Pectin lyase fold/virulence factor	Non-effector	1	#N/A	#N/A	#N/A	EC:3.2.1.82;EC:3.2.1.15
FGRRES_11048	arabinogalactan endo- -beta-galactosidase	Glycosyl hydrolase family 53;Glycoside hydrolase, catalytic domain;Glycoside hydrolase, catalytic domain;Glycoside hydrolase, catalytic domain;Glycoside hydrolase, catalytic domain;Glycoside hydrolase, catalytic domain;Glycoside hydrolase, catalytic domain;Glycoside hydrolase, catalytic domain;Glycoside hydrolase, catalytic domain;Glycoside hydrolase, catalytic domain;Glycoside hydrolase, catalyt…	Non-effector	1	#N/A	#N/A	#N/A	EC:3.2.1.89;EC:3.2.1
FGRRES_03002	arabinan endo- -alpha-l-arabinosidase	Glycoside hydrolase, family 43, endo-1, 5-alpha-L-arabinosidase;Glycosyl hydrolase, five-bladed beta-propellor domain;Glycoside hydrolase, family 43;Glycoside hydrolase, family 43;Glycoside hydrolase, family 43;Glycoside hydrolase, family 43;Glycoside hydrolase, family 43;Glycoside hydrolase, family 43;Glycoside hydrolase, family 43;Glycoside hydrolase, family 43;Glycoside hydrolase, family 43;Gl…	Non-effector	0.994	#N/A	#N/A	#N/A	EC:3.2.1.99
FGRRES_12067	tripeptidyl aminopeptidase	Alpha/beta hydrolase fold-1;Alpha/Beta hydrolase fold;Peptidase S33 tripeptidyl aminopeptidase-like, C-terminal;Peptidase S33 tripeptidyl aminopeptidase-like, C-terminal;Peptidase S33 tripeptidyl aminopeptidase-like, C-terminal;Peptidase S33 tripeptidyl aminopeptidase-like, C-terminal;Peptidase S33 tripeptidyl aminopeptidase-like, C-terminal;Peptidase S33 tripeptidyl aminopeptidase-like, C-termin…	Non-effector	1	#N/A	#N/A	#N/A	EC:3.4.11
FGRRES_01818_M	bacterial leucyl aminopeptidase	Peptidase M28;Peptidase M28;Peptidase M28;Peptidase M28;Peptidase M28;Peptidase M28;Peptidase M28;Peptidase M28;Peptidase M28;Peptidase M28	Non-effector	1	#N/A	#N/A	#N/A	EC:3.4.11
FGRRES_05245	leucyl aminopeptidase	Peptidase M28;Peptidase M28;Peptidase M28;Peptidase M28;EF-Hand 1, calcium-binding site;EF-Hand 1, calcium-binding site;EF-Hand 1, calcium-binding site;EF-Hand 1, calcium-binding site;EF-Hand 1, calcium-binding site;EF-Hand 1, calcium-binding site;EF-Hand 1, calcium-binding site;EF-Hand 1, calcium-binding site	Non-effector	1	#N/A	#N/A	#N/A	EC:3.4.11
FGRRES_11249	carboxypeptidase a4	Peptidase M14, carboxypeptidase A;Peptidase M14, carboxypeptidase A;Proteinase inhibitor, carboxypeptidase propeptide;Peptidase M14, carboxypeptidase A;Peptidase M14, carboxypeptidase A;Peptidase M14, carboxypeptidase A;Peptidase M14, carboxypeptidase A;Peptidase M14, carboxypeptidase A;Peptidase M14, carboxypeptidase A;Peptidase M14, carboxypeptidase A;Peptidase M14, carboxypeptidase A;Peptidase…	Non-effector	1	#N/A	#N/A	#N/A	EC:3.4.17
FGRRES_12545_16364_M	subtilisin-like protease	Peptidase S8, subtilisin-related;Peptidase S8 propeptide/proteinase inhibitor I9;Peptidase S8/S53 domain;Peptidase S8/S53 domain;Peptidase S8/S53 domain;Peptidase S8, subtilisin-related;Peptidase S8, subtilisin-related;Peptidase S8, subtilisin, His-active site;Peptidase S8, subtilisin, Ser-active site;Peptidase S8, subtilisin, Ser-active site;Peptidase S8, subtilisin, Ser-active site;Peptidase S8…	Non-effector	1	yes	yes	#N/A	EC:3.4.21
FGRRES_10595	alkaline protease	Peptidase S8, subtilisin-related;Peptidase S8 propeptide/proteinase inhibitor I9;Peptidase S8 propeptide/proteinase inhibitor I9;Peptidase S8/S53 domain;Peptidase S8/S53 domain;Peptidase S8/S53 domain;Peptidase S8, subtilisin-related;Peptidase S8, subtilisin, Asp-active site;Peptidase S8, subtilisin, Ser-active site;Peptidase S8, subtilisin, Ser-active site;Peptidase S8, subtilisin, Ser-active si…	Non-effector	1	#N/A	#N/A	#N/A	EC:3.4.21
FGRRES_10712	alkaline protease 1	Peptidase S8, subtilisin-related;Peptidase S8/S53 domain;Peptidase S8 propeptide/proteinase inhibitor I9;Peptidase S8/S53 domain;Peptidase S8 propeptide/proteinase inhibitor I9;Peptidase S8, subtilisin-related;Peptidase S8, subtilisin-related;Peptidase S8, subtilisin, Ser-active site;Peptidase S8, subtilisin, Asp-active site;Peptidase S8, subtilisin, Asp-active site;Peptidase S8, subtilisin, Asp-…	Non-effector	1	#N/A	#N/A	#N/A	EC:3.4.21
FGRRES_11164	trypsin precursor	Peptidase S1A, chymotrypsin-type;Serine proteases, trypsin domain;Serine proteases, trypsin domain;Serine proteases, trypsin domain;Serine proteases, trypsin domain;Serine proteases, trypsin domain;Serine proteases, trypsin family, histidine active site;Serine proteases, trypsin family, serine active site;Serine proteases, trypsin family, serine active site;Serine proteases, trypsin family, serin…	Non-effector	0.999	#N/A	#N/A	#N/A	EC:3.4.21
FGRRES_12142	tripeptidyl-peptidase sed2	Peptidase S53, propeptide;Peptidase S53, propeptide;Peptidase S8/S53 domain;Peptidase S8/S53 domain;Peptidase S8/S53 domain;Peptidase S8/S53 domain;Peptidase S8, subtilisin, Ser-active site;Peptidase S8, subtilisin, Ser-active site;Peptidase S8, subtilisin, Ser-active site;Peptidase S8, subtilisin, Ser-active site;Peptidase S8, subtilisin, Ser-active site;Peptidase S8, subtilisin, Ser-active site…	Non-effector	1	#N/A	#N/A	#N/A	EC:3.4.21
FGRRES_10525	subtilisin-like serine protease	Peptidase S8, subtilisin-related;Peptidase S8/S53 domain;Peptidase S8 propeptide/proteinase inhibitor I9;Peptidase S8 propeptide/proteinase inhibitor I9;Peptidase S8/S53 domain;Peptidase S8/S53 domain;Peptidase S8, subtilisin-related;Peptidase S8, subtilisin, Ser-active site;Peptidase S8, subtilisin, His-active site;Peptidase S8, subtilisin, Asp-active site;Peptidase S8, subtilisin, Asp-active si…	Non-effector	1	#N/A	#N/A	#N/A	EC:3.4.21
FGRRES_08464	related to alkaline protease	Peptidase S8, subtilisin-related;Peptidase S8 propeptide/proteinase inhibitor I9;Peptidase S8/S53 domain;Peptidase S8/S53 domain;Peptidase S8 propeptide/proteinase inhibitor I9;Peptidase S8, subtilisin-related;Peptidase S8, subtilisin-related;Peptidase S8, subtilisin, His-active site;Peptidase S8, subtilisin, Asp-active site;Peptidase S8, subtilisin, Ser-active site;Peptidase S8, subtilisin, Ser-…	Non-effector	1	#N/A	#N/A	#N/A	EC:3.4.21
FGRRES_03331_M	unnamed protein product	Peptidase S8, subtilisin-related;Peptidase S8/S53 domain;Peptidase S8/S53 domain;Peptidase S8, subtilisin-related;Peptidase S8, subtilisin-related;Peptidase S8, subtilisin, His-active site;Peptidase S8, subtilisin, Asp-active site;Peptidase S8, subtilisin, Asp-active site;Peptidase S8, subtilisin, Asp-active site;Peptidase S8, subtilisin, Asp-active site;Peptidase S8, subtilisin, Asp-active site;…	Non-effector	1	#N/A	#N/A	#N/A	EC:3.4.21
FGRRES_16635	hypothetical protein FG05_06332	Peptidase S8, subtilisin-related;Peptidase S8/S53 domain;Peptidase S8/S53 domain;Peptidase S8/S53 domain;Peptidase S8, subtilisin-related;Peptidase S8, subtilisin, Asp-active site;Peptidase S8, subtilisin, His-active site;Peptidase S8, subtilisin, Ser-active site;Peptidase S8, subtilisin, Ser-active site;Peptidase S8, subtilisin, Ser-active site;Peptidase S8, subtilisin, Ser-active site;Peptidase…	Non-effector	1	#N/A	#N/A	#N/A	EC:3.4.21
FGRRES_09382	probable alkaline protease	Peptidase S8, subtilisin-related;Peptidase S8/S53 domain;Peptidase S8/S53 domain;Peptidase S8 propeptide/proteinase inhibitor I9;Peptidase S8 propeptide/proteinase inhibitor I9;Peptidase S8, subtilisin-related;Peptidase S8, subtilisin, His-active site;Peptidase S8, subtilisin, Ser-active site;Peptidase S8, subtilisin, Asp-active site;Peptidase S8, subtilisin, Asp-active site;Peptidase S8, subtili…	Non-effector	1	#N/A	#N/A	#N/A	EC:3.4.21
FGRRES_06572	minor extracellular protease vpr	Peptidase S8, subtilisin-related;Peptidase S8/S53 domain;Fn3-like domain;Peptidase S8/S53 domain;Peptidase S8/S53 domain;PA domain;Peptidase S8, subtilisin-related;Peptidase S8, subtilisin-related;Peptidase S8, subtilisin, His-active site;Peptidase S8, subtilisin, Asp-active site;Peptidase S8, subtilisin, Ser-active site;Peptidase S8, subtilisin, Ser-active site;Peptidase S8, subtilisin, Ser-acti…	Non-effector	1	#N/A	#N/A	#N/A	EC:3.4.21
FGRRES_03315	alkaline proteinase	Peptidase S8, subtilisin-related;Peptidase S8 propeptide/proteinase inhibitor I9;Peptidase S8/S53 domain;Peptidase S8/S53 domain;Peptidase S8 propeptide/proteinase inhibitor I9;Peptidase S8, subtilisin-related;Peptidase S8, subtilisin-related;Peptidase S8, subtilisin, His-active site;Peptidase S8, subtilisin, Ser-active site;Peptidase S8, subtilisin, Ser-active site;Peptidase S8, subtilisin, Ser-…	Non-effector	1	#N/A	#N/A	#N/A	EC:3.4.21
FGRRES_11472	minor extracellular protease vpr	Peptidase S8, subtilisin-related;PA domain;Peptidase S8/S53 domain;Peptidase S8/S53 domain;Peptidase S8/S53 domain;Fn3-like domain;Peptidase S8, subtilisin-related;Peptidase S8, subtilisin-related;Peptidase S8, subtilisin, Asp-active site;Peptidase S8, subtilisin, His-active site;Peptidase S8, subtilisin, Ser-active site;Peptidase S8, subtilisin, Ser-active site;Peptidase S8, subtilisin, Ser-acti…	Non-effector	1	#N/A	#N/A	#N/A	EC:3.4.21
FGRRES_00806	alkaline proteinase	Peptidase S8, subtilisin-related;Peptidase S8/S53 domain;Peptidase S8/S53 domain;Peptidase S8 propeptide/proteinase inhibitor I9;Peptidase S8 propeptide/proteinase inhibitor I9;Peptidase S8, subtilisin-related;Peptidase S8, subtilisin-related;Peptidase S8, subtilisin, His-active site;Peptidase S8, subtilisin, Ser-active site;Peptidase S8, subtilisin, Asp-active site;Peptidase S8, subtilisin, Asp-…	Non-effector	1	#N/A	#N/A	#N/A	EC:3.4.21
FGRRES_02976	serine protease precursor	Peptidase S8, subtilisin-related;Peptidase S8/S53 domain;Peptidase S8 propeptide/proteinase inhibitor I9;Peptidase S8/S53 domain;Peptidase S8 propeptide/proteinase inhibitor I9;Peptidase S8, subtilisin-related;Peptidase S8, subtilisin-related;Peptidase S8, subtilisin, Asp-active site;Peptidase S8, subtilisin, Ser-active site;Peptidase S8, subtilisin, His-active site;Peptidase S8, subtilisin, His-…	Non-effector	1	#N/A	#N/A	#N/A	EC:3.4.21
FGRRES_04546	carboxypeptidase cpds	Peptidase S10, serine carboxypeptidase;Alpha/Beta hydrolase fold;Peptidase S10, serine carboxypeptidase;Peptidase S10, serine carboxypeptidase;Peptidase S10, serine carboxypeptidase;Peptidase S10, serine carboxypeptidase;Serine carboxypeptidase, serine active site;Serine carboxypeptidase, serine active site;Serine carboxypeptidase, serine active site;Serine carboxypeptidase, serine active site;Se…	Non-effector	1	#N/A	#N/A	#N/A	EC:3.4.21;EC:3.4.16
FGRRES_05797	carboxypeptidase cpds	Peptidase S10, serine carboxypeptidase;Peptidase S10, serine carboxypeptidase;Alpha/Beta hydrolase fold;Peptidase S10, serine carboxypeptidase;Peptidase S10, serine carboxypeptidase;Serine carboxypeptidase, serine active site;Serine carboxypeptidase, serine active site;Serine carboxypeptidase, serine active site;Serine carboxypeptidase, serine active site;Serine carboxypeptidase, serine active si…	Non-effector	1	#N/A	#N/A	#N/A	EC:3.4.21;EC:3.4.16
FGRRES_17031	related to carboxypeptidase	Peptidase S10, serine carboxypeptidase;Alpha/Beta hydrolase fold;Peptidase S10, serine carboxypeptidase;Peptidase S10, serine carboxypeptidase;Peptidase S10, serine carboxypeptidase;Serine carboxypeptidase, serine active site;Serine carboxypeptidase, serine active site;Serine carboxypeptidase, serine active site;Serine carboxypeptidase, serine active site;Serine carboxypeptidase, serine active si…	Non-effector	1	#N/A	#N/A	#N/A	EC:3.4.21;EC:3.4.16
FGRRES_03769	hypothetical protein FGSG_03769	Peptidase S10, serine carboxypeptidase;Peptidase S10, serine carboxypeptidase;Alpha/Beta hydrolase fold;Alpha/Beta hydrolase fold;Peptidase S10, serine carboxypeptidase;Serine carboxypeptidase, serine active site;Serine carboxypeptidases, histidine active site;Serine carboxypeptidases, histidine active site;Serine carboxypeptidases, histidine active site;Serine carboxypeptidases, histidine active…	Non-effector	1	#N/A	#N/A	#N/A	EC:3.4.21;EC:3.4.16
FGRRES_16148	carboxypeptidase s1	Peptidase S10, serine carboxypeptidase;Peptidase S10, serine carboxypeptidase;Alpha/Beta hydrolase fold;Peptidase S10, serine carboxypeptidase;Peptidase S10, serine carboxypeptidase;Peptidase S10, serine carboxypeptidase;Peptidase S10, serine carboxypeptidase;Peptidase S10, serine carboxypeptidase;Peptidase S10, serine carboxypeptidase;Peptidase S10, serine carboxypeptidase;Peptidase S10, serine …	Non-effector	1	#N/A	#N/A	#N/A	EC:3.4.21;EC:3.4.16
FGRRES_04527	carboxypeptidase s1	Peptidase S10, serine carboxypeptidase;Alpha/Beta hydrolase fold;Peptidase S10, serine carboxypeptidase;Peptidase S10, serine carboxypeptidase;Serine carboxypeptidases, histidine active site;Serine carboxypeptidase, serine active site;Serine carboxypeptidase, serine active site;Serine carboxypeptidase, serine active site;Serine carboxypeptidase, serine active site;Serine carboxypeptidase, serine …	Non-effector	1	#N/A	#N/A	#N/A	EC:3.4.21;EC:3.4.16
FGRRES_06895	carboxypeptidase y like protein a	Peptidase S10, serine carboxypeptidase;Alpha/Beta hydrolase fold;Peptidase S10, serine carboxypeptidase;Peptidase S10, serine carboxypeptidase;Propeptide, carboxypeptidase Y;Propeptide, carboxypeptidase Y;Peptidase S10, serine carboxypeptidase;Serine carboxypeptidase, serine active site;Serine carboxypeptidase, serine active site;Serine carboxypeptidase, serine active site;Serine carboxypeptidase…	Non-effector	1	#N/A	#N/A	#N/A	EC:3.4.21;EC:3.4.16
FGRRES_04345	hypothetical protein FGSG_04345	Aspartic peptidase A1 family;Peptidase family A1 domain;Aspartic peptidase domain;Aspartic peptidase domain;Aspartic peptidase A1 family;Aspartic peptidase A1 family;Aspartic peptidase A1 family;Aspartic peptidase A1 family;Aspartic peptidase A1 family;Aspartic peptidase A1 family;Peptidase family A1 domain;Peptidase family A1 domain;Peptidase family A1 domain;Aspartic peptidase domain;Aspartic p…	Non-effector	1	#N/A	yes	#N/A	EC:3.4.23
FGRRES_08196	peptidase a4 family protein	Peptidase G1;Peptidase G1;Peptidase G1;Peptidase G1;Peptidase G1;Peptidase G1;Peptidase G1;Peptidase G1;Peptidase G1;Peptidase G1;Peptidase G1;Peptidase G1;Concanavalin A-like lectin/glucanase domain	Non-effector	1	yes	yes	#N/A	EC:3.4.23
FGRRES_04758	aspartic proteinase yapsin-6	Aspartic peptidase A1 family;Aspartic peptidase domain;Aspartic peptidase domain;Peptidase family A1 domain;Peptidase family A1 domain;Aspartic peptidase A1 family;Aspartic peptidase A1 family;Aspartic peptidase A1 family;Aspartic peptidase A1 family;Aspartic peptidase A1 family;Aspartic peptidase A1 family;Peptidase family A1 domain;Peptidase family A1 domain;Peptidase family A1 domain;Peptidase…	Non-effector	1	#N/A	#N/A	#N/A	EC:3.4.23
FGRRES_02918	pepsin a	Aspartic peptidase A1 family;Peptidase family A1 domain;Aspartic peptidase domain;Aspartic peptidase domain;Aspartic peptidase domain;Aspartic peptidase A1 family;Aspartic peptidase, active site;Aspartic peptidase, active site;Aspartic peptidase, active site;Aspartic peptidase, active site;Aspartic peptidase, active site;Aspartic peptidase, active site;Peptidase family A1 domain;Peptidase family …	Non-effector	1	#N/A	#N/A	#N/A	EC:3.4.23
FGRRES_16898	fusarin c cluster-peptidase	Aspartic peptidase A1 family;Aspartic peptidase domain;Peptidase family A1 domain;Aspartic peptidase domain;Aspartic peptidase A1 family;Aspartic peptidase A1 family;Aspartic peptidase A1 family;Aspartic peptidase A1 family;Aspartic peptidase A1 family;Aspartic peptidase A1 family;Peptidase family A1 domain;Peptidase family A1 domain;Peptidase family A1 domain;Peptidase family A1 domain;Aspartic …	Non-effector	1	#N/A	#N/A	#N/A	EC:3.4.23
FGRRES_03975	related to aspartic-type signal peptidase	Aspartic peptidase A1 family;Aspartic peptidase domain;Aspartic peptidase domain;Peptidase family A1 domain;Aspartic peptidase A1 family;Aspartic peptidase A1 family;Aspartic peptidase A1 family;Aspartic peptidase A1 family;Aspartic peptidase A1 family;Aspartic peptidase A1 family;Aspartic peptidase A1 family;Peptidase family A1 domain;Peptidase family A1 domain;Peptidase family A1 domain;Peptida…	Non-effector	1	#N/A	#N/A	#N/A	EC:3.4.23
FGRRES_07775	endothiapepsin precursor	Aspartic peptidase A1 family;Aspartic peptidase domain;Peptidase family A1 domain;Aspartic peptidase domain;Aspartic peptidase A1 family;Aspartic peptidase A1 family;Aspartic peptidase, active site;Aspartic peptidase, active site;Aspartic peptidase, active site;Aspartic peptidase, active site;Aspartic peptidase, active site;Aspartic peptidase, active site;Peptidase family A1 domain;Peptidase fami…	Non-effector	1	#N/A	#N/A	#N/A	EC:3.4.23
FGRRES_03432	probable endothiapepsin precursor	Aspartic peptidase A1 family;Aspartic peptidase domain;Peptidase family A1 domain;Aspartic peptidase domain;Aspartic peptidase domain;Aspartic peptidase A1 family;Aspartic peptidase, active site;Aspartic peptidase, active site;Aspartic peptidase, active site;Aspartic peptidase, active site;Aspartic peptidase, active site;Aspartic peptidase, active site;Peptidase family A1 domain;Peptidase family …	Non-effector	1	#N/A	#N/A	#N/A	EC:3.4.23
FGRRES_16668	aspartic proteinase precursor	Aspartic peptidase A1 family;Peptidase family A1 domain;Aspartic peptidase domain;Aspartic peptidase domain;Aspartic peptidase domain;Aspartic peptidase A1 family;Aspartic peptidase, active site;Aspartic peptidase, active site;Aspartic peptidase, active site;Aspartic peptidase, active site;Aspartic peptidase, active site;Aspartic peptidase, active site;Peptidase family A1 domain;Peptidase family …	Non-effector	1	#N/A	#N/A	#N/A	EC:3.4.23
FGRRES_17009	aspartic-type endopeptidase opsb	Aspartic peptidase A1 family;Peptidase family A1 domain;Aspartic peptidase domain;Aspartic peptidase domain;Aspartic peptidase A1 family;Aspartic peptidase A1 family;Aspartic peptidase, active site;Aspartic peptidase, active site;Aspartic peptidase, active site;Aspartic peptidase, active site;Aspartic peptidase, active site;Aspartic peptidase, active site;Peptidase family A1 domain;Peptidase fami…	Non-effector	1	#N/A	#N/A	#N/A	EC:3.4.23
FGRRES_04397	aspartic pepstatin-sensitive	Aspartic peptidase A1 family;Aspartic peptidase domain;Aspartic peptidase domain;Peptidase family A1 domain;Aspartic peptidase A1 family;Aspartic peptidase A1 family;Aspartic peptidase A1 family;Aspartic peptidase A1 family;Aspartic peptidase A1 family;Aspartic peptidase A1 family;Aspartic peptidase A1 family;Aspartic peptidase A1 family;Aspartic peptidase A1 family;Peptidase family A1 domain;Pep…	Non-effector	1	#N/A	#N/A	#N/A	EC:3.4.23
FGRRES_15729_M	venom metalloproteinase jararhagin precursor	Disintegrin domain;Disintegrin domain;Disintegrin domain;Disintegrin domain;Metallopeptidase, catalytic domain;Metallopeptidase, catalytic domain;Metallopeptidase, catalytic domain;Metallopeptidase, catalytic domain;Metallopeptidase, catalytic domain;Metallopeptidase, catalytic domain;Metallopeptidase, catalytic domain;Metallopeptidase, catalytic domain;Metallopeptidase, catalytic domain;Metallop…	Non-effector	1	#N/A	#N/A	#N/A	EC:3.4.24
FGRRES_03467	prepro-neutral protease	Peptidase M36, fungalysin;FTP domain;Peptidase M36, fungalysin;Peptidase M36, fungalysin;Peptidase M36, fungalysin;Peptidase M36, fungalysin;Peptidase M36, fungalysin;Peptidase M36, fungalysin;Peptidase M36, fungalysin;Peptidase M36, fungalysin;Peptidase M36, fungalysin	Non-effector	1	#N/A	#N/A	#N/A	EC:3.4.24
FGRRES_17063	related to neutral proteinase	Peptidase M35, deuterolysin;Metallopeptidase, catalytic domain;Peptidase M35, deuterolysin;Peptidase M35, deuterolysin;Peptidase M35, deuterolysin;Peptidase M35, deuterolysin;Peptidase M35, deuterolysin;Peptidase M35, deuterolysin;Peptidase M35, deuterolysin;Peptidase M35, deuterolysin;Peptidase M35, deuterolysin;Peptidase M35, deuterolysin;Peptidase M35, deuterolysin;Peptidase M35, deuterolysin	Non-effector	1	#N/A	#N/A	#N/A	EC:3.4.24
FGRRES_02893	protein-arginine deiminase type ii	Protein-arginine deiminase, C-terminal;Protein-arginine deiminase;Protein-arginine deiminase;Protein-arginine deiminase;Protein-arginine deiminase;Protein-arginine deiminase;Protein-arginine deiminase;Protein-arginine deiminase;Protein-arginine deiminase;Protein-arginine deiminase;Protein-arginine deiminase;Protein-arginine deiminase (PAD), central domain;Protein-arginine deiminase (PAD), central…	Non-effector	1	#N/A	#N/A	#N/A	EC:3.5.3.15
FGRRES_01688	hypothetical protein FGSG_01688	Cyanovirin-N;Cyanovirin-N;Cyanovirin-N;Cyanovirin-N;Cyanovirin-N;Cyanovirin-N;Cyanovirin-N;Cyanovirin-N;Cyanovirin-N;Cyanovirin-N;Cyanovirin-N	Effector	1	yes	yes	#N/A	EC:3.6.1;EC:3.6.1.3;EC:3.6.1.15
FGRRES_02977_M	pectate lyase	Pectate lyase, catalytic;Pectin lyase fold;Pectin lyase fold;Pectin lyase fold;Pectin lyase fold;Pectin lyase fold;Pectin lyase fold;Pectin lyase fold;Pectin lyase fold;Pectin lyase fold;Pectin lyase fold;Pectin lyase fold/virulence factor	Effector	0.986	#N/A	yes	#N/A	EC:4.2.2.2
FGRRES_03713	pectate lyase	Pectin lyase fold;Pectate lyase, catalytic;Pectate lyase, catalytic;Pectate lyase, catalytic;Pectate lyase, catalytic;Pectate lyase, catalytic;Pectate lyase, catalytic;Pectate lyase, catalytic;Pectate lyase, catalytic;Pectin lyase fold/virulence factor	Non-effector	1	#N/A	#N/A	#N/A	EC:4.2.2.2
FGRRES_04864	pectate lyase	Pectate lyase, catalytic;Pectin lyase fold;Pectin lyase fold;Pectin lyase fold;Pectin lyase fold;Pectin lyase fold;Pectin lyase fold;Pectin lyase fold;Pectin lyase fold;Pectin lyase fold;Pectin lyase fold/virulence factor	Effector	1	#N/A	#N/A	#N/A	EC:4.2.2.2
FGRRES_11094	pectate lyase f	Pectate lyase, catalytic;Pectin lyase fold;Pectin lyase fold;Pectin lyase fold;Pectin lyase fold;Pectin lyase fold;Pectin lyase fold;Pectin lyase fold;Pectin lyase fold;Pectin lyase fold;Pectin lyase fold;Pectin lyase fold/virulence factor	Effector	1	#N/A	#N/A	#N/A	EC:4.2.2.2
FGRRES_10776_M	glutathione-dependent formaldehyde-activating enzyme	Glutathione-dependent formaldehyde-activating enzyme;Glutathione-dependent formaldehyde-activating enzyme/centromere protein V;Glutathione-dependent formaldehyde-activating enzyme;Glutathione-dependent formaldehyde-activating enzyme/centromere protein V;Glutathione-dependent formaldehyde-activating enzyme/centromere protein V;Glutathione-dependent formaldehyde-activating enzyme/centromere protein…	Effector	0.816	#N/A	#N/A	#N/A	EC:4.4.1.22
FGRRES_12652	unnamed protein product	N/A	Non-effector	0.973	yes	yes	yes	N/A
FGRRES_00987	hypothetical protein FGSG_00987	N/A	Non-effector	1	#N/A	#N/A	#N/A	N/A

## Sheet: Sheet2-Fv secretome
#Identifier (Fv)	Annotation (NCBI)	Prediction	Probability	Fv unique vs Fg (<50%)	Fv unique vs Fg (<70%)	GPI-anchored	Ec number
3	lipase 2	Non-effector	1	#N/A	yes	#N/A	N/A
7	hypothetical protein FOZG_17994	Non-effector	1	yes	yes	#N/A	N/A
14	hypothetical protein FGSG_10598	Non-effector	0.999	#N/A	yes	yes	N/A
17	hypothetical protein CGGC5_1515	Non-effector	1	yes	yes	#N/A	N/A
98	hypothetical protein FOXB_05494	Non-effector	1	yes	yes	#N/A	N/A
125	alpha beta superfamily hydrolase	Non-effector	1	#N/A	yes	#N/A	N/A
161	hypothetical protein FVEG_11911	Effector	0.674	yes	yes	#N/A	N/A
170	acetylxylan esterase	Non-effector	1	yes	yes	#N/A	N/A
194	hypothetical protein FPSE_10073	Effector	1	yes	yes	#N/A	N/A
218	---NA---	Non-effector	1	yes	yes	#N/A	N/A
222	hypothetical protein FOZG_16593	Non-effector	1	yes	yes	#N/A	N/A
227	hypothetical protein FOYG_00165	Non-effector	1	yes	yes	#N/A	N/A
354	hypothetical protein FPSE_06973	Non-effector	1	#N/A	yes	#N/A	N/A
1888	---NA---	Effector	0.69	yes	yes	#N/A	N/A
2010	---NA---	Effector	0.997	#N/A	yes	#N/A	N/A
2095	Uncharacterized protein LW93_11994	Non-effector	1	yes	yes	#N/A	N/A
2122	hypothetical protein FPSE_11375	Non-effector	0.985	#N/A	yes	#N/A	N/A
2155	hypothetical protein FGSG_01815	Effector	0.892	yes	yes	#N/A	N/A
2268	---NA---	Effector	0.996	yes	yes	#N/A	N/A
2539	hypothetical protein FPSE_00579	Non-effector	1	#N/A	yes	#N/A	N/A
2589	hypothetical protein FPSE_00617	Non-effector	1	yes	yes	#N/A	N/A
2617	hypothetical protein FOC1_g10001758	Non-effector	1	#N/A	yes	#N/A	N/A
2651	hypothetical protein FG05_12107	Non-effector	1	yes	yes	#N/A	N/A
2668	hypothetical protein FPSE_00288	Non-effector	1	#N/A	yes	#N/A	N/A
2696	hypothetical protein FPSE_03834	Effector	1	#N/A	yes	#N/A	N/A
2698	hypothetical protein FGSG_12116	Effector	0.989	yes	yes	#N/A	N/A
2780	hypothetical protein FGSG_02377	Non-effector	0.508	#N/A	yes	#N/A	N/A
2791	hypothetical protein FG05_12122	Non-effector	1	#N/A	yes	#N/A	N/A
2854	hypothetical protein FPSE_01959	Non-effector	1	yes	yes	#N/A	N/A
3251	cholinesterase precursor	Non-effector	1	yes	yes	#N/A	N/A
3448	hypothetical protein FPSE_04537	Non-effector	1	yes	yes	#N/A	N/A
3526	hypothetical protein FPSE_00452	Non-effector	1	#N/A	yes	#N/A	N/A
3924	transcriptional activator aro80	Non-effector	0.958	yes	yes	#N/A	N/A
3929	carboxy- -muconate cyclase	Non-effector	1	yes	yes	#N/A	N/A
3930	pyruvate decarboxylase	Non-effector	1	yes	yes	#N/A	N/A
3949	hypothetical protein FOC1_g10004996	Non-effector	1	yes	yes	#N/A	N/A
3960	hypothetical protein FPSE_09764	Non-effector	0.752	yes	yes	#N/A	N/A
4030	---NA---	Non-effector	0.991	yes	yes	#N/A	N/A
4038	short-chain dehydrogenase	Non-effector	0.942	#N/A	yes	#N/A	N/A
4040	alcohol dehydrogenase protein	Non-effector	1	yes	yes	#N/A	N/A
4041	amidohydrolase family protein	Non-effector	1	yes	yes	#N/A	N/A
4051	hypothetical protein FPSE_12203	Non-effector	0.95	#N/A	yes	yes	N/A
4064	alcohol oxidase	Non-effector	1	yes	yes	#N/A	N/A
4079	hypothetical protein FVEG_03365	Non-effector	1	yes	yes	#N/A	N/A
4085	related to proteoglycan	Non-effector	1	#N/A	yes	yes	N/A
4116	bisphosphoglycerate-independent phosphoglycerate mutase	Effector	0.888	yes	yes	#N/A	N/A
4121	hypothetical protein FAVG1_12193	Non-effector	1	#N/A	yes	#N/A	N/A
4141	hypothetical protein FPSE_02848	Non-effector	1	yes	yes	#N/A	N/A
4145	ath1-acid vacuolar	Effector	0.905	yes	yes	#N/A	N/A
4148	hypothetical protein FOCG_01722	Non-effector	1	yes	yes	#N/A	N/A
4166	hypothetical protein FOC4_g10004912	Non-effector	1	#N/A	yes	#N/A	N/A
4197	hypothetical protein FAVG1_06834	Effector	0.908	#N/A	yes	#N/A	N/A
4199	tannase	Non-effector	1	yes	yes	#N/A	N/A
4204	hypothetical protein NECHADRAFT_76924	Non-effector	1	yes	yes	#N/A	N/A
4211	hypothetical protein FPSE_00706	Effector	0.997	#N/A	yes	#N/A	N/A
4214	pectin lyase precursor	Non-effector	0.999	#N/A	yes	#N/A	N/A
4215	rhamnogalacturonan acetylesterase	Non-effector	0.933	yes	yes	#N/A	N/A
4226	hypothetical protein FOMG_16417	Non-effector	1	yes	yes	#N/A	N/A
4253	hypothetical protein FAVG1_08689	Effector	0.987	#N/A	yes	#N/A	N/A
4257	hypothetical protein FPSE_00672	Non-effector	1	#N/A	yes	#N/A	N/A
4258	hypothetical protein FPSE_08342	Non-effector	0.867	#N/A	yes	#N/A	N/A
4266	exoglucanase 3	Non-effector	1	#N/A	yes	#N/A	N/A
4288	hypothetical protein FOZG_17606	Non-effector	0.987	#N/A	yes	#N/A	N/A
4334	hypothetical protein FOYG_16632	Effector	1	#N/A	yes	#N/A	N/A
4374	hypothetical protein FG05_30643	Effector	0.864	#N/A	yes	#N/A	N/A
4386	killer toxin kp4 family protein	Effector	0.988	yes	yes	#N/A	N/A
4389	hypothetical protein FPSE_02379	Non-effector	1	#N/A	yes	#N/A	N/A
4403	small secreted protein	Effector	0.999	yes	yes	#N/A	N/A
4424	hypothetical protein FPSE_02360	Non-effector	1	#N/A	yes	#N/A	N/A
4454	pectate lyase c	Non-effector	1	yes	yes	#N/A	N/A
4491	pan domain containing protein	Non-effector	1	yes	yes	#N/A	N/A
4493	hypothetical protein FOVG_13960	Non-effector	0.595	yes	yes	yes	N/A
4494	hypothetical protein FOVG_15847	Effector	1	yes	yes	#N/A	N/A
4516	phospholipase a2	Effector	1	yes	yes	#N/A	N/A
4521	hypothetical protein FOXB_05569	Effector	0.999	yes	yes	#N/A	N/A
4555	hypothetical protein FOMG_06058	Non-effector	1	yes	yes	#N/A	N/A
4567	hypothetical protein FOTG_10864	Non-effector	1	yes	yes	#N/A	N/A
4569	conserved hypothetical protein	Effector	1	yes	yes	#N/A	N/A
4580	Kp4	Effector	1	yes	yes	#N/A	N/A
4581	hypothetical protein AOR_1_1260154	Effector	0.989	yes	yes	#N/A	N/A
4582	---NA---	Effector	0.649	yes	yes	#N/A	N/A
4596	hypothetical protein FG05_08094	Non-effector	1	#N/A	yes	#N/A	N/A
4610	hypothetical protein FVEG_01746	Non-effector	1	yes	yes	#N/A	N/A
4612	hypothetical protein FVEG_07171	Effector	1	yes	yes	#N/A	N/A
4641	Uncharacterized protein LW93_4486	Non-effector	1	yes	yes	#N/A	N/A
4642	hypothetical protein FG05_13435	Non-effector	1	yes	yes	#N/A	N/A
4656	alkaline foam protein a precursor	Effector	0.611	#N/A	yes	#N/A	N/A
4665	hypothetical protein FAVG1_12761	Non-effector	0.97	yes	yes	#N/A	N/A
4712	hypothetical protein FOXB_12277	Effector	1	yes	yes	#N/A	N/A
4716	pantothenate transporter liz1	Effector	0.981	#N/A	yes	#N/A	N/A
4723	peptidase partial	Non-effector	1	#N/A	yes	#N/A	N/A
4735	penicillin-binding protein 4	Non-effector	1	yes	yes	#N/A	N/A
5113	hypothetical protein FPSE_05766	Non-effector	1	#N/A	yes	#N/A	N/A
5789	hypothetical protein FAVG1_10537	Effector	1	yes	yes	#N/A	N/A
5899	hypothetical protein FG05_02999	Non-effector	1	#N/A	yes	#N/A	N/A
5926	murein transglycosylase	Non-effector	1	#N/A	yes	yes	N/A
6001	hypothetical protein FPSE_02140	Non-effector	1	#N/A	yes	#N/A	N/A
6115	translation initiation factor if-2	Non-effector	1	yes	yes	#N/A	N/A
6122	---NA---	Effector	1	yes	yes	#N/A	N/A
6145	hypothetical protein FPSE_05959	Non-effector	1	#N/A	yes	#N/A	N/A
6305	hypothetical protein FPSE_04691	Non-effector	1	#N/A	yes	yes	N/A
6341	af395107_1 exopolygalacturonase pgx1	Effector	0.533	yes	yes	#N/A	N/A
6347	hypothetical protein FOC4_g10002966	Non-effector	1	yes	yes	#N/A	N/A
6502	hypothetical protein FOC4_g10005219	Effector	1	yes	yes	#N/A	N/A
6572	uncharacterized protein Y057_4232	Effector	1	yes	yes	#N/A	N/A
6691	protein rot1	Non-effector	0.99	yes	yes	#N/A	N/A
6728	hydrolase mb2248c	Non-effector	1	#N/A	yes	#N/A	N/A
6759	hypothetical protein FPSE_08346	Non-effector	1	yes	yes	#N/A	N/A
7104	extracellular cellulase allergen asp f7-like	Effector	0.725	#N/A	yes	#N/A	N/A
7406	glucan -beta-glucosidase a	Non-effector	1	yes	yes	#N/A	N/A
7621	hypothetical protein FG05_04521	Non-effector	1	#N/A	yes	#N/A	N/A
7645	hypothetical protein FVEG_13454	Non-effector	0.919	yes	yes	#N/A	N/A
7648	glycoside hydrolase family 5 protein	Non-effector	1	yes	yes	#N/A	N/A
7650	unnamed protein product	Effector	0.946	yes	yes	yes	N/A
7663	hypothetical protein FOZG_00017	Effector	1	yes	yes	#N/A	N/A
7665	hypothetical protein FOXB_08278	Non-effector	1	yes	yes	#N/A	N/A
7676	triacylglycerol lipase ii precursor	Non-effector	1	#N/A	yes	#N/A	N/A
7692	hypothetical protein FPSE_06003, partial	Non-effector	1	#N/A	yes	#N/A	N/A
7703	hypothetical protein FGSG_04563	Non-effector	1	#N/A	yes	#N/A	N/A
7727	hypothetical protein FOXB_12303	Effector	1	yes	yes	#N/A	N/A
7730	glycoside hydrolase family 43	Non-effector	1	#N/A	yes	#N/A	N/A
7746	upf0047 domain protein	Non-effector	0.972	yes	yes	#N/A	N/A
7777	unnamed protein product	Effector	0.976	yes	yes	#N/A	N/A
7783	---NA---	Non-effector	1	#N/A	yes	#N/A	N/A
7785	hypothetical protein FG05_11544	Non-effector	1	#N/A	yes	#N/A	N/A
7791	hypothetical protein FG05_30304	Non-effector	1	yes	yes	#N/A	N/A
7810	metalloprotease mep1	Non-effector	1	yes	yes	#N/A	N/A
7831	hypothetical protein UCREL1_6225	Non-effector	0.879	yes	yes	#N/A	N/A
7849	rodlet peptide	Effector	1	yes	yes	#N/A	N/A
7856	secreted protein	Non-effector	0.847	yes	yes	#N/A	N/A
7859	uncharacterized protein Y057_440	Non-effector	1	yes	yes	#N/A	N/A
7874	hypothetical protein MYCFIDRAFT_184224	Effector	1	yes	yes	#N/A	N/A
7882	hypothetical protein FVEG_03305	Effector	0.999	yes	yes	#N/A	N/A
7918	proline-rich extensin-like protein epr1	Non-effector	1	yes	yes	#N/A	N/A
7988	hypothetical protein FGSG_04740	Non-effector	0.983	#N/A	yes	#N/A	N/A
8003	hypothetical protein FPSE_12408	Effector	0.964	yes	yes	#N/A	N/A
8006	hypothetical protein TRIVIDRAFT_63077	Non-effector	0.997	yes	yes	#N/A	N/A
8011	hypothetical protein FOPG_15671	Non-effector	1	yes	yes	#N/A	N/A
8028	hypothetical protein FPSE_07838	Non-effector	1	yes	yes	#N/A	N/A
8030	keratin-associated protein 5-	Effector	1	#N/A	yes	#N/A	N/A
8086	pe-pgrs family protein	Effector	1	yes	yes	#N/A	N/A
8098	hypothetical protein FAVG1_06789	Non-effector	1	yes	yes	#N/A	N/A
8101	hypothetical protein FG05_11333	Non-effector	1	#N/A	yes	#N/A	N/A
8106	hypothetical protein FPSE_04064	Effector	1	yes	yes	#N/A	N/A
8118	hypothetical protein FPSE_04061	Non-effector	1	#N/A	yes	#N/A	N/A
8178	hypothetical protein FOXB_15731	Non-effector	1	#N/A	yes	#N/A	N/A
8191	hypothetical protein FAVG1_02859	Effector	0.977	#N/A	yes	#N/A	N/A
8209	npp1 domain protein	Effector	0.734	yes	yes	#N/A	N/A
8232	hypothetical protein FOZG_15208	Non-effector	1	#N/A	yes	#N/A	N/A
8240	hypothetical protein FPSE_04016	Non-effector	1	#N/A	yes	#N/A	N/A
8241	hypothetical protein FPSE_04015	Non-effector	1	#N/A	yes	#N/A	N/A
8243	carotenoid ester lipase precursor	Non-effector	1	yes	yes	#N/A	N/A
8302	expansin family protein	Effector	0.99	#N/A	yes	#N/A	N/A
8342	---NA---	Non-effector	0.674	yes	yes	#N/A	N/A
8371	hypothetical protein FOQG_18503	Effector	0.965	#N/A	yes	#N/A	N/A
8373	hypothetical protein FAVG1_04792	Non-effector	0.994	yes	yes	#N/A	N/A
9262	hypothetical protein FPSE_06319	Non-effector	1	#N/A	yes	yes	N/A
9264	hypothetical protein FPSE_06317	Non-effector	1	#N/A	yes	yes	N/A
9346	hypothetical protein FPSE_04517	Non-effector	1	#N/A	yes	#N/A	N/A
9359	---NA---	Non-effector	0.953	yes	yes	#N/A	N/A
9370	hypothetical protein FGSG_05808	Effector	0.556	#N/A	yes	yes	N/A
9523	hypothetical protein FPSE_03037	Non-effector	0.994	yes	yes	#N/A	N/A
10147	hypothetical protein FOZG_15024	Non-effector	0.995	yes	yes	yes	N/A
10201	---NA---	Effector	0.502	yes	yes	#N/A	N/A
10302	hypothetical protein FPSE_01365	Effector	1	#N/A	yes	#N/A	N/A
10359	hypothetical protein FAVG1_08271	Non-effector	1	yes	yes	#N/A	N/A
10407	hypothetical protein FPSE_05054	Non-effector	1	#N/A	yes	#N/A	N/A
10412	hypothetical protein FPSE_02468	Non-effector	0.952	yes	yes	#N/A	N/A
10478	hypothetical protein FGSG_11072	Non-effector	1	#N/A	yes	#N/A	N/A
10486	beta-glucosidase 2	Non-effector	1	yes	yes	#N/A	N/A
10499	peptidase s41 family protein	Non-effector	1	yes	yes	#N/A	N/A
10500	metalloprotease 1	Non-effector	0.988	yes	yes	#N/A	N/A
10527	hypothetical protein FGSG_11156	Non-effector	1	#N/A	yes	#N/A	N/A
10548	---NA---	Non-effector	1	yes	yes	#N/A	N/A
10588	hypothetical protein FPSE_04061	Non-effector	1	yes	yes	#N/A	N/A
10615	hypothetical protein FPSE_02813	Non-effector	1	#N/A	yes	#N/A	N/A
10662	hypothetical protein CGLO_10725	Effector	0.927	yes	yes	#N/A	N/A
10669	hypothetical protein FPSE_11254	Non-effector	1	yes	yes	#N/A	N/A
10695	hypothetical protein FG05_11276	Non-effector	1	#N/A	yes	#N/A	N/A
10749	hypothetical protein FVEG_07665	Non-effector	1	yes	yes	#N/A	N/A
10780	hypothetical protein FPSE_08081	Non-effector	0.533	yes	yes	#N/A	N/A
10829	glutamyl-trna amidotransferase subunit a	Non-effector	1	yes	yes	#N/A	N/A
10846	hypothetical protein FG05_13969	Non-effector	1	#N/A	yes	#N/A	N/A
10921	hypothetical protein FPSE_09344	Non-effector	0.552	#N/A	yes	#N/A	N/A
10936	hypothetical protein FPSE_08161	Effector	1	#N/A	yes	#N/A	N/A
10982	hypothetical protein FOXB_10939	Effector	0.99	yes	yes	#N/A	N/A
11033	---NA---	Effector	0.634	yes	yes	#N/A	N/A
11121	---NA---	Effector	0.996	yes	yes	#N/A	N/A
11157	hypothetical protein	Effector	0.875	yes	yes	#N/A	N/A
11159	hypothetical protein FAVG1_09516	Non-effector	0.562	yes	yes	#N/A	N/A
11520	hypothetical protein FGSG_06780	Non-effector	0.992	#N/A	yes	yes	N/A
12126	unnamed protein product	Non-effector	0.903	yes	yes	#N/A	N/A
12168	carbohydrate-binding module family 50 protein	Non-effector	1	yes	yes	#N/A	N/A
12261	hypothetical protein FPSE_09397	Non-effector	1	#N/A	yes	#N/A	N/A
12349	hypothetical protein FPSE_07507, partial	Non-effector	1	#N/A	yes	#N/A	N/A
12452	hypothetical protein FOXB_09777	Effector	0.918	yes	yes	#N/A	N/A
12497	hypothetical protein FAVG1_07577	Effector	1	yes	yes	#N/A	N/A
12516	polysaccharide deacetylase	Effector	0.991	#N/A	yes	#N/A	N/A
12569	hypothetical protein FPSE_10547	Effector	1	#N/A	yes	#N/A	N/A
12646	hypothetical protein NECHADRAFT_34117	Non-effector	1	yes	yes	#N/A	N/A
12672	hypothetical protein FAVG1_08787	Non-effector	1	yes	yes	yes	N/A
13486	hypothetical protein FPSE_09683	Non-effector	1	yes	yes	#N/A	N/A
13577	endo- - -beta-glycanase eglc	Non-effector	0.954	yes	yes	#N/A	N/A
13661	ath1-acid vacuolar	Non-effector	1	yes	yes	#N/A	N/A
13666	hypothetical protein FGSG_09134	Non-effector	1	yes	yes	#N/A	N/A
13667	hypothetical protein FG05_09131	Effector	0.818	#N/A	yes	#N/A	N/A
13717	hypothetical protein FPSE_12199	Non-effector	0.993	#N/A	yes	#N/A	N/A
13718	Uncharacterized protein Y057_10745	Non-effector	1	#N/A	yes	#N/A	N/A
13732	hypothetical protein FOMG_17479	Non-effector	1	#N/A	yes	#N/A	N/A
13739	hypothetical protein FAVG1_11661	Non-effector	1	yes	yes	#N/A	N/A
13748	hypothetical protein FVEG_10031	Effector	0.997	yes	yes	#N/A	N/A
13756	hydrophobin 3 precursor	Effector	1	#N/A	yes	#N/A	N/A
13807	oxalate decarboxylase oxdc	Non-effector	1	yes	yes	#N/A	N/A
13808	uncharacterized protein FFUJ_05214	Non-effector	1	yes	yes	#N/A	N/A
13895	filamentous hemagglutinin	Effector	0.996	#N/A	yes	#N/A	N/A
13913	glutamyl-trna amidotransferase subunit a	Non-effector	1	yes	yes	#N/A	N/A
336	hypothetical protein FPSE_06956	Non-effector	1	#N/A	#N/A	yes	N/A
581	hypothetical protein FPSE_00078	Non-effector	0.976	#N/A	#N/A	yes	N/A
656	hypothetical protein FPSE_01352	Non-effector	1	#N/A	#N/A	yes	N/A
662	hypothetical protein FPSE_01359	Non-effector	0.999	#N/A	#N/A	yes	N/A
752	related to cytosolic cu zn superoxide dismutase	Effector	0.549	#N/A	#N/A	yes	N/A
764	hypothetical protein FPSE_04616	Effector	0.991	#N/A	#N/A	yes	N/A
1001	hypothetical protein FPSE_09220	Non-effector	0.964	#N/A	#N/A	yes	N/A
1456	hypothetical protein FPSE_01834	Non-effector	0.998	#N/A	#N/A	yes	N/A
1676	hypothetical protein FPSE_11541	Non-effector	0.993	#N/A	#N/A	yes	N/A
2115	hypothetical protein FGSG_01771	Non-effector	0.997	#N/A	#N/A	yes	N/A
2498	hypothetical protein FPSE_00535	Non-effector	1	#N/A	#N/A	yes	N/A
2643	hypothetical protein FPSE_00264	Non-effector	1	#N/A	#N/A	yes	N/A
2792	siderophore biosynthesis protein	Non-effector	1	#N/A	#N/A	yes	N/A
2853	hypothetical protein FGSG_02447	Non-effector	0.934	#N/A	#N/A	yes	N/A
3168	glycosidase crf2	Non-effector	1	#N/A	#N/A	yes	N/A
3199	cell wall protein pry3	Non-effector	0.998	#N/A	#N/A	yes	N/A
3360	gpi anchored serine-threonine rich protein	Non-effector	0.639	#N/A	#N/A	yes	N/A
3550	clock-controlled protein 6	Non-effector	0.969	#N/A	#N/A	yes	N/A
3564	hypothetical protein FGSG_10135	Non-effector	1	#N/A	#N/A	yes	N/A
3611	hypothetical protein FPSE_03702	Non-effector	1	#N/A	#N/A	yes	N/A
4182	hypothetical protein FGSG_10598	Non-effector	0.999	#N/A	#N/A	yes	N/A
5167	pathogenesis-related protein pr5k (thaumatin family)	Non-effector	1	#N/A	#N/A	yes	N/A
5172	hypothetical protein FPSE_06434	Non-effector	0.921	#N/A	#N/A	yes	N/A
5787	hypothetical protein FPSE_06685	Non-effector	1	#N/A	#N/A	yes	N/A
5856	hypothetical protein FGSG_02961	Non-effector	0.997	#N/A	#N/A	yes	N/A
5971	hypothetical protein FPSE_02168	Effector	0.78	#N/A	#N/A	yes	N/A
6236	hypothetical protein FGSG_03296	Non-effector	0.923	#N/A	#N/A	yes	N/A
6271	hypothetical protein FGSG_03326	Non-effector	0.969	#N/A	#N/A	yes	N/A
6289	hypothetical protein FPSE_04675	Non-effector	1	#N/A	#N/A	yes	N/A
6369	inactive purple acid phosphatase 16	Non-effector	1	#N/A	#N/A	yes	N/A
6774	hypothetical protein FPSE_03486	Non-effector	1	#N/A	#N/A	yes	N/A
6831	hypothetical protein FGSG_03811	Non-effector	0.997	#N/A	#N/A	yes	N/A
7004	hypothetical protein FGSG_03971	Non-effector	0.883	#N/A	#N/A	yes	N/A
7128	acetylxylan esterase 2	Non-effector	0.982	#N/A	#N/A	yes	N/A
7466	unnamed protein product	Effector	0.635	#N/A	#N/A	yes	N/A
7992	serine threonine protein kinase	Non-effector	1	#N/A	#N/A	yes	N/A
8338	hypothetical protein FPSE_03950	Non-effector	0.799	#N/A	#N/A	yes	N/A
8386	hypothetical protein FPSE_04865	Non-effector	1	#N/A	#N/A	yes	N/A
8631	hypothetical protein FGSG_05637	Non-effector	1	#N/A	#N/A	yes	N/A
8768	hypothetical protein FPSE_03549	Non-effector	1	#N/A	#N/A	yes	N/A
8838	glycoside hydrolase family 16 protein	Non-effector	1	#N/A	#N/A	yes	N/A
8968	murein transglycosylase	Non-effector	1	#N/A	#N/A	yes	N/A
9210	murein transglycosylase	Non-effector	1	#N/A	#N/A	yes	N/A
9365	hypothetical protein FPSE_03232	Non-effector	1	#N/A	#N/A	yes	N/A
9415	hypothetical protein FPSE_05811	Non-effector	0.996	#N/A	#N/A	yes	N/A
9593	---NA---	Non-effector	1	#N/A	#N/A	yes	N/A
9607	hypothetical protein FPSE_02949	Non-effector	1	#N/A	#N/A	yes	N/A
9667	hypothetical protein FGSG_06076	Non-effector	1	#N/A	#N/A	yes	N/A
10105	hypothetical protein FPSE_01321	Non-effector	1	#N/A	#N/A	yes	N/A
10117	hypothetical protein FPSE_01332	Non-effector	1	#N/A	#N/A	yes	N/A
10134	mmc protein	Non-effector	1	#N/A	#N/A	yes	N/A
10383	hypothetical protein FPSE_02483	Non-effector	1	#N/A	#N/A	yes	N/A
10758	hypothetical protein FPSE_10562	Non-effector	1	#N/A	#N/A	yes	N/A
10915	cell wall glycoprotein	Non-effector	1	#N/A	#N/A	yes	N/A
11172	hypothetical protein FPSE_10134	Non-effector	1	#N/A	#N/A	yes	N/A
11255	hypothetical protein FPSE_01691	Non-effector	0.863	#N/A	#N/A	yes	N/A
11259	hypothetical protein FPSE_01687	Non-effector	1	#N/A	#N/A	yes	N/A
11287	transforming growth factor-beta-induced protein ig-h3	Non-effector	1	#N/A	#N/A	yes	N/A
11292	hypothetical protein FGSG_06597	Non-effector	0.748	#N/A	#N/A	yes	N/A
12243	calcium influx-promoting protein ehs1	Non-effector	1	#N/A	#N/A	yes	N/A
13066	hypothetical protein FGSG_09650	Non-effector	0.999	#N/A	#N/A	yes	N/A
13097	hypothetical protein FPSE_05903	Non-effector	0.998	#N/A	#N/A	yes	N/A
13345	hypothetical protein FPSE_07943	Non-effector	0.755	#N/A	#N/A	yes	N/A
13434	hypothetical protein FGSG_09330	Non-effector	0.999	#N/A	#N/A	yes	N/A
13470	hypothetical protein FGSG_09302	Non-effector	1	#N/A	#N/A	yes	N/A
13485	hypothetical protein FPSE_09684	Non-effector	1	#N/A	#N/A	yes	N/A
6148	tannase and feruloyl esterase	Non-effector	0.641	#N/A	#N/A	#N/A	N/A
4590	a chain crystal structure of endo-beta- -glucuronan lyase from fungus trichoderma reesei	Effector	0.999	#N/A	#N/A	#N/A	N/A
4568	hypothetical protein FGSG_08076	Effector	0.998	#N/A	#N/A	#N/A	N/A
5994	hypothetical protein FGSG_12514	Effector	1	#N/A	#N/A	#N/A	N/A
12568	hypothetical protein FG05_30187	Effector	1	#N/A	#N/A	#N/A	N/A
6525	rhamnogalacturonan acetyltransferase	Effector	0.934	#N/A	#N/A	#N/A	N/A
3925	acetylxylan esterase	Non-effector	1	#N/A	#N/A	#N/A	N/A
10623	related to bromodomain protein bdf1	Non-effector	1	#N/A	#N/A	#N/A	N/A
8597	hypothetical protein FG05_05609	Non-effector	0.997	#N/A	#N/A	#N/A	N/A
10577	hypothetical protein FAVG1_11893	Effector	0.73	#N/A	#N/A	#N/A	N/A
8053	murein transglycosylase	Non-effector	0.999	#N/A	#N/A	#N/A	N/A
13412	hypothetical protein FPSE_05053	Effector	1	#N/A	#N/A	#N/A	N/A
141	hypothetical protein FPSE_07840	Effector	1	#N/A	#N/A	#N/A	N/A
4287	hypothetical protein FAVG1_10231	Effector	0.997	#N/A	#N/A	#N/A	N/A
65	hypothetical protein FVENE_0002	Non-effector	1	#N/A	#N/A	#N/A	N/A
5784	hypothetical protein FPSE_06683	Non-effector	1	#N/A	#N/A	#N/A	N/A
10922	hypothetical protein FPSE_09345	Non-effector	0.743	#N/A	#N/A	#N/A	N/A
6027	hypothetical protein FPSE_02114	Non-effector	1	#N/A	#N/A	#N/A	N/A
6582	hypothetical protein FGSG_03586	Effector	0.999	#N/A	#N/A	#N/A	N/A
3780	hypothetical protein FPSE_09022	Non-effector	0.722	#N/A	#N/A	#N/A	N/A
139	hypothetical protein FPSE_07838	Non-effector	1	#N/A	#N/A	#N/A	N/A
6992	hypothetical protein FGSG_03960	Non-effector	0.999	#N/A	#N/A	#N/A	N/A
3129	unnamed protein product	Effector	0.977	#N/A	#N/A	#N/A	N/A
8155	hypothetical protein FPSE_04031	Non-effector	1	#N/A	#N/A	#N/A	N/A
10504	hypothetical protein FPSE_07468	Effector	0.998	#N/A	#N/A	#N/A	N/A
3811	hypothetical protein FG05_10357	Non-effector	1	#N/A	#N/A	#N/A	N/A
6049	pectate lyase l precursor	Non-effector	0.999	#N/A	#N/A	#N/A	N/A
4594	unnamed protein product	Effector	0.989	#N/A	#N/A	#N/A	N/A
10882	hypothetical protein FG05_13958	Non-effector	1	#N/A	#N/A	#N/A	N/A
6515	hypothetical protein FPSE_12176	Effector	0.594	#N/A	#N/A	#N/A	N/A
4367	hypothetical protein FAVG1_09420	Effector	0.653	#N/A	#N/A	#N/A	N/A
10802	hypothetical protein FPSE_11248	Effector	0.9	#N/A	#N/A	#N/A	N/A
4811	hypothetical protein FGSG_13412	Non-effector	1	#N/A	#N/A	#N/A	N/A
6013	hypothetical protein FGSG_03096	Effector	0.765	#N/A	#N/A	#N/A	N/A
10386	hypothetical protein FG05_13864	Non-effector	1	#N/A	#N/A	#N/A	N/A
11	glucan -beta-glucosidase	Non-effector	1	#N/A	#N/A	#N/A	N/A
5857	hypothetical protein FGSG_02962	Effector	0.99	#N/A	#N/A	#N/A	N/A
10472	hypothetical protein FGSG_11101	Non-effector	1	#N/A	#N/A	#N/A	N/A
439	hypothetical protein FGSG_00295	Effector	0.618	#N/A	#N/A	#N/A	N/A
10372	dipeptidyl-peptidase 4	Non-effector	1	#N/A	#N/A	#N/A	N/A
6568	protein slg1	Non-effector	0.997	#N/A	#N/A	#N/A	N/A
6581	hypothetical protein FAVG1_09246	Effector	1	#N/A	#N/A	#N/A	N/A
7614	hypothetical protein FG05_04501	Non-effector	1	#N/A	#N/A	#N/A	N/A
7207	chitin deacetylase 1	Non-effector	1	#N/A	#N/A	#N/A	N/A
4324	hypothetical protein FOYG_07450	Non-effector	1	#N/A	#N/A	#N/A	N/A
9314	probable rasp f 9 allergen	Non-effector	0.993	#N/A	#N/A	#N/A	N/A
13140	phosphatidylglycerol phosphatidylinositol transfer protein precursor	Effector	0.989	#N/A	#N/A	#N/A	N/A
6026	pathogenesis-related protein 1c	Non-effector	0.637	#N/A	#N/A	#N/A	N/A
10409	hypothetical protein FGSG_11052	Effector	0.631	#N/A	#N/A	#N/A	N/A
12789	hypothetical protein FPSE_10783	Non-effector	1	#N/A	#N/A	#N/A	N/A
10656	hypothetical protein FPSE_08805	Non-effector	1	#N/A	#N/A	#N/A	N/A
2794	hypothetical protein FPSE_06856	Effector	1	#N/A	#N/A	#N/A	N/A
1247	hypothetical protein FPSE_01482	Non-effector	1	#N/A	#N/A	#N/A	N/A
2761	hypothetical protein FPSE_03760	Non-effector	1	#N/A	#N/A	#N/A	N/A
10665	gpi anchor protein	Non-effector	1	#N/A	#N/A	#N/A	N/A
10387	unnamed protein product	Non-effector	1	#N/A	#N/A	#N/A	N/A
6318	hypothetical protein FGSG_03371	Non-effector	1	#N/A	#N/A	#N/A	N/A
5785	uncharacterized protein LW93_396	Non-effector	1	#N/A	#N/A	#N/A	N/A
6634	hypothetical protein FGSG_03640	Effector	0.752	#N/A	#N/A	#N/A	N/A
9329	hypothetical protein FG05_30231	Effector	0.76	#N/A	#N/A	#N/A	N/A
2648	hypothetical protein FGSG_02255	Non-effector	0.575	#N/A	#N/A	#N/A	N/A
4747	hypothetical protein FGSG_01595	Non-effector	1	#N/A	#N/A	#N/A	N/A
6931	hypothetical protein FPSE_05370	Non-effector	1	#N/A	#N/A	#N/A	N/A
6110	hypothetical protein FG05_35349	Non-effector	0.518	#N/A	#N/A	#N/A	N/A
11636	hypothetical protein FG05_30605	Effector	0.688	#N/A	#N/A	#N/A	N/A
7990	hypothetical protein FPSE_12399	Non-effector	1	#N/A	#N/A	#N/A	N/A
10878	hypothetical protein FG05_11427	Non-effector	1	#N/A	#N/A	#N/A	N/A
11204	hypothetical protein FGSG_06506	Non-effector	1	#N/A	#N/A	#N/A	N/A
4213	hypothetical protein FPSE_00702	Effector	1	#N/A	#N/A	#N/A	N/A
10648	hypothetical protein FPSE_08798	Effector	0.987	#N/A	#N/A	#N/A	N/A
7558	hypothetical protein FPSE_09916	Effector	0.96	#N/A	#N/A	#N/A	N/A
8909	hypothetical protein FGSG_05341	Effector	0.738	#N/A	#N/A	#N/A	N/A
7748	hypothetical protein FPSE_08084	Effector	0.966	#N/A	#N/A	#N/A	N/A
3987	pyridine nucleotide-disulfide oxidoreductase family protein	Non-effector	1	#N/A	#N/A	#N/A	N/A
4508	hypothetical protein FPSE_02475	Non-effector	0.996	#N/A	#N/A	#N/A	N/A
10776	hypothetical protein FG05_11296	Non-effector	1	#N/A	#N/A	#N/A	N/A
2787	hypothetical protein FGSG_02385	Non-effector	0.517	#N/A	#N/A	#N/A	N/A
2568	hypothetical protein FOPG_16149	Non-effector	1	#N/A	#N/A	#N/A	N/A
4506	glucan endo- -beta-glucosidase	Non-effector	1	#N/A	#N/A	#N/A	N/A
6579	triacylglycerol lipase v precursor	Non-effector	1	#N/A	#N/A	#N/A	N/A
1785	hypothetical protein FPSE_04970, partial	Non-effector	1	#N/A	#N/A	#N/A	N/A
10892	unnamed protein product	Non-effector	1	#N/A	#N/A	#N/A	N/A
10326	unnamed protein product	Non-effector	1	#N/A	#N/A	#N/A	N/A
2110	hypothetical protein FG05_12009	Non-effector	1	#N/A	#N/A	#N/A	N/A
2781	hypothetical protein FGSG_02378	Effector	0.989	#N/A	#N/A	#N/A	N/A
4752	hypothetical protein FGSG_08210	Effector	0.939	#N/A	#N/A	#N/A	N/A
6658	cell wall protein	Effector	0.949	#N/A	#N/A	#N/A	N/A
8217	lipase 2	Non-effector	1	#N/A	#N/A	#N/A	N/A
8019	unnamed protein product	Non-effector	1	#N/A	#N/A	#N/A	N/A
5917	chlorogenic acid esterase precursor	Non-effector	1	#N/A	#N/A	#N/A	N/A
7974	alpha-l-rhamnosidase c	Non-effector	1	#N/A	#N/A	#N/A	N/A
10899	tyrosinase	Non-effector	1	#N/A	#N/A	#N/A	N/A
4684	hypothetical protein FPSE_10881	Non-effector	1	#N/A	#N/A	#N/A	N/A
6334	glutamyl-trna amidotransferase subunit a	Non-effector	1	#N/A	#N/A	#N/A	N/A
7149	n-acetylglucosaminylphosphatidylinositol deacetylase	Non-effector	0.931	#N/A	#N/A	#N/A	N/A
6423	hypothetical protein FPSE_08360	Non-effector	1	#N/A	#N/A	#N/A	N/A
4157	hypothetical protein FPSE_08811	Non-effector	1	#N/A	#N/A	#N/A	N/A
7795	hypothetical protein FPSE_08098	Non-effector	0.751	#N/A	#N/A	#N/A	N/A
11378	xylanase 3	Non-effector	1	#N/A	#N/A	#N/A	N/A
7891	hypothetical protein FPSE_08149	Non-effector	1	#N/A	#N/A	#N/A	N/A
577	hypothetical protein FGSG_00411	Non-effector	1	#N/A	#N/A	#N/A	N/A
3923	cell wall cysteine-rich protein	Non-effector	1	#N/A	#N/A	#N/A	N/A
6209	hypothetical protein FG05_03274	Non-effector	1	#N/A	#N/A	#N/A	N/A
9882	hypothetical protein FGSG_06261	Non-effector	0.981	#N/A	#N/A	#N/A	N/A
380	tpa_inf: galactose oxidase precursor	Non-effector	1	#N/A	#N/A	#N/A	N/A
12762	endoglucanase-4 precursor	Non-effector	1	#N/A	#N/A	#N/A	N/A
6801	hypothetical protein FG05_03784	Non-effector	0.996	#N/A	#N/A	#N/A	N/A
5485	hypothetical protein FG05_08825	Effector	0.677	#N/A	#N/A	#N/A	N/A
9408	hypothetical protein FPSE_05817	Effector	1	#N/A	#N/A	#N/A	N/A
4577	hypothetical protein FG05_13443	Effector	0.959	#N/A	#N/A	#N/A	N/A
2499	hypothetical protein FGSG_02110	Effector	1	#N/A	#N/A	#N/A	N/A
7121	cell wall protein	Effector	0.958	#N/A	#N/A	#N/A	N/A
6012	unnamed protein product	Non-effector	1	#N/A	#N/A	#N/A	N/A
10814	hypothetical protein FGSG_00005	Non-effector	1	#N/A	#N/A	#N/A	N/A
10571	pectate lyase	Non-effector	0.986	#N/A	#N/A	#N/A	N/A
10619	hypothetical protein FPSE_02810	Non-effector	0.997	#N/A	#N/A	#N/A	N/A
2663	hypothetical protein FGSG_02263	Non-effector	1	#N/A	#N/A	#N/A	N/A
6065	unsaturated rhamnogalacturonyl hydrolase yter	Non-effector	1	#N/A	#N/A	#N/A	N/A
13332	hypothetical protein FOYG_04602	Non-effector	1	#N/A	#N/A	#N/A	N/A
8057	hypothetical protein FPSE_07789	Non-effector	1	#N/A	#N/A	#N/A	N/A
13401	hypothetical protein FPSE_05068	Non-effector	0.999	#N/A	#N/A	#N/A	N/A
13706	pathogenicity protein	Effector	0.991	#N/A	#N/A	#N/A	N/A
5103	hypothetical protein FPSE_10512, partial	Non-effector	1	#N/A	#N/A	#N/A	N/A
4525	n-sulfoglucosamine sulfohydrolase	Non-effector	1	#N/A	#N/A	#N/A	N/A
10474	related to monophenol monooxygenase	Non-effector	0.999	#N/A	#N/A	#N/A	N/A
2723	hypothetical protein FGSG_02332	Non-effector	0.983	#N/A	#N/A	#N/A	N/A
2361	related to monophenol monooxygenase	Non-effector	1	#N/A	#N/A	#N/A	N/A
10400	hypothetical protein FGSG_11047	Effector	1	#N/A	#N/A	#N/A	N/A
10431	l-sorbosone dehydrogenase	Non-effector	1	#N/A	#N/A	#N/A	N/A
10621	hypothetical protein FPSE_02808	Non-effector	1	#N/A	#N/A	#N/A	N/A
4588	feruloyl esterase b-2	Non-effector	1	#N/A	#N/A	#N/A	N/A
4421	hypothetical protein FGSG_08003	Non-effector	1	#N/A	#N/A	#N/A	N/A
13595	host-specific ak-toxin akt2	Effector	0.737	#N/A	#N/A	#N/A	N/A
11145	hypothetical protein FG05_06469	Non-effector	1	#N/A	#N/A	#N/A	N/A
822	related to spore coat protein sp96 precursor	Non-effector	1	#N/A	#N/A	#N/A	N/A
4305	acetylxylan esterase 2	Effector	0.657	#N/A	#N/A	#N/A	N/A
4422	hypothetical protein FOXB_05646	Non-effector	1	#N/A	#N/A	#N/A	N/A
1109	hypothetical protein FOYG_06459	Non-effector	1	#N/A	#N/A	#N/A	N/A
12564	hypothetical protein FPSE_10539	Non-effector	0.994	#N/A	#N/A	#N/A	N/A
7973	hypothetical protein FPSE_12214	Non-effector	1	#N/A	#N/A	#N/A	N/A
7631	hypothetical protein FPSE_03736	Non-effector	0.998	#N/A	#N/A	#N/A	N/A
2170	hydrophobin precursor	Effector	1	#N/A	#N/A	#N/A	N/A
3118	small secreted protein	Effector	0.995	#N/A	#N/A	#N/A	N/A
4419	hypothetical protein FGSG_08015	Effector	0.992	#N/A	#N/A	#N/A	N/A
10803	hypothetical protein FPSE_02906	Effector	1	#N/A	#N/A	#N/A	N/A
4566	hypothetical protein FPSE_07526	Effector	0.97	#N/A	#N/A	#N/A	N/A
7324	unnamed protein product	Non-effector	1	#N/A	#N/A	#N/A	N/A
7533	hypothetical protein FGSG_04429	Non-effector	1	#N/A	#N/A	#N/A	N/A
5728	hypothetical protein FGSG_02840	Non-effector	0.59	#N/A	#N/A	#N/A	N/A
7979	probable endoglucanase iv precursor	Non-effector	0.875	#N/A	#N/A	#N/A	N/A
7006	serum paraoxonase arylesterase 1	Non-effector	1	#N/A	#N/A	#N/A	N/A
4404	related to gegh 16 protein	Effector	0.686	#N/A	#N/A	#N/A	N/A
6179	lipase 4	Non-effector	1	#N/A	#N/A	#N/A	N/A
11307	alkaline phosphatase	Non-effector	1	#N/A	#N/A	#N/A	N/A
4426	endo-beta- -glucanase d	Non-effector	0.999	#N/A	#N/A	#N/A	N/A
12002	hypothetical protein FGSG_07207	Non-effector	1	#N/A	#N/A	#N/A	N/A
9679	hypothetical protein FPSE_04243	Non-effector	1	#N/A	#N/A	#N/A	N/A
6080	hypothetical protein FGSG_03157	Effector	1	#N/A	#N/A	#N/A	N/A
2829	hypothetical protein FPSE_01985	Non-effector	1	#N/A	#N/A	#N/A	N/A
990	related to acetylxylan esterase precursor	Effector	0.97	#N/A	#N/A	#N/A	N/A
6614	hypothetical protein FG05_03612	Non-effector	0.988	#N/A	#N/A	#N/A	N/A
4109	glucan -beta-glucosidase a	Non-effector	1	#N/A	#N/A	#N/A	N/A
7950	hypothetical protein FG05_07972	Effector	0.549	#N/A	#N/A	#N/A	N/A
97	hypothetical protein FGSG_00056	Effector	1	#N/A	#N/A	#N/A	N/A
11518	dnase1 protein	Non-effector	0.813	#N/A	#N/A	#N/A	N/A
4829	related to spr1-exo- -beta-glucanase precursor	Non-effector	1	#N/A	#N/A	#N/A	N/A
5885	feruloyl esterase b precursor	Non-effector	1	#N/A	#N/A	#N/A	N/A
12961	hypothetical protein FPSE_02275	Non-effector	0.993	#N/A	#N/A	#N/A	N/A
10399	hypothetical protein FGSG_11046	Non-effector	0.893	#N/A	#N/A	#N/A	N/A
6538	chitin deacetylase	Non-effector	0.99	#N/A	#N/A	#N/A	N/A
2167	serine-rich protein	Non-effector	1	#N/A	#N/A	#N/A	N/A
2731	hypothetical protein FPSE_03786	Non-effector	1	#N/A	#N/A	#N/A	N/A
6088	uncharacterized protein FFUJ_00180	Non-effector	0.926	#N/A	#N/A	#N/A	N/A
11430	hypothetical protein FPSE_01532	Effector	1	#N/A	#N/A	#N/A	N/A
3899	hypothetical protein FGSG_10435	Non-effector	1	#N/A	#N/A	#N/A	N/A
165	spherulin 1a precursor	Effector	0.81	#N/A	#N/A	#N/A	N/A
4103	hydrolase or acyltransferase (alpha beta hydrolase superfamily)	Non-effector	1	#N/A	#N/A	#N/A	N/A
12535	hypothetical protein FGSG_07766	Non-effector	1	#N/A	#N/A	#N/A	N/A
6598	hypothetical protein FPSE_05487	Non-effector	1	#N/A	#N/A	#N/A	N/A
6539	hypothetical protein FGSG_03545	Non-effector	1	#N/A	#N/A	#N/A	N/A
13652	unnamed protein product	Non-effector	1	#N/A	#N/A	#N/A	N/A
2721	l-ascorbate oxidase	Non-effector	1	#N/A	#N/A	#N/A	N/A
5832	hypothetical protein FG05_12551	Non-effector	1	#N/A	#N/A	#N/A	N/A
10562	hypothetical protein FG05_11170	Non-effector	1	#N/A	#N/A	#N/A	N/A
7051	endo- -beta-glucanase	Non-effector	0.978	#N/A	#N/A	#N/A	N/A
10879	feruloyl esterase b	Non-effector	0.994	#N/A	#N/A	#N/A	N/A
4518	tyrosinase	Non-effector	1	#N/A	#N/A	#N/A	N/A
6293	tyrosinase	Non-effector	1	#N/A	#N/A	#N/A	N/A
12387	hypothetical protein FPSE_10574	Non-effector	1	#N/A	#N/A	#N/A	N/A
6446	xylanase 13	Non-effector	1	#N/A	#N/A	#N/A	N/A
7322	hypothetical protein FGSG_04244	Non-effector	1	#N/A	#N/A	#N/A	N/A
13405	gegh 16 protein	Effector	0.998	#N/A	#N/A	#N/A	N/A
13611	lipase 4	Non-effector	1	#N/A	#N/A	#N/A	N/A
6264	hypothetical protein FOPG_12312	Non-effector	1	#N/A	#N/A	#N/A	N/A
6747	cellobiose dehydrogenase	Non-effector	1	#N/A	#N/A	#N/A	N/A
10727	hypothetical protein FGSG_11348	Non-effector	1	#N/A	#N/A	#N/A	N/A
7775	unnamed protein product	Effector	1	#N/A	#N/A	#N/A	N/A
7998	hypothetical protein FGSG_04735	Effector	0.999	#N/A	#N/A	#N/A	N/A
3646	hypothetical protein FGSG_10206	Effector	0.998	#N/A	#N/A	#N/A	N/A
6937	phospholipase a2	Effector	0.96	#N/A	#N/A	#N/A	N/A
6433	hypothetical protein FPSE_10289	Non-effector	0.974	#N/A	#N/A	#N/A	N/A
5985	l-saccharopine oxidase	Non-effector	1	#N/A	#N/A	#N/A	N/A
2391	para-nitrobenzyl esterase	Non-effector	1	#N/A	#N/A	#N/A	N/A
13797	unnamed protein product	Non-effector	1	#N/A	#N/A	#N/A	N/A
4158	para-nitrobenzyl esterase	Non-effector	1	#N/A	#N/A	#N/A	N/A
5824	hypothetical protein FGSG_02933	Non-effector	1	#N/A	#N/A	#N/A	N/A
7991	alkaline ceramidase	Non-effector	1	#N/A	#N/A	#N/A	N/A
13304	glucan -beta-glucosidase	Non-effector	1	#N/A	#N/A	#N/A	N/A
8354	unnamed protein product	Non-effector	1	#N/A	#N/A	#N/A	N/A
10685	probable acetylesterase	Non-effector	0.522	#N/A	#N/A	#N/A	N/A
10403	acetylxylan esterase a	Non-effector	0.993	#N/A	#N/A	#N/A	N/A
6628	murein transglycosylase	Non-effector	0.995	#N/A	#N/A	#N/A	N/A
5806	hypothetical protein FGSG_02914	Non-effector	1	#N/A	#N/A	#N/A	N/A
4591	alpha beta fold family	Non-effector	1	#N/A	#N/A	#N/A	N/A
6685	hypothetical protein FPSE_01848	Non-effector	0.998	#N/A	#N/A	#N/A	N/A
11634	endo- -beta-glucanase	Non-effector	1	#N/A	#N/A	#N/A	N/A
4621	hypothetical protein FG05_08115	Non-effector	1	#N/A	#N/A	#N/A	N/A
9564	cellobiose dehydrogenase	Non-effector	1	#N/A	#N/A	#N/A	N/A
438	glycosyl hydrolase	Non-effector	1	#N/A	#N/A	#N/A	N/A
10725	hypothetical protein FG05_11350	Non-effector	1	#N/A	#N/A	#N/A	N/A
1063	hypothetical protein FPSE_11620	Effector	0.528	#N/A	#N/A	#N/A	N/A
4136	hypothetical protein FGSG_09127	Effector	1	#N/A	#N/A	#N/A	N/A
10620	epl1 protein	Effector	0.623	#N/A	#N/A	#N/A	N/A
6041	antigenic cell wall galactomannoprotein	Effector	0.997	#N/A	#N/A	#N/A	N/A
8023	hypothetical protein FG05_12603	Effector	0.639	#N/A	#N/A	#N/A	N/A
4986	hypothetical protein FPSE_09003	Effector	0.852	#N/A	#N/A	#N/A	N/A
10954	expansin-like protein 5	Effector	0.636	#N/A	#N/A	#N/A	N/A
1996	hypothetical protein FG05_01660	Effector	0.876	#N/A	#N/A	#N/A	N/A
6079	hypothetical protein FPSE_02069	Non-effector	0.726	#N/A	#N/A	#N/A	N/A
10715	related to glycosyl hydrolase family 43 protein	Non-effector	1	#N/A	#N/A	#N/A	N/A
4514	hypothetical protein FPSE_02323	Non-effector	1	#N/A	#N/A	#N/A	N/A
6916	amidohydrolase family protein	Non-effector	1	#N/A	#N/A	#N/A	N/A
6138	triacylglycerol lipase fgl4	Non-effector	1	#N/A	#N/A	#N/A	N/A
13070	hypothetical protein FPSE_05927	Non-effector	1	#N/A	#N/A	#N/A	N/A
6687	lipase 1	Non-effector	1	#N/A	#N/A	#N/A	N/A
9321	fungistatic metabolite	Non-effector	1	#N/A	#N/A	#N/A	N/A
9706	endoglucanase-4 precursor	Non-effector	0.997	#N/A	#N/A	#N/A	N/A
5581	endoglucanase c	Non-effector	0.689	#N/A	#N/A	#N/A	N/A
5903	arabinoxylan arabinofuranohydrolase	Non-effector	1	#N/A	#N/A	#N/A	N/A
13653	kelch domain-containing protein 8a	Non-effector	1	#N/A	#N/A	#N/A	N/A
10544	endoglucanase e	Non-effector	0.999	#N/A	#N/A	#N/A	N/A
8143	mannan endo- -beta-mannosidase b	Non-effector	1	#N/A	#N/A	#N/A	N/A
9551	hypothetical protein FGSG_05970	Non-effector	1	#N/A	#N/A	#N/A	N/A
1525	triacylglycerol lipase	Non-effector	1	#N/A	#N/A	#N/A	N/A
4397	hypothetical protein FG05_07993	Non-effector	1	#N/A	#N/A	#N/A	N/A
1524	hypothetical protein FPSE_07611	Effector	0.565	#N/A	#N/A	#N/A	N/A
12033	fungistatic metabolite	Non-effector	1	#N/A	#N/A	#N/A	N/A
1936	triacylglycerol lipase	Non-effector	1	#N/A	#N/A	#N/A	N/A
13734	galactose oxidase precursor	Non-effector	1	#N/A	#N/A	#N/A	N/A
6881	beta-glucosidase	Non-effector	1	#N/A	#N/A	#N/A	N/A
10384	hypothetical protein FGSG_11033	Effector	0.571	#N/A	#N/A	#N/A	N/A
6577	hypothetical protein FPSE_12410	Effector	0.811	#N/A	#N/A	#N/A	N/A
2102	hypothetical protein FGSG_01754	Effector	0.605	#N/A	#N/A	#N/A	N/A
7316	hypothetical protein FPSE_08749	Effector	0.999	#N/A	#N/A	#N/A	N/A
2811	glucan endo- -beta-glucosidase	Non-effector	1	#N/A	#N/A	#N/A	N/A
6611	hypothetical protein FPSE_05476	Non-effector	1	#N/A	#N/A	#N/A	N/A
5809	related to cellobiose dehydrogenase	Non-effector	1	#N/A	#N/A	#N/A	N/A
13792	choline dehydrogenase	Non-effector	1	#N/A	#N/A	#N/A	N/A
2018	beta-glucosidase 4	Non-effector	1	#N/A	#N/A	#N/A	N/A
10506	rhamnogalacturonate lyase c	Non-effector	1	#N/A	#N/A	#N/A	N/A
5948	choline dehydrogenase	Non-effector	1	#N/A	#N/A	#N/A	N/A
11141	carbohydrate-binding module family 1 protein	Non-effector	0.644	#N/A	#N/A	#N/A	N/A
3008	cel1 protein precursor	Non-effector	0.879	#N/A	#N/A	#N/A	N/A
8831	hypothetical protein FPSE_09322	Non-effector	1	#N/A	#N/A	#N/A	N/A
2221	malate dehydrogenase	Non-effector	0.78	#N/A	#N/A	#N/A	N/A
3094	endo- -beta-glucanase	Non-effector	0.954	#N/A	#N/A	#N/A	N/A
6526	hypothetical protein FGSG_03531	Non-effector	1	#N/A	#N/A	#N/A	N/A
7485	hypothetical protein FPSE_12109	Non-effector	1	#N/A	#N/A	#N/A	N/A
11178	hypothetical protein FPSE_01760	Non-effector	1	#N/A	#N/A	#N/A	N/A
10702	2-amino-3-carboxymuconate-6-semialdehyde decarboxylase	Non-effector	1	#N/A	#N/A	#N/A	N/A
6476	pectin lyase b precursor	Non-effector	1	#N/A	#N/A	#N/A	N/A
10949	endo-beta- -glucanase d	Non-effector	0.974	#N/A	#N/A	#N/A	N/A
10464	carbonic anhydrase	Non-effector	1	#N/A	#N/A	#N/A	N/A
10436	mannan endo- -beta-mannosidase c	Non-effector	1	#N/A	#N/A	#N/A	N/A
6674	hypothetical protein FGSG_03674	Effector	0.658	#N/A	#N/A	#N/A	N/A
7534	pectate lyase a	Non-effector	1	#N/A	#N/A	#N/A	N/A
10681	hypothetical protein FPSE_02402	Non-effector	1	#N/A	#N/A	#N/A	N/A
2587	hypothetical protein FGSG_02202	Non-effector	0.999	#N/A	#N/A	#N/A	N/A
13864	long chronological lifespan protein 2	Effector	0.994	#N/A	#N/A	#N/A	N/A
11139	soluble epoxide hydrolase	Non-effector	1	#N/A	#N/A	#N/A	N/A
5102	hypothetical protein FPSE_04628	Effector	0.998	#N/A	#N/A	#N/A	N/A
12437	hypothetical protein FPSE_08054	Effector	1	#N/A	#N/A	#N/A	N/A
3652	probable rot1 precursor	Effector	0.948	#N/A	#N/A	#N/A	N/A
6279	hypothetical protein FGSG_03334	Effector	0.932	#N/A	#N/A	#N/A	N/A
7845	related to glucoamylase precursor	Effector	0.796	#N/A	#N/A	#N/A	N/A
8233	rhamnogalacturonan acetylesterase precursor	Effector	0.885	#N/A	#N/A	#N/A	N/A
6915	hypothetical protein FPSE_06580	Non-effector	0.89	#N/A	#N/A	#N/A	N/A
6866	l-saccharopine oxidase	Non-effector	1	#N/A	#N/A	#N/A	N/A
9416	probable chitin binding protein	Non-effector	1	#N/A	#N/A	#N/A	N/A
12656	arabinoxylan arabinofuranohydrolase	Non-effector	1	#N/A	#N/A	#N/A	N/A
6862	alpha-amylase a type-1 2	Non-effector	1	#N/A	#N/A	#N/A	N/A
11309	oxalate decarboxylase	Non-effector	1	#N/A	#N/A	#N/A	N/A
7019	hypothetical protein FPSE_05291	Non-effector	1	#N/A	#N/A	#N/A	N/A
10822	para-nitrobenzyl esterase	Non-effector	1	#N/A	#N/A	#N/A	N/A
12652	hypothetical protein FPSE_07062	Non-effector	1	#N/A	#N/A	#N/A	N/A
4202	laccase precursor	Non-effector	1	#N/A	#N/A	#N/A	N/A
13213	related to tyrosinase precursor	Non-effector	1	#N/A	#N/A	#N/A	N/A
3502	amidohydrolase ytcj-like	Non-effector	1	#N/A	#N/A	#N/A	N/A
2123	glucose-methanol-choline oxidoreductase:gmc oxidoreductase	Non-effector	1	#N/A	#N/A	#N/A	N/A
2366	amidohydrolase ytcj-like	Non-effector	1	#N/A	#N/A	#N/A	N/A
6031	glutamate carboxypeptidase 2	Non-effector	1	#N/A	#N/A	#N/A	N/A
10622	xyloglucanase	Non-effector	1	#N/A	#N/A	#N/A	N/A
5964	hypothetical protein FPSE_02176	Non-effector	1	#N/A	#N/A	#N/A	N/A
6912	hypothetical protein FAVG1_02819	Non-effector	1	#N/A	#N/A	#N/A	N/A
151	probable metalloprotease mep1	Non-effector	0.678	#N/A	#N/A	#N/A	N/A
2755	related to cellulose-binding gdsl lipase acylhydrolase	Non-effector	0.885	#N/A	#N/A	#N/A	N/A
2069	hypothetical protein FGSG_01728	Non-effector	0.998	#N/A	#N/A	#N/A	N/A
6934	pectate lyase plyb	Non-effector	0.981	#N/A	#N/A	#N/A	N/A
12529	hypothetical protein FOWG_14734	Non-effector	0.8	#N/A	#N/A	#N/A	N/A
4667	salicylate hydroxylase	Non-effector	1	#N/A	#N/A	#N/A	N/A
4738	duf1237 domain protein	Non-effector	1	#N/A	#N/A	#N/A	N/A
3765	hypothetical protein FOC4_g10013502	Non-effector	0.73	#N/A	#N/A	#N/A	N/A
4852	hypothetical protein FG05_08282	Non-effector	1	#N/A	#N/A	#N/A	N/A
6366	hypothetical protein FGSG_03394	Non-effector	0.997	#N/A	#N/A	#N/A	N/A
6913	hypothetical protein FPSE_05379	Non-effector	0.999	#N/A	#N/A	#N/A	N/A
294	hypothetical protein FPSE_06928	Non-effector	1	#N/A	#N/A	#N/A	N/A
6819	hypothetical protein FPSE_04575	Non-effector	1	#N/A	#N/A	#N/A	N/A
6597	hypothetical protein FPSE_05489	Effector	0.89	#N/A	#N/A	#N/A	N/A
13421	fas1 domain-containing protein	Effector	0.664	#N/A	#N/A	#N/A	N/A
4785	hypothetical protein FPSE_09573	Non-effector	0.533	#N/A	#N/A	#N/A	N/A
8488	acetylornithine deacetylase	Non-effector	1	#N/A	#N/A	#N/A	N/A
12639	acid phosphatase	Non-effector	1	#N/A	#N/A	#N/A	N/A
11227	bifunctional xylanase deacetylase	Non-effector	1	#N/A	#N/A	#N/A	N/A
369	unnamed protein product	Non-effector	1	#N/A	#N/A	#N/A	N/A
12657	hypothetical protein FPSE_07067	Non-effector	1	#N/A	#N/A	#N/A	N/A
2592	related to serine protease	Non-effector	1	#N/A	#N/A	#N/A	N/A
7061	related to glu asp-trna amidotransferase subunit a	Non-effector	1	#N/A	#N/A	#N/A	N/A
13272	hypothetical protein FGSG_09475	Non-effector	1	#N/A	#N/A	#N/A	N/A
10417	choline dehydrogenase	Non-effector	1	#N/A	#N/A	#N/A	N/A
930	het-c protein	Non-effector	1	#N/A	#N/A	#N/A	N/A
10466	fungistatic metabolite	Non-effector	1	#N/A	#N/A	#N/A	N/A
6986	hypothetical protein FPSE_05320	Non-effector	0.999	#N/A	#N/A	#N/A	N/A
13483	pectate lyase b precursor	Non-effector	0.867	#N/A	#N/A	#N/A	N/A
1957	glycoside hydrolase family 5 protein	Non-effector	0.994	#N/A	#N/A	#N/A	N/A
12501	pectate lyase a	Non-effector	0.965	#N/A	#N/A	#N/A	N/A
3169	hypothetical protein FGSG_02721	Non-effector	1	#N/A	#N/A	#N/A	N/A
6244	cutinase 1	Effector	0.836	#N/A	#N/A	#N/A	N/A
9513	acid phosphatase	Non-effector	1	#N/A	#N/A	#N/A	N/A
6140	hypothetical protein FGSG_03211	Effector	0.953	#N/A	#N/A	#N/A	N/A
8481	hypothetical protein FPSE_04937	Effector	1	#N/A	#N/A	#N/A	N/A
7683	small secreted protein	Effector	0.929	#N/A	#N/A	#N/A	N/A
7286	hypothetical protein FPSE_10416	Effector	0.941	#N/A	#N/A	#N/A	N/A
12593	hypothetical protein FPSE_09875	Effector	0.962	#N/A	#N/A	#N/A	N/A
12772	hypothetical protein FPSE_04457	Effector	0.687	#N/A	#N/A	#N/A	N/A
5729	hypothetical protein FPSE_05548	Non-effector	1	#N/A	#N/A	#N/A	N/A
6942	rds1 protein	Non-effector	1	#N/A	#N/A	#N/A	N/A
11514	hypothetical protein FGSG_06775	Non-effector	1	#N/A	#N/A	#N/A	N/A
3249	brefeldin a resistance protein	Non-effector	1	#N/A	#N/A	#N/A	N/A
12475	xylosidase arabinosidase	Non-effector	1	#N/A	#N/A	#N/A	N/A
10652	hypothetical protein FG05_11228	Non-effector	1	#N/A	#N/A	#N/A	N/A
9713	rhamnogalacturonate lyase precursor	Non-effector	1	#N/A	#N/A	#N/A	N/A
11751	bacterial-type extracellular deoxyribonuclease	Non-effector	0.999	#N/A	#N/A	#N/A	N/A
9600	related to npp1 domain protein	Non-effector	0.982	#N/A	#N/A	#N/A	N/A
6695	related to endoglucanase iv precursor	Non-effector	0.706	#N/A	#N/A	#N/A	N/A
6753	hypothetical protein FPSE_08342	Non-effector	0.518	#N/A	#N/A	#N/A	N/A
11125	bifunctional xylanase deacetylase	Non-effector	0.922	#N/A	#N/A	#N/A	N/A
10951	hypothetical protein FGSG_11493	Non-effector	0.861	#N/A	#N/A	#N/A	N/A
6521	parallel beta-helix repeat protein	Non-effector	0.751	#N/A	#N/A	#N/A	N/A
9118	pirin (iron-binding nuclear protein)	Non-effector	1	#N/A	#N/A	#N/A	N/A
1942	pectin lyase b precursor	Non-effector	1	#N/A	#N/A	#N/A	N/A
6813	cellulase precursor	Non-effector	1	#N/A	#N/A	#N/A	N/A
2168	aldose 1-epimerase	Non-effector	1	#N/A	#N/A	#N/A	N/A
12384	sulphydryl oxidase protein	Non-effector	1	#N/A	#N/A	#N/A	N/A
10388	feruloyl esterase c	Effector	0.684	#N/A	#N/A	#N/A	N/A
946	related to s-adenosylmethionine:diacylglycerol 3-amino-3-carboxypropyl transferase	Non-effector	1	#N/A	#N/A	#N/A	N/A
7067	hypothetical protein FPSE_05251	Non-effector	0.971	#N/A	#N/A	#N/A	N/A
5846	hypothetical protein FPSE_06744	Non-effector	0.502	#N/A	#N/A	#N/A	N/A
1250	rhamnogalacturonase b precursor	Non-effector	1	#N/A	#N/A	#N/A	N/A
9123	probable heterokaryon incompatibility het-c protein	Non-effector	1	#N/A	#N/A	#N/A	N/A
12446	5 3 -nucleotidase	Non-effector	0.988	#N/A	#N/A	#N/A	N/A
6580	ricin b lectin	Effector	0.996	#N/A	#N/A	#N/A	N/A
778	hypothetical protein FGSG_00602	Non-effector	0.94	#N/A	#N/A	#N/A	N/A
5961	related to alpha-l-arabinofuranosidase ii precursor	Non-effector	0.999	#N/A	#N/A	#N/A	N/A
6038	pectin lyase precursor	Non-effector	1	#N/A	#N/A	#N/A	N/A
6596	bnr asp-box repeat domain protein	Non-effector	1	#N/A	#N/A	#N/A	N/A
8192	hypothetical protein FOTG_16026	Non-effector	1	#N/A	#N/A	#N/A	EC:1.1.1.158
12482	isoamyl alcohol oxidase	Non-effector	1	#N/A	#N/A	#N/A	EC:1.1.1.158
12618	fad binding domain-containing protein	Non-effector	1	#N/A	#N/A	#N/A	EC:1.1.1.158
10600	fad-linked oxidoreductase yvdp	Non-effector	1	#N/A	#N/A	#N/A	EC:1.1.1.158
7005	6-hydroxy-d-nicotine oxidase	Non-effector	1	#N/A	#N/A	#N/A	EC:1.1.1.158
8216	6-hydroxy-d-nicotine oxidase	Non-effector	1	#N/A	#N/A	#N/A	EC:1.1.1.158
40	6-hydroxy-d-nicotine oxidase	Non-effector	1	#N/A	#N/A	#N/A	EC:1.1.1.158
4233	hypothetical protein FGSG_10631	Non-effector	1	#N/A	#N/A	#N/A	EC:1.1.1.158
12678	probable isoamyl alcohol oxidase	Non-effector	1	#N/A	#N/A	#N/A	EC:1.1.1.158
8001	6-hydroxy-d-nicotine oxidase	Non-effector	1	#N/A	#N/A	#N/A	EC:1.1.1.158
2145	6-hydroxy-d-nicotine oxidase	Non-effector	1	#N/A	#N/A	#N/A	EC:1.1.1.158
6248	6-hydroxy-d-nicotine oxidase	Non-effector	1	#N/A	#N/A	#N/A	EC:1.1.1.158
7557	hypothetical protein FPSE_09917	Non-effector	1	#N/A	#N/A	#N/A	EC:1.1.1.158
10381	related to 6-hydroxy-d-nicotine oxidase	Non-effector	1	#N/A	#N/A	#N/A	EC:1.1.1.158
5484	berberine bridge enzyme	Non-effector	1	#N/A	#N/A	#N/A	EC:1.1.1.158
11667	2-dehydropantoate 2-reductase	Non-effector	0.919	#N/A	#N/A	#N/A	EC:1.1.1.169
9462	hypothetical protein FPSE_12254	Non-effector	0.813	#N/A	yes	#N/A	EC:1.1.1.22
10423	galactose oxidase	Non-effector	1	#N/A	#N/A	#N/A	EC:1.1.3.9
6563	galactose oxidase	Non-effector	1	#N/A	#N/A	#N/A	EC:1.1.3.9
2973	manganese peroxidase 2	Non-effector	1	#N/A	yes	#N/A	EC:1.11.1.7
4077	aromatic peroxygenase	Non-effector	1	yes	yes	#N/A	EC:1.11.1.7
6417	sterigmatocystin biosynthesis peroxidase stcc	Effector	0.905	#N/A	#N/A	#N/A	EC:1.11.1.7
6710	aromatic peroxygenase	Non-effector	1	#N/A	#N/A	#N/A	EC:1.11.1.7
10649	hypothetical protein FPSE_08799	Non-effector	1	#N/A	#N/A	#N/A	EC:1.11.1.7
7538	l-ascorbate peroxidase peroxisomal	Non-effector	1	#N/A	#N/A	#N/A	EC:1.11.1.7
6889	catalase-peroxidase 2	Non-effector	1	#N/A	#N/A	#N/A	EC:1.11.1.7;EC:1.11.1.6
11466	probable catalase-3	Non-effector	1	#N/A	#N/A	#N/A	EC:1.11.1.7;EC:1.11.1.6
2352	related to protocatechuate -dioxygenase beta subunit	Non-effector	1	#N/A	#N/A	#N/A	EC:1.13.11
2431	fe-mn family superoxide dismutase	Non-effector	0.958	#N/A	#N/A	#N/A	EC:1.15.1.1
13386	aromatic-l-amino-acid decarboxylase	Non-effector	1	#N/A	#N/A	#N/A	EC:1.3.99.1
4122	hypothetical protein FPSE_00736	Non-effector	1	#N/A	#N/A	#N/A	EC:1.4.3.21
10981	peroxisomal amine oxidase (copper-containing)	Non-effector	1	#N/A	#N/A	#N/A	EC:1.4.3.21
7817	d-amino-acid oxidase	Non-effector	1	#N/A	#N/A	#N/A	EC:1.4.3.3
6927	hypothetical protein FPSE_05374	Non-effector	0.999	#N/A	yes	#N/A	EC:2.3.1.31;EC:2.3.1
13654	gamma-glutamyltranspeptidase 1	Non-effector	1	#N/A	#N/A	#N/A	EC:2.3.2.2
8904	glycolipid 2-alpha-mannosyltransferase	Non-effector	1	yes	yes	#N/A	EC:2.4.1
11468	inositol-pentakisphosphate 2-kinase	Non-effector	1	#N/A	#N/A	#N/A	EC:2.7.1.158
11452	hypothetical protein FGSG_06730	Non-effector	1	#N/A	#N/A	yes	EC:3.1
10592	guanyl-specific ribonuclease f1 precursor	Non-effector	0.818	#N/A	#N/A	#N/A	EC:3.1
6311	endonuclease exonuclease phosphatase family protein	Non-effector	0.834	#N/A	#N/A	#N/A	EC:3.1
5704	lysophospholipase 2	Non-effector	1	#N/A	#N/A	yes	EC:3.1.1
4734	hypothetical protein FGSG_08150	Non-effector	1	#N/A	#N/A	#N/A	EC:3.1.1
12360	pectinesterase a	Non-effector	1	#N/A	#N/A	#N/A	EC:3.1.1.11;EC:3.1.1.1
7545	hypothetical protein FPSE_09929	Non-effector	1	#N/A	#N/A	#N/A	EC:3.1.1.11;EC:3.1.1.1
6382	pectinesterase precursor	Non-effector	0.999	#N/A	#N/A	#N/A	EC:3.1.1.11;EC:3.1.1.1
12769	serum paraoxonase lactonase 3	Non-effector	1	#N/A	#N/A	#N/A	EC:3.1.1.2;EC:3.1.1.1
6972	serum paraoxonase arylesterase 2	Non-effector	1	#N/A	#N/A	#N/A	EC:3.1.1.2;EC:3.1.1.1
11102	hypothetical protein FPSE_10095	Non-effector	0.999	#N/A	#N/A	#N/A	EC:3.1.1.47;EC:3.1.1.1
5845	feruloyl esterase	Non-effector	1	#N/A	#N/A	#N/A	EC:3.1.1.73;EC:3.1.1.1
7944	hypothetical protein FOWG_06652	Effector	0.856	yes	yes	#N/A	EC:3.1.1.74;EC:3.1.1.1
3109	acetylxylan esterase 2	Non-effector	0.999	#N/A	#N/A	yes	EC:3.1.1.74;EC:3.1.1.1
12525	cutinase precursor	Non-effector	0.762	#N/A	#N/A	#N/A	EC:3.1.1.74;EC:3.1.1.1
2738	carbohydrate esterase family 5 protein	Effector	0.687	#N/A	#N/A	#N/A	EC:3.1.1.74;EC:3.1.1.1
1894	cutinase precursor	Non-effector	1	#N/A	#N/A	#N/A	EC:3.1.1.74;EC:3.1.1.1
4244	cutinase precursor	Effector	0.571	#N/A	#N/A	#N/A	EC:3.1.1.74;EC:3.1.1.1
6448	cutinase 3	Effector	0.872	#N/A	#N/A	#N/A	EC:3.1.1.74;EC:3.1.1.1
5774	cutinase	Non-effector	0.671	#N/A	#N/A	#N/A	EC:3.1.1.74;EC:3.1.1.1
13945	related to triacylglycerol lipase v precursor	Non-effector	1	yes	yes	#N/A	EC:3.1.1.8;EC:3.1.1.1
9515	hypothetical protein FPSE_03046	Non-effector	1	#N/A	#N/A	#N/A	EC:3.1.1.8;EC:3.1.1.1
4192	hypothetical protein EURHEDRAFT_521660	Non-effector	1	yes	yes	#N/A	EC:3.1.1;EC:3.1.1.1;EC:3.1.1.3
6527	trichothecene c-15 esterase	Non-effector	1	#N/A	#N/A	#N/A	EC:3.1.1;EC:3.1.1.1;EC:3.1.1.3
8122	hypothetical secretory lipase (family 3)	Non-effector	0.997	#N/A	#N/A	#N/A	EC:3.1.1;EC:3.1.1.1;EC:3.1.1.3
12629	hypothetical protein FGSG_07671	Non-effector	1	#N/A	#N/A	#N/A	EC:3.1.1;EC:3.1.1.1;EC:3.1.1.3
9486	extracellular lipase	Non-effector	0.994	#N/A	#N/A	#N/A	EC:3.1.1;EC:3.1.1.1;EC:3.1.1.3
6869	lipase 4	Non-effector	1	#N/A	#N/A	#N/A	EC:3.1.1;EC:3.1.1.1;EC:3.1.1.3
2188	phosphatase dcr2	Non-effector	1	#N/A	#N/A	#N/A	EC:3.1.3.16;EC:3.1;EC:3.1.3.41
10663	6-hydroxy-d-nicotine oxidase	Non-effector	1	#N/A	#N/A	#N/A	EC:3.1.31;EC:3.1;EC:1.1.1.158;EC:3.1.27;EC:3.1.27.1
3130	ribonuclease trv	Non-effector	0.998	#N/A	#N/A	#N/A	EC:3.1.31;EC:3.1;EC:3.1.27;EC:3.1.27.1
6332	ribonuclease t2 family protein	Non-effector	0.996	#N/A	#N/A	#N/A	EC:3.1.31;EC:3.1;EC:3.1.27;EC:3.1.27.1
13702	arylsulfatase-like protein	Non-effector	1	yes	yes	#N/A	EC:3.1.6.1
7575	hypothetical protein FPSE_08295	Non-effector	1	#N/A	#N/A	#N/A	EC:3.1.6.1
12571	hypothetical protein FGSG_07721	Non-effector	1	#N/A	#N/A	#N/A	EC:3.1.6.1
12192	alkaline phosphatase	Non-effector	1	#N/A	#N/A	#N/A	EC:3.1;EC:3.1.3.41
3411	phosphatidylinositide phosphatase sac2	Non-effector	1	#N/A	#N/A	#N/A	EC:3.1;EC:3.1.3.41;EC:3.1.3
4105	acid phosphatase	Non-effector	1	#N/A	#N/A	#N/A	EC:3.1;EC:3.1.3.41;EC:3.1.3.2
6376	acid phosphatase	Non-effector	1	#N/A	#N/A	#N/A	EC:3.1;EC:3.1.3.41;EC:3.1.3.2
11761	related to acid sphingomyelinase	Non-effector	1	#N/A	yes	#N/A	EC:3.1;EC:3.1.4.12;EC:3.1.1
8038	endo- -beta-glucanase	Non-effector	0.989	#N/A	#N/A	#N/A	EC:3.2.1
6949	mannosyl-oligosaccharide alpha- -mannosidase	Non-effector	1	#N/A	#N/A	#N/A	EC:3.2.1.113;EC:3.2.1.24;EC:3.2.1
4507	chitosanase	Effector	0.618	yes	yes	#N/A	EC:3.2.1.132
6625	alpha-glucuronidase precursor	Non-effector	1	#N/A	#N/A	#N/A	EC:3.2.1.139
12	class v	Non-effector	1	yes	yes	#N/A	EC:3.2.1.14
7921	related to chitinase	Non-effector	1	yes	yes	#N/A	EC:3.2.1.14
12554	glycoside hydrolase family 18	Non-effector	1	yes	yes	#N/A	EC:3.2.1.14
6141	chitinase a1	Non-effector	1	#N/A	#N/A	#N/A	EC:3.2.1.14
2753	chitinase	Non-effector	1	#N/A	#N/A	#N/A	EC:3.2.1.14
12399	chitinase II	Non-effector	1	#N/A	#N/A	#N/A	EC:3.2.1.14
6357	exopolygalacturonase b	Non-effector	1	#N/A	yes	#N/A	EC:3.2.1.15
7809	galacturan -alpha-galacturonidase b	Non-effector	1	yes	yes	#N/A	EC:3.2.1.15
4534	partial	Non-effector	1	#N/A	#N/A	#N/A	EC:3.2.1.15
10413	endopolygalacturonase 1	Non-effector	0.999	#N/A	#N/A	#N/A	EC:3.2.1.15
128	murein transglycosylase	Non-effector	1	#N/A	#N/A	#N/A	EC:3.2.1.15
6120	polygalacturonase 1 precursor	Non-effector	0.999	#N/A	#N/A	#N/A	EC:3.2.1.15
12380	dna mismatch repair protein msh6	Non-effector	1	#N/A	#N/A	#N/A	EC:3.2.1.15
2707	glycoside hydrolase family 2 protein	Non-effector	1	#N/A	#N/A	#N/A	EC:3.2.1.165
6564	probable beta-glucosidase 1 precursor	Non-effector	1	#N/A	#N/A	#N/A	EC:3.2.1.21;EC:3.2.1
6360	beta-glucosidase m	Non-effector	1	#N/A	#N/A	#N/A	EC:3.2.1.21;EC:3.2.1
11301	beta-glucosidase 1 precursor	Non-effector	1	#N/A	#N/A	#N/A	EC:3.2.1.21;EC:3.2.1
6524	glycosyl hydrolase family 17	Non-effector	0.997	#N/A	#N/A	#N/A	EC:3.2.1.21;EC:3.2.1.39;EC:3.2.1
10563	beta-l-arabinopyranosidase alfa-d- galactopyranosidase	Non-effector	1	#N/A	#N/A	#N/A	EC:3.2.1.22;EC:3.2.1
2143	alpha-galactosidase 2	Non-effector	1	#N/A	#N/A	#N/A	EC:3.2.1.22;EC:3.2.1
2440	alpha-galactosidase b	Non-effector	1	#N/A	#N/A	#N/A	EC:3.2.1.22;EC:3.2.1
6930	hypothetical protein FPSE_05371	Non-effector	1	#N/A	#N/A	#N/A	EC:3.2.1.23;EC:3.2.1
6288	beta-galactosidase	Non-effector	1	#N/A	#N/A	#N/A	EC:3.2.1.23;EC:3.2.1
10752	glucoamylase precursor	Non-effector	1	#N/A	#N/A	#N/A	EC:3.2.1.3;EC:3.2.1
9900	glucoamylase precursor	Non-effector	1	#N/A	#N/A	#N/A	EC:3.2.1.3;EC:3.2.1
7901	murein transglycosylase	Non-effector	0.984	#N/A	yes	#N/A	EC:3.2.1.4
3101	endoglucanase type k	Non-effector	0.998	#N/A	#N/A	#N/A	EC:3.2.1.4
9421	murein transglycosylase	Non-effector	1	#N/A	#N/A	#N/A	EC:3.2.1.4
10389	murein transglycosylase	Non-effector	0.806	#N/A	#N/A	#N/A	EC:3.2.1.4
6624	endoglucanase type b	Non-effector	1	#N/A	#N/A	#N/A	EC:3.2.1.4
10680	a chain crystal structure of gh29 family alpha-l-fucosidase from fusarium graminearum in the closed form	Non-effector	1	#N/A	#N/A	#N/A	EC:3.2.1.51;EC:3.2.1
1573	beta-hexosaminidase precursor	Non-effector	1	#N/A	#N/A	#N/A	EC:3.2.1.52;EC:3.2.1
12463	alpha-l-arabinofuranosidase precursor	Non-effector	0.998	#N/A	#N/A	#N/A	EC:3.2.1.55
12880	hypothetical protein FPSE_00820	Non-effector	0.999	#N/A	#N/A	#N/A	EC:3.2.1.55
6833	alpha-n-arabinofuranosidase b	Non-effector	1	#N/A	#N/A	#N/A	EC:3.2.1.55
11137	alpha-l-arabinofuranosidase a precursor	Non-effector	1	#N/A	#N/A	#N/A	EC:3.2.1.55
5966	a chain native structure of the gh93 alpha-l-arabinofuranosidase of fusarium graminearum	Non-effector	1	#N/A	#N/A	#N/A	EC:3.2.1.55
5403	related to glucan -beta-glucosidase	Non-effector	1	#N/A	#N/A	#N/A	EC:3.2.1.6;EC:3.2.1
2735	beta-fructofuranosidase	Non-effector	1	#N/A	#N/A	#N/A	EC:3.2.1.7;EC:3.2.1.26
10382	endo- -beta-xylanase 1	Effector	0.673	#N/A	yes	#N/A	EC:3.2.1.8
2355	endo- -beta-xylanase	Non-effector	0.999	#N/A	#N/A	#N/A	EC:3.2.1.8
11106	glycosyl hydrolase family 10	Non-effector	0.999	#N/A	#N/A	#N/A	EC:3.2.1.8
10768	endoglucanase type f	Non-effector	1	#N/A	#N/A	#N/A	EC:3.2.1.8
6619	endo- -beta-xylanase 2 precursor	Effector	0.679	#N/A	#N/A	#N/A	EC:3.2.1.8
10947	endo- -beta-xylanase c	Non-effector	0.988	#N/A	#N/A	#N/A	EC:3.2.1.8
10401	arabinogalactan endo- -beta-galactosidase	Non-effector	1	#N/A	#N/A	#N/A	EC:3.2.1.89;EC:3.2.1
746	exoglucanase type c precursor	Non-effector	1	#N/A	#N/A	#N/A	EC:3.2.1.91
4164	arabinan endo- -alpha-l-arabinosidase	Non-effector	0.99	#N/A	yes	#N/A	EC:3.2.1.99
5902	arabinan endo- -alpha-l-arabinosidase	Non-effector	0.995	#N/A	#N/A	#N/A	EC:3.2.1.99
7900	murein transglycosylase	Non-effector	1	yes	yes	#N/A	EC:3.2.1;EC:3.2.1.59
10394	epoxide hydrolase	Non-effector	1	#N/A	#N/A	#N/A	EC:3.3.2.9
2495	tripeptidyl aminopeptidase	Non-effector	1	#N/A	#N/A	#N/A	EC:3.4.11
6569	related to hydrolases or acyltransferases (alpha beta hydrolase superfamily)	Non-effector	1	#N/A	#N/A	#N/A	EC:3.4.11
2158	leucyl aminopeptidase	Non-effector	1	#N/A	#N/A	#N/A	EC:3.4.11
11218	aminopeptidase y	Non-effector	1	#N/A	#N/A	#N/A	EC:3.4.11
7000	related to cps1-gly-x carboxypeptidase yscs precursor	Non-effector	1	yes	yes	#N/A	EC:3.4.17
2533	related to ecm14-involved in cell wall biogenesis and architecture	Non-effector	1	#N/A	#N/A	#N/A	EC:3.4.17
8485	hypothetical protein FPSE_04941	Non-effector	1	#N/A	#N/A	#N/A	EC:3.4.17
10675	carboxypeptidase a4	Non-effector	1	#N/A	#N/A	#N/A	EC:3.4.17
2783	trypsin-like serine protease protein	Non-effector	0.781	#N/A	yes	#N/A	EC:3.4.21
10596	related to tripeptidyl-peptidase i precursor	Non-effector	1	yes	yes	#N/A	EC:3.4.21
8152	alkaline proteinase	Non-effector	1	#N/A	#N/A	#N/A	EC:3.4.21
6221	alkaline protease	Non-effector	1	#N/A	#N/A	#N/A	EC:3.4.21
10569	trypsin precursor	Non-effector	0.999	#N/A	#N/A	#N/A	EC:3.4.21
2875	tripeptidyl-peptidase sed2	Non-effector	1	#N/A	#N/A	#N/A	EC:3.4.21
5068	related to alkaline protease	Non-effector	1	#N/A	#N/A	#N/A	EC:3.4.21
4017	alkaline proteinase precursor	Non-effector	1	#N/A	#N/A	#N/A	EC:3.4.21
10628	prepro-alkaline protease	Non-effector	1	#N/A	#N/A	#N/A	EC:3.4.21
9962	hypothetical protein FG05_06332	Non-effector	1	#N/A	#N/A	#N/A	EC:3.4.21
13377	probable alkaline protease	Non-effector	1	#N/A	#N/A	#N/A	EC:3.4.21
5986	tripeptidyl-peptidase i	Non-effector	1	#N/A	#N/A	#N/A	EC:3.4.21
11267	minor extracellular protease vpr	Non-effector	1	#N/A	#N/A	#N/A	EC:3.4.21
6258	alkaline proteinase	Non-effector	1	#N/A	#N/A	#N/A	EC:3.4.21
10923	minor extracellular protease vpr	Non-effector	1	#N/A	#N/A	#N/A	EC:3.4.21
1015	alkaline proteinase	Non-effector	1	#N/A	#N/A	#N/A	EC:3.4.21
5872	serine protease precursor	Non-effector	1	#N/A	#N/A	#N/A	EC:3.4.21
5055	related to carboxypeptidase	Non-effector	1	#N/A	#N/A	yes	EC:3.4.21;EC:3.4.16
7659	carboxypeptidase cpds	Non-effector	1	#N/A	#N/A	#N/A	EC:3.4.21;EC:3.4.16
9358	carboxypeptidase cpds	Non-effector	1	#N/A	#N/A	#N/A	EC:3.4.21;EC:3.4.16
6783	hypothetical protein FPSE_03477	Non-effector	1	#N/A	#N/A	#N/A	EC:3.4.21;EC:3.4.16
4120	carboxypeptidase s1	Non-effector	1	#N/A	#N/A	#N/A	EC:3.4.21;EC:3.4.16
7150	carboxypeptidase s1	Non-effector	1	#N/A	#N/A	#N/A	EC:3.4.21;EC:3.4.16
11642	carboxypeptidase y like protein a	Non-effector	1	#N/A	#N/A	#N/A	EC:3.4.21;EC:3.4.16
7435	related to acid proteinase	Non-effector	1	#N/A	yes	#N/A	EC:3.4.23
7781	pepsin a	Non-effector	1	#N/A	yes	#N/A	EC:3.4.23
13775	aspartic proteinase precursor	Non-effector	1	yes	yes	#N/A	EC:3.4.23
5201	aspartic-type endopeptidase opsb	Non-effector	1	#N/A	#N/A	yes	EC:3.4.23
5501	hypothetical protein FG05_30261	Non-effector	1	#N/A	#N/A	yes	EC:3.4.23
8754	aspartic-type endopeptidase opsb	Non-effector	1	#N/A	#N/A	yes	EC:3.4.23
10144	vacuolar protease a	Non-effector	1	#N/A	#N/A	#N/A	EC:3.4.23
8027	aspartic proteinase yapsin-6	Non-effector	1	#N/A	#N/A	#N/A	EC:3.4.23
5810	pepsin a	Non-effector	1	#N/A	#N/A	#N/A	EC:3.4.23
12493	fusarin c cluster-peptidase	Non-effector	1	#N/A	#N/A	#N/A	EC:3.4.23
7008	related to aspartic-type signal peptidase	Non-effector	1	#N/A	#N/A	#N/A	EC:3.4.23
12522	af462062_1 aspartic protease	Non-effector	1	#N/A	#N/A	#N/A	EC:3.4.23
6413	probable endothiapepsin precursor	Non-effector	1	#N/A	#N/A	#N/A	EC:3.4.23
11197	aspartic proteinase precursor	Non-effector	1	#N/A	#N/A	#N/A	EC:3.4.23
6459	prepro-neutral protease	Non-effector	1	#N/A	#N/A	#N/A	EC:3.4.24
4864	related to neutral proteinase	Non-effector	1	#N/A	#N/A	#N/A	EC:3.4.24
4314	l-asparaginase 3	Non-effector	1	#N/A	#N/A	#N/A	EC:3.5.1.1
5779	protein-arginine deiminase type-3	Non-effector	1	#N/A	#N/A	#N/A	EC:3.5.3.15
2015	hypothetical protein FGSG_01688	Effector	0.872	yes	yes	#N/A	EC:3.6.1;EC:3.6.1.3;EC:3.6.1.15
8210	hypothetical protein FPSE_04030	Non-effector	1	yes	yes	#N/A	EC:3.6.1;EC:3.6.1.3;EC:3.6.1.15
4281	pectin lyase	Non-effector	1	yes	yes	#N/A	EC:4.2.2.10
4285	pectate lyase	Effector	1	yes	yes	#N/A	EC:4.2.2.2
5873	pectate lyase	Effector	0.996	#N/A	yes	#N/A	EC:4.2.2.2
6715	pectate lyase	Non-effector	1	#N/A	#N/A	#N/A	EC:4.2.2.2
8162	pectate lyase f	Effector	1	#N/A	#N/A	#N/A	EC:4.2.2.2
10461	pectate lyase f	Effector	1	#N/A	#N/A	#N/A	EC:4.2.2.2
3415	pectate lyase	Non-effector	1	#N/A	#N/A	#N/A	EC:4.2.2.2;EC:3.2.1.2;EC:3.2.1
10138	glutathione-dependent formaldehyde-activating enzyme	Effector	0.812	#N/A	#N/A	#N/A	EC:4.4.1.22

## Sheet: Sheet3-Fg Brown unique secreted
Gene ID (v4.0)	BLASTP annotation (NCBI)
00129_M	unnamed protein product
742	related to s-adenosylmethionine:diacylglycerol 3-amino-3-carboxypropyl transferase
806	alkaline proteinase
1437	hypothetical protein FGSG_01437
1588	hypothetical protein FGSG_01588
02348_M	hypothetical protein FGSG_02348
02685_M	unnamed protein product
2976	serine protease precursor
3406	pectinesterase precursor
03495_M	unnamed protein product
3574	protein slg1
03816_M	probable lactonohydrolase
03827_M	unnamed protein product
3842	alpha-amylase a type-1 2
3975	related to aspartic-type signal peptidase
04372_M	unnamed protein product
4397	aspartic pepstatin-sensitive
4521	hypothetical protein FGSG_04521
04597_M	unnamed protein product
04699_M	amidase signature enzyme
4824	hypothetical protein FGSG_04824
4900	unnamed protein product
05757_M	probable rasp f 9 allergen
6479	hypothetical protein FGSG_06479
6572	minor extracellular protease vpr
6605	beta-glucosidase 1 precursor
06616_M	unnamed protein product
6712	hypothetical protein FGSG_06712
16708	hypothetical protein FG05_06741
16845	sulphydryl oxidase protein
7678	acid phosphatase
7871	hypothetical protein FGSG_07871
07944_M	cell wall glucanase
8136	hypothetical protein FGSG_08136
08415_M	beta-fructofuranosidase
17031	related to carboxypeptidase
8549	pathogenesis-related protein pr5k (thaumatin family)
17009	aspartic-type endopeptidase opsb
9291	pectate lyase b precursor
9307	hypothetical protein FGSG_09307
9390	hypothetical protein FGSG_09390
9742	hypothetical protein FGSG_09742
10525	subtilisin-like serine protease
10595	alkaline protease
11164	trypsin precursor
11236	phospholipase c
11472	minor extracellular protease vpr
16047	related to monophenol monooxygenase
11645	hypothetical protein FGSG_11645
15729	venom metalloproteinase jararhagin precursor
12337	unnamed protein product
16243	unnamed protein product
12439	hypothetical protein FG05_12439
17212	unnamed protein product
13883	glycosyl hydrolase family 20
17524	hypothetical protein FG05_13925
17575	hypothetical protein FGSG_13992
16423	integral membrane protein
15448_M	unnamed protein product
