# Supplementary material for: Inter-genome comparison of the Quorn fungus Fusarium venenatum and the closely related plant infecting pathogen Fusarium graminearum
Source: BMC Genomics. 2018 Apr 19;19:269. doi: 10.1186/s12864-018-4612-2 (PMC5907747; doi:10.1186/s12864-018-4612-2)
Supplement: Supplementary file 20 — BLASTP analysis of previously identified pathogenicity factors. (XLS 37 kb) [file 12864_2018_4612_MOESM20_ESM.xls]

## Sheet: FGSG_FOXG_PathogenAssociated_Un
Additional file 20: BLASTP analysis of previously identified pathogenicity targets.
MIPS ID	QUERYLOCUS (Fg)	TARGET LOCUS (Fv)	PERCENTALIGNMENT	PERCENTQUERY (Fg)	PERCENTTARGET (Fv)
FGSG_07723	FGRRES_07723	2216	30	11	5
FGSG_13164	FGRRES_13164	12391	41	12	7
FGSG_04348	FGRRES_04348	7439	45	13	10
FGSG_10676	FGRRES_10676	2745	40	35	11
FGSG_05020	FGRRES_05020	11206	40	9	13
FGSG_12405	FGRRES_12405_M	4567	35	31	13
FGSG_13781	FGRRES_13781	4032	41	24	14
FGSG_11103	FGRRES_11103	6157	35	19	15
FGSG_05947	FGRRES_05947	227	37	17	17
FGSG_06617	FGRRES_06617_M	11320	26	19	17
FGSG_02858	FGRRES_02858	5750	41	21	17
FGSG_07629	FGRRES_07629	12465	68	35	17
FGSG_09193	FGRRES_09193	13594	51	12	19
FGSG_10518	FGRRES_10518	4009	44	25	20
FGSG_05783	FGRRES_05783	9342	50	16	22
FGSG_03859	FGRRES_03859	6882	50	8	23
FGSG_07922	FGRRES_07922_M	12773	52	23	25
FGSG_03550	FGRRES_03550	6543	70	65	25
FGSG_02451	FGRRES_02451	2857	36	16	26
FGSG_12512	FGRRES_12512	6000	51	23	26
FGSG_05742	FGRRES_05742	9298	36	24	28
FGSG_08974	FGRRES_08974	13887	46	26	28
FGSG_12542	FGRRES_12542	5869	44	18	32
FGSG_05017	FGRRES_05017	8451	34	31	32
FGSG_07789	FGRRES_07789	12511	58	33	32
FGSG_04008	FGRRES_04008	7043	59	33	32
FGSG_11308	FGRRES_11308	10764	43	41	32
FGSG_06136	FGRRES_06136	9734	43	11	33
FGSG_12935	FGRRES_12935	11220	65	27	33
FGSG_08244	FGRRES_08244	4814	62	59	33
FGSG_11330	FGRRES_11330	10747	36	38	34
FGSG_09134	FGRRES_09134	13666	41	39	34
FGSG_02552	FGRRES_02552	2974	54	39	36
FGSG_12201	FGRRES_12201_M	13770	39	39	40
FGSG_07759	FGRRES_07759_M	12553	49	49	43
FGSG_12161	FGRRES_12161	3011	46	25	45
FGSG_13500	FGRRES_13500_1_M	13820	53	47	45
FGSG_06632	FGRRES_06632	11341	48	49	45
FGSG_05034	FGRRES_05034	8467	59	53	46
FGSG_04597	FGRRES_04597_M	5798	52	25	47
FGSG_04066	FGRRES_04066	7112	51	51	47
FGSG_08317	FGRRES_08317_M	4897	45	48	48
FGSG_13367	FGRRES_13367	5037	59	49	54
FGSG_02878	FGRRES_02878	3921	67	52	55
FGSG_01479	FGRRES_01479	1798	55	51	57
FGSG_03025	FGRRES_03025	5931	68	53	59
FGSG_04521	FGRRES_04521	7621	69	63	60
FGSG_00381	FGRRES_00381	542	61	61	61
FGSG_01707	FGRRES_01707	2041	64	18	63
FGSG_08100	FGRRES_08100_M	4601	64	65	63
FGSG_02074	FGRRES_02074	2456	70	70	64
FGSG_01588	FGRRES_01588	1924	70	72	66
FGSG_04841	FGRRES_04841	8241	68	68	69
FGSG_10785	FGRRES_10785	10146	82	73	70
FGSG_02255	FGRRES_02255	2648	80	80	80
FGSG_11874	FGRRES_11874	1248	84	59	82
FGSG_08732	FGRRES_08732	5376	83	83	84
FGSG_11665	FGRRES_11665_M	50	86	86	86
FGSG_12184	FGRRES_12184_M	3173	92	92	92
FGSG_00521	FGRRES_00521	no hit	no hit	no hit	no hit
FGSG_02618	FGRRES_02618	no hit	no hit	no hit	no hit
FGSG_02904	FGRRES_02904	no hit	no hit	no hit	no hit
FGSG_03222	FGRRES_03222	no hit	no hit	no hit	no hit
FGSG_04462	FGRRES_04462	no hit	no hit	no hit	no hit
FGSG_04840	FGRRES_04840	no hit	no hit	no hit	no hit
FGSG_05785	FGRRES_05785	no hit	no hit	no hit	no hit
FGSG_08267	FGRRES_08267	no hit	no hit	no hit	no hit
FGSG_10593	FGRRES_10593	no hit	no hit	no hit	no hit
FGSG_11016	FGRRES_11016	no hit	no hit	no hit	no hit
FGSG_12656	FGRRES_12656	no hit	no hit	no hit	no hit
FGSG_13187	FGRRES_13187	no hit	no hit	no hit	no hit
FGSG_13517	FGRRES_13517	no hit	no hit	no hit	no hit
FGSG_13534	FGRRES_13534	no hit	no hit	no hit	no hit
FGSG_06601	FGRRES_06601_M	no hit	no hit	no hit	no hit
FGSG_12623	FGRRES_12623_M	no hit	no hit	no hit	no hit
