# Supplementary material for: Inter-genome comparison of the Quorn fungus Fusarium venenatum and the closely related plant infecting pathogen Fusarium graminearum
Source: BMC Genomics. 2018 Apr 19;19:269. doi: 10.1186/s12864-018-4612-2 (PMC5907747; doi:10.1186/s12864-018-4612-2)
Supplement: Supplementary file 21 — BLASTP analysis of both Fusarium venenatum and F. graminearum proteomes against PHI-base v4.3. (XLS 2317 kb) [file 12864_2018_4612_MOESM21_ESM.xls]

## Sheet: Index
Additional file 21: BLASTP analysis of both F. venenatum (Fv) and F. graminearum (Fg) proteomes against PHI-base v4.3.
Index
Tab name	Description
Sheet1-FG_vs_phibase4.3	A summary of BLASTP top hits results of all Fg proteins against PHI-base version 4.3 with an e value filter of e-6 and last column shows average aligment/identity score of Fg vs Fv BLASTP proteins as indicator if also found in Fv
Sheet2-FV_vs_phibase4.3	A summary of BLASTP top hits results of all Fv proteins against PHI-base version 4.3 with an e value filter of e-6 and last column shows average aligment/identity score of Fg vs Fv BLASTP proteins as indicator if also found in Fg
Sheet3-Reduced_vir_Fv_checks	Detailed checks for those genes identified as lost in Fv vs Fg from the PHI-base v4.3 blastp hits and that are reduced virulence or loss of pathogenicity annotated.
Example of BLASTP columns: If the numbers are low for PERCENTQUERY and PERCENTTARGET then little of the sequence from both the target and query have been aligned and likely your target is not present or very highly divergent
BlastP results	PERCENTALIGNMENT	PERCENTQUERY	PERCENTTARGET
Description	The percent alignment of the sequence from both the query and target that aligns	The percent of the query sequence that has been aligned to the target	The percent of the target sequence that has been aligned to the query
BlastP results	QUERYLOCUS	TARGETLOCUS
Description	The ID of the protein sequence used in the blastp	The ID of the protein sequence matched in the blastp

## Sheet: Sheet1-FG_vs_phibase4.3
QUERYLOCUS (Fg)	TARGETLOCUS (PHI-BASE version 4.3)	SCORE	SIGNIFICANCE	PERCENTALIGNMENT	PERCENTQUERY (Fg)	PERCENTTARGET (PHI-BASE version 4.3)	Total (E+F+G columns)	QUERYSTART (Fg)	QUERYEND (Fg)	TARGETSTART (PHI-base)	TARGETEND (PHI-base)	QUERYLENGTH (Fg)	TARGETLENGTH (PHI-base)	ALIGNMENTLENGTH	TARGETLOCUS (PHI-base)	PHI no	gene name (PHI-base)	species ID	species	Effect on Phenotype (PHI-base)	FV corresponding ID	Total BLASTP score (Fg vs Fv)
FGRRES_08179	I1RVB2#PHI:1802#GzZC117#5518#Fusarium_graminearum#unaffected_pathogenicity	1278.46	0	100	100	100	300	1	627	1	627	627	627	627	I1RVB2	PHI:1802	GzZC117	5518	Fusarium_graminearum	unaffected_pathogenicity	6426	58
FGRRES_07504	I1RTJ6#PHI:1389#GzC2H052#5518#Fusarium_graminearum#lethal	1671.75	0	100	100	100	300	1	820	1	820	820	820	820	I1RTJ6	PHI:1389	GzC2H052	5518	Fusarium_graminearum	lethal	4540	77
FGRRES_00052	I1R9B9#PHI:1998#GzZC313#5518#Fusarium_graminearum#unaffected_pathogenicity	684.87	3.2e-198	100	100	100	300	1	332	1	332	332	332	332	I1R9B9	PHI:1998	GzZC313	5518	Fusarium_graminearum	unaffected_pathogenicity	8093	82
FGRRES_07737	I1RU55#PHI:1391#GzC2H054#5518#Fusarium_graminearum#unaffected_pathogenicity	1503.8	0	100	100	100	300	1	739	1	739	739	739	739	I1RU55	PHI:1391	GzC2H054	5518	Fusarium_graminearum	unaffected_pathogenicity	10441	61
FGRRES_10331	I1S0U2#PHI:1651#GzWing023#5518#Fusarium_graminearum#unaffected_pathogenicity	857.05	6.2e-250	100	100	100	300	1	418	1	418	418	418	418	I1S0U2	PHI:1651	GzWing023	5518	Fusarium_graminearum	unaffected_pathogenicity	5733	99
FGRRES_01214	I1RCB1#PHI:1349#GzC2H009#5518#Fusarium_graminearum#unaffected_pathogenicity	922.15	1.7e-269	100	100	100	300	1	446	1	446	446	446	446	I1RCB1	PHI:1349	GzC2H009	5518	Fusarium_graminearum	unaffected_pathogenicity	1050	67
FGRRES_04516	I1RKU6#PHI:1455#GzAra003#5518#Fusarium_graminearum#unaffected_pathogenicity	897.89	3.4e-262	100	100	100	300	1	438	1	438	438	438	438	I1RKU6	PHI:1455	GzAra003	5518	Fusarium_graminearum	unaffected_pathogenicity	7627	113
FGRRES_07789	I1RUA4#PHI:1329#GzbZIP011#5518#Fusarium_graminearum#unaffected_pathogenicity	620.54	6.5e-179	100	100	100	300	1	301	1	301	301	301	301	I1RUA4	PHI:1329	GzbZIP011	5518	Fusarium_graminearum	unaffected_pathogenicity	12511	123
FGRRES_07568	I1RTQ4#PHI:1703#GzZC018#5518#Fusarium_graminearum#unaffected_pathogenicity	775.78	1.6e-225	100	100	100	300	1	379	1	379	379	379	379	I1RTQ4	PHI:1703	GzZC018	5518	Fusarium_graminearum	unaffected_pathogenicity	12397	131
FGRRES_07790	I1RUA5#PHI:1311#GzbHLH012#5518#Fusarium_graminearum#unaffected_pathogenicity	589.73	1.2e-169	100	100	100	300	1	295	1	295	295	295	295	I1RUA5	PHI:1311	GzbHLH012	5518	Fusarium_graminearum	unaffected_pathogenicity	12510	136
FGRRES_10508	I1S1A8#PHI:1421#GzC2H089#5518#Fusarium_graminearum#lethal	1212.98	0	100	100	100	300	1	584	1	584	584	584	584	I1S1A8	PHI:1421	GzC2H089	5518	Fusarium_graminearum	lethal	3998	143
FGRRES_04932	I1RLW2#PHI:1370#GzC2H032#5518#Fusarium_graminearum#unaffected_pathogenicity	805.82	1.5e-234	100	100	100	300	1	394	1	394	394	394	394	I1RLW2	PHI:1370	GzC2H032	5518	Fusarium_graminearum	unaffected_pathogenicity	8337	148
FGRRES_05041	I1RM60#PHI:1371#GzC2H034#5518#Fusarium_graminearum#unaffected_pathogenicity	595.5	1.9e-171	100	100	100	300	1	270	1	270	270	270	270	I1RM60	PHI:1371	GzC2H034	5518	Fusarium_graminearum	unaffected_pathogenicity	4160	101
FGRRES_00011	I1R983#PHI:1992#GzZC307#5518#Fusarium_graminearum#unaffected_pathogenicity	1449.49	0	100	100	100	300	1	719	1	719	719	719	719	I1R983	PHI:1992	GzZC307	5518	Fusarium_graminearum	unaffected_pathogenicity	7802	151
FGRRES_00102	I1R9G3#PHI:1997#GzZC312#5518#Fusarium_graminearum#unaffected_pathogenicity	1112.06	0	100	100	100	300	1	547	1	547	547	547	547	I1R9G3	PHI:1997	GzZC312	5518	Fusarium_graminearum	unaffected_pathogenicity	38	151
FGRRES_01512	I1RD25#PHI:1480#GzHMG012#5518#Fusarium_graminearum#unaffected_pathogenicity	341.27	3e-95	100	100	100	300	1	165	1	165	165	165	165	I1RD25	PHI:1480	GzHMG012	5518	Fusarium_graminearum	unaffected_pathogenicity	1832	155
FGRRES_05949	I1RPI0#PHI:1640#GzWing012#5518#Fusarium_graminearum#unaffected_pathogenicity	830.09	8.1e-242	100	100	100	300	1	414	1	414	414	414	414	I1RPI0	PHI:1640	GzWing012	5518	Fusarium_graminearum	unaffected_pathogenicity	9527	169
FGRRES_01327	I1RCK8#PHI:1477#GzHMG009#5518#Fusarium_graminearum#unaffected_pathogenicity	1417.14	0	100	100	100	300	1	713	1	713	713	713	713	I1RCK8	PHI:1477	GzHMG009	5518	Fusarium_graminearum	unaffected_pathogenicity	1628	172
FGRRES_07448	I1RTE5#PHI:1548#GzMyb012#5518#Fusarium_graminearum#unaffected_pathogenicity	919.84	8.7e-269	100	100	100	300	1	456	1	456	456	456	456	I1RTE5	PHI:1548	GzMyb012	5518	Fusarium_graminearum	unaffected_pathogenicity	12276	173
FGRRES_04901	I1RLT2#PHI:1956#GzZC271#5518#Fusarium_graminearum#unaffected_pathogenicity	1408.66	0	100	100	100	300	1	696	1	696	696	696	696	I1RLT2	PHI:1956	GzZC271	5518	Fusarium_graminearum	unaffected_pathogenicity	8306	176
FGRRES_02939	I1RGR6#PHI:1323#GzbZIP005#5518#Fusarium_graminearum#unaffected_pathogenicity	704.52	4.1e-204	100	100	100	300	1	349	1	349	349	349	349	I1RGR6	PHI:1323	GzbZIP005	5518	Fusarium_graminearum	unaffected_pathogenicity	5830	178
FGRRES_02288	I1RF25#PHI:1657#GzCCCH001#5518#Fusarium_graminearum#unaffected_pathogenicity	3817.31	0	100	100	100	300	1	1890	1	1890	1890	1890	1890	I1RF25	PHI:1657	GzCCCH001	5518	Fusarium_graminearum	unaffected_pathogenicity	2691	181
FGRRES_05475	I1RNA7#PHI:1507#GzHOME002#5518#Fusarium_graminearum#unaffected_pathogenicity	912.52	1.3e-266	100	100	100	300	1	443	1	443	443	443	443	I1RNA7	PHI:1507	GzHOME002	5518	Fusarium_graminearum	unaffected_pathogenicity	8749	183
FGRRES_00725	I1RB21#PHI:1966#GzZC281#5518#Fusarium_graminearum#unaffected_pathogenicity	1253.81	0	100	100	100	300	1	606	1	606	606	606	606	I1RB21	PHI:1966	GzZC281	5518	Fusarium_graminearum	unaffected_pathogenicity	927	189
FGRRES_06701	I1RRI0#PHI:1381#GzC2H044#5518#Fusarium_graminearum#unaffected_pathogenicity	1091.64	0	100	100	100	300	1	524	1	524	524	524	524	I1RRI0	PHI:1381	GzC2H044	5518	Fusarium_graminearum	unaffected_pathogenicity	11418	190
FGRRES_07198	I1RSR7#PHI:1796#GzZC111#5518#Fusarium_graminearum#unaffected_pathogenicity	1544.64	0	100	100	100	300	1	754	1	754	754	754	754	I1RSR7	PHI:1796	GzZC111	5518	Fusarium_graminearum	unaffected_pathogenicity	11994	191
FGRRES_06436	I1RQT6#PHI:1965#GzZC280#5518#Fusarium_graminearum#unaffected_pathogenicity	1562.74	0	100	100	100	300	1	773	1	773	773	773	773	I1RQT6	PHI:1965	GzZC280	5518	Fusarium_graminearum	unaffected_pathogenicity	11090	192
FGRRES_08038	I1RUX9#PHI:1803#GzZC118#5518#Fusarium_graminearum#unaffected_pathogenicity	1431.39	0	100	100	100	300	1	713	1	713	713	713	713	I1RUX9	PHI:1803	GzZC118	5518	Fusarium_graminearum	unaffected_pathogenicity	4528	192
FGRRES_05646	I1RNR1#PHI:1896#GzZC211#5518#Fusarium_graminearum#unaffected_pathogenicity	1566.98	0	100	100	100	300	1	773	1	773	773	773	773	I1RNR1	PHI:1896	GzZC211	5518	Fusarium_graminearum	unaffected_pathogenicity	8640	194
FGRRES_00469	I1RAE2#PHI:1241#FGSG_00469#5518#Fusarium_graminearum#unaffected_pathogenicity	1023.08	8.4e-300	100	100	100	300	1	512	1	512	512	512	512	I1RAE2	PHI:1241	FGSG_00469	5518	Fusarium_graminearum	unaffected_pathogenicity	9414	91
FGRRES_01457	I1RCX3#PHI:1540#GzMyb004#5518#Fusarium_graminearum#unaffected_pathogenicity	1789.62	0	100	100	100	300	1	894	1	894	894	894	894	I1RCX3	PHI:1540	GzMyb004	5518	Fusarium_graminearum	unaffected_pathogenicity	1775	195
FGRRES_05370	I1RN12#PHI:1937#GzZC252#5518#Fusarium_graminearum#unaffected_pathogenicity	1640.94	0	100	100	100	300	1	809	1	809	809	809	809	I1RN12	PHI:1937	GzZC252	5518	Fusarium_graminearum	unaffected_pathogenicity	8876	195
FGRRES_08954	I1RX98#PHI:1521#GzHOMEL025#5518#Fusarium_graminearum#lethal	638.26	3.2e-184	100	100	100	300	1	313	1	313	313	313	313	I1RX98	PHI:1521	GzHOMEL025	5518	Fusarium_graminearum	lethal	11034	198
FGRRES_03040	I1RH05#PHI:1324#GzbZIP006#5518#Fusarium_graminearum#unaffected_pathogenicity	1124.38	0	100	100	100	300	1	548	1	548	548	548	548	I1RH05	PHI:1324	GzbZIP006	5518	Fusarium_graminearum	unaffected_pathogenicity	5940	201
FGRRES_04747	I1RLF1#PHI:1980#GzZC295#5518#Fusarium_graminearum#unaffected_pathogenicity	1211.05	0	100	100	100	300	1	595	1	595	595	595	595	I1RLF1	PHI:1980	GzZC295	5518	Fusarium_graminearum	unaffected_pathogenicity	4084	201
FGRRES_05958	I1RPI7#PHI:1877#GzZC192#5518#Fusarium_graminearum#unaffected_pathogenicity	1438.71	0	100	100	100	300	1	704	1	704	704	704	704	I1RPI7	PHI:1877	GzZC192	5518	Fusarium_graminearum	unaffected_pathogenicity	9538	201
FGRRES_00678	I1RAY3#PHI:1471#GzHMG003#5518#Fusarium_graminearum#unaffected_pathogenicity	2002.64	0	100	100	100	300	1	992	1	992	992	992	992	I1RAY3	PHI:1471	GzHMG003	5518	Fusarium_graminearum	unaffected_pathogenicity	865	204
FGRRES_03878	I1RJ71#PHI:1883#GzZC198#5518#Fusarium_graminearum#unaffected_pathogenicity	1560.43	0	100	100	100	300	1	778	1	778	778	778	778	I1RJ71	PHI:1883	GzZC198	5518	Fusarium_graminearum	unaffected_pathogenicity	6904	204
FGRRES_10470	I1S172#PHI:1420#GzC2H088#5518#Fusarium_graminearum#unaffected_pathogenicity	1847.02	0	100	100	100	300	1	895	1	895	895	895	895	I1S172	PHI:1420	GzC2H088	5518	Fusarium_graminearum	unaffected_pathogenicity	3952	204
FGRRES_06160	I1RQ27#PHI:1914#GzZC229#5518#Fusarium_graminearum#unaffected_pathogenicity	1793.48	0	100	100	100	300	1	863	1	863	863	863	863	I1RQ27	PHI:1914	GzZC229	5518	Fusarium_graminearum	unaffected_pathogenicity	9769	205
FGRRES_00813	I1RBA2#PHI:1842#GzZC157#5518#Fusarium_graminearum#unaffected_pathogenicity	1479.54	0	100	100	100	300	1	715	1	715	715	715	715	I1RBA2	PHI:1842	GzZC157	5518	Fusarium_graminearum	unaffected_pathogenicity	1022	207
FGRRES_07076	I1RSF8#PHI:1682#GzNF002#5518#Fusarium_graminearum#unaffected_pathogenicity	2360.1	0	100	100	100	300	1	1095	1	1095	1095	1095	1095	I1RSF8	PHI:1682	GzNF002	5518	Fusarium_graminearum	unaffected_pathogenicity	11849	207
FGRRES_08321	I1RVN8#PHI:1791#GzZC106#5518#Fusarium_graminearum#unaffected_pathogenicity	1186.4	0	100	100	100	300	1	590	1	590	590	590	590	I1RVN8	PHI:1791	GzZC106	5518	Fusarium_graminearum	unaffected_pathogenicity	4902	207
FGRRES_01588	I1RD96#PHI:3984#FGSG_01588_(Sc_gpi7)#5518#Fusarium_graminearum#unaffected_pathogenicity	1486.09	0	100	100	100	300	1	724	1	724	724	724	724	I1RD96	PHI:3984	FGSG_01588_(Sc_gpi7)	5518	Fusarium_graminearum	unaffected_pathogenicity	1924	208
FGRRES_06442	I1RQU2#PHI:1964#GzZC279#5518#Fusarium_graminearum#unaffected_pathogenicity	959.9	8e-281	100	100	100	300	1	473	1	473	473	473	473	I1RQU2	PHI:1964	GzZC279	5518	Fusarium_graminearum	unaffected_pathogenicity	11101	210
FGRRES_00404	I1RA77#PHI:1986#GzZC301#5518#Fusarium_graminearum#unaffected_pathogenicity	1416.36	0	100	100	100	300	1	691	1	691	691	691	691	I1RA77	PHI:1986	GzZC301	5518	Fusarium_graminearum	unaffected_pathogenicity	568	211
FGRRES_01251	I1RCE1#PHI:1568#GzOB008#5518#Fusarium_graminearum#unaffected_pathogenicity	2052.33	0	100	100	100	300	1	1014	1	1014	1014	1014	1014	I1RCE1	PHI:1568	GzOB008	5518	Fusarium_graminearum	unaffected_pathogenicity	1538	212
FGRRES_03281	I1RHM1#PHI:1444#GzGATA002#5518#Fusarium_graminearum#unaffected_pathogenicity	390.58	5.5e-110	100	100	100	300	1	189	1	189	189	189	189	I1RHM1	PHI:1444	GzGATA002	5518	Fusarium_graminearum	unaffected_pathogenicity	6216	212
FGRRES_09001	I1RXD5#PHI:1332#GzbZIP014#5518#Fusarium_graminearum#unaffected_pathogenicity	655.21	2.6e-189	100	100	100	300	1	319	1	319	319	319	319	I1RXD5	PHI:1332	GzbZIP014	5518	Fusarium_graminearum	unaffected_pathogenicity	13847	213
FGRRES_10015	I1S004#PHI:1680#GzMIZ002#5518#Fusarium_graminearum#unaffected_pathogenicity	2362.03	0	100	100	100	300	1	1154	1	1154	1154	1154	1154	I1S004	PHI:1680	GzMIZ002	5518	Fusarium_graminearum	unaffected_pathogenicity	3427	213
FGRRES_10369	I1S0X7#PHI:1419#GzC2H086#5518#Fusarium_graminearum#unaffected_pathogenicity	610.91	5.5e-176	100	100	100	300	1	317	1	317	317	317	317	I1S0X7	PHI:1419	GzC2H086	5518	Fusarium_graminearum	unaffected_pathogenicity	3825	213
FGRRES_02874	I1RGK4#PHI:1945#GzZC260#5518#Fusarium_graminearum#unaffected_pathogenicity	1673.68	0	100	100	100	300	1	829	1	829	829	829	829	I1RGK4	PHI:1945	GzZC260	5518	Fusarium_graminearum	unaffected_pathogenicity	5768	214
FGRRES_03861	I1RJ58#PHI:1884#GzZC199#5518#Fusarium_graminearum#unaffected_pathogenicity	1149.42	0	100	100	100	300	1	565	1	565	565	565	565	I1RJ58	PHI:1884	GzZC199	5518	Fusarium_graminearum	unaffected_pathogenicity	6884	214
FGRRES_09123	I1RXP9#PHI:1760#GzZC075#5518#Fusarium_graminearum#unaffected_pathogenicity	1531.92	0	100	100	100	300	1	762	1	762	762	762	762	I1RXP9	PHI:1760	GzZC075	5518	Fusarium_graminearum	unaffected_pathogenicity	13675	214
FGRRES_08133	I1RV69#PHI:1234#FGSG_08133#5518#Fusarium_graminearum#lethal	4745.64	0	100	100	100	300	1	2395	1	2395	2395	2395	2395	I1RV69	PHI:1234	FGSG_08133	5518	Fusarium_graminearum	lethal	4640	217
FGRRES_08861	I1RX18#PHI:1744#GzZC059#5518#Fusarium_graminearum#unaffected_pathogenicity	1135.94	0	100	100	100	300	1	566	1	566	566	566	566	I1RX18	PHI:1744	GzZC059	5518	Fusarium_graminearum	unaffected_pathogenicity	5526	217
FGRRES_06910	I1RS06#PHI:1665#GzCCHC005#5518#Fusarium_graminearum#unaffected_pathogenicity	489.96	9.8e-140	100	100	100	300	1	244	1	244	244	244	244	I1RS06	PHI:1665	GzCCHC005	5518	Fusarium_graminearum	unaffected_pathogenicity	11655	218
FGRRES_08831	I1RWZ1#PHI:1688#GzZC003#5518#Fusarium_graminearum#unaffected_pathogenicity	1358.58	0	100	100	100	300	1	672	1	672	672	672	672	I1RWZ1	PHI:1688	GzZC003	5518	Fusarium_graminearum	unaffected_pathogenicity	5491	219
FGRRES_01366	I1RCP3#PHI:1478#GzHMG010#5518#Fusarium_graminearum#unaffected_pathogenicity	1072	1.6e-314	100	100	100	300	1	519	1	519	519	519	519	I1RCP3	PHI:1478	GzHMG010	5518	Fusarium_graminearum	unaffected_pathogenicity	1673	222
FGRRES_02854	I1RGI7#PHI:1946#GzZC261#5518#Fusarium_graminearum#unaffected_pathogenicity	1004.2	3.8e-294	100	100	100	300	1	488	1	488	488	488	488	I1RGI7	PHI:1946	GzZC261	5518	Fusarium_graminearum	unaffected_pathogenicity	5746	223
FGRRES_08892	I1RX43#PHI:1495#MAT1-1-1#5518#Fusarium_graminearum#unaffected_pathogenicity	706.06	1.4e-204	100	100	100	300	1	345	1	345	345	345	345	I1RX43	PHI:1495	MAT1-1-1	5518	Fusarium_graminearum	unaffected_pathogenicity	5563	223
FGRRES_07251	I1RSW5#PHI:1199__PHI:3087#(Sc_Tpk2)__CPK1#5518#Fusarium_graminearum#reduced_virulence__loss_of_pathogenicity	1224.92	0	100	100	100	300	1	591	1	591	591	591	591	I1RSW5	PHI:1199__PHI:3087	(Sc_Tpk2)__CPK1	5518	Fusarium_graminearum	reduced_virulence__loss_of_pathogenicity	12047	224
FGRRES_08380	I1RVT7#PHI:1790#GzZC105#5518#Fusarium_graminearum#lethal	1956.8	0	100	100	100	300	1	953	1	953	953	953	953	I1RVT7	PHI:1790	GzZC105	5518	Fusarium_graminearum	lethal	4978	227
FGRRES_03892	I1RJ84#PHI:1882#GzZC197#5518#Fusarium_graminearum#unaffected_pathogenicity	884.4	3.9e-258	100	100	100	300	1	436	1	436	436	436	436	I1RJ84	PHI:1882	GzZC197	5518	Fusarium_graminearum	unaffected_pathogenicity	6917	228
FGRRES_10162	I1S0D8#PHI:1416#GzC2H083#5518#Fusarium_graminearum#unaffected_pathogenicity	1213.36	0	100	100	100	300	1	586	1	586	586	586	586	I1S0D8	PHI:1416	GzC2H083	5518	Fusarium_graminearum	unaffected_pathogenicity	3595	228
FGRRES_10397	I1S104#PHI:2394#Conserved_hypothetical_protein#5518#Fusarium_graminearum#increased_virulence_(hypervirulence)	689.88	1e-199	100	100	100	300	1	339	1	339	339	339	339	I1S104	PHI:2394	Conserved_hypothetical_protein	5518	Fusarium_graminearum	increased_virulence_(hypervirulence)	13751	228
FGRRES_06516	I1RR13#PHI:1709#GzZC024#5518#Fusarium_graminearum#unaffected_pathogenicity	1092.8	0	100	100	100	300	1	546	1	546	546	546	546	I1RR13	PHI:1709	GzZC024	5518	Fusarium_graminearum	unaffected_pathogenicity	11190	230
FGRRES_08080	I1RV20#PHI:1813#GzZC128#5518#Fusarium_graminearum#unaffected_pathogenicity	828.16	3.1e-241	100	100	100	300	1	415	1	415	415	415	415	I1RV20	PHI:1813	GzZC128	5518	Fusarium_graminearum	unaffected_pathogenicity	4561	230
FGRRES_00713	I1RB12#PHI:1968#GzZC283#5518#Fusarium_graminearum#unaffected_pathogenicity	1387.09	0	100	100	100	300	1	694	1	694	694	694	694	I1RB12	PHI:1968	GzZC283	5518	Fusarium_graminearum	unaffected_pathogenicity	913	231
FGRRES_04480	I1RKR4#PHI:1868#GzZC183#5518#Fusarium_graminearum#unaffected_pathogenicity	874	5.1e-255	100	100	100	300	1	431	1	431	431	431	431	I1RKR4	PHI:1868	GzZC183	5518	Fusarium_graminearum	unaffected_pathogenicity	7591	232
FGRRES_04862	I1RLP8#PHI:1976#GzZC291#5518#Fusarium_graminearum#lethal	816.99	7e-238	100	100	100	300	1	410	1	410	410	410	410	I1RLP8	PHI:1976	GzZC291	5518	Fusarium_graminearum	lethal	8164	233
FGRRES_02368	I1RF99#PHI:1971#GzZC286#5518#Fusarium_graminearum#unaffected_pathogenicity	1368.6	0	100	100	100	300	1	672	1	672	672	672	672	I1RF99	PHI:1971	GzZC286	5518	Fusarium_graminearum	unaffected_pathogenicity	2768	234
FGRRES_00227	I1R9S1#PHI:1994#GzZC309#5518#Fusarium_graminearum#unaffected_pathogenicity	1502.26	0	100	100	100	300	1	743	1	743	743	743	743	I1R9S1	PHI:1994	GzZC309	5518	Fusarium_graminearum	unaffected_pathogenicity	353	235
FGRRES_00799	I1RB89#PHI:1474#GzHMG006#5518#Fusarium_graminearum#unaffected_pathogenicity	1731.84	0	100	100	100	300	1	879	1	879	879	879	879	I1RB89	PHI:1474	GzHMG006	5518	Fusarium_graminearum	unaffected_pathogenicity	1007	235
FGRRES_10143	I1S0C1#PHI:1668#GzCCHC008#5518#Fusarium_graminearum#unaffected_pathogenicity	956.44	7.9e-280	100	100	100	300	1	434	1	434	434	434	434	I1S0C1	PHI:1668	GzCCHC008	5518	Fusarium_graminearum	unaffected_pathogenicity	3573	235
FGRRES_03044	I1RH09#PHI:1897#GzZC212#5518#Fusarium_graminearum#unaffected_pathogenicity	1152.89	0	100	100	100	300	1	568	1	568	568	568	568	I1RH09	PHI:1897	GzZC212	5518	Fusarium_graminearum	unaffected_pathogenicity	5956	236
FGRRES_04209	I1RK21#PHI:1559#GzNEG001#5518#Fusarium_graminearum#unaffected_pathogenicity	513.84	6.8e-147	100	100	100	300	1	256	1	256	256	256	256	I1RK21	PHI:1559	GzNEG001	5518	Fusarium_graminearum	unaffected_pathogenicity	7282	236
FGRRES_04782	I1RLI0#PHI:1716#GzZC031#5518#Fusarium_graminearum#unaffected_pathogenicity	1539.24	0	100	100	100	300	1	760	1	760	760	760	760	I1RLI0	PHI:1716	GzZC031	5518	Fusarium_graminearum	unaffected_pathogenicity	8058	236
FGRRES_08182	I1RVB5#PHI:1801#GzZC116#5518#Fusarium_graminearum#reduced_virulence	1045.8	1.2e-306	100	100	100	300	1	525	1	525	525	525	525	I1RVB5	PHI:1801	GzZC116	5518	Fusarium_graminearum	reduced_virulence	4681	236
FGRRES_02215	I1REW1#PHI:1809#GzZC124#5518#Fusarium_graminearum#lethal	1508.81	0	100	100	100	300	1	743	1	743	743	743	743	I1REW1	PHI:1809	GzZC124	5518	Fusarium_graminearum	lethal	2604	237
FGRRES_02516	I1RFN6#PHI:1305#GzbHLH006#5518#Fusarium_graminearum#unaffected_pathogenicity	944.5	3.4e-276	100	100	100	300	1	461	1	461	461	461	461	I1RFN6	PHI:1305	GzbHLH006	5518	Fusarium_graminearum	unaffected_pathogenicity	2933	238
FGRRES_02750	I1RG94#PHI:1322#GzbZIP004#5518#Fusarium_graminearum#unaffected_pathogenicity	776.93	7.1e-226	100	100	100	300	1	370	1	370	370	370	370	I1RG94	PHI:1322	GzbZIP004	5518	Fusarium_graminearum	unaffected_pathogenicity	3207	238
FGRRES_03874	I1RJ69#PHI:1609#GzP53L002#5518#Fusarium_graminearum#unaffected_pathogenicity	1040.41	5.1e-305	100	100	100	300	1	513	1	513	513	513	513	I1RJ69	PHI:1609	GzP53L002	5518	Fusarium_graminearum	unaffected_pathogenicity	6898	238
FGRRES_09331	I1RY91#PHI:1765#GzZC080#5518#Fusarium_graminearum#unaffected_pathogenicity	1275.38	0	100	100	100	300	1	619	1	619	619	619	619	I1RY91	PHI:1765	GzZC080	5518	Fusarium_graminearum	unaffected_pathogenicity	13433	238
FGRRES_10533	I1S1D3#PHI:1822#GzZC137#5518#Fusarium_graminearum#unaffected_pathogenicity	1242.25	0	100	100	100	300	1	604	1	604	604	604	604	I1S1D3	PHI:1822	GzZC137	5518	Fusarium_graminearum	unaffected_pathogenicity	4026	238
FGRRES_01915	I1RE42#PHI:1541#GzFlbD#5518#Fusarium_graminearum#unaffected_pathogenicity	628.25	3.1e-181	100	100	100	300	1	299	1	299	299	299	299	I1RE42	PHI:1541	GzFlbD	5518	Fusarium_graminearum	unaffected_pathogenicity	2267	239
FGRRES_05827	I1RP73#PHI:1708#GzZC023#5518#Fusarium_graminearum#unaffected_pathogenicity	1231.08	0	100	100	100	300	1	610	1	610	610	610	610	I1RP73	PHI:1708	GzZC023	5518	Fusarium_graminearum	unaffected_pathogenicity	9390	239
FGRRES_07226_M	I1RSU2#PHI:724__PHI:730#PKS9__KSA1#5518#Fusarium_graminearum#unaffected_pathogenicity	853.2	9.3e-249	100	100	100	300	1	427	1	427	427	427	427	I1RSU2	PHI:724__PHI:730	PKS9__KSA1	5518	Fusarium_graminearum	unaffected_pathogenicity	12020	240
FGRRES_07604	I1RTT8#PHI:1873#GzZC188#5518#Fusarium_graminearum#unaffected_pathogenicity	763.84	6.3e-222	100	100	100	300	1	376	1	376	376	376	376	I1RTT8	PHI:1873	GzZC188	5518	Fusarium_graminearum	unaffected_pathogenicity	12441	241
FGRRES_08034	I1RUX5#PHI:1804#GzZC119#5518#Fusarium_graminearum#unaffected_pathogenicity	1352.04	0	100	100	100	300	1	656	1	656	656	656	656	I1RUX5	PHI:1804	GzZC119	5518	Fusarium_graminearum	unaffected_pathogenicity	4551	241
FGRRES_00307	I1R9Z0#PHI:1469#GzHMG001#5518#Fusarium_graminearum#unaffected_pathogenicity	2857.78	0	100	100	100	300	1	1425	1	1425	1425	1425	1425	I1R9Z0	PHI:1469	GzHMG001	5518	Fusarium_graminearum	unaffected_pathogenicity	451	242
FGRRES_01319	I1RCK1#PHI:1352#GzC2H012#5518#Fusarium_graminearum#unaffected_pathogenicity	2912.86	0	100	100	100	300	1	1413	1	1413	1413	1413	1413	I1RCK1	PHI:1352	GzC2H012	5518	Fusarium_graminearum	unaffected_pathogenicity	1619	243
FGRRES_02384	I1RFB5#PHI:1970#GzZC285#5518#Fusarium_graminearum#unaffected_pathogenicity	924.46	3.5e-270	100	100	100	300	1	456	1	456	456	456	456	I1RFB5	PHI:1970	GzZC285	5518	Fusarium_graminearum	unaffected_pathogenicity	2786	243
FGRRES_03702	I1RIR0#PHI:1928#GzZC243#5518#Fusarium_graminearum#unaffected_pathogenicity	1032.32	1.4e-302	100	100	100	300	1	514	1	514	514	514	514	I1RIR0	PHI:1928	GzZC243	5518	Fusarium_graminearum	unaffected_pathogenicity	6704	243
FGRRES_09000	I1RXD4#PHI:1596#GzOB036#5518#Fusarium_graminearum#unaffected_pathogenicity	754.98	3e-219	100	100	100	300	1	378	1	378	378	378	378	I1RXD4	PHI:1596	GzOB036	5518	Fusarium_graminearum	unaffected_pathogenicity	13848	243
FGRRES_09286	I1RY51#PHI:1333#GzbZIP015#5518#Fusarium_graminearum#unaffected_pathogenicity	452.6	1.6e-128	100	100	100	300	1	230	1	230	230	230	230	I1RY51	PHI:1333	GzbZIP015	5518	Fusarium_graminearum	unaffected_pathogenicity	13488	243
FGRRES_00144	I1R9K1#PHI:1991#GzZC306#5518#Fusarium_graminearum#lethal	1391.71	0	100	100	100	300	1	691	1	691	691	691	691	I1R9K1	PHI:1991	GzZC306	5518	Fusarium_graminearum	lethal	251	244
FGRRES_04379	I1RKH7#PHI:1482#GzHMG014#5518#Fusarium_graminearum#unaffected_pathogenicity	742.65	1.4e-215	100	100	100	300	1	355	1	355	355	355	355	I1RKH7	PHI:1482	GzHMG014	5518	Fusarium_graminearum	unaffected_pathogenicity	7484	244
FGRRES_01058	I1RBW7#PHI:1243#FGSG_01058#5518#Fusarium_graminearum#unaffected_pathogenicity	1662.12	0	100	100	100	300	1	820	1	820	820	820	820	I1RBW7	PHI:1243	FGSG_01058	5518	Fusarium_graminearum	unaffected_pathogenicity	1328	245
FGRRES_02615	I1RFX1#PHI:1635#GzWing007#5518#Fusarium_graminearum#unaffected_pathogenicity	821.23	3.6e-239	100	100	100	300	1	403	1	403	403	403	403	I1RFX1	PHI:1635	GzWing007	5518	Fusarium_graminearum	unaffected_pathogenicity	3053	245
FGRRES_04786	I1RLI4#PHI:1979#GzZC294#5518#Fusarium_graminearum#unaffected_pathogenicity	1257.28	0	100	100	100	300	1	630	1	630	630	630	630	I1RLI4	PHI:1979	GzZC294	5518	Fusarium_graminearum	unaffected_pathogenicity	8063	245
FGRRES_01201	I1RC98#PHI:1476#GzHMG008#5518#Fusarium_graminearum#unaffected_pathogenicity	613.99	6.5e-177	100	100	100	300	1	319	1	319	319	319	319	I1RC98	PHI:1476	GzHMG008	5518	Fusarium_graminearum	unaffected_pathogenicity	1479	246
FGRRES_02083	I1REJ4#PHI:1931__PHI:5259#GzZC246__FgArt1#5518#Fusarium_graminearum#unaffected_pathogenicity__reduced_virulence	1356.27	0	100	100	100	300	1	656	1	656	656	656	656	I1REJ4	PHI:1931__PHI:5259	GzZC246__FgArt1	5518	Fusarium_graminearum	unaffected_pathogenicity__reduced_virulence	2466	246
FGRRES_07830	I1RUE0#PHI:1446#GzGATA004#5518#Fusarium_graminearum#unaffected_pathogenicity	375.94	1.3e-105	100	100	100	300	1	183	1	183	183	183	183	I1RUE0	PHI:1446	GzGATA004	5518	Fusarium_graminearum	unaffected_pathogenicity	12592	246
FGRRES_10639	I1S1N1#PHI:1788#GzZC103#5518#Fusarium_graminearum#unaffected_pathogenicity	1387.09	0	100	100	100	300	1	684	1	684	684	684	684	I1S1N1	PHI:1788	GzZC103	5518	Fusarium_graminearum	unaffected_pathogenicity	3917	246
FGRRES_00729	I1RB25#PHI:1473#GzHMG005#5518#Fusarium_graminearum#reduced_virulence	694.89	3.3e-201	100	100	100	300	1	347	1	347	347	347	347	I1RB25	PHI:1473	GzHMG005	5518	Fusarium_graminearum	reduced_virulence	931	247
FGRRES_00764	I1RB57#PHI:1346#GzC2H006#5518#Fusarium_graminearum#unaffected_pathogenicity	332.03	1.6e-92	100	100	100	300	1	156	1	156	156	156	156	I1RB57	PHI:1346	GzC2H006	5518	Fusarium_graminearum	unaffected_pathogenicity	970	247
FGRRES_03508	I1RI81#PHI:1948#GzZC263#5518#Fusarium_graminearum#unaffected_pathogenicity	1090.1	0	100	100	100	300	1	534	1	534	534	534	534	I1RI81	PHI:1948	GzZC263	5518	Fusarium_graminearum	unaffected_pathogenicity	6500	247
FGRRES_00235	I1R9S7#PHI:1993#GzZC308#5518#Fusarium_graminearum#unaffected_pathogenicity	765.38	2.1e-222	100	100	100	300	1	370	1	370	370	370	370	I1R9S7	PHI:1993	GzZC308	5518	Fusarium_graminearum	unaffected_pathogenicity	7764	248
FGRRES_08737	I1RWQ7#PHI:1091__PHI:1591#FGSG_08737__GzOB031#5518#Fusarium_graminearum#unaffected_pathogenicity__reduced_virulence	1056.59	6.9e-310	100	100	100	300	1	514	1	514	514	514	514	I1RWQ7	PHI:1091__PHI:1591	FGSG_08737__GzOB031	5518	Fusarium_graminearum	unaffected_pathogenicity__reduced_virulence	5383	248
FGRRES_08890	I1RX41#PHI:1494#MAT1-1-3#5518#Fusarium_graminearum#unaffected_pathogenicity	406.76	8e-115	100	100	100	300	1	198	1	198	198	198	198	I1RX41	PHI:1494	MAT1-1-3	5518	Fusarium_graminearum	unaffected_pathogenicity	5561	248
FGRRES_09406	I1RYF6#PHI:1597#GzOB037#5518#Fusarium_graminearum#unaffected_pathogenicity	3067.72	0	100	100	100	300	1	1522	1	1522	1522	1522	1522	I1RYF6	PHI:1597	GzOB037	5518	Fusarium_graminearum	unaffected_pathogenicity	13351	248
FGRRES_09921	I1RZR8#PHI:1752#GzZC067#5518#Fusarium_graminearum#unaffected_pathogenicity	1774.22	0	100	100	100	300	1	886	1	886	886	886	886	I1RZR8	PHI:1752	GzZC067	5518	Fusarium_graminearum	unaffected_pathogenicity	3322	248
FGRRES_02520	I1RFN9#PHI:1656#GzYL#5518#Fusarium_graminearum#lethal	1636.31	0	100	100	100	300	1	819	1	819	819	819	819	I1RFN9	PHI:1656	GzYL	5518	Fusarium_graminearum	lethal	2937	249
FGRRES_00625	I1RAT9#PHI:1985#GzZC300#5518#Fusarium_graminearum#unaffected_pathogenicity	1518.06	0	100	100	100	300	1	757	1	757	757	757	757	I1RAT9	PHI:1985	GzZC300	5518	Fusarium_graminearum	unaffected_pathogenicity	803	251
FGRRES_07753	I1RU69#PHI:1393#GzC2H056#5518#Fusarium_graminearum#unaffected_pathogenicity	1598.18	0	100	100	100	300	1	781	1	781	781	781	781	I1RU69	PHI:1393	GzC2H056	5518	Fusarium_graminearum	unaffected_pathogenicity	13704	251
FGRRES_09660	I1RZ37#PHI:1237#FGSG_09660#5518#Fusarium_graminearum#lethal	2390.92	0	100	100	100	300	1	1167	1	1167	1167	1167	1167	I1RZ37	PHI:1237	FGSG_09660	5518	Fusarium_graminearum	lethal	13057	251
FGRRES_02040	I1REF2#PHI:3138#ELP3#5518#Fusarium_graminearum#reduced_virulence	1166.37	0	100	100	100	300	1	572	1	572	572	572	572	I1REF2	PHI:3138	ELP3	5518	Fusarium_graminearum	reduced_virulence	2420	252
FGRRES_05315	I1RMW3#PHI:6408#FgCdc3#5518#Fusarium_graminearum#reduced_virulence	1118.22	0	100	100	100	300	1	562	1	562	562	562	562	I1RMW3	PHI:6408	FgCdc3	5518	Fusarium_graminearum	reduced_virulence	8941	252
FGRRES_05789	I1RP37#PHI:1913#GzZC228#5518#Fusarium_graminearum#unaffected_pathogenicity	1050.43	5e-308	100	100	100	300	1	519	1	519	519	519	519	I1RP37	PHI:1913	GzZC228	5518	Fusarium_graminearum	unaffected_pathogenicity	9350	252
FGRRES_06940	I1RS33#PHI:1250#FGSG_06940#5518#Fusarium_graminearum#unaffected_pathogenicity	1321.22	0	100	100	100	300	1	653	1	653	653	653	653	I1RS33	PHI:1250	FGSG_06940	5518	Fusarium_graminearum	unaffected_pathogenicity	11691	252
FGRRES_00318	I1RA01#PHI:1537#MYT1#5518#Fusarium_graminearum#unaffected_pathogenicity	607.45	5.5e-175	100	100	100	300	1	294	1	294	294	294	294	I1RA01	PHI:1537	MYT1	5518	Fusarium_graminearum	unaffected_pathogenicity	466	253
FGRRES_03881	I1RJ74#PHI:1363#TRI15#5518#Fusarium_graminearum#unaffected_pathogenicity	654.44	4.4e-189	100	100	100	300	1	323	1	323	323	323	323	I1RJ74	PHI:1363	TRI15	5518	Fusarium_graminearum	unaffected_pathogenicity	6907	253
FGRRES_07947	I1RUP7#PHI:1493#GzHMG025#5518#Fusarium_graminearum#unaffected_pathogenicity	1405.58	0	100	100	100	300	1	703	1	703	703	703	703	I1RUP7	PHI:1493	GzHMG025	5518	Fusarium_graminearum	unaffected_pathogenicity	12806	253
FGRRES_02320	I1RF54#PHI:1973#GIP2#5518#Fusarium_graminearum#unaffected_pathogenicity	803.9	5.9e-234	100	100	100	300	1	398	1	398	398	398	398	I1RF54	PHI:1973	GIP2	5518	Fusarium_graminearum	unaffected_pathogenicity	2711	254
FGRRES_03292	I1RHN1#PHI:1906#GzZC221#5518#Fusarium_graminearum#unaffected_pathogenicity	1469.14	0	100	100	100	300	1	722	1	722	722	722	722	I1RHN1	PHI:1906	GzZC221	5518	Fusarium_graminearum	unaffected_pathogenicity	6232	254
FGRRES_05725	I1RNY0#PHI:1893#GzZC208#5518#Fusarium_graminearum#unaffected_pathogenicity	1037.33	4.3e-304	100	100	100	300	1	505	1	505	505	505	505	I1RNY0	PHI:1893	GzZC208	5518	Fusarium_graminearum	unaffected_pathogenicity	9279	254
FGRRES_07420	I1RTB9#PHI:1644#GzRFX1#5518#Fusarium_graminearum#unaffected_pathogenicity	1542.32	0	100	100	100	300	1	754	1	754	754	754	754	I1RTB9	PHI:1644	GzRFX1	5518	Fusarium_graminearum	unaffected_pathogenicity	12245	254
FGRRES_02130	I1REN7#PHI:1681#GzNF001#5518#Fusarium_graminearum#unaffected_pathogenicity	4465.22	0	100	100	100	300	1	2259	1	2259	2259	2259	2259	I1REN7	PHI:1681	GzNF001	5518	Fusarium_graminearum	unaffected_pathogenicity	2515	255
FGRRES_04666	I1RL82#PHI:1700#GzZC015#5518#Fusarium_graminearum#unaffected_pathogenicity	1368.6	0	100	100	100	300	1	674	1	674	674	674	674	I1RL82	PHI:1700	GzZC015	5518	Fusarium_graminearum	unaffected_pathogenicity	7894	255
FGRRES_05279	I1RMT2#PHI:1940#GzZC255#5518#Fusarium_graminearum#unaffected_pathogenicity	1166.37	0	100	100	98	298	1	568	12	579	568	579	568	I1RMT2	PHI:1940	GzZC255	5518	Fusarium_graminearum	unaffected_pathogenicity	8982	256
FGRRES_00568	I1RAN6#PHI:1768#GzZC083#5518#Fusarium_graminearum#unaffected_pathogenicity	381.72	2.4e-107	100	100	100	300	1	184	1	184	184	184	184	I1RAN6	PHI:1768	GzZC083	5518	Fusarium_graminearum	unaffected_pathogenicity	743	256
FGRRES_06931	I1RS24#PHI:1584#GzOB024#5518#Fusarium_graminearum#unaffected_pathogenicity	513.84	6.7e-147	100	100	100	300	1	254	1	254	254	254	254	I1RS24	PHI:1584	GzOB024	5518	Fusarium_graminearum	unaffected_pathogenicity	11680	256
FGRRES_01040	I1RBU9#PHI:1557#GzNH002#5518#Fusarium_graminearum#unaffected_pathogenicity	908.67	2e-265	100	100	100	300	1	444	1	444	444	444	444	I1RBU9	PHI:1557	GzNH002	5518	Fusarium_graminearum	unaffected_pathogenicity	1306	257
FGRRES_03219	I1RHG6#PHI:1909#GzZC224#5518#Fusarium_graminearum#unaffected_pathogenicity	997.27	4.6e-292	100	100	100	300	1	485	1	485	485	485	485	I1RHG6	PHI:1909	GzZC224	5518	Fusarium_graminearum	unaffected_pathogenicity	6151	257
FGRRES_06593	I1RR79#PHI:1927#GzZC242#5518#Fusarium_graminearum#unaffected_pathogenicity	1099.73	0	100	100	100	300	1	549	1	549	549	549	549	I1RR79	PHI:1927	GzZC242	5518	Fusarium_graminearum	unaffected_pathogenicity	11288	257
FGRRES_01558	I1RD69#PHI:1620#GzJUM002#5518#Fusarium_graminearum#unaffected_pathogenicity	3134.35	0	100	100	100	300	1	1510	1	1510	1510	1510	1510	I1RD69	PHI:1620	GzJUM002	5518	Fusarium_graminearum	unaffected_pathogenicity	1881	258
FGRRES_01559	I1RD70#PHI:1264#FGSG_01559#5518#Fusarium_graminearum#unaffected_pathogenicity	590.88	5.1e-170	100	100	100	300	1	284	1	284	284	284	284	I1RD70	PHI:1264	FGSG_01559	5518	Fusarium_graminearum	unaffected_pathogenicity	1882	258
FGRRES_01731	I1RDM2#PHI:1839#GzZC154#5518#Fusarium_graminearum#unaffected_pathogenicity	1426.38	0	100	100	100	300	1	702	1	702	702	702	702	I1RDM2	PHI:1839	GzZC154	5518	Fusarium_graminearum	unaffected_pathogenicity	2077	258
FGRRES_04288	I1RK94#PHI:1367#GzC2H028#5518#Fusarium_graminearum#unaffected_pathogenicity	1275	0	100	100	100	300	1	618	1	618	618	618	618	I1RK94	PHI:1367	GzC2H028	5518	Fusarium_graminearum	unaffected_pathogenicity	7368	258
FGRRES_04324	I1RKC4#PHI:1169__PHI:1172#HDF2#5518#Fusarium_graminearum#reduced_virulence	1481.85	0	100	100	100	300	1	713	1	713	713	713	713	I1RKC4	PHI:1169__PHI:1172	HDF2	5518	Fusarium_graminearum	reduced_virulence	7410	258
FGRRES_06311	I1RQG9#PHI:1378#GzC2H041#5518#Fusarium_graminearum#unaffected_pathogenicity	1597.02	0	100	100	100	300	1	783	1	783	783	783	783	I1RQG9	PHI:1378	GzC2H041	5518	Fusarium_graminearum	unaffected_pathogenicity	9939	258
FGRRES_08791	I1RWV5#PHI:1746#GzZC061#5518#Fusarium_graminearum#unaffected_pathogenicity	1825.45	0	100	100	100	300	1	903	1	903	903	903	903	I1RWV5	PHI:1746	GzZC061	5518	Fusarium_graminearum	unaffected_pathogenicity	5439	258
FGRRES_09464	I1RYK8#PHI:1847#GzZC162#5518#Fusarium_graminearum#unaffected_pathogenicity	875.16	2.3e-255	100	100	100	300	1	433	1	433	433	433	433	I1RYK8	PHI:1847	GzZC162	5518	Fusarium_graminearum	unaffected_pathogenicity	13280	258
FGRRES_00337	I1RA20#PHI:1244#FGSG_00337#5518#Fusarium_graminearum#unaffected_pathogenicity	822.39	1.6e-239	100	100	100	300	1	407	1	407	407	407	407	I1RA20	PHI:1244	FGSG_00337	5518	Fusarium_graminearum	unaffected_pathogenicity	486	259
FGRRES_01934	I1RE60#PHI:1481#GzHMG013#5518#Fusarium_graminearum#unaffected_pathogenicity	905.2	2.3e-264	100	100	100	300	1	463	1	463	463	463	463	I1RE60	PHI:1481	GzHMG013	5518	Fusarium_graminearum	unaffected_pathogenicity	2289	259
FGRRES_08455	I1RW03#PHI:1679#GzMIZ001#5518#Fusarium_graminearum#unaffected_pathogenicity	761.91	2.4e-221	100	100	100	300	1	378	1	378	378	378	378	I1RW03	PHI:1679	GzMIZ001	5518	Fusarium_graminearum	unaffected_pathogenicity	5056	259
FGRRES_00653	I1RAW2#PHI:1345#GzC2H005#5518#Fusarium_graminearum#unaffected_pathogenicity	495.74	1.8e-141	100	100	100	300	1	242	1	242	242	242	242	I1RAW2	PHI:1345	GzC2H005	5518	Fusarium_graminearum	unaffected_pathogenicity	835	260
FGRRES_05280	I1RMT3#PHI:1664#GzCCHC004#5518#Fusarium_graminearum#unaffected_pathogenicity	1550.8	0	100	100	100	300	1	718	1	718	718	718	718	I1RMT3	PHI:1664	GzCCHC004	5518	Fusarium_graminearum	unaffected_pathogenicity	8981	260
FGRRES_09328	I1RY88#PHI:1825#GzZC140#5518#Fusarium_graminearum#unaffected_pathogenicity	1121.69	0	100	100	100	300	1	560	1	560	560	560	560	I1RY88	PHI:1825	GzZC140	5518	Fusarium_graminearum	unaffected_pathogenicity	13436	260
FGRRES_09837	I1RZJ1#PHI:1615#GzSGT1#5518#Fusarium_graminearum#unaffected_pathogenicity	1266.91	0	100	100	100	300	1	634	1	634	634	634	634	I1RZJ1	PHI:1615	GzSGT1	5518	Fusarium_graminearum	unaffected_pathogenicity	12862	260
FGRRES_00324	I1RA07#PHI:1538__PHI:4209__PHI:4236#GzMyb002__MYT3#5518#Fusarium_graminearum#reduced_virulence	4754.89	0	100	100	100	300	1	2304	1	2304	2304	2304	2304	I1RA07	PHI:1538__PHI:4209__PHI:4236	GzMyb002__MYT3	5518	Fusarium_graminearum	reduced_virulence	472	261
FGRRES_01929	I1RE55#PHI:1616#GzssDB001#5518#Fusarium_graminearum#unaffected_pathogenicity	1981.45	0	100	100	100	300	1	1003	1	1003	1003	1003	1003	I1RE55	PHI:1616	GzssDB001	5518	Fusarium_graminearum	unaffected_pathogenicity	2283	261
FGRRES_02077	I1REI8#PHI:1093#FGSG_02077#5518#Fusarium_graminearum#reduced_virulence	355.53	1.9e-99	100	100	100	300	1	184	1	184	184	184	184	I1REI8	PHI:1093	FGSG_02077	5518	Fusarium_graminearum	reduced_virulence	2459	261
FGRRES_03102	I1RH59#PHI:1925#GzZC240#5518#Fusarium_graminearum#unaffected_pathogenicity	1343.18	0	100	100	100	300	1	649	1	649	649	649	649	I1RH59	PHI:1925	GzZC240	5518	Fusarium_graminearum	unaffected_pathogenicity	6020	261
FGRRES_03322	I1RHR0#PHI:1904#GzZC219#5518#Fusarium_graminearum#unaffected_pathogenicity	1276.92	0	100	100	100	300	1	624	1	624	624	624	624	I1RHR0	PHI:1904	GzZC219	5518	Fusarium_graminearum	unaffected_pathogenicity	6267	261
FGRRES_03786	I1RIY9#PHI:1981#GzZC296#5518#Fusarium_graminearum#unaffected_pathogenicity	1269.6	0	100	100	100	300	1	624	1	624	624	624	624	I1RIY9	PHI:1981	GzZC296	5518	Fusarium_graminearum	unaffected_pathogenicity	6803	261
FGRRES_05636	I1RNQ2#PHI:1170__PHI:1174#HDF3#5518#Fusarium_graminearum#unaffected_pathogenicity__reduced_virulence	2302.32	0	100	100	100	300	1	1144	1	1144	1144	1144	1144	I1RNQ2	PHI:1170__PHI:1174	HDF3	5518	Fusarium_graminearum	unaffected_pathogenicity__reduced_virulence	8630	261
FGRRES_07214	I1RST1#PHI:1491#GzHMG023#5518#Fusarium_graminearum#lethal	1711.04	0	100	100	100	300	1	859	1	859	859	859	859	I1RST1	PHI:1491	GzHMG023	5518	Fusarium_graminearum	lethal	12008	261
FGRRES_07798	I1RUB2#PHI:719#GzFUS1#5518#Fusarium_graminearum#unaffected_pathogenicity	7757.91	0	100	100	100	300	1	3920	1	3920	3920	3920	3920	I1RUB2	PHI:719	GzFUS1	5518	Fusarium_graminearum	unaffected_pathogenicity	12496	261
FGRRES_07884	I1RUJ0#PHI:1810#GzZC125#5518#Fusarium_graminearum#unaffected_pathogenicity	1121.69	0	100	100	100	300	1	558	1	558	558	558	558	I1RUJ0	PHI:1810	GzZC125	5518	Fusarium_graminearum	unaffected_pathogenicity	12728	261
FGRRES_10286	I1S0Q0#PHI:1670#GzCCHC010#5518#Fusarium_graminearum#unaffected_pathogenicity	413.3	7.3e-117	100	100	100	300	1	180	1	180	180	180	180	I1S0Q0	PHI:1670	GzCCHC010	5518	Fusarium_graminearum	unaffected_pathogenicity	3736	261
FGRRES_04510	I1RKU0#PHI:1087#FGSG_04510#5518#Fusarium_graminearum#unaffected_pathogenicity	702.98	1.1e-203	100	100	100	300	1	330	1	330	330	330	330	I1RKU0	PHI:1087	FGSG_04510	5518	Fusarium_graminearum	unaffected_pathogenicity	7631	262
FGRRES_05512	Q4IB96#PHI:1546#GzMyb010#5518#Fusarium_graminearum#lethal	3233.35	0	100	100	100	300	1	1630	1	1630	1630	1630	1630	Q4IB96	PHI:1546	GzMyb010	5518	Fusarium_graminearum	lethal	8705	262
FGRRES_07482	I1RTH7#PHI:1890#GzZC205#5518#Fusarium_graminearum#unaffected_pathogenicity	1713.74	0	100	100	100	300	1	845	1	845	845	845	845	I1RTH7	PHI:1890	GzZC205	5518	Fusarium_graminearum	unaffected_pathogenicity	12313	262
FGRRES_08713	I1RWN5#PHI:1550#GzMyb014#5518#Fusarium_graminearum#unaffected_pathogenicity	1130.55	0	100	100	100	300	1	556	1	556	556	556	556	I1RWN5	PHI:1550	GzMyb014	5518	Fusarium_graminearum	unaffected_pathogenicity	5355	262
FGRRES_08750	I1RWS0#PHI:1592#GzOB032#5518#Fusarium_graminearum#unaffected_pathogenicity	681.79	2.8e-197	100	100	100	300	1	343	1	343	343	343	343	I1RWS0	PHI:1592	GzOB032	5518	Fusarium_graminearum	unaffected_pathogenicity	5397	262
FGRRES_09177	I1RXV1#PHI:1848#GzZC163#5518#Fusarium_graminearum#unaffected_pathogenicity	1048.11	2.5e-307	100	100	100	300	1	518	1	518	518	518	518	I1RXV1	PHI:1848	GzZC163	5518	Fusarium_graminearum	unaffected_pathogenicity	13615	262
FGRRES_09389	I1RYE2#PHI:1459#GzAra007#5518#Fusarium_graminearum#unaffected_pathogenicity	475.71	1.7e-135	100	100	100	300	1	228	1	228	228	228	228	I1RYE2	PHI:1459	GzAra007	5518	Fusarium_graminearum	unaffected_pathogenicity	13331	262
FGRRES_05151	I1RMG1#PHI:1484#GzHMG016#5518#Fusarium_graminearum#unaffected_pathogenicity	1357.43	0	100	100	100	300	1	665	1	665	665	665	665	I1RMG1	PHI:1484	GzHMG016	5518	Fusarium_graminearum	unaffected_pathogenicity	9137	263
FGRRES_05157	I1RMG7#PHI:1954#GzZC269#5518#Fusarium_graminearum#unaffected_pathogenicity	1499.18	0	100	100	100	300	1	733	1	733	733	733	733	I1RMG7	PHI:1954	GzZC269	5518	Fusarium_graminearum	unaffected_pathogenicity	9131	264
FGRRES_06262	I1RQC1#PHI:1310#GzbHLH011#5518#Fusarium_graminearum#unaffected_pathogenicity	922.92	1e-269	100	100	100	300	1	450	1	450	450	450	450	I1RQC1	PHI:1310	GzbHLH011	5518	Fusarium_graminearum	unaffected_pathogenicity	9883	264
FGRRES_06421	I1RQS2#PHI:1327#GzbZIP009#5518#Fusarium_graminearum#unaffected_pathogenicity	1200.27	0	100	100	100	300	1	597	1	597	597	597	597	I1RQS2	PHI:1327	GzbZIP009	5518	Fusarium_graminearum	unaffected_pathogenicity	10057	264
FGRRES_07914	I1RUL5#PHI:1395#GzC2H058#5518#Fusarium_graminearum#unaffected_pathogenicity	1260.74	0	100	100	100	300	1	605	1	605	605	605	605	I1RUL5	PHI:1395	GzC2H058	5518	Fusarium_graminearum	unaffected_pathogenicity	12766	264
FGRRES_08756	I1RWS6#PHI:1593#GzOB033#5518#Fusarium_graminearum#unaffected_pathogenicity	531.95	2.5e-152	100	100	100	300	1	260	1	260	260	260	260	I1RWS6	PHI:1593	GzOB033	5518	Fusarium_graminearum	unaffected_pathogenicity	5402	264
FGRRES_09857	I1RZL0#PHI:1414#GzC2H081#5518#Fusarium_graminearum#unaffected_pathogenicity	1071.61	2.2e-314	100	100	100	300	1	535	1	535	535	535	535	I1RZL0	PHI:1414	GzC2H081	5518	Fusarium_graminearum	unaffected_pathogenicity	12838	264
FGRRES_03243	I1RHI8#PHI:6121#FGSG_03243#5518#Fusarium_graminearum#reduced_virulence	1129.01	0	100	100	100	300	1	550	1	550	550	550	550	I1RHI8	PHI:6121	FGSG_03243	5518	Fusarium_graminearum	reduced_virulence	6179	265
FGRRES_03683	I1RIP1#PHI:1929#GzZC244#5518#Fusarium_graminearum#lethal	833.17	9.5e-243	100	100	100	300	1	412	1	412	412	412	412	I1RIP1	PHI:1929	GzZC244	5518	Fusarium_graminearum	lethal	6683	265
FGRRES_05926	I1RPF7#PHI:1704#GzZC019#5518#Fusarium_graminearum#unaffected_pathogenicity	1245.34	0	100	100	100	300	1	624	1	624	624	624	624	I1RPF7	PHI:1704	GzZC019	5518	Fusarium_graminearum	unaffected_pathogenicity	9506	265
FGRRES_06768	I1RRN6#PHI:1547#GzMyb011#5518#Fusarium_graminearum#unaffected_pathogenicity	1174.07	0	100	100	100	300	1	589	1	589	589	589	589	I1RRN6	PHI:1547	GzMyb011	5518	Fusarium_graminearum	unaffected_pathogenicity	11507	265
FGRRES_07144	I1RSM1#PHI:1490#GzHMG022#5518#Fusarium_graminearum#unaffected_pathogenicity	333.18	8.2e-93	100	100	100	300	1	165	1	165	165	165	165	I1RSM1	PHI:1490	GzHMG022	5518	Fusarium_graminearum	unaffected_pathogenicity	11928	265
FGRRES_08468	I1RW16#PHI:1178__PHI:4941#(Sc_Cdc28)__cdc2A#5518#Fusarium_graminearum#reduced_virulence__loss_of_pathogenicity__lethal	673.31	9.3e-195	100	100	100	300	1	325	1	325	325	325	325	I1RW16	PHI:1178__PHI:4941	(Sc_Cdc28)__cdc2A	5518	Fusarium_graminearum	reduced_virulence__loss_of_pathogenicity__lethal	5074	265
FGRRES_08914	I1RX64#PHI:1407#GzC2H071#5518#Fusarium_graminearum#lethal	1367.44	0	100	100	100	300	1	684	1	684	684	684	684	I1RX64	PHI:1407	GzC2H071	5518	Fusarium_graminearum	lethal	5594	265
FGRRES_10360	I1S0W9#PHI:1418#GzC2H085#5518#Fusarium_graminearum#lethal	703.36	8.7e-204	100	100	100	300	1	335	1	335	335	335	335	I1S0W9	PHI:1418	GzC2H085	5518	Fusarium_graminearum	lethal	3816	265
FGRRES_00433	I1RAA6#PHI:1256#FGSG_00433#5518#Fusarium_graminearum#unaffected_pathogenicity	2451.01	0	100	100	100	300	1	1206	1	1206	1206	1206	1206	I1RAA6	PHI:1256	FGSG_00433	5518	Fusarium_graminearum	unaffected_pathogenicity	598	266
FGRRES_01488	I1RD01#PHI:1479#GzHMG011#5518#Fusarium_graminearum#unaffected_pathogenicity	2262.65	0	100	100	100	300	1	1144	1	1144	1144	1144	1144	I1RD01	PHI:1479	GzHMG011	5518	Fusarium_graminearum	unaffected_pathogenicity	1808	266
FGRRES_06610	I1RR94#PHI:6122#FGSG_06610#5518#Fusarium_graminearum#reduced_virulence	1303.89	0	100	100	100	300	1	631	1	631	631	631	631	I1RR94	PHI:6122	FGSG_06610	5518	Fusarium_graminearum	reduced_virulence	11307	266
FGRRES_10186	I1S0G0#PHI:1617#GzssDB002#5518#Fusarium_graminearum#unaffected_pathogenicity	292.74	1e-80	100	100	100	300	1	148	1	148	148	148	148	I1S0G0	PHI:1617	GzssDB002	5518	Fusarium_graminearum	unaffected_pathogenicity	3623	266
FGRRES_00069	I1R9D4#PHI:2000#GzZC315#5518#Fusarium_graminearum#unaffected_pathogenicity	1233.39	0	100	100	100	300	1	613	1	613	613	613	613	I1R9D4	PHI:2000	GzZC315	5518	Fusarium_graminearum	unaffected_pathogenicity	61	267
FGRRES_00696	I1RAZ9#PHI:1472#GzHMG004#5518#Fusarium_graminearum#unaffected_pathogenicity	1261.9	0	100	100	100	300	1	630	1	630	630	630	630	I1RAZ9	PHI:1472	GzHMG004	5518	Fusarium_graminearum	unaffected_pathogenicity	890	267
FGRRES_00875	I1RBF6#PHI:1565#GzOB005#5518#Fusarium_graminearum#unaffected_pathogenicity	1157.13	0	100	100	100	300	1	581	1	581	581	581	581	I1RBF6	PHI:1565	GzOB005	5518	Fusarium_graminearum	unaffected_pathogenicity	1097	267
FGRRES_01188	I1RC85#PHI:1204#(Sc_Cbk1)#5518#Fusarium_graminearum#reduced_virulence	1295.8	0	100	100	100	300	1	627	1	627	627	627	627	I1RC85	PHI:1204	(Sc_Cbk1)	5518	Fusarium_graminearum	reduced_virulence	1466	267
FGRRES_02324	I1RF58#PHI:720#AUR1#5518#Fusarium_graminearum#unaffected_pathogenicity	4142.81	0	100	100	100	300	1	2067	1	2067	2067	2067	2067	I1RF58	PHI:720	AUR1	5518	Fusarium_graminearum	unaffected_pathogenicity	2715	267
FGRRES_03951	I1RJD6#PHI:2408#FgMT1#5518#Fusarium_graminearum#unaffected_pathogenicity	1068.91	1.3e-313	100	100	100	300	1	513	1	513	513	513	513	I1RJD6	PHI:2408	FgMT1	5518	Fusarium_graminearum	unaffected_pathogenicity	6983	267
FGRRES_04169	I1RJY5#PHI:1576#GzOB016#5518#Fusarium_graminearum#unaffected_pathogenicity	1058.9	1.4e-310	100	100	100	300	1	530	1	530	530	530	530	I1RJY5	PHI:1576	GzOB016	5518	Fusarium_graminearum	unaffected_pathogenicity	7232	267
FGRRES_07269	I1RSY2#PHI:1588#GzOB028#5518#Fusarium_graminearum#lethal	270.78	3.5e-74	100	100	100	300	1	138	1	138	138	138	138	I1RSY2	PHI:1588	GzOB028	5518	Fusarium_graminearum	lethal	12064	267
FGRRES_09791	I1RZF2#PHI:1524#GzHOMEL033#5518#Fusarium_graminearum#unaffected_pathogenicity	1099.73	0	100	100	100	300	1	543	1	543	543	543	543	I1RZF2	PHI:1524	GzHOMEL033	5518	Fusarium_graminearum	unaffected_pathogenicity	12913	267
FGRRES_09868	I1RZL9#PHI:1497#GzHMG029#5518#Fusarium_graminearum#reduced_virulence	1072	1.7e-314	100	100	100	300	1	555	1	555	555	555	555	I1RZL9	PHI:1497	GzHMG029	5518	Fusarium_graminearum	reduced_virulence	3262	267
FGRRES_00829	I1RBB7#PHI:1475#GzHMG007#5518#Fusarium_graminearum#unaffected_pathogenicity	1376.3	0	100	100	100	300	1	673	1	673	673	673	673	I1RBB7	PHI:1475	GzHMG007	5518	Fusarium_graminearum	unaffected_pathogenicity	1041	268
FGRRES_00934	I1RBK8#PHI:1619#GzJUM001#5518#Fusarium_graminearum#unaffected_pathogenicity	1019.99	6.9e-299	100	100	100	300	1	496	1	496	496	496	496	I1RBK8	PHI:1619	GzJUM001	5518	Fusarium_graminearum	unaffected_pathogenicity	1167	268
FGRRES_00946	I1RBL8#PHI:1631#GzWing003#5518#Fusarium_graminearum#unaffected_pathogenicity	1548.87	0	100	100	100	300	1	763	1	763	763	763	763	I1RBL8	PHI:1631	GzWing003	5518	Fusarium_graminearum	unaffected_pathogenicity	1172	268
FGRRES_01411	Q4IMZ7#PHI:1673#GzDHHC001#5518#Fusarium_graminearum#unaffected_pathogenicity	936.02	1.1e-273	100	100	100	300	1	437	1	437	437	437	437	Q4IMZ7	PHI:1673	GzDHHC001	5518	Fusarium_graminearum	unaffected_pathogenicity	1720	268
FGRRES_01555	I1RD66#PHI:444__PHI:1292__PHI:1320#ZIF1#5518#Fusarium_graminearum#reduced_virulence	1110.52	0	100	100	100	300	1	568	1	568	568	568	568	I1RD66	PHI:444__PHI:1292__PHI:1320	ZIF1	5518	Fusarium_graminearum	reduced_virulence	1877	268
FGRRES_04311	I1RKB4#PHI:1953#GzZC268#5518#Fusarium_graminearum#unaffected_pathogenicity	1027.7	3.4e-301	100	100	100	300	1	505	1	505	505	505	505	I1RKB4	PHI:1953	GzZC268	5518	Fusarium_graminearum	unaffected_pathogenicity	7393	268
FGRRES_06420	I1RQS1#PHI:1262#FGSG_06420#5518#Fusarium_graminearum#unaffected_pathogenicity	1557.35	0	100	100	100	300	1	773	1	773	773	773	773	I1RQS1	PHI:1262	FGSG_06420	5518	Fusarium_graminearum	unaffected_pathogenicity	10056	268
FGRRES_07116	I1RSJ5#PHI:1489#GzHMG021#5518#Fusarium_graminearum#unaffected_pathogenicity	925.62	1.6e-270	100	100	100	300	1	459	1	459	459	459	459	I1RSJ5	PHI:1489	GzHMG021	5518	Fusarium_graminearum	unaffected_pathogenicity	11894	268
FGRRES_10129	I1S0A8#PHI:1290__PHI:1295#STUA__FgStuA#5518#Fusarium_graminearum#reduced_virulence	1186.02	0	100	100	100	300	1	560	1	560	560	560	560	I1S0A8	PHI:1290__PHI:1295	STUA__FgStuA	5518	Fusarium_graminearum	reduced_virulence	3557	268
FGRRES_08392	I1RVU7#PHI:1789#GzZC104#5518#Fusarium_graminearum#unaffected_pathogenicity	1494.56	0	100	100	100	300	1	740	1	740	740	740	740	I1RVU7	PHI:1789	GzZC104	5518	Fusarium_graminearum	unaffected_pathogenicity	4991	269
FGRRES_00217	I1R9R2#PHI:1996#GzZC311#5518#Fusarium_graminearum#unaffected_pathogenicity	1414.82	0	100	100	100	300	1	685	1	685	685	685	685	I1R9R2	PHI:1996	GzZC311	5518	Fusarium_graminearum	unaffected_pathogenicity	342	270
FGRRES_02323	I1RF57#PHI:1972#GzZC287#5518#Fusarium_graminearum#unaffected_pathogenicity	1357.43	0	100	100	100	300	1	670	1	670	670	670	670	I1RF57	PHI:1972	GzZC287	5518	Fusarium_graminearum	unaffected_pathogenicity	2714	270
FGRRES_02696	I1RG47#PHI:1942#GzZC257#5518#Fusarium_graminearum#unaffected_pathogenicity	1477.61	0	100	100	100	300	1	729	1	729	729	729	729	I1RG47	PHI:1942	GzZC257	5518	Fusarium_graminearum	unaffected_pathogenicity	3140	270
FGRRES_03014	I1RGY2#PHI:4659#FgHXK2#5518#Fusarium_graminearum#unaffected_pathogenicity	902.51	1.4e-263	100	100	100	300	1	453	1	453	453	453	453	I1RGY2	PHI:4659	FgHXK2	5518	Fusarium_graminearum	unaffected_pathogenicity	5920	270
FGRRES_03499	I1RI73#PHI:1284#FGSG_03499#5518#Fusarium_graminearum#unaffected_pathogenicity	1010.36	5.4e-296	100	100	100	300	1	491	1	491	491	491	491	I1RI73	PHI:1284	FGSG_03499	5518	Fusarium_graminearum	unaffected_pathogenicity	6490	270
FGRRES_03538	I1RIA7#PHI:2328#TRI10#5518#Fusarium_graminearum#reduced_virulence	850.89	4.5e-248	100	100	100	300	1	420	1	420	420	420	420	I1RIA7	PHI:2328	TRI10	5518	Fusarium_graminearum	reduced_virulence	6533	270
FGRRES_04643	I1RL60#PHI:1815#GzZC130#5518#Fusarium_graminearum#unaffected_pathogenicity	1460.28	0	100	100	100	300	1	728	1	728	728	728	728	I1RL60	PHI:1815	GzZC130	5518	Fusarium_graminearum	unaffected_pathogenicity	7823	270
FGRRES_05233	I1RMP0#PHI:1485#GzHMG017#5518#Fusarium_graminearum#unaffected_pathogenicity	1736.47	0	100	100	100	300	1	874	1	874	874	874	874	I1RMP0	PHI:1485	GzHMG017	5518	Fusarium_graminearum	unaffected_pathogenicity	9030	270
FGRRES_05304	I1RMV4#PHI:1464#GzCCAAT004#5518#Fusarium_graminearum#reduced_virulence	367.47	4.7e-103	100	100	100	300	1	182	1	182	182	182	182	I1RMV4	PHI:1464	GzCCAAT004	5518	Fusarium_graminearum	reduced_virulence	8954	270
FGRRES_05498	I1RNC6#PHI:1465#GzCCAAT005#5518#Fusarium_graminearum#unaffected_pathogenicity	673.31	9.5e-195	100	100	100	300	1	330	1	330	330	330	330	I1RNC6	PHI:1465	GzCCAAT005	5518	Fusarium_graminearum	unaffected_pathogenicity	8720	270
FGRRES_06651	I1RRD2#PHI:1328#GzbZIP010#5518#Fusarium_graminearum#reduced_virulence	1157.13	0	100	100	100	300	1	557	1	557	557	557	557	I1RRD2	PHI:1328	GzbZIP010	5518	Fusarium_graminearum	reduced_virulence	11363	270
FGRRES_07583	I1RTR8#PHI:1560#GzNEG002#5518#Fusarium_graminearum#unaffected_pathogenicity	496.51	1.1e-141	100	100	100	300	1	246	1	246	246	246	246	I1RTR8	PHI:1560	GzNEG002	5518	Fusarium_graminearum	unaffected_pathogenicity	12415	270
FGRRES_09832	I1RZI7#PHI:1334#GzbZIP016#5518#Fusarium_graminearum#reduced_virulence	580.87	5.3e-167	100	100	100	300	1	285	1	285	285	285	285	I1RZI7	PHI:1334	GzbZIP016	5518	Fusarium_graminearum	reduced_virulence	12868	270
FGRRES_05604_M	I1RNM1#PHI:1486#GzHMG018#5518#Fusarium_graminearum#unaffected_pathogenicity	793.88	6.1e-231	100	100	100	300	1	397	1	397	397	397	397	I1RNM1	PHI:1486	GzHMG018	5518	Fusarium_graminearum	unaffected_pathogenicity	8592	271
FGRRES_06684	I1RRG4#PHI:1380#GzC2H043#5518#Fusarium_graminearum#unaffected_pathogenicity	1068.91	1.3e-313	100	100	100	300	1	501	1	501	501	501	501	I1RRG4	PHI:1380	GzC2H043	5518	Fusarium_graminearum	unaffected_pathogenicity	11397	271
FGRRES_08138	I1RV74#PHI:1399#GzC2H062#5518#Fusarium_graminearum#unaffected_pathogenicity	1358.58	0	100	100	100	300	1	666	1	666	666	666	666	I1RV74	PHI:1399	GzC2H062	5518	Fusarium_graminearum	unaffected_pathogenicity	4632	271
FGRRES_08481	I1RW28#PHI:1646#GzWing018#5518#Fusarium_graminearum#reduced_virulence	2268.04	0	100	100	100	300	1	1105	1	1105	1105	1105	1105	I1RW28	PHI:1646	GzWing018	5518	Fusarium_graminearum	reduced_virulence	5088	271
FGRRES_10800	I1S219#PHI:1652#GzWing024#5518#Fusarium_graminearum#unaffected_pathogenicity	457.99	4e-130	100	100	100	300	1	240	1	240	240	240	240	I1S219	PHI:1652	GzWing024	5518	Fusarium_graminearum	unaffected_pathogenicity	10163	271
FGRRES_01172	I1RC69#PHI:1934#GzZC249#5518#Fusarium_graminearum#unaffected_pathogenicity	887.49	4.6e-259	100	100	100	300	1	436	1	436	436	436	436	I1RC69	PHI:1934	GzZC249	5518	Fusarium_graminearum	unaffected_pathogenicity	1449	272
FGRRES_01182	I1RC79#PHI:1462#GzCCAAT002#5518#Fusarium_graminearum#reduced_virulence	545.81	1.8e-156	100	100	100	300	1	276	1	276	276	276	276	I1RC79	PHI:1462	GzCCAAT002	5518	Fusarium_graminearum	reduced_virulence	1459	272
FGRRES_03537	Q00909#PHI:3518__PHI:4243#TRI5#5518#Fusarium_graminearum#unaffected_pathogenicity__reduced_virulence	786.18	1.2e-228	100	100	100	300	1	375	1	375	375	375	375	Q00909	PHI:3518__PHI:4243	TRI5	5518	Fusarium_graminearum	unaffected_pathogenicity__reduced_virulence	6532	272
FGRRES_03857	I1RJ54#PHI:1885#GzZC200#5518#Fusarium_graminearum#unaffected_pathogenicity	1118.61	0	100	100	100	300	1	558	1	558	558	558	558	I1RJ54	PHI:1885	GzZC200	5518	Fusarium_graminearum	unaffected_pathogenicity	6880	272
FGRRES_04947	I1RLX6#PHI:1192#(Sc_Cak1)#5518#Fusarium_graminearum#reduced_virulence	724.55	4e-210	100	100	100	300	1	360	1	360	360	360	360	I1RLX6	PHI:1192	(Sc_Cak1)	5518	Fusarium_graminearum	reduced_virulence	8361	272
FGRRES_05283	I1RMT5#PHI:1294#GzAPSES002#5518#Fusarium_graminearum#unaffected_pathogenicity	823.16	1e-239	100	100	100	300	1	418	1	418	418	418	418	I1RMT5	PHI:1294	GzAPSES002	5518	Fusarium_graminearum	unaffected_pathogenicity	8978	272
FGRRES_06324	I1RQI0#PHI:1975#GzZC290#5518#Fusarium_graminearum#unaffected_pathogenicity	1078.54	1.6e-316	100	100	96	296	1	518	22	539	518	539	518	I1RQI0	PHI:1975	GzZC290	5518	Fusarium_graminearum	unaffected_pathogenicity	9953	275
FGRRES_01022	I1RBT2#PHI:1347#GzC2H007#5518#Fusarium_graminearum#reduced_virulence	1369.76	0	100	100	100	300	1	635	1	635	635	635	635	I1RBT2	PHI:1347	GzC2H007	5518	Fusarium_graminearum	reduced_virulence	1286	273
FGRRES_01310	I1RCJ3#PHI:1351#GzC2H011#5518#Fusarium_graminearum#unaffected_pathogenicity	2272.28	0	100	100	100	300	1	1104	1	1104	1104	1104	1104	I1RCJ3	PHI:1351	GzC2H011	5518	Fusarium_graminearum	unaffected_pathogenicity	1608	273
FGRRES_01378	I1RCQ4#PHI:1919#GzZC234#5518#Fusarium_graminearum#unaffected_pathogenicity	2010.34	0	100	100	100	300	1	998	1	998	998	998	998	I1RCQ4	PHI:1919	GzZC234	5518	Fusarium_graminearum	unaffected_pathogenicity	1687	273
FGRRES_01795	I1RDS9#PHI:1870#GzZC185#5518#Fusarium_graminearum#unaffected_pathogenicity	1449.49	0	100	100	100	300	1	710	1	710	710	710	710	I1RDS9	PHI:1870	GzZC185	5518	Fusarium_graminearum	unaffected_pathogenicity	2137	273
FGRRES_02608	I1RFW6#PHI:1463#GzCCAAT003#5518#Fusarium_graminearum#unaffected_pathogenicity	577.01	7.3e-166	100	100	100	300	1	277	1	277	277	277	277	I1RFW6	PHI:1463	GzCCAAT003	5518	Fusarium_graminearum	unaffected_pathogenicity	3041	273
FGRRES_03912	I1RJA3#PHI:1881#GzZC196#5518#Fusarium_graminearum#unaffected_pathogenicity	959.52	1e-280	100	100	100	300	1	471	1	471	471	471	471	I1RJA3	PHI:1881	GzZC196	5518	Fusarium_graminearum	unaffected_pathogenicity	6938	273
FGRRES_05682	I1RNU2#PHI:1895#GzZC210#5518#Fusarium_graminearum#unaffected_pathogenicity	1305.04	0	100	100	100	300	1	649	1	649	649	649	649	I1RNU2	PHI:1895	GzZC210	5518	Fusarium_graminearum	unaffected_pathogenicity	8509	273
FGRRES_08582	I1RWB8#PHI:1402#GzC2H065#5518#Fusarium_graminearum#unaffected_pathogenicity	1608.19	0	100	100	100	300	1	794	1	794	794	794	794	I1RWB8	PHI:1402	GzC2H065	5518	Fusarium_graminearum	unaffected_pathogenicity	5200	273
FGRRES_08844	I1RX03#PHI:3985#FGSG_08844_(Sc_gpi7)#5518#Fusarium_graminearum#unaffected_pathogenicity	1781.15	0	100	100	100	300	1	864	1	864	864	864	864	I1RX03	PHI:3985	FGSG_08844_(Sc_gpi7)	5518	Fusarium_graminearum	unaffected_pathogenicity	5503	273
FGRRES_09217	I1RXZ0#PHI:1467#GzCCAAT007#5518#Fusarium_graminearum#unaffected_pathogenicity	270.78	3.5e-74	100	100	100	300	1	138	1	138	138	138	138	I1RXZ0	PHI:1467	GzCCAAT007	5518	Fusarium_graminearum	unaffected_pathogenicity	13567	273
FGRRES_00750	I1RB45#PHI:1301#GzbHLH002#5518#Fusarium_graminearum#unaffected_pathogenicity	241.12	2.2e-65	100	100	100	300	1	121	1	121	121	121	121	I1RB45	PHI:1301	GzbHLH002	5518	Fusarium_graminearum	unaffected_pathogenicity	954	274
FGRRES_02788_M	I1RGC9#PHI:1359#GzC2H019#5518#Fusarium_graminearum#unaffected_pathogenicity	358.99	1.5e-100	100	100	100	300	1	174	1	174	174	174	174	I1RGC9	PHI:1359	GzC2H019	5518	Fusarium_graminearum	unaffected_pathogenicity	5667	274
FGRRES_03340	I1RHS7#PHI:723__PHI:727#PKS1__PKS17#5518#Fusarium_graminearum#unaffected_pathogenicity	5095.41	0	100	100	100	300	1	2565	1	2565	2565	2565	2565	I1RHS7	PHI:723__PHI:727	PKS1__PKS17	5518	Fusarium_graminearum	unaffected_pathogenicity	6285	274
FGRRES_04459	I1RKP6#PHI:1926#GzZC241#5518#Fusarium_graminearum#unaffected_pathogenicity	972.23	1.6e-284	100	100	100	300	1	478	1	478	478	478	478	I1RKP6	PHI:1926	GzZC241	5518	Fusarium_graminearum	unaffected_pathogenicity	7569	274
FGRRES_07020	I1RSA6#PHI:1488#GzHMG020#5518#Fusarium_graminearum#unaffected_pathogenicity	2583.13	0	100	100	100	300	1	1275	1	1275	1275	1275	1275	I1RSA6	PHI:1488	GzHMG020	5518	Fusarium_graminearum	unaffected_pathogenicity	11781	274
FGRRES_07418	I1RTB7#PHI:2350#MID1#5518#Fusarium_graminearum#unaffected_pathogenicity	1265.37	0	100	100	100	300	1	618	1	618	618	618	618	I1RTB7	PHI:2350	MID1	5518	Fusarium_graminearum	unaffected_pathogenicity	12243	274
FGRRES_07458	I1RTF5#PHI:1532#GzLam001#5518#Fusarium_graminearum#unaffected_pathogenicity	327.02	5.8e-91	100	100	100	300	1	164	1	164	164	164	164	I1RTF5	PHI:1532	GzLam001	5518	Fusarium_graminearum	unaffected_pathogenicity	12289	274
FGRRES_08064	I1RV04#PHI:1814#GzZC129#5518#Fusarium_graminearum#lethal	1661.74	0	100	100	100	300	1	820	1	820	820	820	820	I1RV04	PHI:1814	GzZC129	5518	Fusarium_graminearum	lethal	4474	274
FGRRES_08349	I1RVR1#PHI:1860#GzZC175#5518#Fusarium_graminearum#unaffected_pathogenicity	1239.94	0	100	100	100	300	1	611	1	611	611	611	611	I1RVR1	PHI:1860	GzZC175	5518	Fusarium_graminearum	unaffected_pathogenicity	4940	274
FGRRES_10350	I1S0W0#PHI:1417#GzC2H084#5518#Fusarium_graminearum#unaffected_pathogenicity	513.46	7.9e-147	100	100	100	300	1	236	1	236	236	236	236	I1S0W0	PHI:1417	GzC2H084	5518	Fusarium_graminearum	unaffected_pathogenicity	3803	274
FGRRES_02095	I1REK5#PHI:733#FBP1#5518#Fusarium_graminearum#reduced_virulence	1430.23	0	100	100	100	300	1	703	1	703	703	703	703	I1REK5	PHI:733	FBP1	5518	Fusarium_graminearum	reduced_virulence	2479	275
FGRRES_04889	I1RLS1#PHI:1369#GzC2H031#5518#Fusarium_graminearum#unaffected_pathogenicity	631.33	3.7e-182	100	100	100	300	1	305	1	305	305	305	305	I1RLS1	PHI:1369	GzC2H031	5518	Fusarium_graminearum	unaffected_pathogenicity	8290	275
FGRRES_07133	I1RSL0#PHI:1915#GzZC230#5518#Fusarium_graminearum#reduced_virulence	1299.26	0	100	100	100	300	1	639	1	639	639	639	639	I1RSL0	PHI:1915	GzZC230	5518	Fusarium_graminearum	reduced_virulence	11916	275
FGRRES_07546	I1RTN5#PHI:1549__PHI:2385#MYT2#5518#Fusarium_graminearum#unaffected_pathogenicity__reduced_virulence	665.61	1.9e-192	100	100	100	300	1	323	1	323	323	323	323	I1RTN5	PHI:1549__PHI:2385	MYT2	5518	Fusarium_graminearum	unaffected_pathogenicity__reduced_virulence	12374	275
FGRRES_00350	Q4IR08#PHI:1608#GzP53L001#5518#Fusarium_graminearum#unaffected_pathogenicity	553.13	1.1e-158	100	100	100	300	1	279	1	279	279	279	279	Q4IR08	PHI:1608	GzP53L001	5518	Fusarium_graminearum	unaffected_pathogenicity	503	276
FGRRES_01347	I1RCM6#PHI:1273#FGSG_01347#5518#Fusarium_graminearum#unaffected_pathogenicity	2463.72	0	100	100	100	300	1	1219	1	1219	1219	1219	1219	I1RCM6	PHI:1273	FGSG_01347	5518	Fusarium_graminearum	unaffected_pathogenicity	1651	276
FGRRES_01511	I1RD24#PHI:5091#FgRic8#5518#Fusarium_graminearum#reduced_virulence	908.29	2.7e-265	100	100	100	300	1	461	1	461	461	461	461	I1RD24	PHI:5091	FgRic8	5518	Fusarium_graminearum	reduced_virulence	1831	276
FGRRES_01974	I1RE92#PHI:1097#FGSG_01974#5518#Fusarium_graminearum#reduced_virulence	411.38	3.4e-116	100	100	100	300	1	206	1	206	206	206	206	I1RE92	PHI:1097	FGSG_01974	5518	Fusarium_graminearum	reduced_virulence	2344	276
FGRRES_05955	I1RPI4#PHI:1002#GCS1#5518#Fusarium_graminearum#reduced_virulence__unaffected_pathogenicity	1083.55	0	100	100	100	300	1	528	1	528	528	528	528	I1RPI4	PHI:1002	GCS1	5518	Fusarium_graminearum	reduced_virulence__unaffected_pathogenicity	9533	276
FGRRES_06110	I1RPX8#PHI:1581#GzOB021#5518#Fusarium_graminearum#unaffected_pathogenicity	578.94	1.9e-166	100	100	100	300	1	275	1	275	275	275	275	I1RPX8	PHI:1581	GzOB021	5518	Fusarium_graminearum	unaffected_pathogenicity	9706	276
FGRRES_08646	I1RWH6#PHI:1404#GzC2H067#5518#Fusarium_graminearum#unaffected_pathogenicity	1339.71	0	100	100	100	300	1	640	1	640	640	640	640	I1RWH6	PHI:1404	GzC2H067	5518	Fusarium_graminearum	unaffected_pathogenicity	5272	276
FGRRES_08972	I1RXB2#PHI:1769#GzZC084#5518#Fusarium_graminearum#unaffected_pathogenicity	919.07	1.5e-268	100	100	100	300	1	459	1	459	459	459	459	I1RXB2	PHI:1769	GzZC084	5518	Fusarium_graminearum	unaffected_pathogenicity	13884	276
FGRRES_10069	I1S053#PHI:1772#GzZC087#5518#Fusarium_graminearum#reduced_virulence	1352.42	0	100	100	100	300	1	646	1	646	646	646	646	I1S053	PHI:1772	GzZC087	5518	Fusarium_graminearum	reduced_virulence	3488	276
FGRRES_10797	I1S216#PHI:1605#GzOB046#5518#Fusarium_graminearum#unaffected_pathogenicity	1080.86	0	100	100	100	300	1	534	1	534	534	534	534	I1S216	PHI:1605	GzOB046	5518	Fusarium_graminearum	unaffected_pathogenicity	10160	276
FGRRES_00313	I1R9Z6#PHI:1989#GzZC304#5518#Fusarium_graminearum#unaffected_pathogenicity	938.72	1.8e-274	100	100	100	300	1	449	1	449	449	449	449	I1R9Z6	PHI:1989	GzZC304	5518	Fusarium_graminearum	unaffected_pathogenicity	457	277
FGRRES_02328	I1RF62#PHI:712__PHI:3991#GIP1__Gip1#5518#Fusarium_graminearum#unaffected_pathogenicity	1424.84	0	100	100	100	300	1	677	1	677	677	677	677	I1RF62	PHI:712__PHI:3991	GIP1__Gip1	5518	Fusarium_graminearum	unaffected_pathogenicity	2719	277
FGRRES_02488	I1RFK9#PHI:1269#FGSG_02488#5518#Fusarium_graminearum#unaffected_pathogenicity	871.69	2.5e-254	100	100	100	300	1	422	1	422	422	422	422	I1RFK9	PHI:1269	FGSG_02488	5518	Fusarium_graminearum	unaffected_pathogenicity	2902	277
FGRRES_04581	I1RL07#PHI:1817#ZEAR#5518#Fusarium_graminearum#unaffected_pathogenicity	236.5	4.7e-64	100	100	100	300	1	113	1	113	113	113	113	I1RL07	PHI:1817	ZEAR	5518	Fusarium_graminearum	unaffected_pathogenicity	7685	277
FGRRES_05359	I1RN03#PHI:1372#GzC2H035#5518#Fusarium_graminearum#unaffected_pathogenicity	679.48	1.4e-196	100	100	100	300	1	344	1	344	344	344	344	I1RN03	PHI:1372	GzC2H035	5518	Fusarium_graminearum	unaffected_pathogenicity	8886	277
FGRRES_08135	I1RV71#PHI:1812#GzZC127#5518#Fusarium_graminearum#unaffected_pathogenicity	1211.05	0	100	100	100	300	1	605	1	605	605	605	605	I1RV71	PHI:1812	GzZC127	5518	Fusarium_graminearum	unaffected_pathogenicity	4636	277
FGRRES_09339	I1RY98#PHI:1536#GzMADS003#5518#Fusarium_graminearum#reduced_virulence	1420.22	0	100	100	100	300	1	681	1	681	681	681	681	I1RY98	PHI:1536	GzMADS003	5518	Fusarium_graminearum	reduced_virulence	13422	277
FGRRES_10068	Q4HY90#PHI:1525#GzHOMEL035#5518#Fusarium_graminearum#unaffected_pathogenicity	1236.09	0	100	100	100	300	1	624	1	624	624	624	624	Q4HY90	PHI:1525	GzHOMEL035	5518	Fusarium_graminearum	unaffected_pathogenicity	3486	277
FGRRES_00342	I1RA24#PHI:1342#GzC2H002#5518#Fusarium_graminearum#unaffected_pathogenicity	456.06	1.3e-129	100	100	100	300	1	210	1	210	210	210	210	I1RA24	PHI:1342	GzC2H002	5518	Fusarium_graminearum	unaffected_pathogenicity	494	278
FGRRES_01669	I1RDH3#PHI:1952#GzZC267#5518#Fusarium_graminearum#unaffected_pathogenicity	439.11	1.5e-124	100	100	100	300	1	207	1	207	207	207	207	I1RDH3	PHI:1952	GzZC267	5518	Fusarium_graminearum	unaffected_pathogenicity	2004	278
FGRRES_04416	I1RKK5#PHI:1289#FGSG_04416#5518#Fusarium_graminearum#unaffected_pathogenicity	884.4	3.9e-258	100	100	100	300	1	436	1	436	436	436	436	I1RKK5	PHI:1289	FGSG_04416	5518	Fusarium_graminearum	unaffected_pathogenicity	7515	278
FGRRES_09002	I1RXD6#PHI:1535#GzMADS002#5518#Fusarium_graminearum#unaffected_pathogenicity	879.78	9.5e-257	100	100	100	300	1	435	1	435	435	435	435	I1RXD6	PHI:1535	GzMADS002	5518	Fusarium_graminearum	unaffected_pathogenicity	13846	278
FGRRES_00352	I1RA31#PHI:1461#GzCCAAT001#5518#Fusarium_graminearum#unaffected_pathogenicity	623.62	7.8e-180	100	100	100	300	1	307	1	307	307	307	307	I1RA31	PHI:1461	GzCCAAT001	5518	Fusarium_graminearum	unaffected_pathogenicity	505	279
FGRRES_00374	I1RA50#PHI:1453#GzAra001#5518#Fusarium_graminearum#lethal	1360.9	0	100	100	100	300	1	681	1	681	681	681	681	I1RA50	PHI:1453	GzAra001	5518	Fusarium_graminearum	lethal	532	279
FGRRES_00477	I1RAF0#PHI:1343#GzC2H003#5518#Fusarium_graminearum#reduced_virulence	770	8.6e-224	100	100	100	300	1	370	1	370	370	370	370	I1RAF0	PHI:1343	GzC2H003	5518	Fusarium_graminearum	reduced_virulence	647	279
FGRRES_00545	I1RAL4#PHI:1300#GzbHLH001#5518#Fusarium_graminearum#unaffected_pathogenicity	1297.72	0	100	100	100	300	1	656	1	656	656	656	656	I1RAL4	PHI:1300	GzbHLH001	5518	Fusarium_graminearum	unaffected_pathogenicity	717	279
FGRRES_00584	I1RAQ0#PHI:1344#GzC2H004#5518#Fusarium_graminearum#unaffected_pathogenicity	2372.43	0	100	100	100	300	1	1149	1	1149	1149	1149	1149	I1RAQ0	PHI:1344	GzC2H004	5518	Fusarium_graminearum	unaffected_pathogenicity	760	279
FGRRES_00800	I1RB90#PHI:1983#GzZC298#5518#Fusarium_graminearum#lethal	1956.41	0	100	100	100	300	1	957	1	957	957	957	957	I1RB90	PHI:1983	GzZC298	5518	Fusarium_graminearum	lethal	1008	279
FGRRES_01167	I1RC64#PHI:1554#GzMyb018#5518#Fusarium_graminearum#unaffected_pathogenicity	1463.36	0	100	100	100	300	1	716	1	716	716	716	716	I1RC64	PHI:1554	GzMyb018	5518	Fusarium_graminearum	unaffected_pathogenicity	1441	279
FGRRES_02527	I1RFP4#PHI:1441#GzDDT#5518#Fusarium_graminearum#reduced_virulence	2065.04	0	100	100	100	300	1	1011	1	1011	1011	1011	1011	I1RFP4	PHI:1441	GzDDT	5518	Fusarium_graminearum	reduced_virulence	2945	279
FGRRES_03214	I1RHG2#PHI:1910#GzZC225#5518#Fusarium_graminearum#unaffected_pathogenicity	1495.72	0	100	100	100	300	1	737	1	737	737	737	737	I1RHG2	PHI:1910	GzZC225	5518	Fusarium_graminearum	unaffected_pathogenicity	6143	279
FGRRES_03366	I1RHV1#PHI:6123#FGSG_03366#5518#Fusarium_graminearum#reduced_virulence	1006.51	7.6e-295	100	100	100	300	1	485	1	485	485	485	485	I1RHV1	PHI:6123	FGSG_03366	5518	Fusarium_graminearum	reduced_virulence	6312	279
FGRRES_03846	I1RJ45#PHI:6120#FGSG_03846#5518#Fusarium_graminearum#reduced_virulence	893.26	8.5e-261	100	100	100	300	1	446	1	446	446	446	446	I1RJ45	PHI:6120	FGSG_03846	5518	Fusarium_graminearum	reduced_virulence	6869	279
FGRRES_03919	I1RJB0#PHI:1880#GzZC195#5518#Fusarium_graminearum#unaffected_pathogenicity	1247.26	0	100	100	100	300	1	615	1	615	615	615	615	I1RJB0	PHI:1880	GzZC195	5518	Fusarium_graminearum	unaffected_pathogenicity	6946	279
FGRRES_03929	I1RJB8#PHI:1879#GzZC194#5518#Fusarium_graminearum#unaffected_pathogenicity	1806.57	0	100	100	100	300	1	885	1	885	885	885	885	I1RJB8	PHI:1879	GzZC194	5518	Fusarium_graminearum	unaffected_pathogenicity	6957	279
FGRRES_05171	I1RMI1#PHI:1325#GzbZIP007#5518#Fusarium_graminearum#reduced_virulence	564.69	3.8e-162	100	100	100	300	1	281	1	281	281	281	281	I1RMI1	PHI:1325	GzbZIP007	5518	Fusarium_graminearum	reduced_virulence	9111	279
FGRRES_05658	I1RNS1#PHI:355#GzmetE#5518#Fusarium_graminearum#reduced_virulence	1023.08	8.2e-300	100	100	100	300	1	502	1	502	502	502	502	I1RNS1	PHI:355	GzmetE	5518	Fusarium_graminearum	reduced_virulence	8652	279
FGRRES_06699	I1RRH8#PHI:1892#GzZC207#5518#Fusarium_graminearum#unaffected_pathogenicity	1620.14	0	100	100	100	300	1	797	1	797	797	797	797	I1RRH8	PHI:1892	GzZC207	5518	Fusarium_graminearum	unaffected_pathogenicity	11414	279
FGRRES_07368	I1RT69#PHI:1918#GzZC233#5518#Fusarium_graminearum#unaffected_pathogenicity	1801.56	0	100	100	100	300	1	884	1	884	884	884	884	I1RT69	PHI:1918	GzZC233	5518	Fusarium_graminearum	unaffected_pathogenicity	12183	279
FGRRES_07392	I1RT91#PHI:1388#GzC2H051#5518#Fusarium_graminearum#unaffected_pathogenicity	677.17	6.7e-196	100	100	100	300	1	337	1	337	337	337	337	I1RT91	PHI:1388	GzC2H051	5518	Fusarium_graminearum	unaffected_pathogenicity	12213	279
FGRRES_07520	I1RTL1#PHI:1245#FGSG_07520#5518#Fusarium_graminearum#unaffected_pathogenicity	1508.81	0	100	100	100	300	1	742	1	742	742	742	742	I1RTL1	PHI:1245	FGSG_07520	5518	Fusarium_graminearum	unaffected_pathogenicity	12346	279
FGRRES_09014	I1RXE8#PHI:1763#GzZC078#5518#Fusarium_graminearum#unaffected_pathogenicity	1464.9	0	100	100	100	300	1	712	1	712	712	712	712	I1RXE8	PHI:1763	GzZC078	5518	Fusarium_graminearum	unaffected_pathogenicity	13831	279
FGRRES_09065	I1RXJ4#PHI:1762#GzZC077#5518#Fusarium_graminearum#unaffected_pathogenicity	1320.06	0	100	100	100	300	1	652	1	652	652	652	652	I1RXJ4	PHI:1762	GzZC077	5518	Fusarium_graminearum	unaffected_pathogenicity	13757	279
FGRRES_09333	Q4I0C5#PHI:1764#GzZC079#5518#Fusarium_graminearum#unaffected_pathogenicity	1093.18	0	100	100	100	300	1	544	1	544	544	544	544	Q4I0C5	PHI:1764	GzZC079	5518	Fusarium_graminearum	unaffected_pathogenicity	13429	279
FGRRES_09726_M	I1RZ96#PHI:1751#GzZC066#5518#Fusarium_graminearum#unaffected_pathogenicity	1238.4	0	100	100	100	300	1	596	1	596	596	596	596	I1RZ96	PHI:1751	GzZC066	5518	Fusarium_graminearum	unaffected_pathogenicity	12985	279
FGRRES_10221	I1S0J3#PHI:1526#GzHOMEL036#5518#Fusarium_graminearum#unaffected_pathogenicity	2063.89	0	100	100	100	300	1	1023	1	1023	1023	1023	1023	I1S0J3	PHI:1526	GzHOMEL036	5518	Fusarium_graminearum	unaffected_pathogenicity	3661	279
FGRRES_06123	I1RPZ1#PHI:1517#GzHOMEL013#5518#Fusarium_graminearum#lethal	1793.86	0	100	100	100	300	1	887	1	887	887	887	887	I1RPZ1	PHI:1517	GzHOMEL013	5518	Fusarium_graminearum	lethal	9720	280
FGRRES_08397	I1RVV2#PHI:1611#GzP53L004#5518#Fusarium_graminearum#unaffected_pathogenicity	1061.6	2.2e-311	100	100	100	300	1	524	1	524	524	524	524	I1RVV2	PHI:1611	GzP53L004	5518	Fusarium_graminearum	unaffected_pathogenicity	4996	280
FGRRES_08545	I1RW84#PHI:6183#FgVps27#5518#Fusarium_graminearum#reduced_virulence	1471.83	0	100	100	100	300	1	717	1	717	717	717	717	I1RW84	PHI:6183	FgVps27	5518	Fusarium_graminearum	reduced_virulence	5162	280
FGRRES_08845	I1RX04#PHI:1406#GzC2H070#5518#Fusarium_graminearum#lethal	1246.88	0	100	100	100	300	1	632	1	632	632	632	632	I1RX04	PHI:1406	GzC2H070	5518	Fusarium_graminearum	lethal	5504	280
FGRRES_09080	I1RXK9#PHI:1850#GzZC165#5518#Fusarium_graminearum#unaffected_pathogenicity	1043.88	4.6e-306	100	100	100	300	1	511	1	511	511	511	511	I1RXK9	PHI:1850	GzZC165	5518	Fusarium_graminearum	unaffected_pathogenicity	13723	280
FGRRES_10796	I1S215#PHI:2400#Fgp2#5518#Fusarium_graminearum#unaffected_pathogenicity	880.94	4.1e-257	100	100	100	300	1	421	1	421	421	421	421	I1S215	PHI:2400	Fgp2	5518	Fusarium_graminearum	unaffected_pathogenicity	10157	280
FGRRES_05775	I1RP25#PHI:1225#FGSG_05775#5518#Fusarium_graminearum#lethal	2524.2	0	100	100	100	300	1	1243	1	1243	1243	1243	1243	I1RP25	PHI:1225	FGSG_05775	5518	Fusarium_graminearum	lethal	9334	281
FGRRES_07082	I1RSG4#PHI:1586#GzOB026#5518#Fusarium_graminearum#unaffected_pathogenicity	365.16	2.3e-102	100	100	100	300	1	180	1	180	180	180	180	I1RSG4	PHI:1586	GzOB026	5518	Fusarium_graminearum	unaffected_pathogenicity	11856	281
FGRRES_08691	I1RWL6#PHI:1190#(Sc_Pbs2)#5518#Fusarium_graminearum#reduced_virulence	1303.5	0	100	100	100	300	1	647	1	647	647	647	647	I1RWL6	PHI:1190	(Sc_Pbs2)	5518	Fusarium_graminearum	reduced_virulence	5325	281
FGRRES_02622	I1RFX8#PHI:1574#GzOB014#5518#Fusarium_graminearum#lethal	1642.09	0	100	100	96	296	1	827	30	856	827	856	827	I1RFX8	PHI:1574	GzOB014	5518	Fusarium_graminearum	lethal	3058	284
FGRRES_00502	I1RAH2#PHI:1629#GzWing001#5518#Fusarium_graminearum#unaffected_pathogenicity	1650.95	0	100	100	100	300	1	812	1	812	812	812	812	I1RAH2	PHI:1629	GzWing001	5518	Fusarium_graminearum	unaffected_pathogenicity	674	282
FGRRES_01030	I1RBU0#PHI:1632#GzWing004#5518#Fusarium_graminearum#unaffected_pathogenicity	1194.49	0	100	100	100	300	1	609	1	609	609	609	609	I1RBU0	PHI:1632	GzWing004	5518	Fusarium_graminearum	unaffected_pathogenicity	1295	282
FGRRES_01293	I1RCH8#PHI:1921#GzZC236#5518#Fusarium_graminearum#reduced_virulence	1844.71	0	100	100	100	300	1	892	1	892	892	892	892	I1RCH8	PHI:1921	GzZC236	5518	Fusarium_graminearum	reduced_virulence	1584	282
FGRRES_01515	I1RD28#PHI:1876#GzZC191#5518#Fusarium_graminearum#unaffected_pathogenicity	1448.72	0	100	100	100	300	1	708	1	708	708	708	708	I1RD28	PHI:1876	GzZC191	5518	Fusarium_graminearum	unaffected_pathogenicity	1835	282
FGRRES_03597	I1RIG5#PHI:1636#FgFlbB#5518#Fusarium_graminearum#unaffected_pathogenicity	943.34	7.7e-276	100	100	100	300	1	474	1	474	474	474	474	I1RIG5	PHI:1636	FgFlbB	5518	Fusarium_graminearum	unaffected_pathogenicity	6595	282
FGRRES_03747	I1RIV2#PHI:1007#NPS6#5518#Fusarium_graminearum#reduced_virulence	4098.12	0	100	100	100	300	1	2071	1	2071	2071	2071	2071	I1RIV2	PHI:1007	NPS6	5518	Fusarium_graminearum	reduced_virulence	6752	282
FGRRES_04610	I1RL30#PHI:1094#FGSG_04610#5518#Fusarium_graminearum#unaffected_pathogenicity	1084.32	0	100	100	100	300	1	540	1	540	540	540	540	I1RL30	PHI:1094	FGSG_04610	5518	Fusarium_graminearum	unaffected_pathogenicity	7722	282
FGRRES_04982	I1RM09#PHI:2325__PHI:2502#TEP1__FgTep1p#5518#Fusarium_graminearum#reduced_virulence	1150.19	0	100	100	100	300	1	558	1	558	558	558	558	I1RM09	PHI:2325__PHI:2502	TEP1__FgTep1p	5518	Fusarium_graminearum	reduced_virulence	8403	282
FGRRES_05159	I1RMG9#PHI:1011#FET3#5518#Fusarium_graminearum#unaffected_pathogenicity	1280.39	0	100	100	100	300	1	622	1	622	622	622	622	I1RMG9	PHI:1011	FET3	5518	Fusarium_graminearum	unaffected_pathogenicity	9128	282
FGRRES_05547	I1RNG8#PHI:1176#(Sc_Atg1)#5518#Fusarium_graminearum#reduced_virulence	1840.47	0	100	100	100	300	1	944	1	944	944	944	944	I1RNG8	PHI:1176	(Sc_Atg1)	5518	Fusarium_graminearum	reduced_virulence	8530	282
FGRRES_05586	I1RNK3#PHI:1259#FGSG_05586#5518#Fusarium_graminearum#unaffected_pathogenicity	2035	0	100	100	100	300	1	1017	1	1017	1017	1017	1017	I1RNK3	PHI:1259	FGSG_05586	5518	Fusarium_graminearum	unaffected_pathogenicity	8569	282
FGRRES_06279	I1RQD8#PHI:1614#GzSART1#5518#Fusarium_graminearum#unaffected_pathogenicity	1267.68	0	100	100	100	300	1	646	1	646	646	646	646	I1RQD8	PHI:1614	GzSART1	5518	Fusarium_graminearum	unaffected_pathogenicity	9901	282
FGRRES_06840	I1RRU8#PHI:1622#GzJUM004#5518#Fusarium_graminearum#unaffected_pathogenicity	1040.8	3.8e-305	100	100	100	300	1	497	1	497	497	497	497	I1RRU8	PHI:1622	GzJUM004	5518	Fusarium_graminearum	unaffected_pathogenicity	11582	282
FGRRES_08800	I1RWW4#PHI:1331__PHI:3111__PHI:4023#GzbZIP013__FgAP1__Fgap1#5518#Fusarium_graminearum#unaffected_pathogenicity	1187.94	0	100	100	100	300	1	588	1	588	588	588	588	I1RWW4	PHI:1331__PHI:3111__PHI:4023	GzbZIP013__FgAP1__Fgap1	5518	Fusarium_graminearum	unaffected_pathogenicity	5450	282
FGRRES_09308	I1RY71#PHI:1313#GzbHLH014#5518#Fusarium_graminearum#unaffected_pathogenicity	1031.17	3e-302	100	100	100	300	1	507	1	507	507	507	507	I1RY71	PHI:1313	GzbHLH014	5518	Fusarium_graminearum	unaffected_pathogenicity	13461	282
FGRRES_09594	I1RYY1#PHI:1757#GzZC072#5518#Fusarium_graminearum#unaffected_pathogenicity	1597.02	0	100	100	100	300	1	773	1	773	773	773	773	I1RYY1	PHI:1757	GzZC072	5518	Fusarium_graminearum	unaffected_pathogenicity	13131	282
FGRRES_09600	I1RYY6#PHI:6094#FgVps17#5518#Fusarium_graminearum#reduced_virulence	1206.82	0	100	100	100	300	1	610	1	610	610	610	610	I1RYY6	PHI:6094	FgVps17	5518	Fusarium_graminearum	reduced_virulence	13124	282
FGRRES_09852	I1RZK5#PHI:1600#GzOB041#5518#Fusarium_graminearum#unaffected_pathogenicity	340.89	4e-95	100	100	100	300	1	168	1	168	168	168	168	I1RZK5	PHI:1600	GzOB041	5518	Fusarium_graminearum	unaffected_pathogenicity	12843	282
FGRRES_10716	Q4HWE2#PHI:1671#GzCCHC011#5518#Fusarium_graminearum#reduced_virulence	2035.77	0	100	100	100	300	1	980	1	980	980	980	980	Q4HWE2	PHI:1671	GzCCHC011	5518	Fusarium_graminearum	reduced_virulence	10069	282
FGRRES_01116	I1RC15#PHI:1633#GzWing005#5518#Fusarium_graminearum#unaffected_pathogenicity	737.26	6e-214	100	100	100	300	1	363	1	363	363	363	363	I1RC15	PHI:1633	GzWing005	5518	Fusarium_graminearum	unaffected_pathogenicity	1389	283
FGRRES_01139	I1RC37#PHI:1302#GzbHLH003#5518#Fusarium_graminearum#unaffected_pathogenicity	796.96	7.3e-232	100	100	100	300	1	403	1	403	403	403	403	I1RC37	PHI:1302	GzbHLH003	5518	Fusarium_graminearum	unaffected_pathogenicity	1411	283
FGRRES_01326	I1RCK7#PHI:2294#FgFRP1#5518#Fusarium_graminearum#unaffected_pathogenicity__reduced_virulence	1073.54	5.7e-315	100	100	100	300	1	531	1	531	531	531	531	I1RCK7	PHI:2294	FgFRP1	5518	Fusarium_graminearum	unaffected_pathogenicity__reduced_virulence	1627	283
FGRRES_01562	V6QY41#PHI:1962#GzZC277#5518#Fusarium_graminearum#unaffected_pathogenicity	1072	1.6e-314	100	100	100	300	1	524	1	524	524	524	524	V6QY41	PHI:1962	GzZC277	5518	Fusarium_graminearum	unaffected_pathogenicity	1885	283
FGRRES_01689	I1RDI9#PHI:1634#GzWing006#5518#Fusarium_graminearum#unaffected_pathogenicity	273.09	6.3e-75	100	100	100	300	1	130	1	130	130	130	130	I1RDI9	PHI:1634	GzWing006	5518	Fusarium_graminearum	unaffected_pathogenicity	2019	283
FGRRES_02531	I1RFP7#PHI:1935#GzZC250#5518#Fusarium_graminearum#unaffected_pathogenicity	1970.28	0	100	100	100	300	1	969	1	969	969	969	969	I1RFP7	PHI:1935	GzZC250	5518	Fusarium_graminearum	unaffected_pathogenicity	2949	283
FGRRES_05373	I1RN15#PHI:1456#GzAra004#5518#Fusarium_graminearum#unaffected_pathogenicity	1693.71	0	100	100	100	300	1	841	1	841	841	841	841	I1RN15	PHI:1456	GzAra004	5518	Fusarium_graminearum	unaffected_pathogenicity	8871	283
FGRRES_06231	I1RQ92#PHI:1487#GzHMG019#5518#Fusarium_graminearum#unaffected_pathogenicity	1540.78	0	100	100	100	300	1	769	1	769	769	769	769	I1RQ92	PHI:1487	GzHMG019	5518	Fusarium_graminearum	unaffected_pathogenicity	9849	283
FGRRES_06874	I1RRX4#PHI:1291#TOP1#5518#Fusarium_graminearum#reduced_virulence	1830.84	0	100	100	100	300	1	910	1	910	910	910	910	I1RRX4	PHI:1291	TOP1	5518	Fusarium_graminearum	reduced_virulence	11619	283
FGRRES_06951	I1RS43#PHI:1585#GzOB025#5518#Fusarium_graminearum#unaffected_pathogenicity	811.6	2.7e-236	100	100	100	300	1	388	1	388	388	388	388	I1RS43	PHI:1585	GzOB025	5518	Fusarium_graminearum	unaffected_pathogenicity	11704	283
FGRRES_08128	I1RV65#PHI:1398#GzC2H061#5518#Fusarium_graminearum#unaffected_pathogenicity	1673.68	0	100	100	100	300	1	832	1	832	832	832	832	I1RV65	PHI:1398	GzC2H061	5518	Fusarium_graminearum	unaffected_pathogenicity	4646	283
FGRRES_08930	I1RX79#PHI:1770#GzZC085#5518#Fusarium_graminearum#unaffected_pathogenicity	1087.02	0	100	100	100	300	1	537	1	537	537	537	537	I1RX79	PHI:1770	GzZC085	5518	Fusarium_graminearum	unaffected_pathogenicity	5619	283
FGRRES_09197	I1RXX1#PHI:1006#HMR1#5518#Fusarium_graminearum#reduced_virulence	2313.49	0	100	100	100	300	1	1181	1	1181	1181	1181	1181	I1RXX1	PHI:1006	HMR1	5518	Fusarium_graminearum	reduced_virulence	13590	283
FGRRES_09495	I1RYN7#PHI:1299#GzAT003#5518#Fusarium_graminearum#unaffected_pathogenicity	1911.73	0	100	100	100	300	1	942	1	942	942	942	942	I1RYN7	PHI:1299	GzAT003	5518	Fusarium_graminearum	unaffected_pathogenicity	13242	283
FGRRES_09773	A0A0E0SEE4#PHI:6259#DOHH#5518#Fusarium_graminearum#reduced_virulence__unaffected_pathogenicity	657.14	7.2e-190	100	100	100	300	1	337	1	337	337	337	337	A0A0E0SEE4	PHI:6259	DOHH	5518	Fusarium_graminearum	reduced_virulence__unaffected_pathogenicity	12931	283
FGRRES_01576	I1RD84#PHI:1355#GzC2H015#5518#Fusarium_graminearum#unaffected_pathogenicity	758.83	1.9e-220	100	100	100	300	1	363	1	363	363	363	363	I1RD84	PHI:1355	GzC2H015	5518	Fusarium_graminearum	unaffected_pathogenicity	1903	284
FGRRES_02801	I1RGE1#PHI:4042#spt8#5518#Fusarium_graminearum#reduced_virulence	1471.45	0	100	100	100	300	1	709	1	709	709	709	709	I1RGE1	PHI:4042	spt8	5518	Fusarium_graminearum	reduced_virulence	5682	284
FGRRES_03246	I1RHJ0#PHI:1907#GzZC222#5518#Fusarium_graminearum#unaffected_pathogenicity	1530	0	100	100	100	300	1	758	1	758	758	758	758	I1RHJ0	PHI:1907	GzZC222	5518	Fusarium_graminearum	unaffected_pathogenicity	6182	284
FGRRES_00573	I1RAP1#PHI:1988#GzZC303#5518#Fusarium_graminearum#unaffected_pathogenicity	1346.64	0	100	100	100	300	1	665	1	665	665	665	665	I1RAP1	PHI:1988	GzZC303	5518	Fusarium_graminearum	unaffected_pathogenicity	748	285
FGRRES_00717	Q4IPZ1#PHI:1564#GzOB004#5518#Fusarium_graminearum#unaffected_pathogenicity	196.44	4.1e-52	100	100	100	300	1	95	1	95	95	95	95	Q4IPZ1	PHI:1564	GzOB004	5518	Fusarium_graminearum	unaffected_pathogenicity	917	285
FGRRES_00774	I1RB67#PHI:1984#GzZC299#5518#Fusarium_graminearum#unaffected_pathogenicity	1248.8	0	100	100	100	300	1	610	1	610	610	610	610	I1RB67	PHI:1984	GzZC299	5518	Fusarium_graminearum	unaffected_pathogenicity	981	285
FGRRES_01842	I1RDX3#PHI:1254#FGSG_01842#5518#Fusarium_graminearum#unaffected_pathogenicity	1479.15	0	100	100	100	300	1	736	1	736	736	736	736	I1RDX3	PHI:1254	FGSG_01842	5518	Fusarium_graminearum	unaffected_pathogenicity	2181	285
FGRRES_01963	I1RE83#PHI:1288__PHI:6300#FGSG_01963__FgPDK1#5518#Fusarium_graminearum#unaffected_pathogenicity__reduced_virulence	851.66	2.7e-248	100	100	100	300	1	422	1	422	422	422	422	I1RE83	PHI:1288__PHI:6300	FGSG_01963__FgPDK1	5518	Fusarium_graminearum	unaffected_pathogenicity__reduced_virulence	2329	285
FGRRES_02549	I1RFR2#PHI:1089#FGSG_02549#5518#Fusarium_graminearum#reduced_virulence	669.85	1e-193	100	100	100	300	1	325	1	325	325	325	325	I1RFR2	PHI:1089	FGSG_02549	5518	Fusarium_graminearum	reduced_virulence	2972	285
FGRRES_02635	I1RFY9#PHI:1357#GzC2H017#5518#Fusarium_graminearum#unaffected_pathogenicity	1737.62	0	100	100	100	300	1	842	1	842	842	842	842	I1RFY9	PHI:1357	GzC2H017	5518	Fusarium_graminearum	unaffected_pathogenicity	3078	285
FGRRES_03159	I1RHB3#PHI:1923#GzZC238#5518#Fusarium_graminearum#unaffected_pathogenicity	1422.14	0	100	100	100	300	1	702	1	702	702	702	702	I1RHB3	PHI:1923	GzZC238	5518	Fusarium_graminearum	unaffected_pathogenicity	6082	285
FGRRES_04221	I1RK33#PHI:1683#GzRad001#5518#Fusarium_graminearum#lethal	1372.45	0	100	100	100	300	1	683	1	683	683	683	683	I1RK33	PHI:1683	GzRad001	5518	Fusarium_graminearum	lethal	7294	285
FGRRES_04293	I1RK97#PHI:1368#GzC2H029#5518#Fusarium_graminearum#unaffected_pathogenicity	846.27	1e-246	100	100	100	300	1	399	1	399	399	399	399	I1RK97	PHI:1368	GzC2H029	5518	Fusarium_graminearum	unaffected_pathogenicity	7374	285
FGRRES_05520	V6RAN7#PHI:1639#GzWing011#5518#Fusarium_graminearum#unaffected_pathogenicity	1580.07	0	100	100	100	300	1	797	1	797	797	797	797	V6RAN7	PHI:1639	GzWing011	5518	Fusarium_graminearum	unaffected_pathogenicity	8696	285
FGRRES_05567	I1RNI6#PHI:1309#GzbHLH010#5518#Fusarium_graminearum#lethal	628.63	2.4e-181	100	100	100	300	1	306	1	306	306	306	306	I1RNI6	PHI:1309	GzbHLH010	5518	Fusarium_graminearum	lethal	8551	285
FGRRES_05734	I1RNY7#PHI:1181#(Sc_Kic1)#5518#Fusarium_graminearum#reduced_virulence	1372.84	0	100	100	100	300	1	676	1	676	676	676	676	I1RNY7	PHI:1181	(Sc_Kic1)	5518	Fusarium_graminearum	reduced_virulence	9290	285
FGRRES_05896	Q4IA62#PHI:1674#GzDHHC002#5518#Fusarium_graminearum#unaffected_pathogenicity	1159.44	0	100	100	100	300	1	550	1	550	550	550	550	Q4IA62	PHI:1674	GzDHHC002	5518	Fusarium_graminearum	unaffected_pathogenicity	9474	285
FGRRES_06002	I1RPM7#PHI:1376#GzC2H039#5518#Fusarium_graminearum#unaffected_pathogenicity	966.45	8.4e-283	100	100	100	300	1	469	1	469	469	469	469	I1RPM7	PHI:1376	GzC2H039	5518	Fusarium_graminearum	unaffected_pathogenicity	9585	285
FGRRES_06071	I1RPU1#PHI:1297#GzAT001#5518#Fusarium_graminearum#reduced_virulence	2181.37	0	100	100	100	300	1	1085	1	1085	1085	1085	1085	I1RPU1	PHI:1297	GzAT001	5518	Fusarium_graminearum	reduced_virulence	9662	285
FGRRES_06206	I1RQ67#PHI:1255#FGSG_06206#5518#Fusarium_graminearum#unaffected_pathogenicity	1555.42	0	100	100	100	300	1	770	1	770	770	770	770	I1RQ67	PHI:1255	FGSG_06206	5518	Fusarium_graminearum	unaffected_pathogenicity	9820	285
FGRRES_06502	I1RR00#PHI:1228#FGSG_06502#5518#Fusarium_graminearum#lethal	1104.35	0	100	100	100	300	1	548	1	548	548	548	548	I1RR00	PHI:1228	FGSG_06502	5518	Fusarium_graminearum	lethal	11196	285
FGRRES_06805	I1RRR9#PHI:1457#GzAra005#5518#Fusarium_graminearum#unaffected_pathogenicity	1093.57	0	100	100	100	300	1	560	1	560	560	560	560	I1RRR9	PHI:1457	GzAra005	5518	Fusarium_graminearum	unaffected_pathogenicity	11546	285
FGRRES_06871	I1RRX1#PHI:1382#GzC2H045#5518#Fusarium_graminearum#reduced_virulence	1083.55	0	100	100	100	300	1	531	1	531	531	531	531	I1RRX1	PHI:1382	GzC2H045	5518	Fusarium_graminearum	reduced_virulence	11614	285
FGRRES_07243	I1RSV8#PHI:1519#GzHOMEL018#5518#Fusarium_graminearum#unaffected_pathogenicity	1095.49	0	100	100	100	300	1	543	1	543	543	543	543	I1RSV8	PHI:1519	GzHOMEL018	5518	Fusarium_graminearum	unaffected_pathogenicity	12039	285
FGRRES_07407	I1RTA6#PHI:3863#FgGAL83#5518#Fusarium_graminearum#reduced_virulence	957.98	3e-280	100	100	100	300	1	474	1	474	474	474	474	I1RTA6	PHI:3863	FgGAL83	5518	Fusarium_graminearum	reduced_virulence	12231	285
FGRRES_07678	I1RU06#PHI:6124#FGSG_07678#5518#Fusarium_graminearum#reduced_virulence	885.94	1.3e-258	100	100	100	300	1	424	1	424	424	424	424	I1RU06	PHI:6124	FGSG_07678	5518	Fusarium_graminearum	reduced_virulence	12639	285
FGRRES_07928	I1RUM9#PHI:1396#GzC2H059#5518#Fusarium_graminearum#reduced_virulence	1504.96	0	100	100	100	300	1	725	1	725	725	725	725	I1RUM9	PHI:1396	GzC2H059	5518	Fusarium_graminearum	reduced_virulence	12781	285
FGRRES_07941	I1RUP1#PHI:1447#GzGATA005#5518#Fusarium_graminearum#unaffected_pathogenicity	2098.55	0	100	100	100	300	1	1035	1	1035	1035	1035	1035	I1RUP1	PHI:1447	GzGATA005	5518	Fusarium_graminearum	unaffected_pathogenicity	12797	285
FGRRES_08634	I1RWG5#PHI:1448__PHI:2430#GzGATA006__areA#5518#Fusarium_graminearum#unaffected_pathogenicity__reduced_virulence	1951.41	0	100	100	100	300	1	964	1	964	964	964	964	I1RWG5	PHI:1448__PHI:2430	GzGATA006__areA	5518	Fusarium_graminearum	unaffected_pathogenicity__reduced_virulence	5257	285
FGRRES_08695	I1RWL9#PHI:1079#Pls1#5518#Fusarium_graminearum#unaffected_pathogenicity	445.66	1.9e-126	100	100	100	300	1	224	1	224	224	224	224	I1RWL9	PHI:1079	Pls1	5518	Fusarium_graminearum	unaffected_pathogenicity	5329	285
FGRRES_09147	I1RXS2#PHI:1759#GzZC074#5518#Fusarium_graminearum#unaffected_pathogenicity	1241.87	0	100	100	100	300	1	606	1	606	606	606	606	I1RXS2	PHI:1759	GzZC074	5518	Fusarium_graminearum	unaffected_pathogenicity	13646	285
FGRRES_09565	I1RYV4#PHI:1449#GzGATA007#5518#Fusarium_graminearum#unaffected_pathogenicity	1138.25	0	100	100	100	300	1	557	1	557	557	557	557	I1RYV4	PHI:1449	GzGATA007	5518	Fusarium_graminearum	unaffected_pathogenicity	13162	285
FGRRES_10037	Q4HYC1#PHI:1201#(Bud32)#5518#Fusarium_graminearum#reduced_virulence	529.64	1.2e-151	100	100	100	300	1	262	1	262	262	262	262	Q4HYC1	PHI:1201	(Bud32)	5518	Fusarium_graminearum	reduced_virulence	3452	285
FGRRES_10660	I1S1P9#PHI:1787#GzZC102#5518#Fusarium_graminearum#unaffected_pathogenicity	976.85	6.5e-286	100	100	100	300	1	487	1	487	487	487	487	I1S1P9	PHI:1787	GzZC102	5518	Fusarium_graminearum	unaffected_pathogenicity	4313	285
FGRRES_00719	I1RB16#PHI:1967#GzZC282#5518#Fusarium_graminearum#reduced_virulence	1518.06	0	100	100	100	300	1	743	1	743	743	743	743	I1RB16	PHI:1967	GzZC282	5518	Fusarium_graminearum	reduced_virulence	920	286
FGRRES_01318	I1RCK0#PHI:1920#GzZC235#5518#Fusarium_graminearum#unaffected_pathogenicity	1728.76	0	100	100	100	300	1	850	1	850	850	850	850	I1RCK0	PHI:1920	GzZC235	5518	Fusarium_graminearum	unaffected_pathogenicity	1618	286
FGRRES_01877	I1RE06#PHI:1356#GzC2H016#5518#Fusarium_graminearum#unaffected_pathogenicity	1296.95	0	100	100	100	300	1	630	1	630	630	630	630	I1RE06	PHI:1356	GzC2H016	5518	Fusarium_graminearum	unaffected_pathogenicity	2226	286
FGRRES_02519	I1RFN8#PHI:1166#ATG15#5518#Fusarium_graminearum#reduced_virulence	1336.63	0	100	100	100	300	1	636	1	636	636	636	636	I1RFN8	PHI:1166	ATG15	5518	Fusarium_graminearum	reduced_virulence	2936	286
FGRRES_02814	I1RGF4#PHI:1306#GzbHLH007#5518#Fusarium_graminearum#unaffected_pathogenicity	642.11	2.2e-185	100	100	100	300	1	312	1	312	312	312	312	I1RGF4	PHI:1306	GzbHLH007	5518	Fusarium_graminearum	unaffected_pathogenicity	5695	286
FGRRES_03727	I1RIT3#PHI:1982#GzZC297#5518#Fusarium_graminearum#unaffected_pathogenicity	1418.68	0	100	100	100	300	1	706	1	706	706	706	706	I1RIT3	PHI:1982	GzZC297	5518	Fusarium_graminearum	unaffected_pathogenicity	6731	286
FGRRES_05012	I1RM35#PHI:1580#GzOB020#5518#Fusarium_graminearum#unaffected_pathogenicity	778.47	2.6e-226	100	100	100	300	1	390	1	390	390	390	390	I1RM35	PHI:1580	GzOB020	5518	Fusarium_graminearum	unaffected_pathogenicity	8444	286
FGRRES_06427	I1RQS8#PHI:1379#GzC2H042#5518#Fusarium_graminearum#reduced_virulence	1124.77	0	100	100	100	300	1	548	1	548	548	548	548	I1RQS8	PHI:1379	GzC2H042	5518	Fusarium_graminearum	reduced_virulence	10065	286
FGRRES_07265	I1RSX8#PHI:1795#GzZC110#5518#Fusarium_graminearum#unaffected_pathogenicity	1214.52	0	100	100	100	300	1	598	1	598	598	598	598	I1RSX8	PHI:1795	GzZC110	5518	Fusarium_graminearum	unaffected_pathogenicity	12060	286
FGRRES_07783	I1RU98#PHI:6126#FGSG_07783#5518#Fusarium_graminearum#unaffected_pathogenicity	979.16	1.3e-286	100	100	100	300	1	469	1	469	469	469	469	I1RU98	PHI:6126	FGSG_07783	5518	Fusarium_graminearum	unaffected_pathogenicity	12517	286
FGRRES_09884	I1RZN4#PHI:1753#GzZC068#5518#Fusarium_graminearum#unaffected_pathogenicity	1731.84	0	100	100	100	300	1	849	1	849	849	849	849	I1RZN4	PHI:1753	GzZC068	5518	Fusarium_graminearum	unaffected_pathogenicity	3281	286
FGRRES_10196	I1S0G8#PHI:1247#FGSG_10196#5518#Fusarium_graminearum#unaffected_pathogenicity	1536.55	0	100	100	100	300	1	771	1	771	771	771	771	I1S0G8	PHI:1247	FGSG_10196	5518	Fusarium_graminearum	unaffected_pathogenicity	3636	286
FGRRES_01959	I1RE80#PHI:3037#FgERG5A#5518#Fusarium_graminearum#reduced_virulence	1101.66	0	100	100	100	300	1	536	1	536	536	536	536	I1RE80	PHI:3037	FgERG5A	5518	Fusarium_graminearum	reduced_virulence	2319	287
FGRRES_00170	I1R9M1#PHI:3834#Fgrho3#5518#Fusarium_graminearum#unaffected_pathogenicity	416.77	8.1e-118	100	100	100	300	1	205	1	205	205	205	205	I1R9M1	PHI:3834	Fgrho3	5518	Fusarium_graminearum	unaffected_pathogenicity	309	288
FGRRES_00276	I1R9W2#PHI:1561#GzOB001#5518#Fusarium_graminearum#unaffected_pathogenicity	565.07	3.2e-162	100	100	100	300	1	298	1	298	298	298	298	I1R9W2	PHI:1561	GzOB001	5518	Fusarium_graminearum	unaffected_pathogenicity	416	288
FGRRES_00304	V6QUU6#PHI:3835#Fgrho4#5518#Fusarium_graminearum#reduced_virulence	549.67	1.2e-157	100	100	100	300	1	270	1	270	270	270	270	V6QUU6	PHI:3835	Fgrho4	5518	Fusarium_graminearum	reduced_virulence	448	288
FGRRES_00362	I1RA39#PHI:1205#(Sc_CDC15)#5518#Fusarium_graminearum#reduced_virulence	1697.56	0	100	100	100	300	1	836	1	836	836	836	836	I1RA39	PHI:1205	(Sc_CDC15)	5518	Fusarium_graminearum	reduced_virulence	517	288
FGRRES_00472	I1RAE5#PHI:1208__PHI:3131#(Sc_Sch9)__FgSCH9#5518#Fusarium_graminearum#reduced_virulence	1820.05	0	100	100	100	300	1	896	1	896	896	896	896	I1RAE5	PHI:1208__PHI:3131	(Sc_Sch9)__FgSCH9	5518	Fusarium_graminearum	reduced_virulence	641	288
FGRRES_00504	I1RAH4#PHI:1562#GzOB002#5518#Fusarium_graminearum#lethal	2014.19	0	100	100	100	300	1	1020	1	1020	1020	1020	1020	I1RAH4	PHI:1562	GzOB002	5518	Fusarium_graminearum	lethal	676	288
FGRRES_00574	I1RAP2#PHI:1987#GzZC302#5518#Fusarium_graminearum#reduced_virulence	1925.98	0	100	100	100	300	1	932	1	932	932	932	932	I1RAP2	PHI:1987	GzZC302	5518	Fusarium_graminearum	reduced_virulence	749	288
FGRRES_00778	I1RB71#PHI:1630#GzWing002#5518#Fusarium_graminearum#unaffected_pathogenicity	783.87	6e-228	100	100	100	300	1	383	1	383	383	383	383	I1RB71	PHI:1630	GzWing002	5518	Fusarium_graminearum	unaffected_pathogenicity	985	288
FGRRES_00902	V6QWX8#PHI:1626#GzTF2S001#5518#Fusarium_graminearum#unaffected_pathogenicity	604.36	4.9e-174	100	100	100	300	1	307	1	307	307	307	307	V6QWX8	PHI:1626	GzTF2S001	5518	Fusarium_graminearum	unaffected_pathogenicity	1132	288
FGRRES_01096	I1RBZ7#PHI:1316#GzBrom001#5518#Fusarium_graminearum#unaffected_pathogenicity	474.17	5.2e-135	100	100	100	300	1	233	1	233	233	233	233	I1RBZ7	PHI:1316	GzBrom001	5518	Fusarium_graminearum	unaffected_pathogenicity	1370	288
FGRRES_01100	I1RC01#PHI:1506#GzHOME001#5518#Fusarium_graminearum#unaffected_pathogenicity	1177.93	0	100	100	100	300	1	586	1	586	586	586	586	I1RC01	PHI:1506	GzHOME001	5518	Fusarium_graminearum	unaffected_pathogenicity	1364	288
FGRRES_01271	I1RCF7#PHI:1220#FGSG_01271#5518#Fusarium_graminearum#lethal	1981.45	0	100	100	100	300	1	976	1	976	976	976	976	I1RCF7	PHI:1220	FGSG_01271	5518	Fusarium_graminearum	lethal	1559	288
FGRRES_01274	I1RCG0#PHI:1539#GzMyb003#5518#Fusarium_graminearum#unaffected_pathogenicity	511.92	2.5e-146	100	100	100	300	1	249	1	249	249	249	249	I1RCG0	PHI:1539	GzMyb003	5518	Fusarium_graminearum	unaffected_pathogenicity	1563	288
FGRRES_01295	I1RCI0#PHI:1454#GzAra002#5518#Fusarium_graminearum#unaffected_pathogenicity	1387.47	0	100	100	100	300	1	681	1	681	681	681	681	I1RCI0	PHI:1454	GzAra002	5518	Fusarium_graminearum	unaffected_pathogenicity	1586	288
FGRRES_01350	I1RCM9#PHI:1354#GzC2H014#5518#Fusarium_graminearum#reduced_virulence	1229.93	0	100	100	100	300	1	613	1	613	613	613	613	I1RCM9	PHI:1354	GzC2H014	5518	Fusarium_graminearum	reduced_virulence	1654	288
FGRRES_01364	I1RCP1#PHI:1080#Cch1#5518#Fusarium_graminearum#unaffected_pathogenicity	4200.2	0	100	100	100	300	1	2103	1	2103	2103	2103	2103	I1RCP1	PHI:1080	Cch1	5518	Fusarium_graminearum	unaffected_pathogenicity	1671	288
FGRRES_01638	I1RDE2#PHI:1960#GzZC275#5518#Fusarium_graminearum#unaffected_pathogenicity	2026.14	0	100	100	100	300	1	981	1	981	981	981	981	I1RDE2	PHI:1960	GzZC275	5518	Fusarium_graminearum	unaffected_pathogenicity	1976	288
FGRRES_01920	I1RE46#PHI:1570#GzOB010#5518#Fusarium_graminearum#unaffected_pathogenicity	1702.95	0	100	100	100	300	1	871	1	871	871	871	871	I1RE46	PHI:1570	GzOB010	5518	Fusarium_graminearum	unaffected_pathogenicity	2274	288
FGRRES_01955	I1RE76#PHI:1571#GzOB011#5518#Fusarium_graminearum#unaffected_pathogenicity	335.88	1.3e-93	100	100	100	300	1	164	1	164	164	164	164	I1RE76	PHI:1571	GzOB011	5518	Fusarium_graminearum	unaffected_pathogenicity	2315	288
FGRRES_02470	I1RFJ2#PHI:1573#GzOB013#5518#Fusarium_graminearum#lethal	1879.76	0	100	100	100	300	1	954	1	954	954	954	954	I1RFJ2	PHI:1573	GzOB013	5518	Fusarium_graminearum	lethal	2880	288
FGRRES_02676	I1RG27#PHI:1442#GzDNL#5518#Fusarium_graminearum#unaffected_pathogenicity	1130.93	0	100	100	100	300	1	551	1	551	551	551	551	I1RG27	PHI:1442	GzDNL	5518	Fusarium_graminearum	unaffected_pathogenicity	3120	288
FGRRES_02803	I1RGE3#PHI:1360#GzC2H020#5518#Fusarium_graminearum#unaffected_pathogenicity	1273.07	0	100	100	100	300	1	601	1	601	601	601	601	I1RGE3	PHI:1360	GzC2H020	5518	Fusarium_graminearum	unaffected_pathogenicity	5684	288
FGRRES_03402	I1RHY5#PHI:6125#FGSG_03402#5518#Fusarium_graminearum#unaffected_pathogenicity	944.5	3.3e-276	100	100	100	300	1	457	1	457	457	457	457	I1RHY5	PHI:6125	FGSG_03402	5518	Fusarium_graminearum	unaffected_pathogenicity	6376	288
FGRRES_03695	I1RIQ3#PHI:1575#GzOB015#5518#Fusarium_graminearum#unaffected_pathogenicity	504.21	5e-144	100	100	100	300	1	243	1	243	243	243	243	I1RIQ3	PHI:1575	GzOB015	5518	Fusarium_graminearum	unaffected_pathogenicity	6695	288
FGRRES_03716	I1RIS2#PHI:5353#Famfs1#282267#Fusarium_asiaticum#reduced_virulence	1109.36	0	100	100	100	300	1	564	1	564	564	564	564	I1RIS2	PHI:5353	Famfs1	282267	Fusarium_asiaticum	reduced_virulence	6718	288
FGRRES_04035	I1RJL0#PHI:1308#GzbHLH009#5518#Fusarium_graminearum#unaffected_pathogenicity	627.09	7.2e-181	100	100	100	300	1	311	1	311	311	311	311	I1RJL0	PHI:1308	GzbHLH009	5518	Fusarium_graminearum	unaffected_pathogenicity	7073	288
FGRRES_04083	I1RJQ3#PHI:1364#GzC2H024#5518#Fusarium_graminearum#reduced_virulence	1286.17	0	100	100	100	300	1	614	1	614	614	614	614	I1RJQ3	PHI:1364	GzC2H024	5518	Fusarium_graminearum	reduced_virulence	7134	288
FGRRES_04084	I1RJQ4#PHI:1365#GzC2H025#5518#Fusarium_graminearum#unaffected_pathogenicity	1118.22	0	100	100	100	300	1	544	1	544	544	544	544	I1RJQ4	PHI:1365	GzC2H025	5518	Fusarium_graminearum	unaffected_pathogenicity	7136	288
FGRRES_04111	I1RJS9#PHI:2326__PHI:2491#PTC1__FgPTC1#5518#Fusarium_graminearum#reduced_virulence	1143.26	0	100	100	100	300	1	577	1	577	577	577	577	I1RJS9	PHI:2326__PHI:2491	PTC1__FgPTC1	5518	Fusarium_graminearum	reduced_virulence	7167	288
FGRRES_04554	I1RKY2#PHI:1578#GzOB018#5518#Fusarium_graminearum#unaffected_pathogenicity	1136.71	0	100	100	100	300	1	575	1	575	575	575	575	I1RKY2	PHI:1578	GzOB018	5518	Fusarium_graminearum	unaffected_pathogenicity	7714	288
FGRRES_05120	I1RMD1#PHI:1958#GzZC273#5518#Fusarium_graminearum#unaffected_pathogenicity	1947.17	0	100	100	100	300	1	963	1	963	963	963	963	I1RMD1	PHI:1958	GzZC273	5518	Fusarium_graminearum	unaffected_pathogenicity	9172	288
FGRRES_05135	I1RME6#PHI:1274#FGSG_05135#5518#Fusarium_graminearum#unaffected_pathogenicity	3200.22	0	100	100	100	300	1	1608	1	1608	1608	1608	1608	I1RME6	PHI:1274	FGSG_05135	5518	Fusarium_graminearum	unaffected_pathogenicity	9157	288
FGRRES_05371	I1RN13#PHI:1010#SID1#5518#Fusarium_graminearum#reduced_virulence	1089.33	0	100	100	100	300	1	536	1	536	536	536	536	I1RN13	PHI:1010	SID1	5518	Fusarium_graminearum	reduced_virulence	8875	288
FGRRES_05503	I1RND0#PHI:1900#GzZC215#5518#Fusarium_graminearum#unaffected_pathogenicity	2192.54	0	100	100	100	300	1	1073	1	1073	1073	1073	1073	I1RND0	PHI:1900	GzZC215	5518	Fusarium_graminearum	unaffected_pathogenicity	8715	288
FGRRES_05857	I1RPA0#PHI:1375#GzC2H038#5518#Fusarium_graminearum#unaffected_pathogenicity	1023.85	4.8e-300	100	100	100	300	1	502	1	502	502	502	502	I1RPA0	PHI:1375	GzC2H038	5518	Fusarium_graminearum	unaffected_pathogenicity	9427	288
FGRRES_05930	I1RPG1#PHI:1326#GzbZIP008#5518#Fusarium_graminearum#unaffected_pathogenicity	1257.28	0	100	100	100	300	1	611	1	611	611	611	611	I1RPG1	PHI:1326	GzbZIP008	5518	Fusarium_graminearum	unaffected_pathogenicity	9511	288
FGRRES_06542_M	Q4I8B6#PHI:1675#GzDHHC003#5518#Fusarium_graminearum#unaffected_pathogenicity	1510.35	0	100	100	100	300	1	725	1	725	725	725	725	Q4I8B6	PHI:1675	GzDHHC003	5518	Fusarium_graminearum	unaffected_pathogenicity	11235	288
FGRRES_06810	I1RRS3#PHI:1816#GzZC131#5518#Fusarium_graminearum#unaffected_pathogenicity	1821.59	0	100	100	100	300	1	893	1	893	893	893	893	I1RRS3	PHI:1816	GzZC131	5518	Fusarium_graminearum	unaffected_pathogenicity	11551	288
FGRRES_06934	I1RS27#PHI:1383#GzC2H046#5518#Fusarium_graminearum#unaffected_pathogenicity	532.72	1.4e-152	100	100	100	300	1	258	1	258	258	258	258	I1RS27	PHI:1383	GzC2H046	5518	Fusarium_graminearum	unaffected_pathogenicity	11683	288
FGRRES_06948	I1RS41#PHI:1529#Gzscp#5518#Fusarium_graminearum#reduced_virulence	2417.11	0	100	100	100	300	1	1219	1	1219	1219	1219	1219	I1RS41	PHI:1529	Gzscp	5518	Fusarium_graminearum	reduced_virulence	11701	288
FGRRES_07105	I1RSI4#PHI:1587#GzOB027#5518#Fusarium_graminearum#unaffected_pathogenicity	1606.65	0	100	100	100	300	1	811	1	811	811	811	811	I1RSI4	PHI:1587	GzOB027	5518	Fusarium_graminearum	unaffected_pathogenicity	11882	288
FGRRES_07855	I1RUG2#PHI:1233#FGSG_07855#5518#Fusarium_graminearum#lethal	1014.6	2.9e-297	100	100	100	300	1	496	1	496	496	496	496	I1RUG2	PHI:1233	FGSG_07855	5518	Fusarium_graminearum	lethal	12710	288
FGRRES_07924	I1RUM5#PHI:1807#GzZC122#5518#Fusarium_graminearum#lethal	1496.49	0	100	100	100	300	1	743	1	743	743	743	743	I1RUM5	PHI:1807	GzZC122	5518	Fusarium_graminearum	lethal	12777	288
FGRRES_08531	Q4I2M7#PHI:1676#GzDHHC004#5518#Fusarium_graminearum#unaffected_pathogenicity	1392.48	0	100	100	100	300	1	679	1	679	679	679	679	Q4I2M7	PHI:1676	GzDHHC004	5518	Fusarium_graminearum	unaffected_pathogenicity	5141	288
FGRRES_08572	I1RWA9#PHI:1647#GzWing019#5518#Fusarium_graminearum#reduced_virulence	2507.64	0	100	100	100	300	1	1235	1	1235	1235	1235	1235	I1RWA9	PHI:1647	GzWing019	5518	Fusarium_graminearum	reduced_virulence	5190	288
FGRRES_08696	I1RWM0#PHI:1534__PHI:4513#GzMADS001__FgMcm1#5518#Fusarium_graminearum#unaffected_pathogenicity__reduced_virulence	461.07	4.2e-131	100	100	100	300	1	222	1	222	222	222	222	I1RWM0	PHI:1534__PHI:4513	GzMADS001__FgMcm1	5518	Fusarium_graminearum	unaffected_pathogenicity__reduced_virulence	5332	288
FGRRES_08897	I1RX47#PHI:1666#GzCCHC006#5518#Fusarium_graminearum#unaffected_pathogenicity	949.5	1e-277	100	100	100	300	1	460	1	460	460	460	460	I1RX47	PHI:1666	GzCCHC006	5518	Fusarium_graminearum	unaffected_pathogenicity	5568	288
FGRRES_09368	I1RYC3#PHI:1409#GzC2H075#5518#Fusarium_graminearum#unaffected_pathogenicity	2053.1	0	100	100	100	300	1	1001	1	1001	1001	1001	1001	I1RYC3	PHI:1409	GzC2H075	5518	Fusarium_graminearum	unaffected_pathogenicity	13391	288
FGRRES_09435	I1RYI2#PHI:3373#FgSho1#5518#Fusarium_graminearum#reduced_virulence	617.08	7.2e-178	100	100	100	300	1	302	1	302	302	302	302	I1RYI2	PHI:3373	FgSho1	5518	Fusarium_graminearum	reduced_virulence	13318	288
FGRRES_09807	I1RZG7#PHI:1551#GzMyb015#5518#Fusarium_graminearum#unaffected_pathogenicity	1522.68	0	100	100	100	300	1	778	1	778	778	778	778	I1RZG7	PHI:1551	GzMyb015	5518	Fusarium_graminearum	unaffected_pathogenicity	12896	288
FGRRES_09871	I1RZM2#PHI:1318#GzBrom003#5518#Fusarium_graminearum#unaffected_pathogenicity	611.3	4e-176	100	100	100	300	1	307	1	307	307	307	307	I1RZM2	PHI:1318	GzBrom003	5518	Fusarium_graminearum	unaffected_pathogenicity	3265	288
FGRRES_10042	I1S028#PHI:3374#FgSln1#5518#Fusarium_graminearum#reduced_virulence	2247.63	0	100	100	100	300	1	1150	1	1150	1150	1150	1150	I1S028	PHI:3374	FgSln1	5518	Fusarium_graminearum	reduced_virulence	3457	288
FGRRES_10095	I1S077#PHI:1210#FGSG_10095#5518#Fusarium_graminearum#reduced_virulence	2819.26	0	100	100	100	300	1	1399	1	1399	1399	1399	1399	I1S077	PHI:1210	FGSG_10095	5518	Fusarium_graminearum	reduced_virulence	3517	288
FGRRES_10179	I1S0F5#PHI:1533#GzLam002#5518#Fusarium_graminearum#reduced_virulence	301.6	2.3e-83	100	100	100	300	1	152	1	152	152	152	152	I1S0F5	PHI:1533	GzLam002	5518	Fusarium_graminearum	reduced_virulence	3614	288
FGRRES_10718	I1S1U7#PHI:2352__PHI:2354#AMT2#5518#Fusarium_graminearum#unaffected_pathogenicity__reduced_virulence	1046.96	5.5e-307	100	100	100	300	1	516	1	516	516	516	516	I1S1U7	PHI:2352__PHI:2354	AMT2	5518	Fusarium_graminearum	unaffected_pathogenicity__reduced_virulence	10071	288
FGRRES_10725	I1S1V3#PHI:1238#FGSG_10725#5518#Fusarium_graminearum#lethal	1638.62	0	100	100	100	300	1	812	1	812	812	812	812	I1S1V3	PHI:1238	FGSG_10725	5518	Fusarium_graminearum	lethal	10080	288
FGRRES_00742	I1RB37#PHI:6119#BTA1#5518#Fusarium_graminearum#reduced_virulence	1686	0	100	100	99	299	1	828	8	835	828	835	828	I1RB37	PHI:6119	BTA1	5518	Fusarium_graminearum	reduced_virulence	946	289
FGRRES_01106	I1RC07#PHI:1348#GzC2H008#5518#Fusarium_graminearum#reduced_virulence	1800.02	0	100	100	100	300	1	870	1	870	870	870	870	I1RC07	PHI:1348	GzC2H008	5518	Fusarium_graminearum	reduced_virulence	1378	289
FGRRES_01137	I1RC35#PHI:1219#FGSG_01137#5518#Fusarium_graminearum#lethal	1782.3	0	100	100	100	300	1	884	1	884	884	884	884	I1RC35	PHI:1219	FGSG_01137	5518	Fusarium_graminearum	lethal	1409	289
FGRRES_01564	I1RD74#PHI:1961#GzZC276#5518#Fusarium_graminearum#unaffected_pathogenicity	1716.44	0	100	100	100	300	1	847	1	847	847	847	847	I1RD74	PHI:1961	GzZC276	5518	Fusarium_graminearum	unaffected_pathogenicity	1887	289
FGRRES_01665	I1RDG9#PHI:1628#FgFSR1#5518#Fusarium_graminearum#reduced_virulence	1689.47	0	100	100	100	300	1	827	1	827	827	827	827	I1RDG9	PHI:1628	FgFSR1	5518	Fusarium_graminearum	reduced_virulence	2000	289
FGRRES_04134	I1RJV1#PHI:1366#GzCON7#5518#Fusarium_graminearum#reduced_virulence	887.1	5.7e-259	100	100	100	300	1	420	1	420	420	420	420	I1RJV1	PHI:1366	GzCON7	5518	Fusarium_graminearum	reduced_virulence	7194	289
FGRRES_07121	I1RSK0#PHI:1257#FGSG_07121#5518#Fusarium_graminearum#unaffected_pathogenicity	1351.65	0	100	100	100	300	1	672	1	672	672	672	672	I1RSK0	PHI:1257	FGSG_07121	5518	Fusarium_graminearum	unaffected_pathogenicity	11901	289
FGRRES_09513	I1RYQ5#PHI:1246#FGSG_09513#5518#Fusarium_graminearum#unaffected_pathogenicity	1829.68	0	100	100	100	300	1	931	1	931	931	931	931	I1RYQ5	PHI:1246	FGSG_09513	5518	Fusarium_graminearum	unaffected_pathogenicity	13223	289
FGRRES_09715	I1RZ85#PHI:1412#GzC2H079#5518#Fusarium_graminearum#unaffected_pathogenicity	867.84	3.5e-253	100	100	100	300	1	416	1	416	416	416	416	I1RZ85	PHI:1412	GzC2H079	5518	Fusarium_graminearum	unaffected_pathogenicity	12997	289
FGRRES_09770	I1RZD4#PHI:1413#GzC2H080#5518#Fusarium_graminearum#unaffected_pathogenicity	2051.94	0	100	100	100	300	1	992	1	992	992	992	992	I1RZD4	PHI:1413	GzC2H080	5518	Fusarium_graminearum	unaffected_pathogenicity	12936	289
FGRRES_09892	I1RZP2#PHI:1667#GzCCHC007#5518#Fusarium_graminearum#unaffected_pathogenicity	1277.31	0	100	100	100	300	1	617	1	617	617	617	617	I1RZP2	PHI:1667	GzCCHC007	5518	Fusarium_graminearum	unaffected_pathogenicity	3289	289
FGRRES_00500	I1RAH1#PHI:4658#FgHXK1#5518#Fusarium_graminearum#reduced_virulence	1001.5	2.5e-293	100	100	100	300	1	492	1	492	492	492	492	I1RAH1	PHI:4658	FgHXK1	5518	Fusarium_graminearum	reduced_virulence	672	290
FGRRES_00710	I1RB11#PHI:1443#GzGATA001#5518#Fusarium_graminearum#unaffected_pathogenicity	986.1	1.1e-288	100	100	100	300	1	483	1	483	483	483	483	I1RB11	PHI:1443	GzGATA001	5518	Fusarium_graminearum	unaffected_pathogenicity	909	290
FGRRES_00786	I1RB79#PHI:1249#FGSG_00786#5518#Fusarium_graminearum#unaffected_pathogenicity	1174.46	0	100	100	100	300	1	581	1	581	581	581	581	I1RB79	PHI:1249	FGSG_00786	5518	Fusarium_graminearum	unaffected_pathogenicity	993	290
FGRRES_01936	I1RE61#PHI:1800#GzZC115#5518#Fusarium_graminearum#unaffected_pathogenicity	1867.05	0	100	100	100	300	1	906	1	906	906	906	906	I1RE61	PHI:1800	GzZC115	5518	Fusarium_graminearum	unaffected_pathogenicity	2291	290
FGRRES_08729	I1RWQ0#PHI:1240__PHI:3088#FGSG_08729__CPK2#5518#Fusarium_graminearum#unaffected_pathogenicity__loss_of_pathogenicity	806.98	6.9e-235	100	100	100	300	1	392	1	392	392	392	392	I1RWQ0	PHI:1240__PHI:3088	FGSG_08729__CPK2	5518	Fusarium_graminearum	unaffected_pathogenicity__loss_of_pathogenicity	5373	290
FGRRES_09019	I1RXF3#PHI:1511#GzHOME009#5518#Fusarium_graminearum#reduced_virulence	1268.45	0	100	100	100	300	1	612	1	612	612	612	612	I1RXF3	PHI:1511	GzHOME009	5518	Fusarium_graminearum	reduced_virulence	13825	290
FGRRES_00323	I1RA06#PHI:6258#DHS#5518#Fusarium_graminearum#increased_virulence_(hypervirulence)__unaffected_pathogenicity	726.09	1.4e-210	100	100	100	300	1	358	1	358	358	358	358	I1RA06	PHI:6258	DHS	5518	Fusarium_graminearum	increased_virulence_(hypervirulence)__unaffected_pathogenicity	471	291
FGRRES_00408	I1RA81#PHI:1198#(Sc_Ssk2/Ssk22)#5518#Fusarium_graminearum#reduced_virulence	2695.61	0	100	100	100	300	1	1341	1	1341	1341	1341	1341	I1RA81	PHI:1198	(Sc_Ssk2/Ssk22)	5518	Fusarium_graminearum	reduced_virulence	574	291
FGRRES_00416	I1RA89#PHI:1086#FGSG_00416#5518#Fusarium_graminearum#reduced_virulence	1057.74	3.1e-310	100	100	100	300	1	515	1	515	515	515	515	I1RA89	PHI:1086	FGSG_00416	5518	Fusarium_graminearum	reduced_virulence	582	291
FGRRES_01000	I1RBR4#PHI:2908#Cyp51B#5518#Fusarium_graminearum#unaffected_pathogenicity__reduced_virulence	1075.46	1.5e-315	100	100	100	300	1	526	1	526	526	526	526	I1RBR4	PHI:2908	Cyp51B	5518	Fusarium_graminearum	unaffected_pathogenicity__reduced_virulence	1262	291
FGRRES_01176	I1RC73#PHI:1933__PHI:6134#GzZC248__FHS1#5518#Fusarium_graminearum#reduced_virulence	1004.59	3e-294	100	100	100	300	1	492	1	492	492	492	492	I1RC73	PHI:1933__PHI:6134	GzZC248__FHS1	5518	Fusarium_graminearum	reduced_virulence	1453	291
FGRRES_01194	I1RC91#PHI:3887#UBL1#5518#Fusarium_graminearum#reduced_virulence	4396.65	0	100	100	100	300	1	2165	1	2165	2165	2165	2165	I1RC91	PHI:3887	UBL1	5518	Fusarium_graminearum	reduced_virulence	1472	291
FGRRES_01220	I1RCB7#PHI:1567#GzOB007#5518#Fusarium_graminearum#unaffected_pathogenicity	356.3	9.7e-100	100	100	100	300	1	172	1	172	172	172	172	I1RCB7	PHI:1567	GzOB007	5518	Fusarium_graminearum	unaffected_pathogenicity	1500	291
FGRRES_01307	I1RCJ0#PHI:1304#GzbHLH005#5518#Fusarium_graminearum#reduced_virulence	1066.22	8.8e-313	100	100	100	300	1	521	1	521	521	521	521	I1RCJ0	PHI:1304	GzbHLH005	5518	Fusarium_graminearum	reduced_virulence	1602	291
FGRRES_01312	I1RCJ5#PHI:1212#(Sc_Rim15)#5518#Fusarium_graminearum#reduced_virulence	3813.85	0	100	100	100	300	1	1921	1	1921	1921	1921	1921	I1RCJ5	PHI:1212	(Sc_Rim15)	5518	Fusarium_graminearum	reduced_virulence	1611	291
FGRRES_01341	I1RCM1#PHI:1353#GzC2H013#5518#Fusarium_graminearum#reduced_virulence	1487.24	0	100	100	100	300	1	714	1	714	714	714	714	I1RCM1	PHI:1353	GzC2H013	5518	Fusarium_graminearum	reduced_virulence	1644	291
FGRRES_01662	I1RDG6#PHI:1555#GzMyb019#5518#Fusarium_graminearum#unaffected_pathogenicity	1125.92	0	100	100	100	300	1	545	1	545	545	545	545	I1RDG6	PHI:1555	GzMyb019	5518	Fusarium_graminearum	unaffected_pathogenicity	1998	291
FGRRES_01925	I1RE51#PHI:1542#GzMyb006#5518#Fusarium_graminearum#unaffected_pathogenicity	1348.18	0	100	100	100	300	1	671	1	671	671	671	671	I1RE51	PHI:1542	GzMyb006	5518	Fusarium_graminearum	unaffected_pathogenicity	2279	291
FGRRES_02502	I1RFM2#PHI:3035#FgERG3A#5518#Fusarium_graminearum#reduced_virulence	739.95	8.9e-215	100	100	100	300	1	349	1	349	349	349	349	I1RFM2	PHI:3035	FgERG3A	5518	Fusarium_graminearum	reduced_virulence	2920	291
FGRRES_02538	I1RFQ3#PHI:1543#GzMyb007#5518#Fusarium_graminearum#unaffected_pathogenicity	594.35	4.6e-171	100	100	100	300	1	285	1	285	285	285	285	I1RFQ3	PHI:1543	GzMyb007	5518	Fusarium_graminearum	unaffected_pathogenicity	2959	291
FGRRES_02756	I1RG99#PHI:6091#FgVps35#5518#Fusarium_graminearum#reduced_virulence	1776.14	0	100	100	100	300	1	902	1	902	902	902	902	I1RG99	PHI:6091	FgVps35	5518	Fusarium_graminearum	reduced_virulence	3213	291
FGRRES_03201	I1RHF1#PHI:1912#GzZC227#5518#Fusarium_graminearum#unaffected_pathogenicity	1287.71	0	100	100	100	300	1	634	1	634	634	634	634	I1RHF1	PHI:1912	GzZC227	5518	Fusarium_graminearum	unaffected_pathogenicity	6129	291
FGRRES_04054	I1RJM9#PHI:1221#FGSG_04054#5518#Fusarium_graminearum#lethal	1050.81	3.7e-308	100	100	100	300	1	499	1	499	499	499	499	I1RJM9	PHI:1221	FGSG_04054	5518	Fusarium_graminearum	lethal	7094	291
FGRRES_04220	I1RK32#PHI:1293__PHI:3853#GzAPSES001__FgSWI6#5518#Fusarium_graminearum#reduced_virulence	1584.31	0	100	100	100	300	1	807	1	807	807	807	807	I1RK32	PHI:1293__PHI:3853	GzAPSES001__FgSWI6	5518	Fusarium_graminearum	reduced_virulence	7293	291
FGRRES_04254	Q4IEV4#PHI:1637#GzWing009#5518#Fusarium_graminearum#lethal	1039.25	1.1e-304	100	100	100	300	1	502	1	502	502	502	502	Q4IEV4	PHI:1637	GzWing009	5518	Fusarium_graminearum	lethal	7332	291
FGRRES_04273	I1RK79#PHI:1577#GzOB017#5518#Fusarium_graminearum#unaffected_pathogenicity	301.6	2.2e-83	100	100	100	300	1	148	1	148	148	148	148	I1RK79	PHI:1577	GzOB017	5518	Fusarium_graminearum	unaffected_pathogenicity	7353	291
FGRRES_04355	I1RKF3#PHI:2418__PHI:2419#CID1#5518#Fusarium_graminearum#reduced_virulence	631.33	4e-182	100	100	100	300	1	320	1	320	320	320	320	I1RKF3	PHI:2418__PHI:2419	CID1	5518	Fusarium_graminearum	reduced_virulence	7449	291
FGRRES_05264	I1RMR8#PHI:1516#GzHOMEL012#5518#Fusarium_graminearum#lethal	823.93	5.6e-240	100	100	100	300	1	404	1	404	404	404	404	I1RMR8	PHI:1516	GzHOMEL012	5518	Fusarium_graminearum	lethal	8997	291
FGRRES_05306	I1RMV6#PHI:1222#FGSG_05306#5518#Fusarium_graminearum#lethal	3052.69	0	100	100	100	300	1	1525	1	1525	1525	1525	1525	I1RMV6	PHI:1222	FGSG_05306	5518	Fusarium_graminearum	lethal	8952	291
FGRRES_05388	I1RN27#PHI:1638#GzWing010#5518#Fusarium_graminearum#unaffected_pathogenicity	1254.2	0	100	100	100	300	1	618	1	618	618	618	618	I1RN27	PHI:1638	GzWing010	5518	Fusarium_graminearum	unaffected_pathogenicity	8853	291
FGRRES_05406	I1RN43#PHI:1268#FGSG_05406#5518#Fusarium_graminearum#unaffected_pathogenicity	912.52	1.4e-266	100	100	100	300	1	456	1	456	456	456	456	I1RN43	PHI:1268	FGSG_05406	5518	Fusarium_graminearum	unaffected_pathogenicity	8832	291
FGRRES_05554	I1RNH4#PHI:5028#gta1#5518#Fusarium_graminearum#unaffected_pathogenicity__reduced_virulence	1009.59	9.4e-296	100	100	100	300	1	503	1	503	503	503	503	I1RNH4	PHI:5028	gta1	5518	Fusarium_graminearum	unaffected_pathogenicity__reduced_virulence	8537	291
FGRRES_05925	I1RPF6#PHI:1878#GzZC193#5518#Fusarium_graminearum#unaffected_pathogenicity	1573.14	0	100	100	100	300	1	768	1	768	768	768	768	I1RPF6	PHI:1878	GzZC193	5518	Fusarium_graminearum	unaffected_pathogenicity	9503	291
FGRRES_06220	I1RQ81#PHI:1582#GzOB022#5518#Fusarium_graminearum#unaffected_pathogenicity	608.99	2e-175	100	100	100	300	1	310	1	310	310	310	310	I1RQ81	PHI:1582	GzOB022	5518	Fusarium_graminearum	unaffected_pathogenicity	9836	291
FGRRES_06291	I1RQE9#PHI:1317#GzBrom002#5518#Fusarium_graminearum#reduced_virulence	2267.27	0	100	100	100	300	1	1137	1	1137	1137	1137	1137	I1RQE9	PHI:1317	GzBrom002	5518	Fusarium_graminearum	reduced_virulence	9918	291
FGRRES_06382	I1RQN6#PHI:1974#GzZC289#5518#Fusarium_graminearum#unaffected_pathogenicity	1216.45	0	100	100	100	300	1	597	1	597	597	597	597	I1RQN6	PHI:1974	GzZC289	5518	Fusarium_graminearum	unaffected_pathogenicity	10015	291
FGRRES_06849	Q4I7F9#PHI:1458#GzAra006#5518#Fusarium_graminearum#unaffected_pathogenicity	1436.01	0	100	100	100	300	1	721	1	721	721	721	721	Q4I7F9	PHI:1458	GzAra006	5518	Fusarium_graminearum	unaffected_pathogenicity	11591	291
FGRRES_06944	I1RS37#PHI:1643#GzWing015#5518#Fusarium_graminearum#reduced_virulence	1545.79	0	100	100	100	300	1	769	1	769	769	769	769	I1RS37	PHI:1643	GzWing015	5518	Fusarium_graminearum	reduced_virulence	11695	291
FGRRES_07381	I1RT82#PHI:1287#FGSG_07381#5518#Fusarium_graminearum#unaffected_pathogenicity	905.98	1.3e-264	100	100	100	300	1	451	1	451	451	451	451	I1RT82	PHI:1287	FGSG_07381	5518	Fusarium_graminearum	unaffected_pathogenicity	12198	291
FGRRES_07423	I1RTC2#PHI:1232#FGSG_07423#5518#Fusarium_graminearum#lethal	841.26	3.5e-245	100	100	100	300	1	413	1	413	413	413	413	I1RTC2	PHI:1232	FGSG_07423	5518	Fusarium_graminearum	lethal	12248	291
FGRRES_08626	V6RJG0#PHI:1794#GzZC109#5518#Fusarium_graminearum#unaffected_pathogenicity	1372.07	0	100	100	100	300	1	665	1	665	665	665	665	V6RJG0	PHI:1794	GzZC109	5518	Fusarium_graminearum	unaffected_pathogenicity	5249	291
FGRRES_08645	I1RWH5#PHI:1589#GzOB029#5518#Fusarium_graminearum#unaffected_pathogenicity	481.49	3.5e-137	100	100	100	300	1	245	1	245	245	245	245	I1RWH5	PHI:1589	GzOB029	5518	Fusarium_graminearum	unaffected_pathogenicity	5271	291
FGRRES_08808	I1RWX2#PHI:1745#GzZC060#5518#Fusarium_graminearum#unaffected_pathogenicity	1056.2	9.3e-310	100	100	100	300	1	527	1	527	527	527	527	I1RWX2	PHI:1745	GzZC060	5518	Fusarium_graminearum	unaffected_pathogenicity	5458	291
FGRRES_09178	I1RXV2#PHI:1758#GzZC073#5518#Fusarium_graminearum#unaffected_pathogenicity	1649.41	0	100	100	100	300	1	819	1	819	819	819	819	I1RXV2	PHI:1758	GzZC073	5518	Fusarium_graminearum	unaffected_pathogenicity	13614	291
FGRRES_09254	I1RY25#PHI:1167#NPC1#5518#Fusarium_graminearum#reduced_virulence	2575.82	0	100	100	100	300	1	1273	1	1273	1273	1273	1273	I1RY25	PHI:1167	NPC1	5518	Fusarium_graminearum	reduced_virulence	13526	291
FGRRES_09410	I1RYG0#PHI:1410#GzC2H076#5518#Fusarium_graminearum#unaffected_pathogenicity	658.68	2.2e-190	100	100	100	300	1	305	1	305	305	305	305	I1RYG0	PHI:1410	GzC2H076	5518	Fusarium_graminearum	unaffected_pathogenicity	13356	291
FGRRES_09629	I1RZ11#PHI:1411#GzC2H078#5518#Fusarium_graminearum#lethal	482.64	1.5e-137	100	100	100	300	1	238	1	238	238	238	238	I1RZ11	PHI:1411	GzC2H078	5518	Fusarium_graminearum	lethal	13090	291
FGRRES_09654	I1RZ35#PHI:1598#GzOB038#5518#Fusarium_graminearum#reduced_virulence	278.1	2.1e-76	100	100	100	300	1	136	1	136	136	136	136	I1RZ35	PHI:1598	GzOB038	5518	Fusarium_graminearum	reduced_virulence	13061	291
FGRRES_09662	I1RZ39#PHI:1599#GzOB039#5518#Fusarium_graminearum#unaffected_pathogenicity	363.23	8.8e-102	100	100	100	300	1	182	1	182	182	182	182	I1RZ39	PHI:1599	GzOB039	5518	Fusarium_graminearum	unaffected_pathogenicity	13055	291
FGRRES_10142	I1S0C0#PHI:1335__PHI:3110__PHI:3808__PHI:4244#GzbZIP017__FgATF1__Atf1__FgOS-2#5518#Fusarium_graminearum#reduced_virulence__increased_virulence_(hypervirulence)	1068.14	2.4e-313	100	100	100	300	1	526	1	526	526	526	526	I1S0C0	PHI:1335__PHI:3110__PHI:3808__PHI:4244	GzbZIP017__FgATF1__Atf1__FgOS-2	5518	Fusarium_graminearum	reduced_virulence__increased_virulence_(hypervirulence)	3572	291
FGRRES_10384	I1S0Z2#PHI:1296#GzAPSES004#5518#Fusarium_graminearum#reduced_virulence	1350.11	0	100	100	100	300	1	675	1	675	675	675	675	I1S0Z2	PHI:1296	GzAPSES004	5518	Fusarium_graminearum	reduced_virulence	3842	291
FGRRES_10868	I1S282#PHI:1452#GzHSF003#5518#Fusarium_graminearum#unaffected_pathogenicity	1216.06	0	100	100	100	300	1	591	1	591	591	591	591	I1S282	PHI:1452	GzHSF003	5518	Fusarium_graminearum	unaffected_pathogenicity	10239	291
FGRRES_00186	I1R9N5#PHI:3910#FgSAT#5518#Fusarium_graminearum#unaffected_pathogenicity	1051.58	0	100	100	100	300	1	509	1	509	509	509	509	I1R9N5	PHI:3910	FgSAT	5518	Fusarium_graminearum	unaffected_pathogenicity	292	292
FGRRES_00385	Q4IQX3#PHI:1470#GzHMG002#5518#Fusarium_graminearum#reduced_virulence	205.3	8.8e-55	100	100	100	300	1	101	1	101	101	101	101	Q4IQX3	PHI:1470	GzHMG002	5518	Fusarium_graminearum	reduced_virulence	546	292
FGRRES_00792	I1RB84#PHI:1263#FGSG_00792#5518#Fusarium_graminearum#unaffected_pathogenicity	1257.66	0	100	100	100	300	1	623	1	623	623	623	623	I1RB84	PHI:1263	FGSG_00792	5518	Fusarium_graminearum	unaffected_pathogenicity	1000	292
FGRRES_00967	I1RBN6#PHI:1799#GzZC114#5518#Fusarium_graminearum#unaffected_pathogenicity	1679.07	0	100	100	100	300	1	817	1	817	817	817	817	I1RBN6	PHI:1799	GzZC114	5518	Fusarium_graminearum	unaffected_pathogenicity	1210	292
FGRRES_02646	I1RFZ8#PHI:1663#GzCCHC003#5518#Fusarium_graminearum#unaffected_pathogenicity	525.78	1.5e-150	100	100	100	300	1	236	1	236	236	236	236	I1RFZ8	PHI:1663	GzCCHC003	5518	Fusarium_graminearum	unaffected_pathogenicity	3089	292
FGRRES_04105	I1RJS3#PHI:1162#BDM1#5518#Fusarium_graminearum#reduced_virulence__unaffected_pathogenicity	573.93	6.6e-165	100	100	100	300	1	289	1	289	289	289	289	I1RJS3	PHI:1162	BDM1	5518	Fusarium_graminearum	reduced_virulence__unaffected_pathogenicity	7160	292
FGRRES_05418	I1RN54#PHI:1214#FGSG_07816#5518#Fusarium_graminearum#reduced_virulence	1844.32	0	100	100	100	300	1	898	1	898	898	898	898	I1RN54	PHI:1214	FGSG_07816	5518	Fusarium_graminearum	reduced_virulence	8813	292
FGRRES_09903	I1RZQ2#PHI:1004__PHI:1179__PHI:3377#STE7__(Sc_Ste7)__FgSte7#5518#Fusarium_graminearum#loss_of_pathogenicity__reduced_virulence	1035.4	1.6e-303	100	100	100	300	1	511	1	511	511	511	511	I1RZQ2	PHI:1004__PHI:1179__PHI:3377	STE7__(Sc_Ste7)__FgSte7	5518	Fusarium_graminearum	loss_of_pathogenicity__reduced_virulence	3301	293
FGRRES_00376	I1RA52#PHI:445#NOS1#5518#Fusarium_graminearum#reduced_virulence	955.67	1.5e-279	100	100	100	300	1	468	1	468	468	468	468	I1RA52	PHI:445	NOS1	5518	Fusarium_graminearum	reduced_virulence	534	294
FGRRES_00515	I1RAI5#PHI:1319#GzbZIP001#5518#Fusarium_graminearum#reduced_virulence	1203.73	0	100	100	100	300	1	598	1	598	598	598	598	I1RAI5	PHI:1319	GzbZIP001	5518	Fusarium_graminearum	reduced_virulence	686	294
FGRRES_00930	Q4IPC8#PHI:1531#GzSsu72#5518#Fusarium_graminearum#unaffected_pathogenicity	528.86	2e-151	100	100	100	300	1	255	1	255	255	255	255	Q4IPC8	PHI:1531	GzSsu72	5518	Fusarium_graminearum	unaffected_pathogenicity	1163	294
FGRRES_01174	I1RC71#PHI:2714#PEX5#5518#Fusarium_graminearum#reduced_virulence	1303.89	0	100	100	100	300	1	639	1	639	639	639	639	I1RC71	PHI:2714	PEX5	5518	Fusarium_graminearum	reduced_virulence	1451	294
FGRRES_01290	I1RCH5#PHI:1569#GzOB009#5518#Fusarium_graminearum#lethal	761.53	3.1e-221	100	100	100	300	1	372	1	372	372	372	372	I1RCH5	PHI:1569	GzOB009	5518	Fusarium_graminearum	lethal	1581	294
FGRRES_01298	I1RCI2#PHI:1350#GzC2H010#5518#Fusarium_graminearum#unaffected_pathogenicity	606.68	9.4e-175	100	100	100	300	1	296	1	296	296	296	296	I1RCI2	PHI:1350	GzC2H010	5518	Fusarium_graminearum	unaffected_pathogenicity	1590	294
FGRRES_01353	I1RCN2#PHI:1168__PHI:1171__PHI:1173#HDF1#5518#Fusarium_graminearum#reduced_virulence	1045.42	1.5e-306	100	100	100	300	1	502	1	502	502	502	502	I1RCN2	PHI:1168__PHI:1171__PHI:1173	HDF1	5518	Fusarium_graminearum	reduced_virulence	1657	294
FGRRES_01932	I1RE58#PHI:443#CBL1#5518#Fusarium_graminearum#reduced_virulence	882.09	2e-257	100	100	100	300	1	446	1	446	446	446	446	I1RE58	PHI:443	CBL1	5518	Fusarium_graminearum	reduced_virulence	2287	294
FGRRES_02011	I1REC4#PHI:6095#FgVps5#5518#Fusarium_graminearum#reduced_virulence	1107.82	0	100	100	100	300	1	558	1	558	558	558	558	I1REC4	PHI:6095	FgVps5	5518	Fusarium_graminearum	reduced_virulence	2386	294
FGRRES_02506	I1RFM6#PHI:744#ADE5#5518#Fusarium_graminearum#reduced_virulence	1588.16	0	100	100	100	300	1	797	1	797	797	797	797	I1RFM6	PHI:744	ADE5	5518	Fusarium_graminearum	reduced_virulence	2940	294
FGRRES_02718	I1RG67#PHI:1515#GzHOMEL009#5518#Fusarium_graminearum#unaffected_pathogenicity	726.47	1e-210	100	100	100	300	1	355	1	355	355	355	355	I1RG67	PHI:1515	GzHOMEL009	5518	Fusarium_graminearum	unaffected_pathogenicity	3166	294
FGRRES_02743	I1RG87#PHI:1358#GzC2H018#5518#Fusarium_graminearum#unaffected_pathogenicity	2326.59	0	100	100	100	300	1	1145	1	1145	1145	1145	1145	I1RG87	PHI:1358	GzC2H018	5518	Fusarium_graminearum	unaffected_pathogenicity	3196	294
FGRRES_04101	I1RJR9#PHI:3375#FgSte50#5518#Fusarium_graminearum#loss_of_pathogenicity	989.95	7.5e-290	100	100	100	300	1	492	1	492	492	492	492	I1RJR9	PHI:3375	FgSte50	5518	Fusarium_graminearum	loss_of_pathogenicity	7155	294
FGRRES_04109	I1RJS7#PHI:1902#GzZC217#5518#Fusarium_graminearum#unaffected_pathogenicity	2090.08	0	100	100	100	300	1	1013	1	1013	1013	1013	1013	I1RJS7	PHI:1902	GzZC217	5518	Fusarium_graminearum	unaffected_pathogenicity	7165	294
FGRRES_04382	I1RKH9#PHI:1177#nrc-2#5518#Fusarium_graminearum#reduced_virulence	1254.97	0	100	100	100	300	1	619	1	619	619	619	619	I1RKH9	PHI:1177	nrc-2	5518	Fusarium_graminearum	reduced_virulence	7472	294
FGRRES_04418	I1RKK7#PHI:1267#FGSG_04418#5518#Fusarium_graminearum#unaffected_pathogenicity	1581.23	0	100	100	100	300	1	774	1	774	774	774	774	I1RKK7	PHI:1267	FGSG_04418	5518	Fusarium_graminearum	unaffected_pathogenicity	7520	294
FGRRES_05002	I1RM25#PHI:1579#GzOB019#5518#Fusarium_graminearum#unaffected_pathogenicity	2397.08	0	100	100	100	300	1	1195	1	1195	1195	1195	1195	I1RM25	PHI:1579	GzOB019	5518	Fusarium_graminearum	unaffected_pathogenicity	8433	294
FGRRES_05393	I1RN31#PHI:1223#FGSG_05393#5518#Fusarium_graminearum#lethal	660.99	4.7e-191	100	100	100	300	1	323	1	323	323	323	323	I1RN31	PHI:1223	FGSG_05393	5518	Fusarium_graminearum	lethal	8847	294
FGRRES_05399	I1RN37#PHI:1374#GzC2H037#5518#Fusarium_graminearum#unaffected_pathogenicity	1623.99	0	100	100	100	300	1	804	1	804	804	804	804	I1RN37	PHI:1374	GzC2H037	5518	Fusarium_graminearum	unaffected_pathogenicity	8839	294
FGRRES_05593	I1RNL0#PHI:2409#FgMT2#5518#Fusarium_graminearum#reduced_virulence	1090.87	0	100	100	100	300	1	521	1	521	521	521	521	I1RNL0	PHI:2409	FgMT2	5518	Fusarium_graminearum	reduced_virulence	8578	294
FGRRES_06089	I1RPV7#PHI:1227#FGSG_06089#5518#Fusarium_graminearum#lethal	7762.53	0	100	100	100	300	1	3880	1	3880	3880	3880	3880	I1RPV7	PHI:1227	FGSG_06089	5518	Fusarium_graminearum	lethal	9682	294
FGRRES_06356	I1RQL1#PHI:1451#GzGH#5518#Fusarium_graminearum#unaffected_pathogenicity	1617.44	0	100	100	100	300	1	789	1	789	789	789	789	I1RQL1	PHI:1451	GzGH	5518	Fusarium_graminearum	unaffected_pathogenicity	9988	294
FGRRES_06751	I1RRM1#PHI:5029#gta2#5518#Fusarium_graminearum#unaffected_pathogenicity__reduced_virulence	937.18	5.3e-274	100	100	100	300	1	459	1	459	459	459	459	I1RRM1	PHI:5029	gta2	5518	Fusarium_graminearum	unaffected_pathogenicity__reduced_virulence	11488	294
FGRRES_06777	V6RLW4#PHI:1583#GzOB023#5518#Fusarium_graminearum#unaffected_pathogenicity	1422.53	0	100	100	100	300	1	721	1	721	721	721	721	V6RLW4	PHI:1583	GzOB023	5518	Fusarium_graminearum	unaffected_pathogenicity	11516	294
FGRRES_06832	I1RRU2#PHI:1248#FGSG_06832#5518#Fusarium_graminearum#unaffected_pathogenicity	820.46	6.2e-239	100	100	100	300	1	405	1	405	405	405	405	I1RRU2	PHI:1248	FGSG_06832	5518	Fusarium_graminearum	unaffected_pathogenicity	11573	294
FGRRES_06959	V6RFV4#PHI:1230#FGSG_06959#5518#Fusarium_graminearum#lethal	794.27	4.6e-231	100	100	100	300	1	393	1	393	393	393	393	V6RFV4	PHI:1230	FGSG_06959	5518	Fusarium_graminearum	lethal	11714	294
FGRRES_06970	I1RS57#PHI:1253#FGSG_06970#5518#Fusarium_graminearum#unaffected_pathogenicity	2395.16	0	100	100	100	300	1	1202	1	1202	1202	1202	1202	I1RS57	PHI:1253	FGSG_06970	5518	Fusarium_graminearum	unaffected_pathogenicity	11726	294
FGRRES_07062	I1RSE4#PHI:1096#FGSG_07062#5518#Fusarium_graminearum#unaffected_pathogenicity	832.79	1.2e-242	100	100	100	300	1	405	1	405	405	405	405	I1RSE4	PHI:1096	FGSG_07062	5518	Fusarium_graminearum	unaffected_pathogenicity	11830	294
FGRRES_07067	I1RSE9#PHI:1917#GzZC232#5518#Fusarium_graminearum#reduced_virulence	1412.51	0	100	100	100	300	1	683	1	683	683	683	683	I1RSE9	PHI:1917	GzZC232	5518	Fusarium_graminearum	reduced_virulence	11836	294
FGRRES_07157	I1RSN1#PHI:1610#GzP53L003#5518#Fusarium_graminearum#unaffected_pathogenicity	1343.56	0	100	100	100	300	1	650	1	650	650	650	650	I1RSN1	PHI:1610	GzP53L003	5518	Fusarium_graminearum	unaffected_pathogenicity	11948	294
FGRRES_07192	I1RSR1#PHI:1797#GzZC112#5518#Fusarium_graminearum#unaffected_pathogenicity	1795.02	0	100	100	100	300	1	896	1	896	896	896	896	I1RSR1	PHI:1797	GzZC112	5518	Fusarium_graminearum	unaffected_pathogenicity	11988	294
FGRRES_07310	I1RT19#PHI:1387#GzBrlA#5518#Fusarium_graminearum#unaffected_pathogenicity	1414.44	0	100	100	100	300	1	695	1	695	695	695	695	I1RT19	PHI:1387	GzBrlA	5518	Fusarium_graminearum	unaffected_pathogenicity	12111	294
FGRRES_07469	I1RTG5#PHI:6245#FaMyo2B#5518#Fusarium_graminearum#reduced_virulence	3110.09	0	100	100	100	300	1	1583	1	1583	1583	1583	1583	I1RTG5	PHI:6245	FaMyo2B	5518	Fusarium_graminearum	reduced_virulence	12300	294
FGRRES_08551_M	I1RW90#PHI:1627#GzTF2S002#5518#Fusarium_graminearum#unaffected_pathogenicity	242.66	6.2e-66	100	100	100	300	1	110	1	110	110	110	110	I1RW90	PHI:1627	GzTF2S002	5518	Fusarium_graminearum	unaffected_pathogenicity	5169	294
FGRRES_08635	I1RWG6#PHI:1187#(Sc_Dbf2/Dbf20)#5518#Fusarium_graminearum#reduced_virulence	1353.19	0	100	100	100	300	1	662	1	662	662	662	662	I1RWG6	PHI:1187	(Sc_Dbf2/Dbf20)	5518	Fusarium_graminearum	reduced_virulence	5258	294
FGRRES_08722	I1RWP4#PHI:1530#Gzsnd#5518#Fusarium_graminearum#unaffected_pathogenicity	1751.49	0	100	100	100	300	1	885	1	885	885	885	885	I1RWP4	PHI:1530	Gzsnd	5518	Fusarium_graminearum	unaffected_pathogenicity	5365	294
FGRRES_08865	I1RX22#PHI:1595#GzOB035#5518#Fusarium_graminearum#unaffected_pathogenicity	1134.78	0	100	100	100	300	1	563	1	563	563	563	563	I1RX22	PHI:1595	GzOB035	5518	Fusarium_graminearum	unaffected_pathogenicity	5531	294
FGRRES_08924	I1RX74#PHI:1771#GzZC086#5518#Fusarium_graminearum#unaffected_pathogenicity	1001.5	2.3e-293	100	100	100	300	1	464	1	464	464	464	464	I1RX74	PHI:1771	GzZC086	5518	Fusarium_graminearum	unaffected_pathogenicity	5610	294
FGRRES_09408	I1RYF8#PHI:1236#FGSG_09408#5518#Fusarium_graminearum#lethal	1422.53	0	100	100	100	300	1	715	1	715	715	715	715	I1RYF8	PHI:1236	FGSG_09408	5518	Fusarium_graminearum	lethal	13353	294
FGRRES_09862	I1RZL3#PHI:3996#FgFim#5518#Fusarium_graminearum#reduced_virulence	1281.54	0	100	100	100	300	1	649	1	649	649	649	649	I1RZL3	PHI:3996	FgFim	5518	Fusarium_graminearum	reduced_virulence	3255	294
FGRRES_09897	I1RZP6#PHI:1197__PHI:3862#(Snf1)__FgSNF1#5518#Fusarium_graminearum#reduced_virulence	1434.08	0	100	100	100	300	1	711	1	711	711	711	711	I1RZP6	PHI:1197__PHI:3862	(Snf1)__FgSNF1	5518	Fusarium_graminearum	reduced_virulence	3294	294
FGRRES_09904	Q4HYQ4#PHI:1601#GzOB042#5518#Fusarium_graminearum#unaffected_pathogenicity	2834.28	0	100	100	100	300	1	1408	1	1408	1408	1408	1408	Q4HYQ4	PHI:1601	GzOB042	5518	Fusarium_graminearum	unaffected_pathogenicity	3302	294
FGRRES_10116	I1S097#PHI:4660#Chs3b#5518#Fusarium_graminearum#reduced_virulence__lethal	1854.72	0	100	100	100	300	1	905	1	905	905	905	905	I1S097	PHI:4660	Chs3b	5518	Fusarium_graminearum	reduced_virulence__lethal	3541	294
FGRRES_10269	I1S0N5#PHI:1552#GzMyb016#5518#Fusarium_graminearum#unaffected_pathogenicity	2226.44	0	100	100	100	300	1	1114	1	1114	1114	1114	1114	I1S0N5	PHI:1552	GzMyb016	5518	Fusarium_graminearum	unaffected_pathogenicity	3716	294
FGRRES_10825	I1S241#PHI:442#MSY1#5518#Fusarium_graminearum#reduced_virulence	1529.61	0	100	100	100	300	1	766	1	766	766	766	766	I1S241	PHI:442	MSY1	5518	Fusarium_graminearum	reduced_virulence	10191	294
FGRRES_06878	I1RRX7#PHI:1183#(Sc_Cmk1/Cmk2)#5518#Fusarium_graminearum#reduced_virulence	729.94	9.6e-212	100	100	98	298	1	363	6	368	363	368	363	I1RRX7	PHI:1183	(Sc_Cmk1/Cmk2)	5518	Fusarium_graminearum	reduced_virulence	11624	293
FGRRES_04484	I1RKR8#PHI:1175__PHI:6148#(Sc_Srb10)__FgSsn3#5518#Fusarium_graminearum#reduced_virulence	956.05	1.1e-279	100	100	100	300	1	453	1	453	453	453	453	I1RKR8	PHI:1175__PHI:6148	(Sc_Srb10)__FgSsn3	5518	Fusarium_graminearum	reduced_virulence	7595	295
FGRRES_00677	I1RAY2#PHI:1218#FGSG_00677#5518#Fusarium_graminearum#lethal	697.2	6.4e-202	100	100	100	300	1	340	1	340	340	340	340	I1RAY2	PHI:1218	FGSG_00677	5518	Fusarium_graminearum	lethal	864	297
FGRRES_01155	I1RC52#PHI:6092#FgVps26#5518#Fusarium_graminearum#reduced_virulence	635.57	2.1e-183	100	100	100	300	1	318	1	318	318	318	318	I1RC52	PHI:6092	FgVps26	5518	Fusarium_graminearum	reduced_virulence	1429	297
FGRRES_01198	I1RC95#PHI:1566#GzOB006#5518#Fusarium_graminearum#lethal	758.06	3.6e-220	100	100	100	300	1	391	1	391	391	391	391	I1RC95	PHI:1566	GzOB006	5518	Fusarium_graminearum	lethal	1476	297
FGRRES_01552	I1RD63#PHI:6093#FgVps29#5518#Fusarium_graminearum#reduced_virulence	408.68	2.2e-115	100	100	100	300	1	202	1	202	202	202	202	I1RD63	PHI:6093	FgVps29	5518	Fusarium_graminearum	reduced_virulence	1874	297
FGRRES_02014	I1REC7#PHI:6272#FgHSP90#5518#Fusarium_graminearum#reduced_virulence	1364.36	0	100	100	100	300	1	700	1	700	700	700	700	I1REC7	PHI:6272	FgHSP90	5518	Fusarium_graminearum	reduced_virulence	2389	297
FGRRES_02795	I1RGD6#PHI:1193#(Sc_Sky1)#5518#Fusarium_graminearum#reduced_virulence	1044.65	2.7e-306	100	100	100	300	1	510	1	510	510	510	510	I1RGD6	PHI:1193	(Sc_Sky1)	5518	Fusarium_graminearum	reduced_virulence	5676	297
FGRRES_05091	I1RMA5#PHI:4041#spt3#5518#Fusarium_graminearum#reduced_virulence	639.42	1.5e-184	100	100	100	300	1	320	1	320	320	320	320	I1RMA5	PHI:4041	spt3	5518	Fusarium_graminearum	reduced_virulence	9203	297
FGRRES_05845	I1RP88#PHI:1226#FGSG_05845#5518#Fusarium_graminearum#lethal	1277.69	0	100	100	100	300	1	630	1	630	630	630	630	I1RP88	PHI:1226	FGSG_05845	5518	Fusarium_graminearum	lethal	9414	297
FGRRES_06039	I1RPR1#PHI:2387#ACL2#5518#Fusarium_graminearum#loss_of_pathogenicity	978.78	1.7e-286	100	100	100	300	1	489	1	489	489	489	489	I1RPR1	PHI:2387	ACL2	5518	Fusarium_graminearum	loss_of_pathogenicity	9621	297
FGRRES_06359	I1RQL4#PHI:1165__PHI:1642__PHI:3109#RRG2__GzWing014__FgSKN7#5518#Fusarium_graminearum#unaffected_pathogenicity__reduced_virulence	1195.26	0	100	100	100	300	1	587	1	587	587	587	587	I1RQL4	PHI:1165__PHI:1642__PHI:3109	RRG2__GzWing014__FgSKN7	5518	Fusarium_graminearum	unaffected_pathogenicity__reduced_virulence	9993	297
FGRRES_06385	I1RQN9#PHI:1189#(Gpmk1)#5518#Fusarium_graminearum#reduced_virulence	723.39	8.8e-210	100	100	100	300	1	355	1	355	355	355	355	I1RQN9	PHI:1189	(Gpmk1)	5518	Fusarium_graminearum	reduced_virulence	10018	297
FGRRES_07329	I1RT36#PHI:1200__PHI:4587#(Gsk3)__Fgk3#5518#Fusarium_graminearum#reduced_virulence__loss_of_pathogenicity	797.73	4.2e-232	100	100	100	300	1	394	1	394	394	394	394	I1RT36	PHI:1200__PHI:4587	(Gsk3)__Fgk3	5518	Fusarium_graminearum	reduced_virulence__loss_of_pathogenicity	12136	297
FGRRES_08617	I1RWF1#PHI:1403#GzC2H066#5518#Fusarium_graminearum#reduced_virulence	935.64	1.5e-273	100	100	100	300	1	439	1	439	439	439	439	I1RWF1	PHI:1403	GzC2H066	5518	Fusarium_graminearum	reduced_virulence	5240	297
FGRRES_08769	I1RWT7#PHI:1793#GzZC108#5518#Fusarium_graminearum#reduced_virulence	1701.03	0	100	100	100	300	1	823	1	823	823	823	823	I1RWT7	PHI:1793	GzZC108	5518	Fusarium_graminearum	reduced_virulence	5415	297
FGRRES_09614	I1RYZ7#PHI:1013#GzGPA2#5518#Fusarium_graminearum#reduced_virulence	707.98	3.8e-205	100	100	100	300	1	355	1	355	355	355	355	I1RYZ7	PHI:1013	GzGPA2	5518	Fusarium_graminearum	reduced_virulence	13106	297
FGRRES_09988	I1RZX9#PHI:1014#GzGPA3#5518#Fusarium_graminearum#unaffected_pathogenicity	724.55	3.9e-210	100	100	100	300	1	354	1	354	354	354	354	I1RZX9	PHI:1014	GzGPA3	5518	Fusarium_graminearum	unaffected_pathogenicity	3396	297
FGRRES_10066	I1S050#PHI:1203#(Sc_Yck1/2/3)#5518#Fusarium_graminearum#reduced_virulence	931.4	2.9e-272	100	100	100	300	1	453	1	453	453	453	453	I1S050	PHI:1203	(Sc_Yck1/2/3)	5518	Fusarium_graminearum	reduced_virulence	3483	297
FGRRES_10114	I1S095#PHI:861#RAS2#5518#Fusarium_graminearum#reduced_virulence	473.01	1.2e-134	100	100	100	300	1	235	1	235	235	235	235	I1S095	PHI:861	RAS2	5518	Fusarium_graminearum	reduced_virulence	3539	297
FGRRES_09421	I1RYH0#PHI:6409#FgCdc11#5518#Fusarium_graminearum#reduced_virulence	759.6	1.2e-220	100	100	100	300	1	384	1	384	384	384	384	I1RYH0	PHI:6409	FgCdc11	5518	Fusarium_graminearum	reduced_virulence	13369	298
FGRRES_04104	I1RJS2#PHI:1015#GzGPB1#5518#Fusarium_graminearum#reduced_virulence	738.8	2e-214	100	100	100	300	1	359	1	359	359	359	359	I1RJS2	PHI:1015	GzGPB1	5518	Fusarium_graminearum	reduced_virulence	7159	300
FGRRES_05447	I1RN81#PHI:3832#Fgcdc42#5518#Fusarium_graminearum#reduced_virulence	400.59	5.6e-113	100	100	100	300	1	195	1	195	195	195	195	I1RN81	PHI:3832	Fgcdc42	5518	Fusarium_graminearum	reduced_virulence	8780	300
FGRRES_05535	I1RNF9#PHI:1012#GzGPA1#5518#Fusarium_graminearum#unaffected_pathogenicity	710.29	7.7e-206	100	100	100	300	1	353	1	353	353	353	353	I1RNF9	PHI:1012	GzGPA1	5518	Fusarium_graminearum	unaffected_pathogenicity	8681	300
FGRRES_06035	I1RPQ7#PHI:6411#FgCdc10#5518#Fusarium_graminearum#unaffected_pathogenicity	681.79	2.8e-197	100	100	100	300	1	338	1	338	338	338	338	I1RPQ7	PHI:6411	FgCdc10	5518	Fusarium_graminearum	unaffected_pathogenicity	9618	300
FGRRES_06860	I1RRW3#PHI:1658#GzCCCH002#5518#Fusarium_graminearum#unaffected_pathogenicity	451.44	3.1e-128	100	100	100	300	1	209	1	209	209	209	209	I1RRW3	PHI:1658	GzCCCH002	5518	Fusarium_graminearum	unaffected_pathogenicity	11603	300
FGRRES_07380	I1RT81#PHI:6410#FgCdc12#5518#Fusarium_graminearum#reduced_virulence	768.07	3.5e-223	100	100	100	300	1	385	1	385	385	385	385	I1RT81	PHI:6410	FgCdc12	5518	Fusarium_graminearum	reduced_virulence	12197	300
FGRRES_08655	I1RWI5#PHI:1590#GzOB030#5518#Fusarium_graminearum#lethal	320.47	5e-89	100	100	100	300	1	157	1	157	157	157	157	I1RWI5	PHI:1590	GzOB030	5518	Fusarium_graminearum	lethal	5283	300
FGRRES_08857	V6RR76#PHI:3831#Fgrac1#5518#Fusarium_graminearum#reduced_virulence	406.76	8e-115	100	100	100	300	1	199	1	199	199	199	199	V6RR76	PHI:3831	Fgrac1	5518	Fusarium_graminearum	reduced_virulence	5522	300
FGRRES_09612	P0C431#PHI:1005__PHI:2327#FgHOG1__HOG1#5518#Fusarium_graminearum#reduced_virulence__unaffected_pathogenicity	725.32	2.3e-210	100	100	100	300	1	357	1	357	357	357	357	P0C431	PHI:1005__PHI:2327	FgHOG1__HOG1	5518	Fusarium_graminearum	reduced_virulence__unaffected_pathogenicity	13108	300
FGRRES_10313	I1S0S6#PHI:1196#(Mgv1)#5518#Fusarium_graminearum#reduced_virulence	857.44	4.8e-250	100	100	100	300	1	416	1	416	416	416	416	I1S0S6	PHI:1196	(Mgv1)	5518	Fusarium_graminearum	reduced_virulence	3762	300
FGRRES_10733	I1S1V9#PHI:1604#GzOB045#5518#Fusarium_graminearum#unaffected_pathogenicity	292.74	9.6e-81	100	100	100	300	1	145	1	145	145	145	145	I1S1V9	PHI:1604	GzOB045	5518	Fusarium_graminearum	unaffected_pathogenicity	10090	300
FGRRES_04068_M	I1RJP0#PHI:3833#Fgrho2#5518#Fusarium_graminearum#reduced_virulence	391.73	2.6e-110	98	100	98	296	1	197	1	199	197	199	199	I1RJP0	PHI:3833	Fgrho2	5518	Fusarium_graminearum	reduced_virulence	7115	296
FGRRES_00132	I1R9J1#PHI:1271#FGSG_00132#5518#Fusarium_graminearum#unaffected_pathogenicity	527.71	4.6e-151	100	100	100	300	1	258	1	258	258	258	258	I1R9J1	PHI:1271	FGSG_00132	5518	Fusarium_graminearum	unaffected_pathogenicity	5676	60
FGRRES_00147	I1R9K3#PHI:1990#GzZC305#5518#Fusarium_graminearum#reduced_virulence	1464.9	0	100	100	100	300	1	722	1	722	722	722	722	I1R9K3	PHI:1990	GzZC305	5518	Fusarium_graminearum	reduced_virulence	3322	32
FGRRES_01503	I1RD16#PHI:2433#FgRgsB#5518#Fusarium_graminearum#reduced_virulence	693.35	9.5e-201	100	100	100	300	1	349	1	349	349	349	349	I1RD16	PHI:2433	FgRgsB	5518	Fusarium_graminearum	reduced_virulence	1822	249
FGRRES_01724	I1RDL5#PHI:1951#GzZC266#5518#Fusarium_graminearum#lethal	1338.55	0	100	100	100	300	1	665	1	665	665	665	665	I1RDL5	PHI:1951	GzZC266	5518	Fusarium_graminearum	lethal	2768	159
FGRRES_01760	I1RDP6#PHI:1950#GzZC265#5518#Fusarium_graminearum#unaffected_pathogenicity	1060.83	3.7e-311	100	100	100	300	1	520	1	520	520	520	520	I1RDP6	PHI:1950	GzZC265	5518	Fusarium_graminearum	unaffected_pathogenicity	8225	49
FGRRES_01984	I1REA2#PHI:1661#GzCCHC001#5518#Fusarium_graminearum#unaffected_pathogenicity	449.9	9.8e-128	100	100	100	300	1	222	1	222	222	222	222	I1REA2	PHI:1661	GzCCHC001	5518	Fusarium_graminearum	unaffected_pathogenicity	13114	47
FGRRES_02398	I1RFC6#PHI:1321#ZEB2#5518#Fusarium_graminearum#unaffected_pathogenicity	661.37	3.8e-191	100	100	100	300	1	332	1	332	332	332	332	I1RFC6	PHI:1321	ZEB2	5518	Fusarium_graminearum	unaffected_pathogenicity	#N/A	#N/A
FGRRES_03390	I1RHX4#PHI:1889#GzZC204#5518#Fusarium_graminearum#unaffected_pathogenicity	580.48	7e-167	100	100	100	300	1	289	1	289	289	289	289	I1RHX4	PHI:1889	GzZC204	5518	Fusarium_graminearum	unaffected_pathogenicity	#N/A	#N/A
FGRRES_03964	I1RJE8#PHI:721#GRS1#5518#Fusarium_graminearum#unaffected_pathogenicity	4015.31	0	100	100	100	300	1	2029	1	2029	2029	2029	2029	I1RJE8	PHI:721	GRS1	5518	Fusarium_graminearum	unaffected_pathogenicity	13609	75
FGRRES_04580	I1RL06#PHI:3697__PHI:3925#FgABC1__FgABC3#5518#Fusarium_graminearum#reduced_virulence	3006.85	0	100	100	100	300	1	1489	1	1489	1489	1489	1489	I1RL06	PHI:3697__PHI:3925	FgABC1__FgABC3	5518	Fusarium_graminearum	reduced_virulence	7686	270
FGRRES_04683	I1RL97#PHI:1862#GzZC177#5518#Fusarium_graminearum#unaffected_pathogenicity	1143.64	0	100	100	100	300	1	559	1	559	559	559	559	I1RL97	PHI:1862	GzZC177	5518	Fusarium_graminearum	unaffected_pathogenicity	8573	109
FGRRES_04803	I1RLK0#PHI:1978#GzZC293#5518#Fusarium_graminearum#lethal	976.08	1.1e-285	100	100	100	300	1	479	1	479	479	479	479	I1RLK0	PHI:1978	GzZC293	5518	Fusarium_graminearum	lethal	#N/A	#N/A
FGRRES_05309	I1RMV9#PHI:1712#GzZC027#5518#Fusarium_graminearum#unaffected_pathogenicity	1294.64	0	100	100	100	300	1	643	1	643	643	643	643	I1RMV9	PHI:1712	GzZC027	5518	Fusarium_graminearum	unaffected_pathogenicity	8947	243
FGRRES_08893	I1RX44#PHI:1496#MAT1-2-1#5518#Fusarium_graminearum#unaffected_pathogenicity	521.16	4.2e-149	100	100	100	300	1	253	1	253	253	253	253	I1RX44	PHI:1496	MAT1-2-1	5518	Fusarium_graminearum	unaffected_pathogenicity	9137	56
FGRRES_08962	I1RXA5#PHI:1522#GzHOMEL026#5518#Fusarium_graminearum#lethal	679.48	1.3e-196	100	100	100	300	1	332	1	332	332	332	332	I1RXA5	PHI:1522	GzHOMEL026	5518	Fusarium_graminearum	lethal	11034	147
FGRRES_09111	I1RXN7#PHI:1761#GzZC076#5518#Fusarium_graminearum#unaffected_pathogenicity	1438.71	0	100	100	100	300	1	716	1	716	716	716	716	I1RXN7	PHI:1761	GzZC076	5518	Fusarium_graminearum	unaffected_pathogenicity	6662	126
FGRRES_09905	I1RZQ3#PHI:1095#FGSG_09905#5518#Fusarium_graminearum#unaffected_pathogenicity	228.79	9.2e-62	100	100	100	300	1	110	1	110	110	110	110	I1RZQ3	PHI:1095	FGSG_09905	5518	Fusarium_graminearum	unaffected_pathogenicity	#N/A	#N/A
FGRRES_10458	I1S160#PHI:1766#GzZC081#5518#Fusarium_graminearum#lethal	989.18	1.3e-289	100	100	100	300	1	496	1	496	496	496	496	I1S160	PHI:1766	GzZC081	5518	Fusarium_graminearum	lethal	2004	46
FGRRES_10546	I1S1E5#PHI:1340#GzbZIP022#5518#Fusarium_graminearum#unaffected_pathogenicity	977.62	3.7e-286	100	100	100	300	1	470	1	470	470	470	470	I1S1E5	PHI:1340	GzbZIP022	5518	Fusarium_graminearum	unaffected_pathogenicity	#N/A	#N/A
FGRRES_08028_M	I1RUX0#PHI:1805#GzZC120#5518#Fusarium_graminearum#reduced_virulence	607.45	5.6e-175	100	100	54	254	1	298	252	549	298	549	298	I1RUX0	PHI:1805	GzZC120	5518	Fusarium_graminearum	reduced_virulence	9538	41
FGRRES_07742	I1RU59#PHI:1279#FGSG_07742#5518#Fusarium_graminearum#unaffected_pathogenicity	1645.17	0	99	99	99	297	1	808	4	811	808	811	808	I1RU59	PHI:1279	FGSG_07742	5518	Fusarium_graminearum	unaffected_pathogenicity	4749	64
FGRRES_10429	I1S134#PHI:1767#GzZC082#5518#Fusarium_graminearum#unaffected_pathogenicity	1261.51	0	99	99	95	293	1	610	28	637	610	637	610	I1S134	PHI:1767	GzZC082	5518	Fusarium_graminearum	unaffected_pathogenicity	3892	191
FGRRES_07589	I1RTS3#PHI:1875#GzZC190#5518#Fusarium_graminearum#unaffected_pathogenicity	967.22	4.9e-283	99	99	99	297	1	466	1	466	466	466	466	I1RTS3	PHI:1875	GzZC190	5518	Fusarium_graminearum	unaffected_pathogenicity	12421	192
FGRRES_03924	I1RJB4#PHI:1705#GzZC020#5518#Fusarium_graminearum#unaffected_pathogenicity	1088.17	0	99	99	96	294	1	545	22	566	545	566	545	I1RJB4	PHI:1705	GzZC020	5518	Fusarium_graminearum	unaffected_pathogenicity	6951	198
FGRRES_04092	I6YDU0#PHI:2907#Cyp51A#5518#Fusarium_graminearum#unaffected_pathogenicity__reduced_virulence	1031.55	2.3e-302	99	99	99	297	1	507	1	507	507	507	507	I6YDU0	PHI:2907	Cyp51A	5518	Fusarium_graminearum	unaffected_pathogenicity__reduced_virulence	7143	279
FGRRES_00332	I1RA15#PHI:446__PHI:2348#TBL1__FTL1_(TBL1)#5518#Fusarium_graminearum#reduced_virulence	1253.04	0	100	99	97	296	3	615	18	630	615	630	613	I1RA15	PHI:446__PHI:2348	TBL1__FTL1_(TBL1)	5518	Fusarium_graminearum	reduced_virulence	481	279
FGRRES_01506_M	I1RD19#PHI:1251#FGSG_01506#5518#Fusarium_graminearum#unaffected_pathogenicity	1073.15	7.4e-315	100	99	99	298	3	528	2	527	528	527	526	I1RD19	PHI:1251	FGSG_01506	5518	Fusarium_graminearum	unaffected_pathogenicity	1825	284
FGRRES_01234	I1RCC9#PHI:3089__PHI:4174#fac1__Fgac1#5518#Fusarium_graminearum#reduced_virulence__unaffected_pathogenicity	4532.24	0	99	99	99	297	1	2279	1	2279	2279	2279	2279	I1RCC9	PHI:3089__PHI:4174	fac1__Fgac1	5518	Fusarium_graminearum	reduced_virulence__unaffected_pathogenicity	1519	290
FGRRES_09991	I1RZY1#PHI:1602#GzOB043#5518#Fusarium_graminearum#unaffected_pathogenicity	1461.82	0	99	99	99	297	1	712	6	717	712	717	712	I1RZY1	PHI:1602	GzOB043	5518	Fusarium_graminearum	unaffected_pathogenicity	3399	291
FGRRES_00671	I1RAX7#PHI:1563#GzOB003#5518#Fusarium_graminearum#unaffected_pathogenicity	318.93	1.5e-88	99	99	96	294	1	157	5	161	157	161	157	I1RAX7	PHI:1563	GzOB003	5518	Fusarium_graminearum	unaffected_pathogenicity	858	294
FGRRES_04626	I1RL45#PHI:1445#GzGATA003#5518#Fusarium_graminearum#unaffected_pathogenicity	389.42	1.3e-109	98	98	98	294	1	200	1	199	200	199	200	I1RL45	PHI:1445	GzGATA003	5518	Fusarium_graminearum	unaffected_pathogenicity	7751	156
FGRRES_05906	Q6WER3#PHI:432__PHI:4212__PHI:4242#FGL1__Fgl1#5518#Fusarium_graminearum#reduced_virulence	694.89	3.3e-201	99	98	98	295	1	345	1	345	349	351	345	Q6WER3	PHI:432__PHI:4212__PHI:4242	FGL1__Fgl1	5518	Fusarium_graminearum	reduced_virulence	9486	271
FGRRES_00196_M	I1R9P3#PHI:1995#GzZC310#5518#Fusarium_graminearum#unaffected_pathogenicity	904.82	2.9e-264	99	98	92	289	6	456	36	486	456	486	451	I1R9P3	PHI:1995	GzZC310	5518	Fusarium_graminearum	unaffected_pathogenicity	280	281
FGRRES_03873_M	I1RIY6#PHI:1841#GzZC156#5518#Fusarium_graminearum#unaffected_pathogenicity	1389.02	0	97	98	98	293	1	696	1	692	696	692	702	I1RIY6	PHI:1841	GzZC156	5518	Fusarium_graminearum	unaffected_pathogenicity	6800	279
FGRRES_08761_M	V6RRH2#PHI:1594#GzOB034#5518#Fusarium_graminearum#unaffected_pathogenicity	1242.64	0	100	98	99	297	1	607	1	607	614	610	607	V6RRH2	PHI:1594	GzOB034	5518	Fusarium_graminearum	unaffected_pathogenicity	5407	293
FGRRES_01891_M	Q9UWF0#PHI:2108#CAM#318829#Magnaporthe_oryzae#loss_of_pathogenicity__reduced_virulence	294.66	2.7e-81	99	98	99	296	2	150	1	149	150	149	149	Q9UWF0	PHI:2108	CAM	318829	Magnaporthe_oryzae	loss_of_pathogenicity__reduced_virulence	2241	296
FGRRES_07187_M	I1RSQ8#PHI:1386#GzC2H049#5518#Fusarium_graminearum#unaffected_pathogenicity	1296.95	0	99	98	99	296	7	620	2	615	620	615	614	I1RSQ8	PHI:1386	GzC2H049	5518	Fusarium_graminearum	unaffected_pathogenicity	#N/A	#N/A
FGRRES_10740	H9B3V9#PHI:3669#VdATG8#27337#Verticillium_dahliae#unaffected_pathogenicity	233.42	4.5e-63	98	97	95	290	1	117	1	117	118	121	117	H9B3V9	PHI:3669	VdATG8	27337	Verticillium_dahliae	unaffected_pathogenicity	10097	270
FGRRES_03686_M	I1RIP4#PHI:3038#FgERG5B#5518#Fusarium_graminearum#reduced_virulence	1063.52	5.9e-312	99	97	99	295	1	524	1	524	534	525	524	I1RIP4	PHI:3038	FgERG5B	5518	Fusarium_graminearum	reduced_virulence	6686	276
FGRRES_10003_M	I1RZZ3#PHI:2728#FgERG4#5518#Fusarium_graminearum#reduced_virulence	1277.31	0	100	97	99	296	1	593	1	593	606	596	593	I1RZZ3	PHI:2728	FgERG4	5518	Fusarium_graminearum	reduced_virulence	3414	283
FGRRES_07433_M	I1RTD1#PHI:1645#GzWing017#5518#Fusarium_graminearum#unaffected_pathogenicity	1661.35	0	100	97	100	297	26	867	1	842	867	842	842	I1RTD1	PHI:1645	GzWing017	5518	Fusarium_graminearum	unaffected_pathogenicity	12259	289
FGRRES_03146_M	I1RHA1#PHI:1270#FGSG_03146#5518#Fusarium_graminearum#unaffected_pathogenicity	581.64	3.2e-167	100	97	96	293	1	285	1	285	291	295	285	I1RHA1	PHI:1270	FGSG_03146	5518	Fusarium_graminearum	unaffected_pathogenicity	5676	68
FGRRES_09739_M	I1RZC6#PHI:1088#FGSG_09759#5518#Fusarium_graminearum#unaffected_pathogenicity	817.38	5.6e-238	100	96	94	290	1	410	1	410	427	435	410	I1RZC6	PHI:1088	FGSG_09759	5518	Fusarium_graminearum	unaffected_pathogenicity	12944	257
FGRRES_10762_M	I1S1Y4#PHI:1498#GzHMG030#5518#Fusarium_graminearum#lethal	1235.32	0	100	96	99	295	23	643	2	622	643	622	621	I1S1Y4	PHI:1498	GzHMG030	5518	Fusarium_graminearum	lethal	10121	250
FGRRES_06550_M	I1RR41#PHI:6186#FgCHS8#5518#Fusarium_graminearum#reduced_virulence	1341.64	0	100	96	100	296	22	668	1	647	668	647	647	I1RR41	PHI:6186	FgCHS8	5518	Fusarium_graminearum	reduced_virulence	11226	291
FGRRES_06822	A0A0D2XDM3#PHI:4724#gls1#5507#Fusarium_oxysporum#unaffected_pathogenicity	1406.73	0	96	96	96	288	1	704	1	705	704	705	705	A0A0D2XDM3	PHI:4724	gls1	5507	Fusarium_oxysporum	unaffected_pathogenicity	11564	297
FGRRES_05141	G4MYS1#PHI:4736#MoYpt7#318829#Magnaporthe_oryzae#loss_of_pathogenicity	395.59	1.9e-111	95	95	95	285	1	205	1	205	205	205	205	G4MYS1	PHI:4736	MoYpt7	318829	Magnaporthe_oryzae	loss_of_pathogenicity	9150	297
FGRRES_06209	Q96VL3#PHI:339#CLPT1#290576#Colletotrichum_lindemuthianum#reduced_virulence	385.96	1.5e-108	95	95	95	285	1	203	1	202	203	202	203	Q96VL3	PHI:339	CLPT1	290576	Colletotrichum_lindemuthianum	reduced_virulence	9823	300
FGRRES_05894	W7M5P0#PHI:2916#Ppr2#117187#Fusarium_verticillioides#unaffected_pathogenicity	1264.98	0	94	95	94	283	1	655	1	658	655	658	658	W7M5P0	PHI:2916	Ppr2	117187	Fusarium_verticillioides	unaffected_pathogenicity	9471	294
FGRRES_01421	Q8TGD1#PHI:254#FOW1#5507#Fusarium_oxysporum#reduced_virulence	609.37	1.6e-175	94	94	93	281	2	317	3	318	317	318	316	Q8TGD1	PHI:254	FOW1	5507	Fusarium_oxysporum	reduced_virulence	1733	288
FGRRES_06168_M	I1RQ34#PHI:1377#GzC2H040#5518#Fusarium_graminearum#unaffected_pathogenicity	2040.77	0	100	94	100	294	63	1042	1	980	1042	980	980	I1RQ34	PHI:1377	GzC2H040	5518	Fusarium_graminearum	unaffected_pathogenicity	9778	276
FGRRES_09530_M	P41388#PHI:820#beta-tubulin#5025#Venturia_inaequalis#chemistry_target:_resistance_to_chemical	865.53	1.9e-252	94	94	94	282	1	446	1	447	446	447	447	P41388	PHI:820	beta-tubulin	5025	Venturia_inaequalis	chemistry_target:_resistance_to_chemical	13202	297
FGRRES_00950_M	I1RBM2#PHI:2395#GzSYN1#5518#Fusarium_graminearum#reduced_virulence	737.26	6.8e-214	100	94	98	292	21	397	5	381	397	381	377	I1RBM2	PHI:2395	GzSYN1	5518	Fusarium_graminearum	reduced_virulence	1189	284
FGRRES_01964	Q873Z8#PHI:285#CHSV#5507#Fusarium_oxysporum#loss_of_pathogenicity__increased_virulence_(hypervirulence)	3539.2	0	94	94	94	282	1	1864	1	1863	1864	1863	1865	Q873Z8	PHI:285	CHSV	5507	Fusarium_oxysporum	loss_of_pathogenicity__increased_virulence_(hypervirulence)	2331	294
FGRRES_07751_M	I1RU67#PHI:1392#GzC2H055#5518#Fusarium_graminearum#unaffected_pathogenicity	1197.19	0	100	94	100	294	38	619	1	582	619	582	582	I1RU67	PHI:1392	GzC2H055	5518	Fusarium_graminearum	unaffected_pathogenicity	6169	117
FGRRES_09778	N4VQQ5#PHI:3280#CoRAS1#5465#Colletotrichum_orbiculare#lethal	414.46	4.4e-117	94	93	93	280	5	216	3	214	216	214	212	N4VQQ5	PHI:3280	CoRAS1	5465	Colletotrichum_orbiculare	lethal	12926	293
FGRRES_09457	W7LS89#PHI:6262#FUG1#117187#Fusarium_verticillioides#reduced_virulence	1029.24	1.3e-301	92	93	93	278	1	562	1	561	562	561	564	W7LS89	PHI:6262	FUG1	117187	Fusarium_verticillioides	reduced_virulence	13287	294
FGRRES_09704	A0A0D2XWJ8#PHI:4727#gdb1#5507#Fusarium_oxysporum#unaffected_pathogenicity__reduced_virulence	3017.64	0	93	93	93	279	1	1553	1	1556	1553	1556	1556	A0A0D2XWJ8	PHI:4727	gdb1	5507	Fusarium_oxysporum	unaffected_pathogenicity__reduced_virulence	13010	285
FGRRES_09724_M	I1RZ94#PHI:1649#GzWing021#5518#Fusarium_graminearum#unaffected_pathogenicity	565.07	3.1e-162	100	92	100	292	22	296	1	275	296	275	275	I1RZ94	PHI:1649	GzWing021	5518	Fusarium_graminearum	unaffected_pathogenicity	12988	270
FGRRES_02729	Q5YCW8#PHI:337#CHS7#5507#Fusarium_oxysporum#reduced_virulence	627.48	6.1e-181	92	92	92	276	1	334	1	334	334	334	334	Q5YCW8	PHI:337	CHS7	5507	Fusarium_oxysporum	reduced_virulence	3180	291
FGRRES_00080	K3VCL0#PHI:4601#FDB2#101028#Fusarium_pseudograminearum#reduced_virulence	671.39	3.8e-194	92	92	92	276	1	343	1	343	343	343	343	K3VCL0	PHI:4601	FDB2	101028	Fusarium_pseudograminearum	reduced_virulence	73	282
FGRRES_03541	F6MFB4#PHI:2704#Tri12#5518#Fusarium_graminearum#reduced_virulence	1138.25	0	100	92	99	291	25	599	1	575	623	576	575	F6MFB4	PHI:2704	Tri12	5518	Fusarium_graminearum	reduced_virulence	6535	218
FGRRES_05716_M	I1RNX2#PHI:1894#GzZC209#5518#Fusarium_graminearum#unaffected_pathogenicity	1048.88	1.6e-307	99	91	93	283	45	565	35	555	565	555	521	I1RNX2	PHI:1894	GzZC209	5518	Fusarium_graminearum	unaffected_pathogenicity	9266	239
FGRRES_03294_M	I1RHN3#PHI:1905#GzZC220#5518#Fusarium_graminearum#unaffected_pathogenicity	1204.89	0	94	91	93	278	26	659	14	646	659	646	638	I1RHN3	PHI:1905	GzZC220	5518	Fusarium_graminearum	unaffected_pathogenicity	6234	267
FGRRES_00639	Q4WKG5#PHI:2530#TUB1#746128#Aspergillus_fumigatus#lethal__loss_of_pathogenicity	849.35	1.4e-247	91	91	91	273	1	449	1	448	449	448	449	Q4WKG5	PHI:2530	TUB1	746128	Aspergillus_fumigatus	lethal__loss_of_pathogenicity	819	297
FGRRES_06631_M	Q86ZP4#PHI:304#GzCPS1#5518#Fusarium_graminearum#reduced_virulence	3434.04	0	99	91	99	289	167	1858	1	1692	1858	1692	1692	Q86ZP4	PHI:304	GzCPS1	5518	Fusarium_graminearum	reduced_virulence	11340	291
FGRRES_09870	B0Y4S0#PHI:4677#AfcpcB#746128#Aspergillus_fumigatus#reduced_virulence	603.98	6.7e-174	90	90	90	270	1	316	1	316	316	316	316	B0Y4S0	PHI:4677	AfcpcB	746128	Aspergillus_fumigatus	reduced_virulence	3264	297
FGRRES_02153_M	I1REQ8#PHI:1281#FGSG_02153#5518#Fusarium_graminearum#unaffected_pathogenicity	1390.17	0	99	90	95	284	67	744	32	709	744	709	678	I1REQ8	PHI:1281	FGSG_02153	5518	Fusarium_graminearum	unaffected_pathogenicity	4749	59
FGRRES_01241_M	J4UI12#PHI:3271#ARSEF_2860#176275#Beauveria_bassiana#reduced_virulence	474.55	5e-135	90	88	87	265	1	266	1	264	273	276	266	J4UI12	PHI:3271	ARSEF_2860	176275	Beauveria_bassiana	reduced_virulence	1526	293
FGRRES_02471	Q876Z6#PHI:375#REN1#5507#Fusarium_oxysporum#unaffected_pathogenicity	1327	0	88	88	88	264	1	727	1	723	728	724	728	Q876Z6	PHI:375	REN1	5507	Fusarium_oxysporum	unaffected_pathogenicity	2881	288
FGRRES_09848	A0A0D2XVZ5#PHI:5236#Dnj1#5507#Fusarium_oxysporum#reduced_virulence	921	4.6e-269	87	88	88	263	1	521	1	521	521	521	524	A0A0D2XVZ5	PHI:5236	Dnj1	5507	Fusarium_oxysporum	reduced_virulence	12848	288
FGRRES_02787_M	I1RGC8#PHI:1838#GzZC153#5518#Fusarium_graminearum#unaffected_pathogenicity	1256.89	0	100	87	97	284	91	721	16	646	721	646	631	I1RGC8	PHI:1838	GzZC153	5518	Fusarium_graminearum	unaffected_pathogenicity	5666	284
FGRRES_04170_M	I1RJY6#PHI:1707#GzZC022#5518#Fusarium_graminearum#unaffected_pathogenicity	1422.14	0	99	86	90	275	108	818	72	782	818	782	711	I1RJY6	PHI:1707	GzZC022	5518	Fusarium_graminearum	unaffected_pathogenicity	7233	260
FGRRES_07693_M	I1RU19#PHI:1886#GzZC201#5518#Fusarium_graminearum#unaffected_pathogenicity	967.99	3.5e-283	99	86	99	284	1	477	1	477	550	477	477	I1RU19	PHI:1886	GzZC201	5518	Fusarium_graminearum	unaffected_pathogenicity	12654	288
FGRRES_10200	G4N4N6#PHI:4616#MoSFA1#318829#Magnaporthe_oryzae#reduced_virulence	682.56	1.9e-197	86	85	86	257	1	378	1	379	384	381	379	G4N4N6	PHI:4616	MoSFA1	318829	Magnaporthe_oryzae	reduced_virulence	3640	294
FGRRES_00739	Q2PEP0#PHI:576#NoxA#35717#Epichloe_festucae#enhanced_antagonism	1028.08	2.9e-301	85	85	85	255	1	557	1	557	557	557	557	Q2PEP0	PHI:576	NoxA	35717	Epichloe_festucae	enhanced_antagonism	943	297
FGRRES_08446_M	J4W8U0#PHI:6280#bmiro#176275#Beauveria_bassiana#reduced_virulence	1108.21	0	85	85	85	255	1	626	1	626	627	627	626	J4W8U0	PHI:6280	bmiro	176275	Beauveria_bassiana	reduced_virulence	5047	291
FGRRES_00871	J5K974#PHI:6470#Trr1#176275#Beauveria_bassiana#unaffected_pathogenicity	558.53	3.4e-160	86	84	86	256	1	321	1	321	330	321	321	J5K974	PHI:6470	Trr1	176275	Beauveria_bassiana	unaffected_pathogenicity	1093	294
FGRRES_10807	Q2PEN8#PHI:577#NoxB#35717#Epichloe_festucae#unaffected_pathogenicity	1044.65	3.1e-306	86	84	84	254	9	574	13	575	574	575	566	Q2PEN8	PHI:577	NoxB	35717	Epichloe_festucae	unaffected_pathogenicity	10170	297
FGRRES_00421	G4NCL5#PHI:877#MGG_00383#318829#Magnaporthe_oryzae#reduced_virulence	696.81	1e-201	88	84	86	258	19	402	11	394	402	394	384	G4NCL5	PHI:877	MGG_00383	318829	Magnaporthe_oryzae	reduced_virulence	587	294
FGRRES_01199	E9R5E2#PHI:2513#GFA1#746128#Aspergillus_fumigatus#lethal__loss_of_pathogenicity	1144.8	0	83	83	82	248	1	689	11	694	689	694	690	E9R5E2	PHI:2513	GFA1	746128	Aspergillus_fumigatus	lethal__loss_of_pathogenicity	1477	290
FGRRES_07812_M	I1RUC3#PHI:1286#FGSG_07812#5518#Fusarium_graminearum#unaffected_pathogenicity	1323.92	0	100	83	87	270	1	641	1	641	771	731	641	I1RUC3	PHI:1286	FGSG_07812	5518	Fusarium_graminearum	unaffected_pathogenicity	#N/A	#N/A
FGRRES_04888_M	I1RLS0#PHI:1957#GzZC272#5518#Fusarium_graminearum#unaffected_pathogenicity	1794.25	0	100	82	100	282	192	1068	1	877	1068	877	877	I1RLS0	PHI:1957	GzZC272	5518	Fusarium_graminearum	unaffected_pathogenicity	8289	275
FGRRES_04203_M	I1RK16#PHI:1833#GzZC148#5518#Fusarium_graminearum#unaffected_pathogenicity	1201.42	0	100	82	95	277	131	728	31	628	728	628	598	I1RK16	PHI:1833	GzZC148	5518	Fusarium_graminearum	unaffected_pathogenicity	7268	260
FGRRES_07952_M	I1RUQ2#PHI:1397#GzC2H060#5518#Fusarium_graminearum#unaffected_pathogenicity	246.9	6e-67	100	82	100	282	27	145	1	119	145	119	119	I1RUQ2	PHI:1397	GzC2H060	5518	Fusarium_graminearum	unaffected_pathogenicity	12811	268
FGRRES_00777_M	Q6WP53#PHI:277#BCP1#40559#Botrytis_cinerea#reduced_virulence	306.99	7.4e-85	81	81	65	227	1	180	43	223	180	223	181	Q6WP53	PHI:277	BCP1	40559	Botrytis_cinerea	reduced_virulence	984	252
FGRRES_09896	P0CT06#PHI:305#ICL1#318829#Magnaporthe_oryzae#reduced_virulence	906.75	9.5e-265	81	81	80	242	1	545	1	546	546	547	546	P0CT06	PHI:305	ICL1	318829	Magnaporthe_oryzae	reduced_virulence	3293	288
FGRRES_06051	G4NHF4#PHI:2172#TPS1#318829#Magnaporthe_oryzae#loss_of_pathogenicity	874.39	5.1e-255	82	81	82	245	7	525	5	527	534	529	527	G4NHF4	PHI:2172	TPS1	318829	Magnaporthe_oryzae	loss_of_pathogenicity	9636	297
FGRRES_09815	Q6QIY0#PHI:2382#Upa2#5270#Ustilago_maydis#unaffected_pathogenicity	578.94	2.4e-166	88	81	86	255	30	328	8	306	328	306	299	Q6QIY0	PHI:2382	Upa2	5270	Ustilago_maydis	unaffected_pathogenicity	12886	300
FGRRES_09873	G4MRB4#PHI:4491#SHM#318829#Magnaporthe_oryzae#reduced_virulence	835.87	1.9e-243	80	80	80	240	1	515	1	513	518	516	517	G4MRB4	PHI:4491	SHM	318829	Magnaporthe_oryzae	reduced_virulence	3267	289
FGRRES_06833_M	D9J222#PHI:2453#Snt2#5507#Fusarium_oxysporum#reduced_virulence	2611.25	0	80	80	82	242	5	1590	1	1567	1590	1567	1604	D9J222	PHI:2453	Snt2	5507	Fusarium_oxysporum	reduced_virulence	11574	279
FGRRES_03485_M	I1RI60#PHI:1949#GzZC264#5518#Fusarium_graminearum#lethal	724.16	6.8e-210	100	79	97	276	1	350	1	350	441	358	350	I1RI60	PHI:1949	GzZC264	5518	Fusarium_graminearum	lethal	6478	243
FGRRES_08900	Q51LD2#PHI:2071#Moatg3#318829#Magnaporthe_oryzae#loss_of_pathogenicity	560.84	7.4e-161	78	79	79	236	1	349	1	350	349	350	353	Q51LD2	PHI:2071	Moatg3	318829	Magnaporthe_oryzae	loss_of_pathogenicity	5571	294
FGRRES_08700	Q5J4D6#PHI:365__PHI:2267#MLS1__Mls1#13684#Parastagonospora_nodorum#loss_of_pathogenicity	890.57	7e-260	79	79	79	237	2	542	3	543	542	543	541	Q5J4D6	PHI:365__PHI:2267	MLS1__Mls1	13684	Parastagonospora_nodorum	loss_of_pathogenicity	5338	297
FGRRES_06847	J5K8Q8#PHI:3270#ARSEF_2860#176275#Beauveria_bassiana#reduced_virulence	392.12	3.2e-110	76	78	75	229	1	272	1	277	272	283	281	J5K8Q8	PHI:3270	ARSEF_2860	176275	Beauveria_bassiana	reduced_virulence	11589	298
FGRRES_09643	G4MZY1#PHI:2034#MFP1#318829#Magnaporthe_oryzae#reduced_virulence	1449.49	0	78	78	78	234	1	891	1	895	899	896	895	G4MZY1	PHI:2034	MFP1	318829	Magnaporthe_oryzae	reduced_virulence	13073	288
FGRRES_06282	G4NC97#PHI:3976#MoIlv6#318829#Magnaporthe_oryzae#loss_of_pathogenicity	459.53	2e-130	77	78	77	232	3	312	5	316	312	316	313	G4NC97	PHI:3976	MoIlv6	318829	Magnaporthe_oryzae	loss_of_pathogenicity	9905	291
FGRRES_05087	G4MVC4#PHI:5082#MoAcat1#318829#Magnaporthe_oryzae#reduced_virulence	676.78	1.2e-195	82	78	77	237	23	430	26	433	430	433	408	G4MVC4	PHI:5082	MoAcat1	318829	Magnaporthe_oryzae	reduced_virulence	9208	291
FGRRES_09150_M	I1RXS5#PHI:1276#FGSG_09150#5518#Fusarium_graminearum#unaffected_pathogenicity	1534.24	0	100	77	75	252	1	754	1	754	977	993	754	I1RXS5	PHI:1276	FGSG_09150	5518	Fusarium_graminearum	unaffected_pathogenicity	13644	108
FGRRES_02460	G4NI28#PHI:2100#Spf1#318829#Magnaporthe_oryzae#reduced_virulence__loss_of_pathogenicity	2059.65	0	78	77	76	231	4	1310	9	1315	1316	1331	1311	G4NI28	PHI:2100	Spf1	318829	Magnaporthe_oryzae	reduced_virulence__loss_of_pathogenicity	2869	291
FGRRES_05805	P32964#PHI:143#CHT#5563#Gloeocercospora_sorghi#unaffected_pathogenicity	573.93	8.6e-165	79	77	75	231	1	347	1	349	355	368	349	P32964	PHI:143	CHT	5563	Gloeocercospora_sorghi	unaffected_pathogenicity	9367	294
FGRRES_04400	O42825#PHI:270#RHO1#5476#Candida_albicans#loss_of_pathogenicity	307.38	6.4e-85	78	77	76	231	2	195	6	198	195	198	194	O42825	PHI:270	RHO1	5476	Candida_albicans	loss_of_pathogenicity	7496	300
FGRRES_06922	G4N3J5#PHI:5306#MoSKP1#318829#Magnaporthe_oryzae#loss_of_pathogenicity	274.63	3.6e-75	80	77	77	234	8	169	7	168	169	168	162	G4N3J5	PHI:5306	MoSKP1	318829	Magnaporthe_oryzae	loss_of_pathogenicity	11670	285
FGRRES_07370	J5K093#PHI:3096#Ktr4#176275#Beauveria_bassiana#reduced_virulence	689.49	1.6e-199	77	77	77	231	1	393	1	393	394	394	393	J5K093	PHI:3096	Ktr4	176275	Beauveria_bassiana	reduced_virulence	12185	291
FGRRES_09075_M	I1RXK4#PHI:1823#GzZC138#5518#Fusarium_graminearum#unaffected_pathogenicity	855.51	2.5e-249	100	77	100	277	122	538	1	417	538	417	417	I1RXK4	PHI:1823	GzZC138	5518	Fusarium_graminearum	unaffected_pathogenicity	13713	253
FGRRES_10327	Q8TFN6#PHI:1054#CgCHSI#31870#Colletotrichum_graminicola#unaffected_pathogenicity	1377.07	0	75	76	76	227	1	898	1	899	898	899	909	Q8TFN6	PHI:1054	CgCHSI	31870	Colletotrichum_graminicola	unaffected_pathogenicity	3776	286
FGRRES_01535	G4MTN1#PHI:6348#MoPmt2#318829#Magnaporthe_oryzae#reduced_virulence	1221.07	0	76	76	76	228	3	741	2	743	741	743	747	G4MTN1	PHI:6348	MoPmt2	318829	Magnaporthe_oryzae	reduced_virulence	1855	294
FGRRES_04117	H6ULV1#PHI:5450#gdh2#474922#Colletotrichum_gloeosporioides#unaffected_pathogenicity__reduced_virulence	1632.46	0	77	76	76	229	14	1038	19	1043	1049	1044	1027	H6ULV1	PHI:5450	gdh2	474922	Colletotrichum_gloeosporioides	unaffected_pathogenicity__reduced_virulence	7173	292
FGRRES_06611_M	P53376#PHI:823#beta-tubulin#914237#Rhynchosporium_commune#chemistry_target:_resistance_to_chemical	729.94	1.3e-211	77	76	76	229	1	446	1	446	447	447	446	P53376	PHI:823	beta-tubulin	914237	Rhynchosporium_commune	chemistry_target:_resistance_to_chemical	11308	297
FGRRES_06098_M	G4MTK2#PHI:5232#MoARG1#318829#Magnaporthe_oryzae#loss_of_pathogenicity	668.69	3.1e-193	76	76	76	228	1	415	1	415	415	415	415	G4MTK2	PHI:5232	MoARG1	318829	Magnaporthe_oryzae	loss_of_pathogenicity	9691	289
FGRRES_04864	Q00845#PHI:180#PELD#140110#Nectria_haematococca#reduced_virulence	397.13	8e-112	75	76	75	226	1	231	1	233	231	233	233	Q00845	PHI:180	PELD	140110	Nectria_haematococca	reduced_virulence	8162	279
FGRRES_06203	Q4X132#PHI:2548#KRR1#746128#Aspergillus_fumigatus#lethal	503.06	1.6e-143	75	75	67	217	1	320	1	320	320	358	320	Q4X132	PHI:2548	KRR1	746128	Aspergillus_fumigatus	lethal	9816	273
FGRRES_06150	G4N178#PHI:2153__PHI:2356#MoHyr1__MoHYR1#318829#Magnaporthe_oryzae#reduced_virulence	283.49	7.9e-78	75	75	75	225	1	170	1	171	171	172	171	G4N178	PHI:2153__PHI:2356	MoHyr1__MoHYR1	318829	Magnaporthe_oryzae	reduced_virulence	9759	294
FGRRES_04479	I1V1W1#PHI:6207#BbCyp6#176275#Beauveria_bassiana#reduced_virulence	719.92	1.4e-208	75	75	76	226	1	482	1	480	485	481	488	I1V1W1	PHI:6207	BbCyp6	176275	Beauveria_bassiana	reduced_virulence	7589	286
FGRRES_02714	J5JEX5#PHI:3097#Kre2/Mnt1#176275#Beauveria_bassiana#reduced_virulence	786.18	1.7e-228	73	75	75	223	1	504	1	503	505	503	514	J5JEX5	PHI:3097	Kre2/Mnt1	176275	Beauveria_bassiana	reduced_virulence	3161	292
FGRRES_09895	O42622#PHI:123__PHI:775__PHI:794#PTH9_(NTH1)__MGG_09471#318829#Magnaporthe_oryzae#reduced_virulence	1173.69	0	75	75	75	225	3	736	4	736	738	736	736	O42622	PHI:123__PHI:775__PHI:794	PTH9_(NTH1)__MGG_09471	318829	Magnaporthe_oryzae	reduced_virulence	3292	297
FGRRES_09572	G4MV96#PHI:3823#MET13#318829#Magnaporthe_oryzae#loss_of_pathogenicity	999.58	1.2e-292	75	75	74	224	1	616	6	622	616	631	620	G4MV96	PHI:3823	MET13	318829	Magnaporthe_oryzae	loss_of_pathogenicity	13154	291
FGRRES_08714_M	Q5A5Q8#PHI:6076#RPS41#5476#Candida_albicans#reduced_virulence	418.31	4e-118	75	75	74	224	1	256	1	258	261	262	258	Q5A5Q8	PHI:6076	RPS41	5476	Candida_albicans	reduced_virulence	5356	294
FGRRES_09321	G4N745#PHI:5083#MoAcat2#318829#Magnaporthe_oryzae#reduced_virulence	588.19	5.1e-169	75	75	74	224	4	396	5	401	396	401	397	G4N745	PHI:5083	MoAcat2	318829	Magnaporthe_oryzae	reduced_virulence	13446	294
FGRRES_09908	Q9C1C2#PHI:231#RPK1#5462#Colletotrichum_lagenarium#loss_of_pathogenicity	604.36	6.9e-174	76	75	77	228	5	396	2	389	399	391	394	Q9C1C2	PHI:231	RPK1	5462	Colletotrichum_lagenarium	loss_of_pathogenicity	3306	294
FGRRES_01591	G4MQZ2#PHI:2038#Mir1#318829#Magnaporthe_oryzae#unaffected_pathogenicity	446.82	1.2e-126	82	75	70	227	25	290	43	308	291	309	266	G4MQZ2	PHI:2038	Mir1	318829	Magnaporthe_oryzae	unaffected_pathogenicity	1920	269
FGRRES_05149	G4NGP6#PHI:2097#Neo1#318829#Magnaporthe_oryzae#loss_of_pathogenicity	1842.78	0	72	74	73	219	3	1302	2	1322	1304	1324	1331	G4NGP6	PHI:2097	Neo1	318829	Magnaporthe_oryzae	loss_of_pathogenicity	9139	291
FGRRES_05316	Q4WUA3#PHI:2532#HEM15#746128#Aspergillus_fumigatus#lethal	626.32	1.8e-180	76	74	72	222	11	415	18	422	419	428	407	Q4WUA3	PHI:2532	HEM15	746128	Aspergillus_fumigatus	lethal	8940	294
FGRRES_08777_M	F5B5Y4#PHI:6206#BbCypC#176275#Beauveria_bassiana#unaffected_pathogenicity	275.79	1.6e-75	78	74	77	229	8	168	1	161	169	163	161	F5B5Y4	PHI:6206	BbCypC	176275	Beauveria_bassiana	unaffected_pathogenicity	5424	287
FGRRES_03208_M	W7N2B4#PHI:3381#FVEG_12533#117187#Fusarium_verticillioides#unaffected_pathogenicity	852.05	2.9e-248	72	73	69	214	5	560	9	576	562	593	568	W7N2B4	PHI:3381	FVEG_12533	117187	Fusarium_verticillioides	unaffected_pathogenicity	6137	253
FGRRES_04121	J4UPL6#PHI:5394#mas5#176275#Beauveria_bassiana#loss_of_pathogenicity	660.6	9e-191	74	73	74	221	8	433	9	427	433	427	426	J4UPL6	PHI:5394	mas5	176275	Beauveria_bassiana	loss_of_pathogenicity	7177	291
FGRRES_06733	O60038#PHI:1034#Cpcat1#5111#Claviceps_purpurea#unaffected_pathogenicity	1084.71	0	74	73	73	220	10	715	11	714	716	716	709	O60038	PHI:1034	Cpcat1	5111	Claviceps_purpurea	unaffected_pathogenicity	11466	279
FGRRES_06460_M	I1RQV9#PHI:1840#GzZC155#5518#Fusarium_graminearum#unaffected_pathogenicity	966.45	1.2e-282	95	73	82	250	75	577	65	566	653	582	503	I1RQV9	PHI:1840	GzZC155	5518	Fusarium_graminearum	unaffected_pathogenicity	11134	258
FGRRES_07404_M	G4MNE6#PHI:2109#CNB#318829#Magnaporthe_oryzae#reduced_virulence__loss_of_pathogenicity	325.48	2.8e-90	94	73	94	261	51	224	1	174	224	174	174	G4MNE6	PHI:2109	CNB	318829	Magnaporthe_oryzae	reduced_virulence__loss_of_pathogenicity	12228	272
FGRRES_07575_M	I1RTR1#PHI:1702#GzZC017#5518#Fusarium_graminearum#unaffected_pathogenicity	1003.82	7.5e-294	100	72	73	245	191	690	179	678	690	678	500	I1RTR1	PHI:1702	GzZC017	5518	Fusarium_graminearum	unaffected_pathogenicity	12406	220
FGRRES_02890	Q99174#PHI:2849#cutA#169388#Fusarium_solani#unaffected_pathogenicity	335.49	2.8e-93	73	72	71	216	1	225	1	225	227	230	225	Q99174	PHI:2849	cutA	169388	Fusarium_solani	unaffected_pathogenicity	5774	297
FGRRES_08985	G4MXG4#PHI:2095#Calcium-transporting_ATPase_3#318829#Magnaporthe_oryzae#reduced_virulence	1526.53	0	72	72	70	214	11	1062	16	1071	1069	1094	1060	G4MXG4	PHI:2095	Calcium-transporting_ATPase_3	318829	Magnaporthe_oryzae	reduced_virulence	13866	282
FGRRES_01086	G4MMK2#PHI:3975#MoIlv2#318829#Magnaporthe_oryzae#loss_of_pathogenicity	983.4	1e-287	72	72	72	216	8	681	7	682	682	682	684	G4MMK2	PHI:3975	MoIlv2	318829	Magnaporthe_oryzae	loss_of_pathogenicity	1358	291
FGRRES_06184	Q4WGR1#PHI:2541#OLE1#746128#Aspergillus_fumigatus#lethal	755.75	2.3e-219	77	72	75	224	32	475	15	456	475	456	444	Q4WGR1	PHI:2541	OLE1	746128	Aspergillus_fumigatus	lethal	9796	297
FGRRES_01924_M	A7F6V9#PHI:2911#Ss-pth2#5180#Sclerotinia_sclerotiorum#reduced_virulence	1012.29	2e-296	78	72	74	224	47	657	36	646	657	646	611	A7F6V9	PHI:2911	Ss-pth2	5180	Sclerotinia_sclerotiorum	reduced_virulence	2278	280
FGRRES_04123	A0JC82#PHI:578#NoxR#35717#Epichloe_festucae#enhanced_antagonism	686.03	2.4e-198	69	71	69	209	1	509	1	519	509	519	520	A0JC82	PHI:578	NoxR	35717	Epichloe_festucae	enhanced_antagonism	7179	295
FGRRES_03908	G8AA67#PHI:2476#CcpelA#27358#Colletotrichum_coccodes#increased_virulence_(hypervirulence)__reduced_virulence	476.86	1.3e-135	71	71	71	213	1	324	1	325	324	325	325	G8AA67	PHI:2476	CcpelA	27358	Colletotrichum_coccodes	increased_virulence_(hypervirulence)__reduced_virulence	6934	282
FGRRES_07473	Q8J2P6#PHI:317#RHBA#746128#Aspergillus_fumigatus#reduced_virulence	276.94	8.5e-76	72	71	71	214	3	186	4	187	186	187	184	Q8J2P6	PHI:317	RHBA	746128	Aspergillus_fumigatus	reduced_virulence	12304	300
FGRRES_10881_M	B0XTA5#PHI:2293#cycA#746128#Aspergillus_fumigatus#reduced_virulence	166.39	5e-43	76	70	31	177	4	100	66	162	105	235	97	B0XTA5	PHI:2293	cycA	746128	Aspergillus_fumigatus	reduced_virulence	10251	268
FGRRES_10782	Q8NJS2#PHI:697#ugt51E1#5022#Leptosphaeria_maculans#unaffected_pathogenicity	572.39	2.9e-164	70	70	70	210	1	396	1	397	396	397	399	Q8NJS2	PHI:697	ugt51E1	5022	Leptosphaeria_maculans	unaffected_pathogenicity	10144	256
FGRRES_01905	G4N1P8#PHI:5440#ABA4#318829#Magnaporthe_oryzae#reduced_virulence	352.83	1.9e-98	69	70	65	204	1	248	18	269	248	269	252	G4N1P8	PHI:5440	ABA4	318829	Magnaporthe_oryzae	reduced_virulence	2255	279
FGRRES_05689	B9DR51#PHI:1133#Lmepi#5022#Leptosphaeria_maculans#loss_of_pathogenicity	529.25	2.6e-151	69	70	69	208	1	371	1	374	372	374	374	B9DR51	PHI:1133	Lmepi	5022	Leptosphaeria_maculans	loss_of_pathogenicity	8502	289
FGRRES_05095	E2GL14#PHI:2334#BcNma#40559#Botrytis_cinerea#reduced_virulence	1489.94	0	70	70	69	209	2	1008	5	1007	1012	1028	1009	E2GL14	PHI:2334	BcNma	40559	Botrytis_cinerea	reduced_virulence	9200	288
FGRRES_00296	G4MU34#PHI:3257#MoIlv1#318829#Magnaporthe_oryzae#reduced_virulence	845.11	3.6e-246	74	70	64	208	27	579	69	621	581	634	555	G4MU34	PHI:3257	MoIlv1	318829	Magnaporthe_oryzae	reduced_virulence	440	294
FGRRES_07266	Q1L2E2#PHI:595__PHI:2248#ALS1__Als1#13684#Parastagonospora_nodorum#reduced_virulence__loss_of_pathogenicity	867.07	9.6e-253	69	70	70	209	1	618	1	619	619	619	626	Q1L2E2	PHI:595__PHI:2248	ALS1__Als1	13684	Parastagonospora_nodorum	reduced_virulence__loss_of_pathogenicity	12061	294
FGRRES_00655	Q0U2A0#PHI:2255#Abd1#13684#Parastagonospora_nodorum#unaffected_pathogenicity	554.67	5.8e-159	72	70	71	213	11	375	6	371	375	371	367	Q0U2A0	PHI:2255	Abd1	13684	Parastagonospora_nodorum	unaffected_pathogenicity	837	297
FGRRES_06093	O42621#PHI:121#PTH3#318829#Magnaporthe_oryzae#loss_of_pathogenicity	337.81	5.6e-94	73	70	71	214	8	226	5	224	227	225	220	O42621	PHI:121	PTH3	318829	Magnaporthe_oryzae	loss_of_pathogenicity	9687	297
FGRRES_00397	Q4WKG5#PHI:2530#TUB1#746128#Aspergillus_fumigatus#lethal__loss_of_pathogenicity	672.54	2.4e-194	70	70	70	210	1	444	9	448	444	448	444	Q4WKG5	PHI:2530	TUB1	746128	Aspergillus_fumigatus	lethal__loss_of_pathogenicity	561	295
FGRRES_04488_M	I1RKS2#PHI:717#PLSP1#5518#Fusarium_graminearum#unaffected_pathogenicity	384.42	6.8e-108	95	69	75	239	1	200	1	199	274	252	200	I1RKS2	PHI:717	PLSP1	5518	Fusarium_graminearum	unaffected_pathogenicity	7599	243
FGRRES_04255	G4NIS9#PHI:785#MGG_04128#318829#Magnaporthe_oryzae#reduced_virulence	764.99	4.4e-222	70	69	68	207	10	534	9	542	543	550	538	G4NIS9	PHI:785	MGG_04128	318829	Magnaporthe_oryzae	reduced_virulence	7333	291
FGRRES_06642	E9F1A7#PHI:6380#mrLPAAT1#568076#Metarhizium_robertsii#reduced_virulence	437.57	7.8e-124	71	69	69	209	7	299	8	300	303	302	293	E9F1A7	PHI:6380	mrLPAAT1	568076	Metarhizium_robertsii	reduced_virulence	11351	288
FGRRES_10743	Q4X0J6#PHI:2517#TRPS#746128#Aspergillus_fumigatus#lethal	1007.28	7.1e-295	73	69	68	210	46	718	59	735	718	735	682	Q4X0J6	PHI:2517	TRPS	746128	Aspergillus_fumigatus	lethal	10100	297
FGRRES_04245	G4N471#PHI:2098#Calcium-transporting_ATPase_3#318829#Magnaporthe_oryzae#loss_of_pathogenicity	1543.87	0	71	69	70	210	3	1090	4	1094	1127	1110	1098	G4N471	PHI:2098	Calcium-transporting_ATPase_3	318829	Magnaporthe_oryzae	loss_of_pathogenicity	7323	294
FGRRES_00491	G4MTZ0#PHI:2114#Calnexin#318829#Magnaporthe_oryzae#loss_of_pathogenicity	833.94	8.1e-243	73	69	68	210	27	561	43	576	562	577	538	G4MTZ0	PHI:2114	Calnexin	318829	Magnaporthe_oryzae	loss_of_pathogenicity	661	288
FGRRES_01417	W7MS09#PHI:3385#FVEG_12529#117187#Fusarium_verticillioides#unaffected_pathogenicity	649.43	2.2e-187	73	69	72	214	1	429	1	430	454	433	430	W7MS09	PHI:3385	FVEG_12529	117187	Fusarium_verticillioides	unaffected_pathogenicity	1728	294
FGRRES_03457	Q99174#PHI:2849#cutA#169388#Fusarium_solani#unaffected_pathogenicity	324.71	5e-90	70	69	70	209	1	228	1	229	231	230	229	Q99174	PHI:2849	cutA	169388	Fusarium_solani	unaffected_pathogenicity	6448	280
FGRRES_06675	F5HCK8#PHI:415#IPMDH#13684#Parastagonospora_nodorum#loss_of_pathogenicity	502.29	3.3e-143	68	68	69	205	1	365	1	364	366	365	366	F5HCK8	PHI:415	IPMDH	13684	Parastagonospora_nodorum	loss_of_pathogenicity	11388	225
FGRRES_00945	I1ZIN3#PHI:6209#BbCyp9#176275#Beauveria_bassiana#unaffected_pathogenicity	731.87	4.2e-212	68	68	69	205	1	548	1	544	548	544	554	I1ZIN3	PHI:6209	BbCyp9	176275	Beauveria_bassiana	unaffected_pathogenicity	1173	280
FGRRES_00192	P58371#PHI:2117#SPM1#318829#Magnaporthe_oryzae#reduced_virulence	731.09	6.9e-212	67	68	67	202	1	530	1	533	533	536	537	P58371	PHI:2117	SPM1	318829	Magnaporthe_oryzae	reduced_virulence	285	282
FGRRES_08830	Q9UW03#PHI:202__PHI:1160__PHI:2309#BcatrB#40559#Botrytis_cinerea#unaffected_pathogenicity__reduced_virulence__chemistry_target:_sensitivity_to_chemical	1971.44	0	68	68	66	202	18	1405	50	1439	1405	1439	1395	Q9UW03	PHI:202__PHI:1160__PHI:2309	BcatrB	40559	Botrytis_cinerea	unaffected_pathogenicity__reduced_virulence__chemistry_target:_sensitivity_to_chemical	5490	282
FGRRES_08309	Q874F3#PHI:391#ABC2#318829#Magnaporthe_oryzae#unaffected_pathogenicity	2060.42	0	70	68	67	205	48	1471	59	1484	1471	1484	1429	Q874F3	PHI:391	ABC2	318829	Magnaporthe_oryzae	unaffected_pathogenicity	4886	285
FGRRES_08350	G4MRB4#PHI:4491#SHM#318829#Magnaporthe_oryzae#reduced_virulence	701.82	4.2e-203	70	68	66	204	22	499	27	512	502	516	486	G4MRB4	PHI:4491	SHM	318829	Magnaporthe_oryzae	reduced_virulence	4941	294
FGRRES_10791	Q58Z64#PHI:423#VAD1#5207#Cryptococcus_neoformans#reduced_virulence	633.25	1.8e-182	67	67	53	187	11	486	5	492	486	616	489	Q58Z64	PHI:423	VAD1	5207	Cryptococcus_neoformans	reduced_virulence	10152	272
FGRRES_10855	G4NHC2#PHI:5034#MoADH1#318829#Magnaporthe_oryzae#unaffected_pathogenicity	510.38	1.2e-145	67	67	67	201	4	353	2	352	353	352	351	G4NHC2	PHI:5034	MoADH1	318829	Magnaporthe_oryzae	unaffected_pathogenicity	10226	294
FGRRES_01933	Q5EMY3#PHI:860#MSP1#318829#Magnaporthe_oryzae#reduced_virulence	551.21	7.1e-158	71	67	64	202	15	393	1	383	409	424	384	Q5EMY3	PHI:860	MSP1	318829	Magnaporthe_oryzae	reduced_virulence	2288	294
FGRRES_08312	F0XP73#PHI:2693#GcABC-G1#226899#Grosmannia_clavigera#reduced_virulence	2069.28	0	68	67	66	201	39	1512	60	1536	1517	1539	1486	F0XP73	PHI:2693	GcABC-G1	226899	Grosmannia_clavigera	reduced_virulence	4891	282
FGRRES_06164	G4MT58#PHI:5480#MoPyr5#318829#Magnaporthe_oryzae#reduced_virulence	317.78	6.3e-88	69	67	67	203	5	231	6	232	234	233	227	G4MT58	PHI:5480	MoPyr5	318829	Magnaporthe_oryzae	reduced_virulence	9773	288
FGRRES_03226_M	I1RHH3#PHI:1908#GzZC223#5518#Fusarium_graminearum#unaffected_pathogenicity	825.08	4.1e-240	100	67	100	267	1	407	1	407	606	407	407	I1RHH3	PHI:1908	GzZC223	5518	Fusarium_graminearum	unaffected_pathogenicity	6160	258
FGRRES_08721_M	I1RWP3#PHI:6198#SOD1#5518#Fusarium_graminearum#reduced_virulence	321.63	4.2e-89	100	67	100	267	75	228	1	154	228	154	154	I1RWP3	PHI:6198	SOD1	5518	Fusarium_graminearum	reduced_virulence	5364	238
FGRRES_06752	G4MXJ4#PHI:2145#MoSSADH#318829#Magnaporthe_oryzae#loss_of_pathogenicity	660.6	1e-190	67	66	60	193	4	484	43	525	490	536	483	G4MXJ4	PHI:2145	MoSSADH	318829	Magnaporthe_oryzae	loss_of_pathogenicity	11489	291
FGRRES_01606	G4MZ47#PHI:2105#Calcium_permease#318829#Magnaporthe_oryzae#reduced_virulence__unaffected_pathogenicity	1382.08	0	63	66	64	193	8	1118	3	1158	1120	1158	1176	G4MZ47	PHI:2105	Calcium_permease	318829	Magnaporthe_oryzae	reduced_virulence__unaffected_pathogenicity	1941	285
FGRRES_08875	Q8TG24#PHI:265#MET3#5207#Cryptococcus_neoformans#loss_of_pathogenicity	751.9	4.1e-218	65	66	65	196	1	571	1	581	574	581	581	Q8TG24	PHI:265	MET3	5207	Cryptococcus_neoformans	loss_of_pathogenicity	5544	297
FGRRES_03194	Q9C4A0#PHI:2817#Aapg1#5599#Alternaria_alternata#unaffected_pathogenicity	507.29	1.1e-144	66	66	66	198	7	379	8	378	379	379	375	Q9C4A0	PHI:2817	Aapg1	5599	Alternaria_alternata	unaffected_pathogenicity	6120	285
FGRRES_07536_M	G4MXC5#PHI:5190#MoPRX1#318829#Magnaporthe_oryzae#reduced_virulence	376.33	1.8e-105	81	66	79	226	43	260	7	224	265	224	218	G4MXC5	PHI:5190	MoPRX1	318829	Magnaporthe_oryzae	reduced_virulence	12363	279
FGRRES_00986	G4MMH7#PHI:2115__PHI:4494#Annexin_A7__AnnA7#318829#Magnaporthe_oryzae#loss_of_pathogenicity__reduced_virulence	557.37	1.1e-159	64	65	67	196	1	450	1	433	452	436	457	G4MMH7	PHI:2115__PHI:4494	Annexin_A7__AnnA7	318829	Magnaporthe_oryzae	loss_of_pathogenicity__reduced_virulence	1246	235
FGRRES_02142	E3QRA4#PHI:2920#FET3-1#31870#Colletotrichum_graminicola#reduced_virulence	828.55	3.6e-241	68	65	62	195	15	574	20	584	585	619	565	E3QRA4	PHI:2920	FET3-1	31870	Colletotrichum_graminicola	reduced_virulence	2528	280
FGRRES_10226	Q52CS0#PHI:2075#Moatg7#318829#Magnaporthe_oryzae#loss_of_pathogenicity	922.54	2.2e-269	64	65	63	192	5	694	18	714	694	714	703	Q52CS0	PHI:2075	Moatg7	318829	Magnaporthe_oryzae	loss_of_pathogenicity	3666	291
FGRRES_03526	G4N8Y3#PHI:3213#MoCDIP1#318829#Magnaporthe_oryzae#effector_(plant_avirulence_determinant)	467.23	1.1e-132	65	65	65	195	1	355	1	355	355	355	355	G4N8Y3	PHI:3213	MoCDIP1	318829	Magnaporthe_oryzae	effector_(plant_avirulence_determinant)	6521	288
FGRRES_04826	Q32WF7#PHI:1099__PHI:1100__PHI:2269#Mdh1#13684#Parastagonospora_nodorum#unaffected_pathogenicity	363.23	1.6e-101	65	65	65	195	4	266	4	266	266	266	263	Q32WF7	PHI:1099__PHI:1100__PHI:2269	Mdh1	13684	Parastagonospora_nodorum	unaffected_pathogenicity	8128	294
FGRRES_04230	A9QUB2#PHI:2403#CSN1#169388#Fusarium_solani#increased_virulence_(hypervirulence)__reduced_virulence	385.96	2.5e-108	71	65	63	199	1	257	1	263	288	300	264	A9QUB2	PHI:2403	CSN1	169388	Fusarium_solani	increased_virulence_(hypervirulence)__reduced_virulence	7307	282
FGRRES_04237	Q4WJ71#PHI:2539#CDS1#746128#Aspergillus_fumigatus#lethal	619.39	2.4e-178	69	65	68	202	23	447	10	426	454	432	425	Q4WJ71	PHI:2539	CDS1	746128	Aspergillus_fumigatus	lethal	7314	294
FGRRES_10212	G4MKI0#PHI:2118__PHI:5540#MgSM1__MSP1#318829#Magnaporthe_oryzae#effector_(plant_avirulence_determinant)__increased_virulence_(hypervirulence)	179.49	1.1e-46	64	64	64	192	1	137	1	137	139	137	138	G4MKI0	PHI:2118__PHI:5540	MgSM1__MSP1	318829	Magnaporthe_oryzae	effector_(plant_avirulence_determinant)__increased_virulence_(hypervirulence)	3652	282
FGRRES_05912	Q4WP25#PHI:2542#ERG12#746128#Aspergillus_fumigatus#lethal	657.91	7e-190	67	64	61	192	28	504	51	532	508	538	485	Q4WP25	PHI:2542	ERG12	746128	Aspergillus_fumigatus	lethal	9493	288
FGRRES_06612	A7EZM9#PHI:4509#Ss-odc2#5180#Sclerotinia_sclerotiorum#reduced_virulence	669.85	1.8e-193	64	64	63	191	1	497	1	498	498	504	498	A7EZM9	PHI:4509	Ss-odc2	5180	Sclerotinia_sclerotiorum	reduced_virulence	11309	282
FGRRES_00861	E3P6S0#PHI:2474#imd1#5207#Cryptococcus_neoformans#reduced_virulence	671.39	6.5e-194	64	64	63	191	4	532	14	544	532	544	533	E3P6S0	PHI:2474	imd1	5207	Cryptococcus_neoformans	reduced_virulence	1084	294
FGRRES_05903	Q9UVG2#PHI:177#ODC#13684#Parastagonospora_nodorum#reduced_virulence	589.73	2e-169	68	64	64	196	30	448	29	445	448	445	421	Q9UVG2	PHI:177	ODC	13684	Parastagonospora_nodorum	reduced_virulence	9483	291
FGRRES_08343	B3LDT4#PHI:1041#Lmpma1#5022#Leptosphaeria_maculans#loss_of_pathogenicity	1212.98	0	63	64	64	191	13	1005	5	1002	1006	1003	1012	B3LDT4	PHI:1041	Lmpma1	5022	Leptosphaeria_maculans	loss_of_pathogenicity	4927	275
FGRRES_09291	O59939#PHI:222#PELB#474922#Colletotrichum_gloeosporioides#reduced_virulence	401.75	5.3e-113	62	63	62	187	1	326	1	329	328	331	334	O59939	PHI:222	PELB	474922	Colletotrichum_gloeosporioides	reduced_virulence	13483	285
FGRRES_03591	O59928#PHI:144#CHT42#29875#Trichoderma_virens#reduced_virulence	563.92	1.1e-161	65	63	61	189	22	417	29	430	417	430	402	O59928	PHI:144	CHT42	29875	Trichoderma_virens	reduced_virulence	6588	282
FGRRES_06017	G2WWK9#PHI:2712#NLP2#27337#Verticillium_dahliae#reduced_virulence	314.31	7e-87	63	63	62	188	4	235	5	239	235	239	235	G2WWK9	PHI:2712	NLP2	27337	Verticillium_dahliae	reduced_virulence	9600	288
FGRRES_02825_M	I1RGG4#PHI:1713#GzZC028#5518#Fusarium_graminearum#unaffected_pathogenicity	848.58	3.8e-247	100	63	67	230	240	660	203	623	660	623	421	I1RGG4	PHI:1713	GzZC028	5518	Fusarium_graminearum	unaffected_pathogenicity	5706	279
FGRRES_01831	O94196#PHI:458#MHP1#318829#Magnaporthe_oryzae#reduced_virulence	137.5	2.3e-34	68	62	59	189	8	96	12	100	98	102	89	O94196	PHI:458	MHP1	318829	Magnaporthe_oryzae	reduced_virulence	2170	264
FGRRES_04366	G4MPB7#PHI:4495#Bud6p#318829#Magnaporthe_oryzae#unaffected_pathogenicity	1148.27	0	62	62	63	187	1	979	1	997	1028	1003	1027	G4MPB7	PHI:4495	Bud6p	318829	Magnaporthe_oryzae	unaffected_pathogenicity	7460	285
FGRRES_07940	E3QHX9#PHI:6227#KRE5#31870#Colletotrichum_graminicola#reduced_virulence	1868.59	0	62	62	61	185	1	1450	1	1453	1463	1492	1458	E3QHX9	PHI:6227	KRE5	31870	Colletotrichum_graminicola	reduced_virulence	12796	274
FGRRES_09281	G4MVK9#PHI:5017#MoPEX11A#318829#Magnaporthe_oryzae#reduced_virulence	309.3	2.3e-85	62	62	62	186	1	235	1	234	235	234	235	G4MVK9	PHI:5017	MoPEX11A	318829	Magnaporthe_oryzae	reduced_virulence	13495	291
FGRRES_07127	G4MZ63#PHI:3824#MET12#318829#Magnaporthe_oryzae#loss_of_pathogenicity__unaffected_pathogenicity	857.05	1.1e-249	71	62	60	193	1	579	1	585	672	690	588	G4MZ63	PHI:3824	MET12	318829	Magnaporthe_oryzae	loss_of_pathogenicity__unaffected_pathogenicity	11909	297
FGRRES_08398	G4NB53#PHI:5472#MoDeam#318829#Magnaporthe_oryzae#reduced_virulence	532.72	2.8e-152	73	62	71	206	1	356	1	361	425	372	362	G4NB53	PHI:5472	MoDeam	318829	Magnaporthe_oryzae	reduced_virulence	4997	287
FGRRES_04919	G4MXG4#PHI:2095#Calcium-transporting_ATPase_3#318829#Magnaporthe_oryzae#reduced_virulence	1352.81	0	63	62	62	187	5	1070	10	1072	1087	1094	1071	G4MXG4	PHI:2095	Calcium-transporting_ATPase_3	318829	Magnaporthe_oryzae	reduced_virulence	8325	291
FGRRES_10638	G2WY50#PHI:4909#VdQase#27337#Verticillium_dahliae#reduced_virulence	464.54	7.2e-132	62	61	20	143	1	343	1	344	347	1047	344	G2WY50	PHI:4909	VdQase	27337	Verticillium_dahliae	reduced_virulence	3918	270
FGRRES_09165	Q70ZY8#PHI:2524#nudC#746128#Aspergillus_fumigatus#lethal	232.26	2.4e-62	59	61	57	177	3	185	9	199	186	200	191	Q70ZY8	PHI:2524	nudC	746128	Aspergillus_fumigatus	lethal	13626	285
FGRRES_02495	G4MV40#PHI:6395#MoALR2#318829#Magnaporthe_oryzae#reduced_virulence	725.7	3.5e-210	60	61	61	182	1	629	1	621	629	621	638	G4MV40	PHI:6395	MoALR2	318829	Magnaporthe_oryzae	reduced_virulence	2912	291
FGRRES_00740	A0A095EN78#PHI:4555#URE1#552467#Cryptococcus_gattii#reduced_virulence	1058.51	3.2e-310	61	61	61	183	1	836	1	833	836	833	840	A0A095EN78	PHI:4555	URE1	552467	Cryptococcus_gattii	reduced_virulence	944	288
FGRRES_10606	Q4PD66#PHI:854#um01947#5270#Ustilago_maydis#reduced_virulence	404.83	6.3e-114	65	61	61	187	17	320	5	307	331	330	309	Q4PD66	PHI:854	um01947	5270	Ustilago_maydis	reduced_virulence	4205	276
FGRRES_08188_M	Q8J286#PHI:244#CLAP1#290576#Colletotrichum_lindemuthianum#loss_of_pathogenicity	1297.34	0	68	61	56	185	112	1082	202	1161	1084	1167	974	Q8J286	PHI:244	CLAP1	290576	Colletotrichum_lindemuthianum	loss_of_pathogenicity	4675	267
FGRRES_06290	G4MRB4#PHI:4491#SHM#318829#Magnaporthe_oryzae#reduced_virulence	593.19	2e-170	61	61	57	179	9	474	30	511	484	516	482	G4MRB4	PHI:4491	SHM	318829	Magnaporthe_oryzae	reduced_virulence	9917	294
FGRRES_00780	Q9C1C6#PHI:216#HDC1#5017#Cochliobolus_carbonum#reduced_virulence	742.27	3.8e-215	58	60	60	178	2	645	4	647	649	648	663	Q9C1C6	PHI:216	HDC1	5017	Cochliobolus_carbonum	reduced_virulence	987	262
FGRRES_04207	O43117#PHI:521#CgDN24#474922#Colletotrichum_gloeosporioides#unaffected_pathogenicity	199.52	2e-52	56	60	57	173	1	202	1	215	204	215	221	O43117	PHI:521	CgDN24	474922	Colletotrichum_gloeosporioides	unaffected_pathogenicity	7280	264
FGRRES_09570	G3F417#PHI:3703#fvtox1#232082#Fusarium_virguliforme#reduced_virulence	216.85	9e-58	59	60	59	178	1	170	1	172	170	172	172	G3F417	PHI:3703	fvtox1	232082	Fusarium_virguliforme	reduced_virulence	13156	273
FGRRES_03168	Q5XTQ5#PHI:538#FRT1#40559#Botrytis_cinerea#unaffected_pathogenicity	676.78	1.7e-195	61	60	56	177	2	564	24	586	574	615	568	Q5XTQ5	PHI:538	FRT1	40559	Botrytis_cinerea	unaffected_pathogenicity	6090	288
FGRRES_06278	G4NCF7#PHI:2138#SGA1#318829#Magnaporthe_oryzae#loss_of_pathogenicity__unaffected_pathogenicity	785.02	4.9e-228	60	60	59	179	1	633	23	649	633	649	633	G4NCF7	PHI:2138	SGA1	318829	Magnaporthe_oryzae	loss_of_pathogenicity__unaffected_pathogenicity	9900	286
FGRRES_05065	Q4X1I3#PHI:2545#TIF35#746128#Aspergillus_fumigatus#lethal	352.44	3.2e-98	62	60	61	183	12	292	10	289	293	290	283	Q4X1I3	PHI:2545	TIF35	746128	Aspergillus_fumigatus	lethal	9233	288
FGRRES_01949	B5M4A8#PHI:2116__PHI:2301#CHS7#318829#Magnaporthe_oryzae#reduced_virulence	993.8	8.8e-291	76	60	56	192	10	616	13	613	775	828	607	B5M4A8	PHI:2116__PHI:2301	CHS7	318829	Magnaporthe_oryzae	reduced_virulence	2309	274
FGRRES_04496_M	I1RKS9#PHI:1701#GzZC016#5518#Fusarium_graminearum#unaffected_pathogenicity	764.99	5.2e-222	99	60	74	233	1	377	1	377	620	504	377	I1RKS9	PHI:1701	GzZC016	5518	Fusarium_graminearum	unaffected_pathogenicity	7610	261
FGRRES_07087_M	I1RSG9#PHI:1466#GzCCAAT006#5518#Fusarium_graminearum#unaffected_pathogenicity	303.52	1.3e-83	99	60	73	232	98	246	54	202	246	202	149	I1RSG9	PHI:1466	GzCCAAT006	5518	Fusarium_graminearum	unaffected_pathogenicity	11861	276
FGRRES_10053	Q525E4#PHI:2073__PHI:2091#Moatg5__MgATG5#318829#Magnaporthe_oryzae#loss_of_pathogenicity	308.92	3.3e-85	59	59	47	165	5	254	62	314	254	314	253	Q525E4	PHI:2073__PHI:2091	Moatg5__MgATG5	318829	Magnaporthe_oryzae	loss_of_pathogenicity	3469	285
FGRRES_03882	Q9C1I7#PHI:310#MgAtr4#1047171#Zymoseptoria_tritici#reduced_virulence	1679.84	0	58	59	53	170	3	1474	54	1535	1474	1635	1493	Q9C1I7	PHI:310	MgAtr4	1047171	Zymoseptoria_tritici	reduced_virulence	6908	270
FGRRES_06668	A0N0D1#PHI:2216#PemG1#318829#Magnaporthe_oryzae#effector_(plant_avirulence_determinant)	306.99	1.7e-84	55	59	59	173	2	316	3	316	316	316	334	A0N0D1	PHI:2216	PemG1	318829	Magnaporthe_oryzae	effector_(plant_avirulence_determinant)	11382	288
FGRRES_09035	Q4WEN8#PHI:2522#SPE2#746128#Aspergillus_fumigatus#lethal	551.98	5.4e-158	58	59	60	177	1	496	1	490	503	493	510	Q4WEN8	PHI:2522	SPE2	746128	Aspergillus_fumigatus	lethal	13904	288
FGRRES_05267	G4MUW5#PHI:888#MGG_01707#318829#Magnaporthe_oryzae#reduced_virulence	349.36	2.5e-97	65	59	56	180	28	281	42	296	281	296	256	G4MUW5	PHI:888	MGG_01707	318829	Magnaporthe_oryzae	reduced_virulence	8994	285
FGRRES_06503_M	I1RR01#PHI:1963#GzZC278#5518#Fusarium_graminearum#unaffected_pathogenicity	938.72	3.3e-274	99	59	69	227	306	764	200	658	764	658	459	I1RR01	PHI:1963	GzZC278	5518	Fusarium_graminearum	unaffected_pathogenicity	11195	293
FGRRES_00280_M	Q59PZ5#PHI:4561#Gcn5#5476#Candida_albicans#loss_of_pathogenicity	467.62	1e-132	58	58	51	167	1	384	53	444	396	449	392	Q59PZ5	PHI:4561	Gcn5	5476	Candida_albicans	loss_of_pathogenicity	421	294
FGRRES_06379	G4N1A3#PHI:2167#EXP5#318829#Magnaporthe_oryzae#reduced_virulence	1429.46	0	58	58	56	172	7	1210	18	1227	1214	1272	1220	G4N1A3	PHI:2167	EXP5	318829	Magnaporthe_oryzae	reduced_virulence	10012	284
FGRRES_03467	Q6WIH3#PHI:4972#MEP3#523103#Trichophyton_mentagrophytes#unaffected_pathogenicity	758.83	3.8e-220	58	58	58	174	7	631	4	633	631	633	632	Q6WIH3	PHI:4972	MEP3	523103	Trichophyton_mentagrophytes	unaffected_pathogenicity	6459	285
FGRRES_08898	G4NL37#PHI:893#MGG_02986#318829#Magnaporthe_oryzae#reduced_virulence	1899.79	0	61	58	55	174	1	1570	1	1584	1696	1782	1610	G4NL37	PHI:893	MGG_02986	318829	Magnaporthe_oryzae	reduced_virulence	5569	276
FGRRES_09653	M1RXP4#PHI:4165#ALG3#318829#Magnaporthe_oryzae#reduced_virulence	522.7	2.9e-149	58	58	58	174	1	430	1	431	432	432	433	M1RXP4	PHI:4165	ALG3	318829	Magnaporthe_oryzae	reduced_virulence	13062	285
FGRRES_02677	G4MNA5#PHI:2096#Calcium-transporting_ATPase_3#318829#Magnaporthe_oryzae#loss_of_pathogenicity	1187.56	0	58	58	55	171	2	1035	34	1065	1044	1096	1043	G4MNA5	PHI:2096	Calcium-transporting_ATPase_3	318829	Magnaporthe_oryzae	loss_of_pathogenicity	3121	263
FGRRES_07363	Q9HEQ8#PHI:335#CGRA#746128#Aspergillus_fumigatus#reduced_virulence	144.82	2.1e-36	64	58	61	183	11	119	6	114	119	114	109	Q9HEQ8	PHI:335	CGRA	746128	Aspergillus_fumigatus	reduced_virulence	12177	282
FGRRES_03180_M	B0LFQ7#PHI:3066#Bx-Prx#6326#Bursaphelenchus_xylophilus#loss_of_pathogenicity	257.68	6.7e-70	63	58	63	184	1	195	1	193	212	195	195	B0LFQ7	PHI:3066	Bx-Prx	6326	Bursaphelenchus_xylophilus	loss_of_pathogenicity	6104	294
FGRRES_06947	F9X691#PHI:4914#ZtCBR1#1047171#Zymoseptoria_tritici#reduced_virulence	358.61	4.9e-100	70	58	58	186	62	314	57	313	314	313	258	F9X691	PHI:4914	ZtCBR1	1047171	Zymoseptoria_tritici	reduced_virulence	11700	294
FGRRES_01571	G4MQZ9#PHI:2025#HDL1#318829#Magnaporthe_oryzae#unaffected_pathogenicity	869.77	1.8e-253	62	57	54	173	1	660	1	685	751	784	690	G4MQZ9	PHI:2025	HDL1	318829	Magnaporthe_oryzae	unaffected_pathogenicity	1895	282
FGRRES_05003	G5EH72#PHI:5233#MoARG5_6#318829#Magnaporthe_oryzae#loss_of_pathogenicity	478.02	7.3e-136	65	57	25	147	54	391	557	900	391	900	346	G5EH72	PHI:5233	MoARG5_6	318829	Magnaporthe_oryzae	loss_of_pathogenicity	8405	288
FGRRES_08426	G5EH72#PHI:5233#MoARG5_6#318829#Magnaporthe_oryzae#loss_of_pathogenicity	568.54	5.9e-163	58	57	33	148	1	516	1	517	527	900	522	G5EH72	PHI:5233	MoARG5_6	318829	Magnaporthe_oryzae	loss_of_pathogenicity	13834	187
FGRRES_04188	G2XD29#PHI:2731#VdSge1#27337#Verticillium_dahliae#loss_of_pathogenicity	667.54	1e-192	58	57	56	171	15	568	17	572	568	573	556	G2XD29	PHI:2731	VdSge1	27337	Verticillium_dahliae	loss_of_pathogenicity	7252	285
FGRRES_05990	G4MKP6#PHI:3161#Mohik5#318829#Magnaporthe_oryzae#loss_of_pathogenicity	2083.53	0	56	57	57	170	7	1996	18	1994	1996	1994	2032	G4MKP6	PHI:3161	Mohik5	318829	Magnaporthe_oryzae	loss_of_pathogenicity	9571	288
FGRRES_10819	A7U5U4#PHI:2058#LHS1#318829#Magnaporthe_oryzae#reduced_virulence	1077.39	6.9e-316	56	57	58	171	5	1003	1	999	1003	999	1022	A7U5U4	PHI:2058	LHS1	318829	Magnaporthe_oryzae	reduced_virulence	10185	291
FGRRES_06339	Q4WXC5#PHI:2531#PRI1#746128#Aspergillus_fumigatus#lethal	576.24	2.6e-165	60	57	54	171	1	466	1	467	498	522	471	Q4WXC5	PHI:2531	PRI1	746128	Aspergillus_fumigatus	lethal	9969	287
FGRRES_03207_M	W7MT41#PHI:3380#FVEG_12534#117187#Fusarium_verticillioides#unaffected_pathogenicity	740.34	1.4e-214	56	57	57	170	1	653	1	660	655	661	665	W7MT41	PHI:3380	FVEG_12534	117187	Fusarium_verticillioides	unaffected_pathogenicity	6136	243
FGRRES_03532	I1RJ45#PHI:6120#FGSG_03846#5518#Fusarium_graminearum#reduced_virulence	508.83	4.5e-145	56	57	56	169	1	441	1	446	445	446	451	I1RJ45	PHI:6120	FGSG_03846	5518	Fusarium_graminearum	reduced_virulence	6527	219
FGRRES_04582	Q4WEM7#PHI:2521#GUS1#746128#Aspergillus_fumigatus#lethal	701.43	7.1e-203	56	56	49	161	6	620	97	711	624	715	625	Q4WEM7	PHI:2521	GUS1	746128	Aspergillus_fumigatus	lethal	7684	294
FGRRES_05160	N4X9G3#PHI:4233#ftr1#5016#Cochliobolus_heterostrophus#reduced_virulence	390.19	1.8e-109	57	56	55	168	4	346	3	344	355	356	344	N4X9G3	PHI:4233	ftr1	5016	Cochliobolus_heterostrophus	reduced_virulence	9126	282
FGRRES_00592	G4NEF1#PHI:805#MGG_00124#318829#Magnaporthe_oryzae#reduced_virulence	858.98	4.2e-250	53	56	56	165	2	943	3	950	944	951	1002	G4NEF1	PHI:805	MGG_00124	318829	Magnaporthe_oryzae	reduced_virulence	768	286
FGRRES_06738	Q4WPM7#PHI:6146#HorA#746128#Aspergillus_fumigatus#reduced_virulence	329.72	2.2e-91	57	56	57	170	3	289	2	287	289	287	287	Q4WPM7	PHI:6146	HorA	746128	Aspergillus_fumigatus	reduced_virulence	11471	297
FGRRES_10729	O59928#PHI:144#CHT42#29875#Trichoderma_virens#reduced_virulence	507.68	9.6e-145	56	56	56	168	7	423	7	429	430	430	425	O59928	PHI:144	CHT42	29875	Trichoderma_virens	reduced_virulence	10086	236
FGRRES_04922_M	Q0UA24#PHI:1130__PHI:2256#Xdh1#13684#Parastagonospora_nodorum#unaffected_pathogenicity	479.94	2e-136	66	56	64	186	59	407	14	362	408	362	349	Q0UA24	PHI:1130__PHI:2256	Xdh1	13684	Parastagonospora_nodorum	unaffected_pathogenicity	8328	281
FGRRES_03867_M	I1S3N8#PHI:2451#FAEB1#5518#Fusarium_graminearum#unaffected_pathogenicity	403.29	1.8e-113	66	56	62	184	53	330	17	296	331	297	280	I1S3N8	PHI:2451	FAEB1	5518	Fusarium_graminearum	unaffected_pathogenicity	10879	184
FGRRES_10873	Q96VL3#PHI:339#CLPT1#290576#Colletotrichum_lindemuthianum#reduced_virulence	208.76	2.7e-55	56	56	50	162	2	179	27	202	179	202	178	Q96VL3	PHI:339	CLPT1	290576	Colletotrichum_lindemuthianum	reduced_virulence	10244	286
FGRRES_04671_M	I1RL85#PHI:1863#GzZC178#5518#Fusarium_graminearum#unaffected_pathogenicity	657.91	8.2e-190	98	56	82	236	1	332	33	364	582	397	332	I1RL85	PHI:1863	GzZC178	5518	Fusarium_graminearum	unaffected_pathogenicity	#N/A	#N/A
FGRRES_02008	A5HF03#PHI:1057#MTP1#318829#Magnaporthe_oryzae#unaffected_pathogenicity	557.37	1.2e-159	57	55	50	162	7	456	33	483	469	520	452	A5HF03	PHI:1057	MTP1	318829	Magnaporthe_oryzae	unaffected_pathogenicity	2383	279
FGRRES_02143	N4X9G3#PHI:4233#ftr1#5016#Cochliobolus_heterostrophus#reduced_virulence	369.01	4e-103	57	55	52	164	1	321	1	315	339	356	325	N4X9G3	PHI:4233	ftr1	5016	Cochliobolus_heterostrophus	reduced_virulence	2529	289
FGRRES_10746	G4YQK3#PHI:6261#PsAAT3#67593#Phytophthora_sojae#reduced_virulence	452.21	4.4e-128	57	55	51	163	16	396	37	423	398	427	387	G4YQK3	PHI:6261	PsAAT3	67593	Phytophthora_sojae	reduced_virulence	10103	283
FGRRES_00371	G4MR33#PHI:6396#MoMNR2#318829#Magnaporthe_oryzae#reduced_virulence	808.9	4.4e-235	54	55	56	165	31	835	2	813	836	813	845	G4MR33	PHI:6396	MoMNR2	318829	Magnaporthe_oryzae	reduced_virulence	529	283
FGRRES_04258_M	I1RK66#PHI:1684#GzRad002#5518#Fusarium_graminearum#unaffected_pathogenicity	469.93	2.1e-133	98	55	66	219	183	413	113	343	413	343	231	I1RK66	PHI:1684	GzRad002	5518	Fusarium_graminearum	unaffected_pathogenicity	7336	236
FGRRES_05465	Q4WZG4#PHI:2551#NOC3#746128#Aspergillus_fumigatus#lethal	639.03	4.6e-184	51	54	51	156	1	659	1	686	663	692	697	Q4WZG4	PHI:2551	NOC3	746128	Aspergillus_fumigatus	lethal	8760	285
FGRRES_06914	D0ERY7#PHI:2202#PdeH#318829#Magnaporthe_oryzae#loss_of_pathogenicity__reduced_virulence	871.31	7.5e-254	51	54	53	158	4	877	1	891	878	893	925	D0ERY7	PHI:2202	PdeH	318829	Magnaporthe_oryzae	loss_of_pathogenicity__reduced_virulence	11660	294
FGRRES_01603	Q5XTQ4#PHI:541#LIP1#40559#Botrytis_cinerea#unaffected_pathogenicity	638.65	5.2e-184	57	54	55	166	35	582	18	568	588	574	553	Q5XTQ4	PHI:541	LIP1	40559	Botrytis_cinerea	unaffected_pathogenicity	1936	277
FGRRES_04187	Q0UHM8#PHI:2257#Pbl1#13684#Parastagonospora_nodorum#unaffected_pathogenicity	377.48	1.3e-105	56	54	53	163	10	371	21	381	376	382	364	Q0UHM8	PHI:2257	Pbl1	13684	Parastagonospora_nodorum	unaffected_pathogenicity	7251	282
FGRRES_05642_M	G4NIU3#PHI:789#MGG_04116#318829#Magnaporthe_oryzae#reduced_virulence	1246.11	0	54	54	57	165	40	1296	18	1238	1296	1238	1305	G4NIU3	PHI:789	MGG_04116	318829	Magnaporthe_oryzae	reduced_virulence	8636	274
FGRRES_02908	T2C913#PHI:3225#Ndo1#36651#Penicillium_digitatum#unaffected_pathogenicity	489.19	3.4e-139	56	54	53	163	20	412	22	413	412	413	394	T2C913	PHI:3225	Ndo1	36651	Penicillium_digitatum	unaffected_pathogenicity	5800	282
FGRRES_03245_M	W5ZQ93#PHI:3417#Ohmm#176275#Beauveria_bassiana#increased_virulence_(hypervirulence)	1072.38	2.6e-314	55	54	55	164	34	1012	21	1005	1012	1005	995	W5ZQ93	PHI:3417	Ohmm	176275	Beauveria_bassiana	increased_virulence_(hypervirulence)	6181	284
FGRRES_09342	G4N740#PHI:4024#MoST1#318829#Magnaporthe_oryzae#unaffected_pathogenicity	630.17	1.8e-181	65	54	58	177	71	545	55	537	579	547	485	G4N740	PHI:4024	MoST1	318829	Magnaporthe_oryzae	unaffected_pathogenicity	13418	291
FGRRES_00884	Q86ZF8#PHI:6199#BbCypA#176275#Beauveria_bassiana#unaffected_pathogenicity	201.06	5.8e-53	66	54	60	180	11	158	3	143	182	164	148	Q86ZF8	PHI:6199	BbCypA	176275	Beauveria_bassiana	unaffected_pathogenicity	1108	294
FGRRES_07692	G4NB53#PHI:5472#MoDeam#318829#Magnaporthe_oryzae#reduced_virulence	350.52	1.3e-97	61	54	45	160	1	272	1	272	311	372	272	G4NB53	PHI:5472	MoDeam	318829	Magnaporthe_oryzae	reduced_virulence	12653	282
FGRRES_09329	Q96WW9#PHI:258#GPABC1#5128#Gibberella_pulicaris#reduced_virulence	1628.61	0	55	54	53	162	56	1474	65	1488	1474	1491	1432	Q96WW9	PHI:258	GPABC1	5128	Gibberella_pulicaris	reduced_virulence	13435	282
FGRRES_01159	G4MRQ6#PHI:801#MGG_04621#318829#Magnaporthe_oryzae#reduced_virulence	564.69	1e-161	51	53	52	156	21	607	7	626	613	630	637	G4MRQ6	PHI:801	MGG_04621	318829	Magnaporthe_oryzae	reduced_virulence	1433	199
FGRRES_08904	G5EHD3#PHI:3014#MoAND1#318829#Magnaporthe_oryzae#reduced_virulence	1639.01	0	49	53	52	154	1	1888	1	1933	1889	1934	2026	G5EHD3	PHI:3014	MoAND1	318829	Magnaporthe_oryzae	reduced_virulence	5576	201
FGRRES_06265	Q4X0M4#PHI:2527#SEC31#746128#Aspergillus_fumigatus#lethal__loss_of_pathogenicity	1297.72	0	51	53	54	158	1	1294	1	1263	1294	1263	1324	Q4X0M4	PHI:2527	SEC31	746128	Aspergillus_fumigatus	lethal__loss_of_pathogenicity	9886	286
FGRRES_08604	G4NC32#PHI:4492#RanBP#318829#Magnaporthe_oryzae#loss_of_pathogenicity	580.87	1.4e-166	51	53	52	156	1	614	1	631	617	633	643	G4NC32	PHI:4492	RanBP	318829	Magnaporthe_oryzae	loss_of_pathogenicity	5226	250
FGRRES_02650	G4MR98#PHI:2044#MoSOM1#318829#Magnaporthe_oryzae#loss_of_pathogenicity	676.4	3.2e-195	52	53	55	160	38	802	27	762	802	762	809	G4MR98	PHI:2044	MoSOM1	318829	Magnaporthe_oryzae	loss_of_pathogenicity	3093	291
FGRRES_08493	H7CE70#PHI:3123#CoMC69#5465#Colletotrichum_orbiculare#effector_(plant_avirulence_determinant)	55.84	8.7e-10	54	53	53	160	1	53	1	52	54	54	53	H7CE70	PHI:3123	CoMC69	5465	Colletotrichum_orbiculare	effector_(plant_avirulence_determinant)	5102	282
FGRRES_03347_M	F5HHD5#PHI:2266#Ptr2#13684#Parastagonospora_nodorum#unaffected_pathogenicity	667.15	1.5e-192	60	53	53	166	61	603	47	597	620	625	551	F5HHD5	PHI:2266	Ptr2	13684	Parastagonospora_nodorum	unaffected_pathogenicity	6292	290
FGRRES_03512	G4N740#PHI:4024#MoST1#318829#Magnaporthe_oryzae#unaffected_pathogenicity	610.53	1.5e-175	53	53	55	161	5	565	2	547	565	547	568	G4N740	PHI:4024	MoST1	318829	Magnaporthe_oryzae	unaffected_pathogenicity	6505	283
FGRRES_06448_M	I1RQU8#PHI:1714#GzZC029#5518#Fusarium_graminearum#lethal	820.46	1.3e-238	99	53	58	210	348	753	285	690	753	690	406	I1RQU8	PHI:1714	GzZC029	5518	Fusarium_graminearum	lethal	11113	249
FGRRES_03369	I1RL30#PHI:1094#FGSG_04610#5518#Fusarium_graminearum#unaffected_pathogenicity	565.84	3.9e-162	53	53	52	158	8	533	12	540	533	540	534	I1RL30	PHI:1094	FGSG_04610	5518	Fusarium_graminearum	unaffected_pathogenicity	6315	291
FGRRES_00595	Q9C2Y4#PHI:405#PDE1#318829#Magnaporthe_oryzae#reduced_virulence	1403.65	0	51	52	50	153	37	1443	27	1469	1443	1501	1466	Q9C2Y4	PHI:405	PDE1	318829	Magnaporthe_oryzae	reduced_virulence	771	285
FGRRES_03483	T2C7K6#PHI:3226#pnl1#36651#Penicillium_digitatum#reduced_virulence	396.36	2.7e-111	52	52	53	157	5	377	4	373	377	373	375	T2C7K6	PHI:3226	pnl1	36651	Penicillium_digitatum	reduced_virulence	6476	279
FGRRES_06425	G4NGH0#PHI:4489#C3HC#318829#Magnaporthe_oryzae#reduced_virulence	481.87	6.8e-137	51	52	49	152	19	498	33	532	500	534	515	G4NGH0	PHI:4489	C3HC	318829	Magnaporthe_oryzae	reduced_virulence	10061	273
FGRRES_08491	G4NC26#PHI:2080#Moatg13#318829#Magnaporthe_oryzae#reduced_virulence	801.97	6e-233	50	52	51	153	1	927	1	955	927	955	975	G4NC26	PHI:2080	Moatg13	318829	Magnaporthe_oryzae	reduced_virulence	5100	285
FGRRES_05322	Q92215#PHI:97#TOXC#5017#Cochliobolus_carbonum#reduced_virulence	2235.68	0	53	52	53	158	14	2088	4	2071	2104	2080	2078	Q92215	PHI:97	TOXC	5017	Cochliobolus_carbonum	reduced_virulence	8932	294
FGRRES_09518	G4MRZ9#PHI:2181#MoDUO1#318829#Magnaporthe_oryzae#reduced_virulence	219.16	2.9e-58	61	52	52	165	34	227	23	214	227	225	195	G4MRZ9	PHI:2181	MoDUO1	318829	Magnaporthe_oryzae	reduced_virulence	13218	277
FGRRES_09156	Q4WQI8#PHI:4603#KexB#746128#Aspergillus_fumigatus#reduced_virulence	855.51	4.1e-249	52	52	53	157	3	827	4	836	852	844	857	Q4WQI8	PHI:4603	KexB	746128	Aspergillus_fumigatus	reduced_virulence	13637	279
FGRRES_02976	P29138#PHI:4615#Pr1#5530#Metarhizium_anisopliae#unaffected_pathogenicity	412.53	3.7e-116	52	52	52	156	1	386	1	387	389	388	388	P29138	PHI:4615	Pr1	5530	Metarhizium_anisopliae	unaffected_pathogenicity	5872	291
FGRRES_04953	Q00903#PHI:24#Avenacinase_gene#29850#Gaeumannomyces_graminis#loss_of_pathogenicity__unaffected_pathogenicity	817.38	1.2e-237	54	52	54	160	45	810	26	793	813	793	781	Q00903	PHI:24	Avenacinase_gene	29850	Gaeumannomyces_graminis	loss_of_pathogenicity__unaffected_pathogenicity	8354	273
FGRRES_06549	L2FHG9#PHI:3972#CDA#474922#Colletotrichum_gloeosporioides#unaffected_pathogenicity	530.41	1.6e-151	68	52	65	185	36	397	19	384	474	385	368	L2FHG9	PHI:3972	CDA	474922	Colletotrichum_gloeosporioides	unaffected_pathogenicity	11227	285
FGRRES_07004	Q5AJB1#PHI:3321#Tfp1#5476#Candida_albicans#loss_of_pathogenicity	865.53	3.8e-252	73	52	72	197	228	799	1	573	804	577	573	Q5AJB1	PHI:3321	Tfp1	5476	Candida_albicans	loss_of_pathogenicity	11763	281
FGRRES_02847	F0XP73#PHI:2693#GcABC-G1#226899#Grosmannia_clavigera#reduced_virulence	1557.35	0	52	52	50	154	14	1463	76	1522	1470	1539	1471	F0XP73	PHI:2693	GcABC-G1	226899	Grosmannia_clavigera	reduced_virulence	4891	158
FGRRES_04297	Q524W4#PHI:2084#Moatg18#318829#Magnaporthe_oryzae#reduced_virulence	471.47	8.3e-134	74	52	51	177	1	323	1	318	459	469	323	Q524W4	PHI:2084	Moatg18	318829	Magnaporthe_oryzae	reduced_virulence	7378	289
FGRRES_01627	Q4HTT1#PHI:1468#GzCCAAT008#5518#Fusarium_graminearum#unaffected_pathogenicity	129.8	1.1e-31	60	52	55	167	9	132	2	121	144	134	125	Q4HTT1	PHI:1468	GzCCAAT008	5518	Fusarium_graminearum	unaffected_pathogenicity	1963	300
FGRRES_08246_M	I1RVH0#PHI:1400#GzC2H063#5518#Fusarium_graminearum#unaffected_pathogenicity	595.5	4.8e-171	100	51	55	206	1	286	1	286	558	513	286	I1RVH0	PHI:1400	GzC2H063	5518	Fusarium_graminearum	unaffected_pathogenicity	4816	87
FGRRES_00932	U3MXJ8#PHI:3039#MoSPA2#318829#Magnaporthe_oryzae#unaffected_pathogenicity	800.82	1.3e-232	48	51	50	149	1	931	1	951	931	951	992	U3MXJ8	PHI:3039	MoSPA2	318829	Magnaporthe_oryzae	unaffected_pathogenicity	1165	286
FGRRES_05328	Q6FM61#PHI:2570#CYB2#5478#Candida_glabrata#reduced_virulence	512.69	3.6e-146	52	51	43	146	7	480	94	580	502	593	489	Q6FM61	PHI:2570	CYB2	5478	Candida_glabrata	reduced_virulence	8923	291
FGRRES_09364	G4MS58#PHI:881#MGG_04556#318829#Magnaporthe_oryzae#reduced_virulence	360.15	1.8e-100	51	51	51	153	3	339	2	338	340	339	337	G4MS58	PHI:881	MGG_04556	318829	Magnaporthe_oryzae	reduced_virulence	13395	285
FGRRES_00150	Q8NJQ2#PHI:2839#RED1#5016#Cochliobolus_heterostrophus#reduced_virulence	346.67	2.2e-96	51	51	50	152	1	347	1	346	348	352	348	Q8NJQ2	PHI:2839	RED1	5016	Cochliobolus_heterostrophus	reduced_virulence	258	279
FGRRES_07240	G4MPI2#PHI:2009#HOS4#318829#Magnaporthe_oryzae#unaffected_pathogenicity	1348.57	0	48	51	49	148	7	1543	21	1588	1548	1620	1639	G4MPI2	PHI:2009	HOS4	318829	Magnaporthe_oryzae	unaffected_pathogenicity	12036	285
FGRRES_03601	G4NGA7#PHI:2032#VTL1#318829#Magnaporthe_oryzae#unaffected_pathogenicity	590.88	1.1e-169	52	51	52	155	8	537	10	536	537	536	532	G4NGA7	PHI:2032	VTL1	318829	Magnaporthe_oryzae	unaffected_pathogenicity	6598	270
FGRRES_07937_M	G4N7R4#PHI:799#MGG_03530#318829#Magnaporthe_oryzae#reduced_virulence	778.09	8.6e-226	52	51	48	151	6	829	5	816	867	921	855	G4N7R4	PHI:799	MGG_03530	318829	Magnaporthe_oryzae	reduced_virulence	12793	289
FGRRES_10020	G4NEK6#PHI:2029#TGL2#318829#Magnaporthe_oryzae#unaffected_pathogenicity	330.1	2e-91	55	51	47	153	43	333	66	366	334	367	309	G4NEK6	PHI:2029	TGL2	318829	Magnaporthe_oryzae	unaffected_pathogenicity	3432	288
FGRRES_08012	P29138#PHI:4615#Pr1#5530#Metarhizium_anisopliae#unaffected_pathogenicity	362.07	5.8e-101	50	51	51	152	1	387	1	387	390	388	396	P29138	PHI:4615	Pr1	5530	Metarhizium_anisopliae	unaffected_pathogenicity	4425	270
FGRRES_05597	G4NBI7#PHI:2028#TGL1-2#318829#Magnaporthe_oryzae#unaffected_pathogenicity	763.07	2.4e-221	65	51	46	162	27	584	37	607	727	808	572	G4NBI7	PHI:2028	TGL1-2	318829	Magnaporthe_oryzae	unaffected_pathogenicity	8585	282
FGRRES_01065	N4VRT7#PHI:5039#BUB2#5465#Colletotrichum_orbiculare#reduced_virulence	474.55	1.1e-134	65	51	59	175	67	450	55	431	491	432	391	N4VRT7	PHI:5039	BUB2	5465	Colletotrichum_orbiculare	reduced_virulence	1336	288
FGRRES_09690	Q2LK92#PHI:548__PHI:2305#BcPIC5__BcFKBP12#40559#Botrytis_cinerea#reduced_virulence__increased_virulence_(hypervirulence)__unaffected_pathogenicity	153.68	7e-39	64	51	64	179	36	145	1	116	146	117	116	Q2LK92	PHI:548__PHI:2305	BcPIC5__BcFKBP12	40559	Botrytis_cinerea	reduced_virulence__increased_virulence_(hypervirulence)__unaffected_pathogenicity	13025	260
FGRRES_02034	G4NHC2#PHI:5034#MoADH1#318829#Magnaporthe_oryzae#unaffected_pathogenicity	484.95	6.9e-138	65	51	64	180	93	439	4	352	439	352	349	G4NHC2	PHI:5034	MoADH1	318829	Magnaporthe_oryzae	unaffected_pathogenicity	2410	271
FGRRES_03497	E2GL14#PHI:2334#BcNma#40559#Botrytis_cinerea#reduced_virulence	990.72	9.6e-290	53	51	48	152	51	972	65	1001	974	1028	939	E2GL14	PHI:2334	BcNma	40559	Botrytis_cinerea	reduced_virulence	6488	282
FGRRES_05281	Q6QIY0#PHI:2382#Upa2#5270#Ustilago_maydis#unaffected_pathogenicity	349.75	2.3e-97	57	51	53	161	11	294	8	290	320	306	284	Q6QIY0	PHI:2382	Upa2	5270	Ustilago_maydis	unaffected_pathogenicity	8980	300
FGRRES_01436	A4QYF9#PHI:883#MGG_08560#318829#Magnaporthe_oryzae#reduced_virulence	90.89	3.4e-20	49	50	47	146	3	116	5	120	116	121	118	A4QYF9	PHI:883	MGG_08560	318829	Magnaporthe_oryzae	reduced_virulence	1753	275
FGRRES_04628_M	G4N2V0#PHI:2199#MoRgs8#318829#Magnaporthe_oryzae#unaffected_pathogenicity	564.69	9.3e-162	49	50	48	147	7	571	17	589	571	599	588	G4N2V0	PHI:2199	MoRgs8	318829	Magnaporthe_oryzae	unaffected_pathogenicity	7759	282
FGRRES_01166	G4MRP7#PHI:803#MGG_04629#318829#Magnaporthe_oryzae#reduced_virulence	1060.83	9.5e-311	51	50	48	149	84	1201	129	1257	1208	1260	1169	G4MRP7	PHI:803	MGG_04629	318829	Magnaporthe_oryzae	reduced_virulence	1440	288
FGRRES_00028	C5P3X6#PHI:479#MEP1#199306#Coccidioides_posadasii#reduced_virulence	248.44	5.9e-67	49	50	50	149	2	274	3	273	275	276	281	C5P3X6	PHI:479	MEP1	199306	Coccidioides_posadasii	reduced_virulence	151	282
FGRRES_07075_M	I1RSF7#PHI:1385#GzC2H048#5518#Fusarium_graminearum#unaffected_pathogenicity	1669.44	0	100	50	53	203	815	1641	726	1552	1641	1552	827	I1RSF7	PHI:1385	GzC2H048	5518	Fusarium_graminearum	unaffected_pathogenicity	11845	190
FGRRES_06281	Q4WNW5#PHI:2970#argB#746128#Aspergillus_fumigatus#unaffected_pathogenicity	356.68	2.1e-99	75	50	46	171	112	342	139	369	343	371	231	Q4WNW5	PHI:2970	argB	746128	Aspergillus_fumigatus	unaffected_pathogenicity	9904	286
FGRRES_00620	H8ZZ79#PHI:2710#mepB#474922#Colletotrichum_gloeosporioides#reduced_virulence	554.67	8.7e-159	66	50	64	180	102	491	6	392	522	406	391	H8ZZ79	PHI:2710	mepB	474922	Colletotrichum_gloeosporioides	reduced_virulence	798	254
FGRRES_04196	Q0V515#PHI:3914#Sdh1#13684#Parastagonospora_nodorum#reduced_virulence	499.2	4.1e-142	51	50	51	152	10	490	5	483	494	492	484	Q0V515	PHI:3914	Sdh1	13684	Parastagonospora_nodorum	reduced_virulence	7260	294
FGRRES_07467	Q5AAI8#PHI:4045#Nap1#5476#Candida_albicans#reduced_virulence	355.91	4.4e-99	46	49	45	140	3	405	4	427	406	435	429	Q5AAI8	PHI:4045	Nap1	5476	Candida_albicans	reduced_virulence	12298	292
FGRRES_03406	Q9C2Y1#PHI:278__PHI:1028#BCPME1__bcpme1#40559#Botrytis_cinerea#reduced_virulence__unaffected_pathogenicity	298.9	4.8e-82	50	49	46	145	15	326	27	346	326	346	323	Q9C2Y1	PHI:278__PHI:1028	BCPME1__bcpme1	40559	Botrytis_cinerea	reduced_virulence__unaffected_pathogenicity	6382	282
FGRRES_04458	B0JFC8#PHI:2304#BCFHG1#40559#Botrytis_cinerea#unaffected_pathogenicity	377.48	1.4e-105	49	49	50	148	1	414	1	410	415	412	419	B0JFC8	PHI:2304	BCFHG1	40559	Botrytis_cinerea	unaffected_pathogenicity	7568	291
FGRRES_07894	J9VMW8#PHI:3457#PHO84#5207#Cryptococcus_neoformans#reduced_virulence	535.41	6e-153	52	49	50	151	21	543	5	521	568	553	538	J9VMW8	PHI:3457	PHO84	5207	Cryptococcus_neoformans	reduced_virulence	12739	285
FGRRES_04454	Q6TDT0#PHI:420#SOD2#552467#Cryptococcus_gattii#loss_of_pathogenicity	231.49	5.8e-62	53	49	50	152	19	229	12	222	230	225	212	Q6TDT0	PHI:420	SOD2	552467	Cryptococcus_gattii	loss_of_pathogenicity	7564	294
FGRRES_06246	P42375#PHI:3085#GroEL#837#Porphyromonas_gingivalis#increased_virulence_(hypervirulence)	546.58	2.7e-156	52	49	53	154	35	580	3	544	587	545	547	P42375	PHI:3085	GroEL	837	Porphyromonas_gingivalis	increased_virulence_(hypervirulence)	9863	294
FGRRES_09155	G4MQZ2#PHI:2038#Mir1#318829#Magnaporthe_oryzae#unaffected_pathogenicity	278.49	6.4e-76	50	49	50	149	1	311	1	309	315	309	314	G4MQZ2	PHI:2038	Mir1	318829	Magnaporthe_oryzae	unaffected_pathogenicity	13638	291
FGRRES_04250_M	I1RFM6#PHI:744#ADE5#5518#Fusarium_graminearum#reduced_virulence	366.7	2.4e-102	50	49	24	123	10	384	57	424	390	797	377	I1RFM6	PHI:744	ADE5	5518	Fusarium_graminearum	reduced_virulence	7328	222
FGRRES_08817	P52498#PHI:62#caRSR1#5476#Candida_albicans#reduced_virulence	215.7	3e-57	61	48	41	150	11	177	2	169	216	248	168	P52498	PHI:62	caRSR1	5476	Candida_albicans	reduced_virulence	5473	224
FGRRES_02051	Q5IFQ6#PHI:410#SOD2#5207#Cryptococcus_neoformans#loss_of_pathogenicity	211.85	4.2e-56	50	48	43	141	6	204	29	228	212	234	201	Q5IFQ6	PHI:410	SOD2	5207	Cryptococcus_neoformans	loss_of_pathogenicity	2431	273
FGRRES_02566	Q520U5#PHI:2082#Moatg16#318829#Magnaporthe_oryzae#loss_of_pathogenicity	188.35	4.5e-49	48	48	47	143	1	196	4	202	198	204	199	Q520U5	PHI:2082	Moatg16	318829	Magnaporthe_oryzae	loss_of_pathogenicity	2987	279
FGRRES_01226	Q5AMP9#PHI:2568#CAP2#5476#Candida_albicans#reduced_virulence	250.37	1.6e-67	45	48	47	140	3	281	1	289	282	291	303	Q5AMP9	PHI:2568	CAP2	5476	Candida_albicans	reduced_virulence	1509	297
FGRRES_08253	Q9C1F9#PHI:566#cel2#5017#Cochliobolus_carbonum#unaffected_pathogenicity	387.88	1.1e-108	49	48	49	146	1	420	1	411	433	423	424	Q9C1F9	PHI:566	cel2	5017	Cochliobolus_carbonum	unaffected_pathogenicity	4822	276
FGRRES_06721	F9X9S4#PHI:4944#KU80#1047171#Zymoseptoria_tritici#unaffected_pathogenicity	669.46	3.5e-193	48	48	47	143	1	709	1	719	713	726	720	F9X9S4	PHI:4944	KU80	1047171	Zymoseptoria_tritici	unaffected_pathogenicity	11440	268
FGRRES_05336	Q4WMS3#PHI:2549#MAK5#746128#Aspergillus_fumigatus#lethal	641.73	8.6e-185	47	48	49	144	21	779	9	777	781	777	799	Q4WMS3	PHI:2549	MAK5	746128	Aspergillus_fumigatus	lethal	8915	283
FGRRES_00608	A3E242#PHI:3031#PMT4#5207#Cryptococcus_neoformans#lethal	734.95	7.3e-213	48	48	48	144	17	768	4	757	770	767	769	A3E242	PHI:3031	PMT4	5207	Cryptococcus_neoformans	lethal	785	294
FGRRES_05872	Q4WF54#PHI:2322#SidH#746128#Aspergillus_fumigatus#reduced_virulence	274.63	7.6e-75	49	48	49	146	8	274	7	270	274	270	267	Q4WF54	PHI:2322	SidH	746128	Aspergillus_fumigatus	reduced_virulence	9445	288
FGRRES_08061_M	F5HAA8#PHI:424#PCK1#5207#Cryptococcus_neoformans#reduced_virulence	713.38	2.1e-206	64	48	62	174	173	702	20	549	703	551	533	F5HAA8	PHI:424	PCK1	5207	Cryptococcus_neoformans	reduced_virulence	5223	220
FGRRES_00818	C4YGV6#PHI:3370#vph1#5476#Candida_albicans#reduced_virulence	799.66	2.7e-232	48	48	50	146	1	847	1	821	857	824	852	C4YGV6	PHI:3370	vph1	5476	Candida_albicans	reduced_virulence	1028	286
FGRRES_02058	Q9I2U1#PHI:6213#clpP#287#Pseudomonas_aeruginosa#reduced_virulence	147.9	4.4e-37	53	47	34	134	1	139	78	209	157	213	139	Q9I2U1	PHI:6213	clpP	287	Pseudomonas_aeruginosa	reduced_virulence	2439	287
FGRRES_06477	Q00455#PHI:58#SCD1#5462#Colletotrichum_lagenarium#reduced_virulence	173.33	1e-44	51	47	40	138	10	157	12	159	161	188	148	Q00455	PHI:58	SCD1	5462	Colletotrichum_lagenarium	reduced_virulence	11171	270
FGRRES_02461	C5BF98#PHI:2959#mdh#67780#Edwardsiella_ictaluri#reduced_virulence	265.77	4.7e-72	50	47	50	147	21	330	2	310	336	312	314	C5BF98	PHI:2959	mdh	67780	Edwardsiella_ictaluri	reduced_virulence	2870	250
FGRRES_05177	Q00368#PHI:27#CAP20#474922#Colletotrichum_gloeosporioides#loss_of_pathogenicity	187.96	5.1e-49	48	47	47	142	4	181	6	182	182	183	178	Q00368	PHI:27	CAP20	474922	Colletotrichum_gloeosporioides	loss_of_pathogenicity	9104	294
FGRRES_02589	Q6IZ77#PHI:3909#ZrfB#746128#Aspergillus_fumigatus#reduced_virulence__loss_of_pathogenicity	304.68	9.2e-84	47	47	45	139	15	339	28	353	339	353	336	Q6IZ77	PHI:3909	ZrfB	746128	Aspergillus_fumigatus	reduced_virulence__loss_of_pathogenicity	3019	294
FGRRES_08710	Q4WWT7#PHI:4896#aspE#746128#Aspergillus_fumigatus#unaffected_pathogenicity	435.26	7.6e-123	47	47	44	138	4	513	32	527	521	553	522	Q4WWT7	PHI:4896	aspE	746128	Aspergillus_fumigatus	unaffected_pathogenicity	5351	294
FGRRES_01574	G4MR15#PHI:2088#Moatg27#318829#Magnaporthe_oryzae#unaffected_pathogenicity	301.98	6.2e-83	45	47	46	138	4	348	12	354	348	354	366	G4MR15	PHI:2088	Moatg27	318829	Magnaporthe_oryzae	unaffected_pathogenicity	1898	285
FGRRES_10092	A0A095CFR8#PHI:3332#snf7#552467#Cryptococcus_gattii#loss_of_pathogenicity	179.49	2.5e-46	46	47	48	141	1	223	1	220	223	220	227	A0A095CFR8	PHI:3332	snf7	552467	Cryptococcus_gattii	loss_of_pathogenicity	3513	297
FGRRES_01311	J9W1N5#PHI:3457#PHO840#5207#Cryptococcus_neoformans#reduced_virulence	627.09	1.8e-180	51	47	43	141	52	651	88	680	670	729	606	J9W1N5	PHI:3457	PHO840	5207	Cryptococcus_neoformans	reduced_virulence	1609	291
FGRRES_01466	A7EB00#PHI:3936#Ss-caf1#5180#Sclerotinia_sclerotiorum#loss_of_pathogenicity	217.24	8.8e-58	52	47	45	144	17	195	25	203	196	206	179	A7EB00	PHI:3936	Ss-caf1	5180	Sclerotinia_sclerotiorum	loss_of_pathogenicity	1783	285
FGRRES_10395	J7MF98#PHI:2700#lac2#5465#Colletotrichum_orbiculare#reduced_virulence	592.42	4.4e-170	47	47	47	141	11	596	4	593	601	595	594	J7MF98	PHI:2700	lac2	5465	Colletotrichum_orbiculare	reduced_virulence	3852	274
FGRRES_01640	F9XJV5#PHI:2441#MgAlg2#1047171#Zymoseptoria_tritici#loss_of_pathogenicity	411.38	1.1e-115	48	47	47	142	10	462	6	467	473	478	466	F9XJV5	PHI:2441	MgAlg2	1047171	Zymoseptoria_tritici	loss_of_pathogenicity	1978	285
FGRRES_07838	Q2VLJ1#PHI:716#ZEB1#5518#Fusarium_graminearum#unaffected_pathogenicity	531.18	1.1e-151	47	47	47	141	12	560	13	563	560	565	557	Q2VLJ1	PHI:716	ZEB1	5518	Fusarium_graminearum	unaffected_pathogenicity	12678	277
FGRRES_01794	G4NES9#PHI:784#MGG_00056#318829#Magnaporthe_oryzae#reduced_virulence	258.07	7.8e-70	50	47	47	144	4	261	9	272	283	286	265	G4NES9	PHI:784	MGG_00056	318829	Magnaporthe_oryzae	reduced_virulence	2136	291
FGRRES_01962_M	G4MTK2#PHI:5232#MoARG1#318829#Magnaporthe_oryzae#loss_of_pathogenicity	402.52	3.9e-113	64	47	45	156	100	390	122	412	392	415	292	G4MTK2	PHI:5232	MoARG1	318829	Magnaporthe_oryzae	loss_of_pathogenicity	2328	239
FGRRES_00940	F5B5Y4#PHI:6206#BbCypC#176275#Beauveria_bassiana#unaffected_pathogenicity	148.67	2.9e-37	51	47	48	146	2	155	4	150	167	163	154	F5B5Y4	PHI:6206	BbCypC	176275	Beauveria_bassiana	unaffected_pathogenicity	1184	294
FGRRES_02977_M	Q04701#PHI:179#PELA#140110#Nectria_haematococca#reduced_virulence	274.63	6.7e-75	81	47	49	177	104	249	97	242	249	242	146	Q04701	PHI:179	PELA	140110	Nectria_haematococca	reduced_virulence	5873	206
FGRRES_07108	G4MQQ3#PHI:3065#MoRga5#318829#Magnaporthe_oryzae#unaffected_pathogenicity	543.89	2.3e-155	43	46	45	134	1	740	1	751	740	751	783	G4MQQ3	PHI:3065	MoRga5	318829	Magnaporthe_oryzae	unaffected_pathogenicity	11885	284
FGRRES_10604	Q96WM9#PHI:552#BcLCC2#40559#Botrytis_cinerea#unaffected_pathogenicity	537.72	1.2e-153	48	46	45	139	29	566	37	581	566	581	554	Q96WM9	PHI:552	BcLCC2	40559	Botrytis_cinerea	unaffected_pathogenicity	4202	282
FGRRES_04980	M2TW52#PHI:4988#Ppt1#5016#Cochliobolus_heterostrophus#reduced_virulence	323.55	1.8e-89	53	46	46	145	35	311	28	309	324	327	282	M2TW52	PHI:4988	Ppt1	5016	Cochliobolus_heterostrophus	reduced_virulence	8401	272
FGRRES_02699	P0CS02#PHI:3489#Gmt1#5207#Cryptococcus_neoformans#loss_of_pathogenicity	361.3	9.9e-101	56	46	45	147	63	377	65	386	390	397	324	P0CS02	PHI:3489	Gmt1	5207	Cryptococcus_neoformans	loss_of_pathogenicity	3144	291
FGRRES_00338	Q4WXL8#PHI:2538#AUR1#746128#Aspergillus_fumigatus#unaffected_pathogenicity__lethal	424.09	1.5e-119	55	46	48	149	38	412	37	410	453	436	380	Q4WXL8	PHI:2538	AUR1	746128	Aspergillus_fumigatus	unaffected_pathogenicity__lethal	487	294
FGRRES_05321	P43098#PHI:96#FAS2#5476#Candida_albicans#loss_of_pathogenicity	1736.08	0	63	46	45	154	541	1856	564	1885	1856	1885	1338	P43098	PHI:96	FAS2	5476	Candida_albicans	loss_of_pathogenicity	8933	294
FGRRES_02322	Q9P8L8#PHI:544#BCMFS1#40559#Botrytis_cinerea#unaffected_pathogenicity	500.36	2e-142	47	46	41	134	20	541	62	592	544	598	532	Q9P8L8	PHI:544	BCMFS1	40559	Botrytis_cinerea	unaffected_pathogenicity	2713	282
FGRRES_02221	G5EI55#PHI:2154#RBP35#318829#Magnaporthe_oryzae#reduced_virulence	58.92	1.1e-10	51	46	8	105	14	80	288	350	82	424	74	G5EI55	PHI:2154	RBP35	318829	Magnaporthe_oryzae	reduced_virulence	2613	291
FGRRES_07421	W7MS01#PHI:3389#FVEG_12521#117187#Fusarium_verticillioides#unaffected_pathogenicity	416	4.8e-117	46	46	47	139	11	514	6	506	517	510	515	W7MS01	PHI:3389	FVEG_12521	117187	Fusarium_verticillioides	unaffected_pathogenicity	12246	223
FGRRES_04247_M	Q0UA24#PHI:1130__PHI:2256#Xdh1#13684#Parastagonospora_nodorum#unaffected_pathogenicity	332.41	4.4e-92	47	46	45	138	5	356	14	362	356	362	352	Q0UA24	PHI:1130__PHI:2256	Xdh1	13684	Parastagonospora_nodorum	unaffected_pathogenicity	7325	265
FGRRES_05847	G4N4F9#PHI:2166__PHI:6390#CBP1#318829#Magnaporthe_oryzae#unaffected_pathogenicity	417.54	1.4e-117	53	45	42	140	33	395	76	451	454	485	383	G4N4F9	PHI:2166__PHI:6390	CBP1	318829	Magnaporthe_oryzae	unaffected_pathogenicity	9416	282
FGRRES_02881_M	O13289#PHI:106#CAT1#5476#Candida_albicans#reduced_virulence	423.71	2.1e-119	49	45	45	139	15	461	3	445	485	485	448	O13289	PHI:106	CAT1	5476	Candida_albicans	reduced_virulence	9239	115
FGRRES_01607	T2C7K6#PHI:3226#pnl1#36651#Penicillium_digitatum#reduced_virulence	357.07	1.8e-99	50	45	46	141	25	362	25	362	375	373	340	T2C7K6	PHI:3226	pnl1	36651	Penicillium_digitatum	reduced_virulence	1942	288
FGRRES_03121	T2C7K6#PHI:3226#pnl1#36651#Penicillium_digitatum#reduced_virulence	319.32	4.1e-88	44	45	45	134	1	375	1	373	375	373	381	T2C7K6	PHI:3226	pnl1	36651	Penicillium_digitatum	reduced_virulence	6038	294
FGRRES_01245	Q4PD66#PHI:854#um01947#5270#Ustilago_maydis#reduced_virulence	322.01	6e-89	61	45	49	155	83	339	6	268	358	330	264	Q4PD66	PHI:854	um01947	5270	Ustilago_maydis	reduced_virulence	1530	291
FGRRES_03725	W7N2B4#PHI:3381#FVEG_12533#117187#Fusarium_verticillioides#unaffected_pathogenicity	589.73	2.9e-169	53	45	46	144	19	531	50	562	602	593	513	W7N2B4	PHI:3381	FVEG_12533	117187	Fusarium_verticillioides	unaffected_pathogenicity	6729	288
FGRRES_10004	Q04701#PHI:179#PELA#140110#Nectria_haematococca#reduced_virulence	357.45	1.3e-99	70	45	66	181	126	355	13	242	355	242	230	Q04701	PHI:179	PELA	140110	Nectria_haematococca	reduced_virulence	3415	225
FGRRES_10757	I1RM25#PHI:1579#GzOB019#5518#Fusarium_graminearum#unaffected_pathogenicity	644.42	1.3e-185	47	45	29	121	5	739	440	1148	768	1195	742	I1RM25	PHI:1579	GzOB019	5518	Fusarium_graminearum	unaffected_pathogenicity	10115	294
FGRRES_08185	A5H456#PHI:867__PHI:1159#MgAtr7#1047171#Zymoseptoria_tritici#unaffected_pathogenicity__chemistry_target:_sensitivity_to_chemical	395.59	5.5e-111	58	44	10	112	84	411	1	332	443	1811	334	A5H456	PHI:867__PHI:1159	MgAtr7	1047171	Zymoseptoria_tritici	unaffected_pathogenicity__chemistry_target:_sensitivity_to_chemical	4678	246
FGRRES_07470	Q8TG40#PHI:4925#Hbr1#5476#Candida_albicans#reduced_virulence	174.48	5.4e-45	53	44	31	128	33	175	46	188	175	248	143	Q8TG40	PHI:4925	Hbr1	5476	Candida_albicans	reduced_virulence	12301	279
FGRRES_09941	G4N0E4#PHI:4056#Ldp1#318829#Magnaporthe_oryzae#unaffected_pathogenicity	435.65	8.2e-123	40	44	43	127	5	697	4	712	697	712	769	G4N0E4	PHI:4056	Ldp1	318829	Magnaporthe_oryzae	unaffected_pathogenicity	3344	282
FGRRES_06693	G4MWU9#PHI:2019#MoPLC3#318829#Magnaporthe_oryzae#loss_of_pathogenicity	489.96	3.3e-139	43	44	43	130	6	629	11	641	633	649	641	G4MWU9	PHI:2019	MoPLC3	318829	Magnaporthe_oryzae	loss_of_pathogenicity	11407	279
FGRRES_02400	J9VQQ3#PHI:3801#Pmc1#5207#Cryptococcus_neoformans#reduced_virulence	976.08	3.3e-285	49	44	40	133	81	1218	201	1317	1285	1414	1167	J9VQQ3	PHI:3801	Pmc1	5207	Cryptococcus_neoformans	reduced_virulence	2799	286
FGRRES_06445	G4NBN8#PHI:2206#endo-1_4-beta-xylanase_precursor_[GH10_family]#318829#Magnaporthe_oryzae#reduced_virulence	308.15	8.8e-85	48	44	39	131	26	348	36	354	354	397	326	G4NBN8	PHI:2206	endo-1_4-beta-xylanase_precursor_[GH10_family]	318829	Magnaporthe_oryzae	reduced_virulence	11106	276
FGRRES_10669	P0C017#PHI:14#ADE2#5207#Cryptococcus_neoformans#loss_of_pathogenicity__reduced_virulence	441.42	1.2e-124	44	44	45	133	1	594	1	582	595	582	601	P0C017	PHI:14	ADE2	5207	Cryptococcus_neoformans	loss_of_pathogenicity__reduced_virulence	4306	294
FGRRES_05544	G4N7K5#PHI:3062#MoRga2#318829#Magnaporthe_oryzae#unaffected_pathogenicity	660.99	1.7e-190	52	44	50	146	8	766	52	810	946	821	791	G4N7K5	PHI:3062	MoRga2	318829	Magnaporthe_oryzae	unaffected_pathogenicity	8671	270
FGRRES_09646	Q96WM9#PHI:552#BcLCC2#40559#Botrytis_cinerea#unaffected_pathogenicity	471.47	1.1e-133	43	44	43	130	5	572	9	581	572	581	582	Q96WM9	PHI:552	BcLCC2	40559	Botrytis_cinerea	unaffected_pathogenicity	13070	276
FGRRES_08935	F5HFL6#PHI:3030#PMT1#5207#Cryptococcus_neoformans#lethal	817.76	1.1e-237	54	44	46	144	69	838	65	830	960	918	784	F5HFL6	PHI:3030	PMT1	5207	Cryptococcus_neoformans	lethal	5624	291
FGRRES_01322	A0A0W0C7W8#PHI:6469#CgSmt3#5478#Candida_glabrata#lethal	103.6	3.6e-24	53	44	40	137	14	96	25	107	98	108	83	A0A0W0C7W8	PHI:6469	CgSmt3	5478	Candida_glabrata	lethal	1623	285
FGRRES_01464	Q59KY8#PHI:378#SIT4#5476#Candida_albicans#reduced_virulence	383.26	2.5e-107	73	44	57	174	162	401	73	314	401	314	242	Q59KY8	PHI:378	SIT4	5476	Candida_albicans	reduced_virulence	1781	261
FGRRES_09064_M	I1RXJ3#PHI:1851#GzZC166#5518#Fusarium_graminearum#lethal	578.17	9.6e-166	100	44	47	191	6	298	1	293	658	623	293	I1RXJ3	PHI:1851	GzZC166	5518	Fusarium_graminearum	lethal	13760	254
FGRRES_09739	G4YQK3#PHI:6261#PsAAT3#67593#Phytophthora_sojae#reduced_virulence	416.39	3.2e-117	50	44	48	142	64	465	27	427	466	427	406	G4YQK3	PHI:6261	PsAAT3	67593	Phytophthora_sojae	reduced_virulence	12971	294
FGRRES_10708	Q96VZ3#PHI:181#PGX1#5507#Fusarium_oxysporum#unaffected_pathogenicity	418.31	8e-118	76	44	43	163	1	256	1	256	443	455	256	Q96VZ3	PHI:181	PGX1	5507	Fusarium_oxysporum	unaffected_pathogenicity	4534	276
FGRRES_02386	Q04701#PHI:179#PELA#140110#Nectria_haematococca#reduced_virulence	216.47	2.2e-57	51	44	47	142	39	254	23	242	254	242	221	Q04701	PHI:179	PELA	140110	Nectria_haematococca	reduced_virulence	2788	291
FGRRES_04681_M	I1RPX8#PHI:1581#GzOB021#5518#Fusarium_graminearum#unaffected_pathogenicity	221.48	7.1e-59	45	44	41	130	4	257	8	252	258	275	255	I1RPX8	PHI:1581	GzOB021	5518	Fusarium_graminearum	unaffected_pathogenicity	7979	264
FGRRES_09578	G4MT75#PHI:3312#gta1#318829#Magnaporthe_oryzae#reduced_virulence	528.48	9.4e-151	46	43	42	131	72	700	87	723	704	727	655	G4MT75	PHI:3312	gta1	318829	Magnaporthe_oryzae	reduced_virulence	13148	285
FGRRES_02022	P43076#PHI:33#PHR1#5476#Candida_albicans#reduced_virulence	456.45	3.4e-129	45	43	42	130	5	505	12	514	541	548	512	P43076	PHI:33	PHR1	5476	Candida_albicans	reduced_virulence	2398	265
FGRRES_05696	Q9Y885#PHI:157#TOXF#5017#Cochliobolus_carbonum#loss_of_pathogenicity	316.23	3.5e-87	47	43	46	136	14	351	11	346	380	357	344	Q9Y885	PHI:157	TOXF	5017	Cochliobolus_carbonum	loss_of_pathogenicity	9241	288
FGRRES_01196	J9VQQ3#PHI:3801#Pmc1#5207#Cryptococcus_neoformans#reduced_virulence	882.86	3.5e-257	47	43	36	126	45	1083	215	1245	1180	1414	1081	J9VQQ3	PHI:3801	Pmc1	5207	Cryptococcus_neoformans	reduced_virulence	2799	152
FGRRES_06554	A0A0R1BRS8#PHI:6090#katE#106654#Acinetobacter_nosocomialis#increased_virulence_(hypervirulence)	593.58	2.5e-170	46	43	45	134	2	691	11	690	738	712	701	A0A0R1BRS8	PHI:6090	katE	106654	Acinetobacter_nosocomialis	increased_virulence_(hypervirulence)	11242	282
FGRRES_09515	J9VQQ3#PHI:3801#Pmc1#5207#Cryptococcus_neoformans#reduced_virulence	974.54	1e-284	46	43	41	130	20	1239	57	1301	1340	1414	1264	J9VQQ3	PHI:3801	Pmc1	5207	Cryptococcus_neoformans	reduced_virulence	13221	288
FGRRES_01809	Q7Z8E8#PHI:419#CSH1#5476#Candida_albicans#reduced_virulence	273.86	1.7e-74	45	43	46	134	15	332	1	317	341	320	324	Q7Z8E8	PHI:419	CSH1	5476	Candida_albicans	reduced_virulence	2149	291
FGRRES_08760	P40086#PHI:503#COX15#4932#Saccharomyces_cerevisiae#reduced_virulence	417.16	2e-117	53	43	42	138	87	465	72	457	479	486	388	P40086	PHI:503	COX15	4932	Saccharomyces_cerevisiae	reduced_virulence	5406	287
FGRRES_07926	G1UAE0#PHI:242#CaTPS2#5476#Candida_albicans#reduced_virulence	743.04	3.1e-215	50	43	42	135	137	870	110	843	886	888	756	G1UAE0	PHI:242	CaTPS2	5476	Candida_albicans	reduced_virulence	12779	294
FGRRES_08669	C6ZRH8#PHI:2976#CgOPT1#474922#Colletotrichum_gloeosporioides#reduced_virulence	734.56	9.9e-213	49	43	46	138	36	732	34	727	799	752	699	C6ZRH8	PHI:2976	CgOPT1	474922	Colletotrichum_gloeosporioides	reduced_virulence	5300	294
FGRRES_04363	G4MTK9#PHI:4885#MoYpd1p#318829#Magnaporthe_oryzae#loss_of_pathogenicity	132.11	2.2e-32	48	43	41	132	15	142	21	149	146	153	129	G4MTK9	PHI:4885	MoYpd1p	318829	Magnaporthe_oryzae	loss_of_pathogenicity	7457	246
FGRRES_00765	B0JFC8#PHI:2304#BCFHG1#40559#Botrytis_cinerea#unaffected_pathogenicity	389.42	4.1e-109	47	43	48	138	1	415	1	412	457	412	417	B0JFC8	PHI:2304	BCFHG1	40559	Botrytis_cinerea	unaffected_pathogenicity	971	291
FGRRES_04647	Q96TN6#PHI:256#GAS1#318829#Magnaporthe_oryzae#reduced_virulence	265	6.7e-72	64	43	51	158	4	202	3	200	295	251	199	Q96TN6	PHI:256	GAS1	318829	Magnaporthe_oryzae	reduced_virulence	7795	252
FGRRES_02342_M	Q99174#PHI:2849#cutA#169388#Fusarium_solani#unaffected_pathogenicity	227.25	1.2e-60	55	43	46	144	54	247	31	223	248	230	194	Q99174	PHI:2849	cutA	169388	Fusarium_solani	unaffected_pathogenicity	2738	245
FGRRES_07233	Q6QIY0#PHI:2382#Upa2#5270#Ustilago_maydis#unaffected_pathogenicity	286.96	1.7e-78	48	43	43	134	29	301	19	291	308	306	274	Q6QIY0	PHI:2382	Upa2	5270	Ustilago_maydis	unaffected_pathogenicity	12028	300
FGRRES_03694	Q9C1T0#PHI:200#ARG1#5507#Fusarium_oxysporum#reduced_virulence	407.53	1.4e-114	71	43	41	155	11	285	8	282	454	467	275	Q9C1T0	PHI:200	ARG1	5507	Fusarium_oxysporum	reduced_virulence	7518	156
FGRRES_01808_M	I1RXS2#PHI:1759#GzZC074#5518#Fusarium_graminearum#unaffected_pathogenicity	561.61	9.3e-161	52	43	47	142	35	578	20	557	658	606	546	I1RXS2	PHI:1759	GzZC074	5518	Fusarium_graminearum	unaffected_pathogenicity	2148	285
FGRRES_05516	P15801#PHI:505#MIP1#4932#Saccharomyces_cerevisiae#reduced_virulence	944.5	9.3e-276	47	42	38	127	60	1075	40	1047	1138	1254	1037	P15801	PHI:505	MIP1	4932	Saccharomyces_cerevisiae	reduced_virulence	8700	273
FGRRES_10693	Q8TG07#PHI:3600#plb1#5478#Candida_glabrata#unaffected_pathogenicity	444.51	1.4e-125	44	42	37	123	8	548	38	592	586	659	561	Q8TG07	PHI:3600	plb1	5478	Candida_glabrata	unaffected_pathogenicity	4350	273
FGRRES_02355	Q7LJU0#PHI:274#USX1#5207#Cryptococcus_neoformans#loss_of_pathogenicity	258.45	7.6e-70	44	42	35	121	14	334	84	404	342	410	326	Q7LJU0	PHI:274	USX1	5207	Cryptococcus_neoformans	loss_of_pathogenicity	2754	272
FGRRES_04481	Q9HFU4#PHI:220#MAN1#5207#Cryptococcus_neoformans#reduced_virulence	305.06	1e-83	41	42	43	126	1	439	1	433	448	434	458	Q9HFU4	PHI:220	MAN1	5207	Cryptococcus_neoformans	reduced_virulence	7592	288
FGRRES_06380_M	I1RQN4#PHI:1715#GzZC030#5518#Fusarium_graminearum#unaffected_pathogenicity	474.94	9.3e-135	96	42	63	201	184	427	103	341	552	368	244	I1RQN4	PHI:1715	GzZC030	5518	Fusarium_graminearum	unaffected_pathogenicity	10013	138
FGRRES_06510	Q51Y68#PHI:2083#Moatg17#318829#Magnaporthe_oryzae#loss_of_pathogenicity	389.42	4.8e-109	43	42	43	128	26	513	3	501	519	504	503	Q51Y68	PHI:2083	Moatg17	318829	Magnaporthe_oryzae	loss_of_pathogenicity	11183	277
FGRRES_08011	G4MVX4#PHI:3216#MoCDIP4#318829#Magnaporthe_oryzae#effector_(plant_avirulence_determinant)	208.76	5.7e-55	41	42	43	126	6	295	9	295	296	295	303	G4MVX4	PHI:3216	MoCDIP4	318829	Magnaporthe_oryzae	effector_(plant_avirulence_determinant)	4426	265
FGRRES_05898	P78585#PHI:1026#bcplc1#40559#Botrytis_cinerea#reduced_virulence	863.6	2e-251	46	42	47	135	125	1101	8	992	1111	994	1017	P78585	PHI:1026	bcplc1	40559	Botrytis_cinerea	reduced_virulence	9476	282
FGRRES_02504_M	C5BF98#PHI:2959#mdh#67780#Edwardsiella_ictaluri#reduced_virulence	247.67	1.3e-66	53	42	44	139	2	261	1	258	330	312	262	C5BF98	PHI:2959	mdh	67780	Edwardsiella_ictaluri	reduced_virulence	2923	297
FGRRES_03387_M	Q00903#PHI:24#Avenacinase_gene#29850#Gaeumannomyces_graminis#loss_of_pathogenicity__unaffected_pathogenicity	591.27	1.4e-169	43	42	43	128	54	819	27	793	821	793	800	Q00903	PHI:24	Avenacinase_gene	29850	Gaeumannomyces_graminis	loss_of_pathogenicity__unaffected_pathogenicity	6360	277
FGRRES_03981_M	G4YQK3#PHI:6261#PsAAT3#67593#Phytophthora_sojae#reduced_virulence	317.39	1.7e-87	44	42	41	127	17	408	31	425	411	427	399	G4YQK3	PHI:6261	PsAAT3	67593	Phytophthora_sojae	reduced_virulence	10517	141
FGRRES_02641	G4N740#PHI:4024#MoST1#318829#Magnaporthe_oryzae#unaffected_pathogenicity	446.05	4.5e-126	49	42	41	132	63	519	48	501	540	547	462	G4N740	PHI:4024	MoST1	318829	Magnaporthe_oryzae	unaffected_pathogenicity	3084	285
FGRRES_01605	I1RC95#PHI:1566#GzOB006#5518#Fusarium_graminearum#lethal	319.32	4.3e-88	45	42	42	129	9	373	12	376	389	391	365	I1RC95	PHI:1566	GzOB006	5518	Fusarium_graminearum	lethal	1940	300
FGRRES_01923	G1U9Y6#PHI:210#CAP1#5476#Candida_albicans#loss_of_pathogenicity	366.31	4.4e-102	39	41	40	120	4	529	9	545	529	545	549	G1U9Y6	PHI:210	CAP1	5476	Candida_albicans	loss_of_pathogenicity	2277	181
FGRRES_09952	J9VQL2#PHI:3457#VTC4#5207#Cryptococcus_neoformans#increased_virulence_(hypervirulence)	107.07	5.9e-25	46	41	6	93	11	120	749	861	129	864	113	J9VQL2	PHI:3457	VTC4	5207	Cryptococcus_neoformans	increased_virulence_(hypervirulence)	3357	294
FGRRES_06498	J4USC3#PHI:6471#Trr2#176275#Beauveria_bassiana#reduced_virulence	253.83	1.7e-68	42	41	41	124	6	309	5	309	316	313	306	J4USC3	PHI:6471	Trr2	176275	Beauveria_bassiana	reduced_virulence	11177	279
FGRRES_09299_M	Q5NH02#PHI:4732#FTT0673p/prsAp#263#Francisella_tularensis#unaffected_pathogenicity	248.44	7.3e-67	42	41	41	124	5	315	1	315	320	322	317	Q5NH02	PHI:4732	FTT0673p/prsAp	263	Francisella_tularensis	unaffected_pathogenicity	13474	295
FGRRES_01425	A0A0D5BX39#PHI:4750#ChPMA2#80884#Colletotrichum_higginsianum#loss_of_pathogenicity	691.42	1.1e-199	50	41	37	128	192	920	265	998	922	1016	754	A0A0D5BX39	PHI:4750	ChPMA2	80884	Colletotrichum_higginsianum	loss_of_pathogenicity	1739	295
FGRRES_05905_M	G4MPA8#PHI:890#MGG_07015#318829#Magnaporthe_oryzae#reduced_virulence	507.29	2.1e-144	46	41	43	130	87	670	53	633	672	635	594	G4MPA8	PHI:890	MGG_07015	318829	Magnaporthe_oryzae	reduced_virulence	9485	262
FGRRES_00176	Q86ZF1#PHI:261#ICL1#5022#Leptosphaeria_maculans#reduced_virulence	491.89	8.1e-140	45	41	46	132	65	598	5	536	599	537	540	Q86ZF1	PHI:261	ICL1	5022	Leptosphaeria_maculans	reduced_virulence	303	294
FGRRES_09157	Q522W5#PHI:2086#Moatg24#318829#Magnaporthe_oryzae#unaffected_pathogenicity	382.49	5.1e-107	67	41	38	146	182	460	213	495	460	495	283	Q522W5	PHI:2086	Moatg24	318829	Magnaporthe_oryzae	unaffected_pathogenicity	13636	291
FGRRES_02291	G4NHC2#PHI:5034#MoADH1#318829#Magnaporthe_oryzae#unaffected_pathogenicity	273.09	3.2e-74	41	41	42	124	4	357	3	348	361	352	357	G4NHC2	PHI:5034	MoADH1	318829	Magnaporthe_oryzae	unaffected_pathogenicity	2694	279
FGRRES_10673	Q0V515#PHI:3914#Sdh1#13684#Parastagonospora_nodorum#reduced_virulence	418.7	7.1e-118	42	41	41	124	11	497	8	486	499	492	487	Q0V515	PHI:3914	Sdh1	13684	Parastagonospora_nodorum	reduced_virulence	6964	168
FGRRES_03936	Q0V515#PHI:3914#Sdh1#13684#Parastagonospora_nodorum#reduced_virulence	403.29	3.1e-113	41	41	42	124	1	499	1	487	500	492	499	Q0V515	PHI:3914	Sdh1	13684	Parastagonospora_nodorum	reduced_virulence	6964	285
FGRRES_02974	A4QUT2#PHI:2183#CPXB#318829#Magnaporthe_oryzae#unaffected_pathogenicity	666	4.4e-192	59	41	42	142	228	790	219	783	801	786	567	A4QUT2	PHI:2183	CPXB	318829	Magnaporthe_oryzae	unaffected_pathogenicity	5870	251
FGRRES_05848	Q5A2T6#PHI:513#ARN1_(SIT1)#5476#Candida_albicans#unaffected_pathogenicity__reduced_virulence	444.12	1.9e-125	40	40	38	118	2	574	11	586	584	604	583	Q5A2T6	PHI:513	ARN1_(SIT1)	5476	Candida_albicans	unaffected_pathogenicity__reduced_virulence	9417	288
FGRRES_05761	Q96VB5#PHI:508#AFT1#5599#Alternaria_alternata#loss_of_pathogenicity	403.67	2.8e-113	40	40	40	120	1	566	1	562	579	578	574	Q96VB5	PHI:508	AFT1	5599	Alternaria_alternata	loss_of_pathogenicity	5502	180
FGRRES_02073	Q8TG07#PHI:3600#plb1#5478#Candida_glabrata#unaffected_pathogenicity	490.34	2.6e-139	45	40	39	124	53	608	27	592	649	659	575	Q8TG07	PHI:3600	plb1	5478	Candida_glabrata	unaffected_pathogenicity	2455	285
FGRRES_02639	Q59VQ3#PHI:262#MAD2#5476#Candida_albicans#reduced_virulence	173.33	1.9e-44	42	40	43	125	19	229	10	213	231	214	218	Q59VQ3	PHI:262	MAD2	5476	Candida_albicans	reduced_virulence	3082	288
FGRRES_04243	Q5AD21#PHI:3689#Pot13p#5476#Candida_albicans#unaffected_pathogenicity	296.2	4.2e-81	42	40	43	125	25	414	4	393	416	393	395	Q5AD21	PHI:3689	Pot13p	5476	Candida_albicans	unaffected_pathogenicity	7321	288
FGRRES_00704	Q9P4U9#PHI:2832#AKT3-1#5599#Alternaria_alternata#loss_of_pathogenicity	224.94	7.9e-60	47	40	40	127	29	281	21	272	302	296	255	Q9P4U9	PHI:2832	AKT3-1	5599	Alternaria_alternata	loss_of_pathogenicity	902	294
FGRRES_09595	A4ZGP3#PHI:1161#MgMfs1#1047171#Zymoseptoria_tritici#chemistry_target:_sensitivity_to_chemical	494.97	9.4e-141	46	40	41	127	64	575	61	579	592	583	519	A4ZGP3	PHI:1161	MgMfs1	1047171	Zymoseptoria_tritici	chemistry_target:_sensitivity_to_chemical	13130	273
FGRRES_02573	G4N5N0#PHI:5441#ABA_GPCR#318829#Magnaporthe_oryzae#unaffected_pathogenicity	409.07	6.2e-115	53	40	37	130	152	546	183	581	546	581	408	G4N5N0	PHI:5441	ABA_GPCR	318829	Magnaporthe_oryzae	unaffected_pathogenicity	2996	291
FGRRES_08944	O93806#PHI:174#GNA1#5476#Candida_albicans#reduced_virulence	142.12	3e-35	48	40	47	135	20	164	3	145	176	149	146	O93806	PHI:174	GNA1	5476	Candida_albicans	reduced_virulence	5634	291
FGRRES_00856	G4MXJ1#PHI:3162#Mohik8#318829#Magnaporthe_oryzae#loss_of_pathogenicity	1177.93	0	55	40	43	138	242	1326	8	1088	1521	1403	1103	G4MXJ1	PHI:3162	Mohik8	318829	Magnaporthe_oryzae	loss_of_pathogenicity	1074	285
FGRRES_05183	C4YR40#PHI:4904#Glr1#5476#Candida_albicans#reduced_virulence	399.05	5.9e-112	59	40	39	138	167	505	181	515	506	516	341	C4YR40	PHI:4904	Glr1	5476	Candida_albicans	reduced_virulence	9097	294
FGRRES_00346_M	Q6RXX2#PHI:384#SPE3-LYS9#5207#Cryptococcus_neoformans#loss_of_pathogenicity	313.54	2.8e-86	40	40	24	104	3	449	307	750	450	750	457	Q6RXX2	PHI:384	SPE3-LYS9	5207	Cryptococcus_neoformans	loss_of_pathogenicity	498	263
FGRRES_07024	J5K8H0#PHI:4990#ras3#176275#Beauveria_bassiana#reduced_virulence	219.55	2.7e-58	86	40	36	162	9	129	23	143	260	289	121	J5K8H0	PHI:4990	ras3	176275	Beauveria_bassiana	reduced_virulence	11785	294
FGRRES_03706_M	W5ZQ93#PHI:3417#Ohmm#176275#Beauveria_bassiana#increased_virulence_(hypervirulence)	331.64	9.9e-92	41	40	17	98	28	444	585	1005	444	1005	424	W5ZQ93	PHI:3417	Ohmm	176275	Beauveria_bassiana	increased_virulence_(hypervirulence)	6708	279
FGRRES_03735_2_M	F0XP73#PHI:2693#GcABC-G1#226899#Grosmannia_clavigera#reduced_virulence	1420.99	0	50	40	47	137	383	1781	80	1529	1796	1539	1467	F0XP73	PHI:2693	GcABC-G1	226899	Grosmannia_clavigera	reduced_virulence	6738	155
FGRRES_09240	Q1KSF2#PHI:3102#BCKDH#5811#Toxoplasma_gondii#reduced_virulence	342.43	5.7e-95	42	39	38	119	26	441	54	461	449	463	419	Q1KSF2	PHI:3102	BCKDH	5811	Toxoplasma_gondii	reduced_virulence	13540	211
FGRRES_03954	A0A059UDR8#PHI:2897#BEC1019#34373#Blumeria_graminis#reduced_virulence	241.51	8e-65	42	39	36	117	16	290	16	285	296	316	276	A0A059UDR8	PHI:2897	BEC1019	34373	Blumeria_graminis	reduced_virulence	6986	285
FGRRES_02873	Q96VB5#PHI:508#AFT1#5599#Alternaria_alternata#loss_of_pathogenicity	391.73	1.1e-109	39	39	39	117	1	571	1	570	574	578	579	Q96VB5	PHI:508	AFT1	5599	Alternaria_alternata	loss_of_pathogenicity	5767	279
FGRRES_10283	Q51ZN8#PHI:2070#Moatg2#318829#Magnaporthe_oryzae#loss_of_pathogenicity	1443.71	0	44	39	41	124	303	2165	223	2085	2182	2094	1944	Q51ZN8	PHI:2070	Moatg2	318829	Magnaporthe_oryzae	loss_of_pathogenicity	3733	229
FGRRES_08749_M	A4ZGP3#PHI:1161#MgMfs1#1047171#Zymoseptoria_tritici#chemistry_target:_sensitivity_to_chemical	496.89	2.7e-141	42	39	42	123	37	614	2	574	630	583	580	A4ZGP3	PHI:1161	MgMfs1	1047171	Zymoseptoria_tritici	chemistry_target:_sensitivity_to_chemical	5396	284
FGRRES_03436	G4N3U4#PHI:5188#MoHPX1#318829#Magnaporthe_oryzae#reduced_virulence	164.08	1.1e-41	48	39	37	124	19	201	27	209	227	242	186	G4N3U4	PHI:5188	MoHPX1	318829	Magnaporthe_oryzae	reduced_virulence	6417	230
FGRRES_10296_M	G4N1N6#PHI:5191#TPX1#318829#Magnaporthe_oryzae#reduced_virulence	253.45	2.5e-68	56	39	44	139	111	347	1	238	351	314	245	G4N1N6	PHI:5191	TPX1	318829	Magnaporthe_oryzae	reduced_virulence	3744	241
FGRRES_07439	Q9P8W9#PHI:213#CPA1#5207#Cryptococcus_neoformans#reduced_virulence	202.6	3.2e-53	62	39	60	161	37	194	4	160	248	162	158	Q9P8W9	PHI:213	CPA1	5207	Cryptococcus_neoformans	reduced_virulence	12265	290
FGRRES_10525	P29138#PHI:4615#Pr1#5530#Metarhizium_anisopliae#unaffected_pathogenicity	257.3	2.1e-69	39	39	40	118	2	386	1	387	400	388	393	P29138	PHI:4615	Pr1	5530	Metarhizium_anisopliae	unaffected_pathogenicity	4017	275
FGRRES_06841	Q58Z64#PHI:423#VAD1#5207#Cryptococcus_neoformans#reduced_virulence	293.12	3.4e-80	43	39	25	107	25	389	38	401	396	616	366	Q58Z64	PHI:423	VAD1	5207	Cryptococcus_neoformans	reduced_virulence	11583	288
FGRRES_00529	H8ZZ79#PHI:2710#mepB#474922#Colletotrichum_gloeosporioides#reduced_virulence	437.19	2e-123	54	39	50	143	75	450	1	377	513	406	379	H8ZZ79	PHI:2710	mepB	474922	Colletotrichum_gloeosporioides	reduced_virulence	700	294
FGRRES_10634	Q99174#PHI:2849#cutA#169388#Fusarium_solani#unaffected_pathogenicity	150.6	1.3e-37	39	39	39	117	4	227	6	229	230	230	229	Q99174	PHI:2849	cutA	169388	Fusarium_solani	unaffected_pathogenicity	4244	270
FGRRES_05235	Q9UWF0#PHI:2108#CAM#318829#Magnaporthe_oryzae#loss_of_pathogenicity__reduced_virulence	114	6.3e-27	38	39	38	115	1	145	1	147	147	149	150	Q9UWF0	PHI:2108	CAM	318829	Magnaporthe_oryzae	loss_of_pathogenicity__reduced_virulence	9027	207
FGRRES_10836	B5DBZ7#PHI:1040#Lmgpi15#5022#Leptosphaeria_maculans#reduced_virulence	147.13	1.3e-36	41	39	35	115	8	205	16	212	211	236	202	B5DBZ7	PHI:1040	Lmgpi15	5022	Leptosphaeria_maculans	reduced_virulence	#N/A	#N/A
FGRRES_04146	A0A151V4F3#PHI:6391#CDA2#318829#Magnaporthe_oryzae#unaffected_pathogenicity	367.47	1.8e-102	47	38	32	117	50	414	77	444	475	568	382	A0A151V4F3	PHI:6391	CDA2	318829	Magnaporthe_oryzae	unaffected_pathogenicity	7207	231
FGRRES_07140_M	G4MZS1#PHI:819#MGG_07061#318829#Magnaporthe_oryzae#reduced_virulence	429.87	4.2e-121	38	38	38	114	12	659	23	672	662	674	676	G4MZS1	PHI:819	MGG_07061	318829	Magnaporthe_oryzae	reduced_virulence	11924	236
FGRRES_02252	Q5A2T6#PHI:513#ARN1_(SIT1)#5476#Candida_albicans#unaffected_pathogenicity__reduced_virulence	426.79	3.1e-120	39	38	36	113	37	585	40	586	586	604	560	Q5A2T6	PHI:513	ARN1_(SIT1)	5476	Candida_albicans	unaffected_pathogenicity__reduced_virulence	2647	287
FGRRES_07555	G4N492#PHI:2030#TGL3-1#318829#Magnaporthe_oryzae#unaffected_pathogenicity	547.35	2.2e-156	49	38	36	123	16	627	31	635	793	852	625	G4N492	PHI:2030	TGL3-1	318829	Magnaporthe_oryzae	unaffected_pathogenicity	12383	281
FGRRES_09503_M	Q5AD21#PHI:3689#Pot13p#5476#Candida_albicans#unaffected_pathogenicity	307.38	2e-84	43	38	43	124	47	439	1	393	439	393	397	Q5AD21	PHI:3689	Pot13p	5476	Candida_albicans	unaffected_pathogenicity	13234	297
FGRRES_02663	G4MRB0#PHI:815#MGG_04685#318829#Magnaporthe_oryzae#reduced_virulence	669.08	8.6e-193	39	38	33	110	3	1162	152	1321	1282	1458	1251	G4MRB0	PHI:815	MGG_04685	318829	Magnaporthe_oryzae	reduced_virulence	3106	282
FGRRES_06215	Q4JEX9#PHI:825#SE#5551#Trichophyton_rubrum#chemistry_target:_resistance_to_chemical	388.27	1e-108	52	38	39	129	132	497	134	486	500	489	366	Q4JEX9	PHI:825	SE	5551	Trichophyton_rubrum	chemistry_target:_resistance_to_chemical	9831	291
FGRRES_08352	C5BAT0#PHI:2961#gcvP#67780#Edwardsiella_ictaluri#reduced_virulence	785.41	6.7e-228	52	38	42	132	272	1048	197	956	1054	960	778	C5BAT0	PHI:2961	gcvP	67780	Edwardsiella_ictaluri	reduced_virulence	4943	294
FGRRES_08065	Q7Z8E8#PHI:419#CSH1#5476#Candida_albicans#reduced_virulence	245.74	5.4e-66	45	38	42	125	53	351	24	320	357	320	304	Q7Z8E8	PHI:419	CSH1	5476	Candida_albicans	reduced_virulence	4473	276
FGRRES_07227	C6ZRH8#PHI:2976#CgOPT1#474922#Colletotrichum_gloeosporioides#reduced_virulence	655.21	7.9e-189	47	38	42	127	89	756	56	727	822	752	673	C6ZRH8	PHI:2976	CgOPT1	474922	Colletotrichum_gloeosporioides	reduced_virulence	12021	229
FGRRES_07104	G4MQP9#PHI:2177#PAS1#318829#Magnaporthe_oryzae#unaffected_pathogenicity	909.06	4.6e-265	65	38	36	139	377	1074	394	1096	1209	1250	705	G4MQP9	PHI:2177	PAS1	318829	Magnaporthe_oryzae	unaffected_pathogenicity	11881	291
FGRRES_06687	Q4X1Y0#PHI:2514#PFS2#746128#Aspergillus_fumigatus#lethal	469.93	3.4e-133	58	38	46	142	159	553	73	463	612	510	404	Q4X1Y0	PHI:2514	PFS2	746128	Aspergillus_fumigatus	lethal	11400	291
FGRRES_03315	P29138#PHI:4615#Pr1#5530#Metarhizium_anisopliae#unaffected_pathogenicity	257.68	1.6e-69	38	38	40	116	10	409	5	388	411	388	404	P29138	PHI:4615	Pr1	5530	Metarhizium_anisopliae	unaffected_pathogenicity	6258	279
FGRRES_04327	Q96VL3#PHI:339#CLPT1#290576#Colletotrichum_lindemuthianum#reduced_virulence	163.7	1.3e-41	41	38	40	119	2	198	3	194	212	202	197	Q96VL3	PHI:339	CLPT1	290576	Colletotrichum_lindemuthianum	reduced_virulence	7413	291
FGRRES_01134	I1S1U7#PHI:2352__PHI:2354#AMT2#5518#Fusarium_graminearum#unaffected_pathogenicity__reduced_virulence	249.98	2.7e-67	50	38	25	113	3	265	162	420	345	516	264	I1S1U7	PHI:2352__PHI:2354	AMT2	5518	Fusarium_graminearum	unaffected_pathogenicity__reduced_virulence	1406	297
FGRRES_00448	I1RM25#PHI:1579#GzOB019#5518#Fusarium_graminearum#unaffected_pathogenicity	733.41	2.7e-212	47	38	31	116	143	927	400	1183	968	1195	788	I1RM25	PHI:1579	GzOB019	5518	Fusarium_graminearum	unaffected_pathogenicity	615	286
FGRRES_05223	M1WES1#PHI:6267#cpipt-log#5111#Claviceps_purpurea#reduced_virulence__loss_of_pathogenicity	186.81	1.7e-48	46	37	18	101	28	223	290	481	240	495	197	M1WES1	PHI:6267	cpipt-log	5111	Claviceps_purpurea	reduced_virulence__loss_of_pathogenicity	9044	291
FGRRES_04434	G4MZ98#PHI:5186#MoAPX2#318829#Magnaporthe_oryzae#reduced_virulence	289.66	5.3e-79	36	37	24	97	7	531	12	536	531	804	540	G4MZ98	PHI:5186	MoAPX2	318829	Magnaporthe_oryzae	reduced_virulence	7538	268
FGRRES_01676_M	I1RGH4#PHI:1215__PHI:1261#(Sc_Prr2)__FGSG_02838#5518#Fusarium_graminearum#reduced_virulence__unaffected_pathogenicity	111.69	3.4e-26	78	37	13	128	70	143	240	312	154	432	74	I1RGH4	PHI:1215__PHI:1261	(Sc_Prr2)__FGSG_02838	5518	Fusarium_graminearum	reduced_virulence__unaffected_pathogenicity	5726	74
FGRRES_03611	G4NAJ0#PHI:2175#NMR3#318829#Magnaporthe_oryzae#reduced_virulence	167.93	1.2e-42	37	37	36	110	5	301	9	313	308	321	314	G4NAJ0	PHI:2175	NMR3	318829	Magnaporthe_oryzae	reduced_virulence	6613	279
FGRRES_04599	Q0UDE7#PHI:2247#Sch1#13684#Parastagonospora_nodorum#unaffected_pathogenicity	172.94	3.3e-44	40	37	36	113	12	280	19	282	287	299	270	Q0UDE7	PHI:2247	Sch1	13684	Parastagonospora_nodorum	unaffected_pathogenicity	7897	261
FGRRES_06068	V5XZS6#PHI:4194#AKT7#5599#Alternaria_alternata#reduced_virulence__increased_virulence_(hypervirulence)	392.89	4.5e-110	37	37	38	112	2	526	4	522	531	522	526	V5XZS6	PHI:4194	AKT7	5599	Alternaria_alternata	reduced_virulence__increased_virulence_(hypervirulence)	9658	282
FGRRES_00523	Q6T7C1#PHI:350#EMP1#318829#Magnaporthe_oryzae#reduced_virulence	109.77	2.2e-25	36	37	37	110	1	209	1	207	209	207	214	Q6T7C1	PHI:350	EMP1	318829	Magnaporthe_oryzae	reduced_virulence	693	265
FGRRES_09707	I1S2J9#PHI:3924#FgABC1#5518#Fusarium_graminearum#reduced_virulence	926.39	3.4e-270	37	37	37	111	11	1460	9	1468	1467	1472	1488	I1S2J9	PHI:3924	FgABC1	5518	Fusarium_graminearum	reduced_virulence	13006	187
FGRRES_07772	C0NFK7#PHI:6265#Eng1#5037#Histoplasma_capsulatum#reduced_virulence	220.71	1.8e-58	38	37	38	113	18	340	32	327	341	335	329	C0NFK7	PHI:6265	Eng1	5037	Histoplasma_capsulatum	reduced_virulence	12529	282
FGRRES_10312	B4EDS9#PHI:5297#BCAL2200#95486#Burkholderia_cenocepacia#reduced_virulence	112.08	2.9e-26	41	37	38	116	4	149	3	145	162	160	146	B4EDS9	PHI:5297	BCAL2200	95486	Burkholderia_cenocepacia	reduced_virulence	3761	294
FGRRES_02865_M	P28873#PHI:26#CaMDR1#5476#Candida_albicans#reduced_virulence	407.14	2.5e-114	40	37	38	115	31	561	27	557	584	564	541	P28873	PHI:26	CaMDR1	5476	Candida_albicans	reduced_virulence	5758	284
FGRRES_09844	Q5ZVD8#PHI:6520#LpdA#446#Legionella_pneumophila#effector_(plant_avirulence_determinant)	327.79	1.7e-90	41	37	39	117	45	500	13	463	508	479	458	Q5ZVD8	PHI:6520	LpdA	446	Legionella_pneumophila	effector_(plant_avirulence_determinant)	12853	294
FGRRES_05102	G4MSQ8#PHI:5686#FZC82#318829#Magnaporthe_oryzae#unaffected_pathogenicity	489.57	4.5e-139	47	37	34	118	127	649	172	698	665	729	532	G4MSQ8	PHI:5686	FZC82	318829	Magnaporthe_oryzae	unaffected_pathogenicity	9191	242
FGRRES_09765	G4NIP2#PHI:783__PHI:2068#MGG_04163__DES1#318829#Magnaporthe_oryzae#reduced_virulence	804.67	1.2e-233	53	37	34	124	1	816	32	870	1208	1318	851	G4NIP2	PHI:783__PHI:2068	MGG_04163__DES1	318829	Magnaporthe_oryzae	reduced_virulence	12943	288
FGRRES_01812	Q6FM61#PHI:2570#CYB2#5478#Candida_glabrata#reduced_virulence	341.27	1.4e-94	39	37	31	107	10	480	90	558	500	593	483	Q6FM61	PHI:2570	CYB2	5478	Candida_glabrata	reduced_virulence	2152	279
FGRRES_00806	P29138#PHI:4615#Pr1#5530#Metarhizium_anisopliae#unaffected_pathogenicity	277.71	1.5e-75	51	37	39	127	117	409	95	387	413	388	296	P29138	PHI:4615	Pr1	5530	Metarhizium_anisopliae	unaffected_pathogenicity	1015	285
FGRRES_07700	W5ZQ93#PHI:3417#Ohmm#176275#Beauveria_bassiana#increased_virulence_(hypervirulence)	350.13	3e-97	40	37	18	95	40	483	561	1005	483	1005	447	W5ZQ93	PHI:3417	Ohmm	176275	Beauveria_bassiana	increased_virulence_(hypervirulence)	12663	282
FGRRES_05858	Q58Z64#PHI:423#VAD1#5207#Cryptococcus_neoformans#reduced_virulence	270.4	2.4e-73	41	37	24	102	29	393	38	401	401	616	366	Q58Z64	PHI:423	VAD1	5207	Cryptococcus_neoformans	reduced_virulence	9428	297
FGRRES_00226	W7N2B4#PHI:3381#FVEG_12533#117187#Fusarium_verticillioides#unaffected_pathogenicity	355.53	7.3e-99	41	37	31	109	47	498	92	539	498	593	455	W7N2B4	PHI:3381	FVEG_12533	117187	Fusarium_verticillioides	unaffected_pathogenicity	352	255
FGRRES_03278	G4NJD1#PHI:2171#Peroxisomal_copper_amine_oxidase#318829#Magnaporthe_oryzae#reduced_virulence	395.97	7e-111	36	37	36	109	6	683	32	704	683	704	706	G4NJD1	PHI:2171	Peroxisomal_copper_amine_oxidase	318829	Magnaporthe_oryzae	reduced_virulence	6213	285
FGRRES_06825	J4UPL6#PHI:5394#mas5#176275#Beauveria_bassiana#loss_of_pathogenicity	274.25	1.7e-74	37	37	37	111	4	417	15	427	417	427	426	J4UPL6	PHI:5394	mas5	176275	Beauveria_bassiana	loss_of_pathogenicity	11567	294
FGRRES_08341	I1RDG6#PHI:1555#GzMyb019#5518#Fusarium_graminearum#unaffected_pathogenicity	410.22	2.7e-115	40	37	36	113	41	534	55	545	534	545	497	I1RDG6	PHI:1555	GzMyb019	5518	Fusarium_graminearum	unaffected_pathogenicity	4925	279
FGRRES_10769	I1RC95#PHI:1566#GzOB006#5518#Fusarium_graminearum#lethal	300.06	3e-82	43	37	39	119	64	421	34	390	421	391	358	I1RC95	PHI:1566	GzOB006	5518	Fusarium_graminearum	lethal	10131	280
FGRRES_08790	G4N054#PHI:2018__PHI:2106#MoPLC2__1-phosphatidylinositol-4_5-bisphosphate_phosphodiesterase_delta_1#318829#Magnaporthe_oryzae#loss_of_pathogenicity__reduced_virulence	406.37	5.8e-114	39	36	38	113	112	749	48	703	750	706	677	G4N054	PHI:2018__PHI:2106	MoPLC2__1-phosphatidylinositol-4_5-bisphosphate_phosphodiesterase_delta_1	318829	Magnaporthe_oryzae	loss_of_pathogenicity__reduced_virulence	5438	278
FGRRES_02326	Q2I0M6#PHI:1051#CTB3#29003#Cercospora_nicotianae#reduced_virulence	310.07	3e-85	42	36	18	96	58	434	54	424	439	871	377	Q2I0M6	PHI:1051	CTB3	29003	Cercospora_nicotianae	reduced_virulence	2717	270
FGRRES_07660	Q2KNE4#PHI:3881#LaeA#5059#Aspergillus_flavus#reduced_virulence	192.97	3.8e-50	36	36	32	104	2	326	43	367	331	369	331	Q2KNE4	PHI:3881	LaeA	5059	Aspergillus_flavus	reduced_virulence	12617	262
FGRRES_09677	G4NAJ0#PHI:2175#NMR3#318829#Magnaporthe_oryzae#reduced_virulence	159.84	3.2e-40	35	36	34	105	5	302	9	319	304	321	316	G4NAJ0	PHI:2175	NMR3	318829	Magnaporthe_oryzae	reduced_virulence	13037	273
FGRRES_02978	J9VQA5#PHI:2968#Hxs1#5207#Cryptococcus_neoformans#reduced_virulence	365.54	7.5e-102	41	36	37	114	39	507	14	476	527	520	470	J9VQA5	PHI:2968	Hxs1	5207	Cryptococcus_neoformans	reduced_virulence	5875	291
FGRRES_01284	E2EAF6#PHI:2357#CYP52X1#176275#Beauveria_bassiana#reduced_virulence	303.91	2.7e-83	37	36	36	109	6	499	2	499	533	528	516	E2EAF6	PHI:2357	CYP52X1	176275	Beauveria_bassiana	reduced_virulence	1574	285
FGRRES_10402	G4MPP9#PHI:885#MGG_02240#318829#Magnaporthe_oryzae#reduced_virulence	565.07	1.6e-161	37	36	37	110	37	1107	24	1085	1187	1147	1159	G4MPP9	PHI:885	MGG_02240	318829	Magnaporthe_oryzae	reduced_virulence	3859	272
FGRRES_03094	A0A075TRB3#PHI:3301#patN#27334#Penicillium_expansum#unaffected_pathogenicity	176.79	2.1e-45	36	36	37	109	8	263	7	255	265	259	260	A0A075TRB3	PHI:3301	patN	27334	Penicillium_expansum	unaffected_pathogenicity	6011	234
FGRRES_07528	Q66A26#PHI:3134#pykF#633#Yersinia_pseudotuberculosis#reduced_virulence	341.66	1.2e-94	46	36	42	124	44	467	2	422	536	470	429	Q66A26	PHI:3134	pykF	633	Yersinia_pseudotuberculosis	reduced_virulence	12355	291
FGRRES_04988	Q6FM61#PHI:2570#CYB2#5478#Candida_glabrata#reduced_virulence	255.37	8.2e-69	39	36	25	100	18	385	187	558	412	593	378	Q6FM61	PHI:2570	CYB2	5478	Candida_glabrata	reduced_virulence	8410	271
FGRRES_05659	J9VMW8#PHI:3457#PHO84#5207#Cryptococcus_neoformans#reduced_virulence	466.85	3.4e-132	46	36	46	128	43	578	21	537	713	553	550	J9VMW8	PHI:3457	PHO84	5207	Cryptococcus_neoformans	reduced_virulence	8655	291
FGRRES_07209	F5HHD5#PHI:2266#Ptr2#13684#Parastagonospora_nodorum#unaffected_pathogenicity	417.16	2.6e-117	40	36	35	111	57	592	75	594	614	625	549	F5HHD5	PHI:2266	Ptr2	13684	Parastagonospora_nodorum	unaffected_pathogenicity	12004	294
FGRRES_03565	O43117#PHI:521#CgDN24#474922#Colletotrichum_gloeosporioides#unaffected_pathogenicity	148.29	7e-37	53	36	41	130	14	176	59	215	245	215	169	O43117	PHI:521	CgDN24	474922	Colletotrichum_gloeosporioides	unaffected_pathogenicity	6558	279
FGRRES_04053_M	I1RJM8#PHI:1206#(Sp_Prp4)#5518#Fusarium_graminearum#reduced_virulence	648.28	1e-186	88	36	42	166	69	424	1	360	875	754	360	I1RJM8	PHI:1206	(Sp_Prp4)	5518	Fusarium_graminearum	reduced_virulence	7092	263
FGRRES_00979	G4MXJ4#PHI:2145#MoSSADH#318829#Magnaporthe_oryzae#loss_of_pathogenicity	308.53	1e-84	38	36	33	107	22	487	57	525	492	536	472	G4MXJ4	PHI:2145	MoSSADH	318829	Magnaporthe_oryzae	loss_of_pathogenicity	1236	294
FGRRES_02273	G4MXJ4#PHI:2145#MoSSADH#318829#Magnaporthe_oryzae#loss_of_pathogenicity	310.07	3.5e-85	38	36	33	107	22	492	57	525	500	536	474	G4MXJ4	PHI:2145	MoSSADH	318829	Magnaporthe_oryzae	loss_of_pathogenicity	2674	291
FGRRES_01759	G4MXJ4#PHI:2145#MoSSADH#318829#Magnaporthe_oryzae#loss_of_pathogenicity	295.82	6.8e-81	37	36	33	106	18	487	53	527	494	536	477	G4MXJ4	PHI:2145	MoSSADH	318829	Magnaporthe_oryzae	loss_of_pathogenicity	9395	175
FGRRES_04194	G4MXJ4#PHI:2145#MoSSADH#318829#Magnaporthe_oryzae#loss_of_pathogenicity	312.38	7.1e-86	36	36	33	105	1	492	30	525	500	536	501	G4MXJ4	PHI:2145	MoSSADH	318829	Magnaporthe_oryzae	loss_of_pathogenicity	7258	291
FGRRES_08066	G4NHC2#PHI:5034#MoADH1#318829#Magnaporthe_oryzae#unaffected_pathogenicity	197.21	2.2e-51	36	36	36	108	5	348	4	348	351	352	354	G4NHC2	PHI:5034	MoADH1	318829	Magnaporthe_oryzae	unaffected_pathogenicity	4472	240
FGRRES_00051	P32964#PHI:143#CHT#5563#Gloeocercospora_sorghi#unaffected_pathogenicity	206.45	3.2e-54	36	36	31	103	9	322	1	320	325	368	321	P32964	PHI:143	CHT	5563	Gloeocercospora_sorghi	unaffected_pathogenicity	96	249
FGRRES_09181	I1RHI8#PHI:6121#FGSG_03243#5518#Fusarium_graminearum#reduced_virulence	336.65	4e-93	36	36	36	108	9	541	15	541	556	550	552	I1RHI8	PHI:6121	FGSG_03243	5518	Fusarium_graminearum	reduced_virulence	13611	271
FGRRES_08799	I1RL30#PHI:1094#FGSG_04610#5518#Fusarium_graminearum#unaffected_pathogenicity	364	2.3e-101	38	36	36	110	22	527	32	537	541	540	507	I1RL30	PHI:1094	FGSG_04610	5518	Fusarium_graminearum	unaffected_pathogenicity	5449	279
FGRRES_09081	I1RL30#PHI:1094#FGSG_04610#5518#Fusarium_graminearum#unaffected_pathogenicity	348.21	1.3e-96	37	36	37	110	4	528	18	540	550	540	528	I1RL30	PHI:1094	FGSG_04610	5518	Fusarium_graminearum	unaffected_pathogenicity	13724	288
FGRRES_02833	I1RL30#PHI:1094#FGSG_04610#5518#Fusarium_graminearum#unaffected_pathogenicity	354.37	1.8e-98	37	36	36	109	10	526	19	537	540	540	522	I1RL30	PHI:1094	FGSG_04610	5518	Fusarium_graminearum	unaffected_pathogenicity	5718	267
FGRRES_09230	G1UBC2#PHI:517#CaEAP1#5476#Candida_albicans#reduced_virulence	88.58	4.6e-19	37	35	10	82	26	185	353	526	193	653	181	G1UBC2	PHI:517	CaEAP1	5476	Candida_albicans	reduced_virulence	13554	250
FGRRES_03365	P9WKQ1#PHI:6473#Rv0888#1772#Mycobacterium_smegmatis#reduced_virulence	168.7	6.5e-43	37	35	21	93	26	293	222	482	295	490	277	P9WKQ1	PHI:6473	Rv0888	1772	Mycobacterium_smegmatis	reduced_virulence	6311	282
FGRRES_05851	G5A0G9#PHI:4980#XEG1#67593#Phytophthora_sojae#effector_(plant_avirulence_determinant)	162.54	3.7e-41	36	35	36	107	10	249	3	239	249	241	241	G5A0G9	PHI:4980	XEG1	67593	Phytophthora_sojae	effector_(plant_avirulence_determinant)	9421	276
FGRRES_04299	G4NAT7#PHI:3811#TDG4#318829#Magnaporthe_oryzae#reduced_virulence	590.88	2e-169	45	35	32	112	1	691	9	681	899	974	700	G4NAT7	PHI:3811	TDG4	318829	Magnaporthe_oryzae	reduced_virulence	7380	261
FGRRES_08466	Q9UVL6#PHI:6484#CRP1#5476#Candida_albicans#reduced_virulence	668.69	9.6e-193	40	35	32	107	183	1100	245	1175	1114	1197	956	Q9UVL6	PHI:6484	CRP1	5476	Candida_albicans	reduced_virulence	5071	275
FGRRES_07096	Q5A7M9#PHI:4992#rhr2#5476#Candida_albicans#reduced_virulence	145.59	4.4e-36	38	35	33	106	9	222	5	225	240	254	223	Q5A7M9	PHI:4992	rhr2	5476	Candida_albicans	reduced_virulence	11872	285
FGRRES_00520	Q0PND3#PHI:2031#TGL3-2#318829#Magnaporthe_oryzae#unaffected_pathogenicity	325.48	9.3e-90	42	35	37	114	95	526	1	443	562	534	466	Q0PND3	PHI:2031	TGL3-2	318829	Magnaporthe_oryzae	unaffected_pathogenicity	691	294
FGRRES_02811	F8SM03#PHI:2179#Moplaa#318829#Magnaporthe_oryzae#reduced_virulence	543.12	4.1e-155	48	35	34	117	1	551	1	555	770	797	565	F8SM03	PHI:2179	Moplaa	318829	Magnaporthe_oryzae	reduced_virulence	5692	285
FGRRES_00388	P57665#PHI:6274#Orn#287#Pseudomonas_aeruginosa#reduced_virulence	125.95	3.1e-30	43	35	42	120	21	194	7	175	215	180	174	P57665	PHI:6274	Orn	287	Pseudomonas_aeruginosa	reduced_virulence	549	291
FGRRES_07518	J9VQQ3#PHI:3801#Pmc1#5207#Cryptococcus_neoformans#reduced_virulence	789.64	4.5e-229	43	35	32	110	97	1123	213	1245	1324	1414	1069	J9VQQ3	PHI:3801	Pmc1	5207	Cryptococcus_neoformans	reduced_virulence	12344	279
FGRRES_01392	P04173#PHI:504#LEU2#4932#Saccharomyces_cerevisiae#reduced_virulence	154.45	1.6e-38	34	35	34	103	7	348	6	351	356	364	366	P04173	PHI:504	LEU2	4932	Saccharomyces_cerevisiae	reduced_virulence	1700	294
FGRRES_00036	P43098#PHI:96#FAS2#5476#Candida_albicans#loss_of_pathogenicity	1113.21	0	51	35	29	115	511	1591	644	1727	1598	1885	1097	P43098	PHI:96	FAS2	5476	Candida_albicans	loss_of_pathogenicity	8933	119
FGRRES_05663	L2FHG9#PHI:3972#CDA#474922#Colletotrichum_gloeosporioides#unaffected_pathogenicity	174.1	1.4e-44	40	35	24	99	9	235	76	314	274	385	239	L2FHG9	PHI:3972	CDA	474922	Colletotrichum_gloeosporioides	unaffected_pathogenicity	8659	285
FGRRES_00139	G4MXJ4#PHI:2145#MoSSADH#318829#Magnaporthe_oryzae#loss_of_pathogenicity	303.91	2.6e-83	37	35	33	105	23	502	57	534	502	536	484	G4MXJ4	PHI:2145	MoSSADH	318829	Magnaporthe_oryzae	loss_of_pathogenicity	246	288
FGRRES_02160	G4MXJ4#PHI:2145#MoSSADH#318829#Magnaporthe_oryzae#loss_of_pathogenicity	301.98	9.5e-83	36	35	32	103	22	487	57	525	495	536	471	G4MXJ4	PHI:2145	MoSSADH	318829	Magnaporthe_oryzae	loss_of_pathogenicity	2546	294
FGRRES_02220	G4MXJ4#PHI:2145#MoSSADH#318829#Magnaporthe_oryzae#loss_of_pathogenicity	278.49	1.1e-75	36	35	32	103	5	468	39	516	484	536	479	G4MXJ4	PHI:2145	MoSSADH	318829	Magnaporthe_oryzae	loss_of_pathogenicity	2609	285
FGRRES_03063	H8ZZ79#PHI:2710#mepB#474922#Colletotrichum_gloeosporioides#reduced_virulence	355.91	5.4e-99	45	35	41	121	70	446	1	371	482	406	377	H8ZZ79	PHI:2710	mepB	474922	Colletotrichum_gloeosporioides	reduced_virulence	5977	280
FGRRES_08193_M	G4NIS9#PHI:785#MGG_04128#318829#Magnaporthe_oryzae#reduced_virulence	330.49	2.6e-91	44	35	33	112	117	517	144	550	519	550	411	G4NIS9	PHI:785	MGG_04128	318829	Magnaporthe_oryzae	reduced_virulence	4738	284
FGRRES_08423	G4NIS9#PHI:785#MGG_04128#318829#Magnaporthe_oryzae#reduced_virulence	332.41	6.8e-92	44	35	32	111	104	500	144	541	510	550	402	G4NIS9	PHI:785	MGG_04128	318829	Magnaporthe_oryzae	reduced_virulence	5023	282
FGRRES_10098	W7N2B4#PHI:3381#FVEG_12533#117187#Fusarium_verticillioides#unaffected_pathogenicity	354.37	1.8e-98	41	35	32	108	35	492	79	536	538	593	461	W7N2B4	PHI:3381	FVEG_12533	117187	Fusarium_verticillioides	unaffected_pathogenicity	3521	239
FGRRES_02869_M	W7N2B4#PHI:3381#FVEG_12533#117187#Fusarium_verticillioides#unaffected_pathogenicity	339.35	5.7e-94	40	35	30	105	61	512	83	532	518	593	453	W7N2B4	PHI:3381	FVEG_12533	117187	Fusarium_verticillioides	unaffected_pathogenicity	5763	236
FGRRES_01302	W7N2B4#PHI:3381#FVEG_12533#117187#Fusarium_verticillioides#unaffected_pathogenicity	318.55	1.1e-87	36	35	32	103	23	529	79	588	530	593	525	W7N2B4	PHI:3381	FVEG_12533	117187	Fusarium_verticillioides	unaffected_pathogenicity	1596	217
FGRRES_06480	P32964#PHI:143#CHT#5563#Gloeocercospora_sorghi#unaffected_pathogenicity	212.23	5.8e-56	37	35	31	103	6	307	7	312	320	368	309	P32964	PHI:143	CHT	5563	Gloeocercospora_sorghi	unaffected_pathogenicity	11156	279
FGRRES_08456	I1RUP1#PHI:1447#GzGATA005#5518#Fusarium_graminearum#unaffected_pathogenicity	137.12	1.2e-33	46	35	6	87	51	196	331	477	197	1035	147	I1RUP1	PHI:1447	GzGATA005	5518	Fusarium_graminearum	unaffected_pathogenicity	5057	282
FGRRES_02202	I1RIQ3#PHI:1575#GzOB015#5518#Fusarium_graminearum#unaffected_pathogenicity	228.02	1.1e-60	50	35	49	134	6	241	5	238	335	243	240	I1RIQ3	PHI:1575	GzOB015	5518	Fusarium_graminearum	unaffected_pathogenicity	2587	278
FGRRES_10391	I1RM25#PHI:1579#GzOB019#5518#Fusarium_graminearum#unaffected_pathogenicity	715.3	8.1e-207	50	35	30	115	297	1005	453	1158	1011	1195	714	I1RM25	PHI:1579	GzOB019	5518	Fusarium_graminearum	unaffected_pathogenicity	3849	291
FGRRES_03544_M	A0A151V4F3#PHI:6391#CDA2#318829#Magnaporthe_oryzae#unaffected_pathogenicity	172.17	5.5e-44	37	34	16	87	31	277	142	395	278	568	255	A0A151V4F3	PHI:6391	CDA2	318829	Magnaporthe_oryzae	unaffected_pathogenicity	6538	268
FGRRES_02843	I1S0U2#PHI:1651#GzWing023#5518#Fusarium_graminearum#unaffected_pathogenicity	221.09	1.6e-58	34	34	32	100	2	391	27	417	397	418	400	I1S0U2	PHI:1651	GzWing023	5518	Fusarium_graminearum	unaffected_pathogenicity	5733	282
FGRRES_08229_M	G4NIB5#PHI:812#MGG_10702#318829#Magnaporthe_oryzae#reduced_virulence	274.25	2e-74	37	34	34	105	4	414	29	442	462	459	421	G4NIB5	PHI:812	MGG_10702	318829	Magnaporthe_oryzae	reduced_virulence	4803	266
FGRRES_03935	Q8Y0J2#PHI:5271#fabG1#305#Ralstonia_solanacearum#lethal	124.79	8.5e-30	34	34	34	102	4	246	5	245	249	249	248	Q8Y0J2	PHI:5271	fabG1	305	Ralstonia_solanacearum	lethal	6963	285
FGRRES_01573	D4I307#PHI:3126#argD#552#Erwinia_amylovora#loss_of_pathogenicity__reduced_virulence	282.72	5.3e-77	38	34	37	109	52	442	17	400	446	405	395	D4I307	PHI:3126	argD	552	Erwinia_amylovora	loss_of_pathogenicity__reduced_virulence	1897	291
FGRRES_02125	G5EHM3#PHI:4231#MoFLP1#318829#Magnaporthe_oryzae#reduced_virulence	239.58	4.2e-64	40	34	37	111	8	332	4	327	377	349	326	G5EHM3	PHI:4231	MoFLP1	318829	Magnaporthe_oryzae	reduced_virulence	2510	270
FGRRES_03224_M	Q0UDE7#PHI:2247#Sch1#13684#Parastagonospora_nodorum#unaffected_pathogenicity	151.37	1e-37	36	34	33	103	11	279	16	282	288	299	274	Q0UDE7	PHI:2247	Sch1	13684	Parastagonospora_nodorum	unaffected_pathogenicity	6159	260
FGRRES_05042	J9VQA5#PHI:2968#Hxs1#5207#Cryptococcus_neoformans#reduced_virulence	320.86	2.2e-88	35	34	35	104	17	529	8	519	534	520	521	J9VQA5	PHI:2968	Hxs1	5207	Cryptococcus_neoformans	reduced_virulence	8477	285
FGRRES_03438	D2SZX7#PHI:2837#OXI1#5016#Cochliobolus_heterostrophus#reduced_virulence	167.16	1.6e-42	39	34	38	111	38	258	6	229	261	232	226	D2SZX7	PHI:2837	OXI1	5016	Cochliobolus_heterostrophus	reduced_virulence	6420	285
FGRRES_05170	G4MRI4#PHI:810#MGG_02436#318829#Magnaporthe_oryzae#reduced_virulence	85.11	2.7e-18	46	34	30	110	37	137	47	144	137	152	102	G4MRI4	PHI:810	MGG_02436	318829	Magnaporthe_oryzae	reduced_virulence	9113	267
FGRRES_05623_M	Q9UW18#PHI:469#TOXG#5017#Cochliobolus_carbonum#reduced_virulence	307.76	1.5e-84	44	34	39	117	57	399	20	361	439	389	343	Q9UW18	PHI:469	TOXG	5017	Cochliobolus_carbonum	reduced_virulence	8613	277
FGRRES_01348	Q6FM27#PHI:3793#ANP1#5478#Candida_glabrata#increased_virulence_(hypervirulence)	296.59	3.6e-81	43	34	44	121	97	448	6	354	456	354	362	Q6FM27	PHI:3793	ANP1	5478	Candida_glabrata	increased_virulence_(hypervirulence)	1652	279
FGRRES_08150	Q8TG07#PHI:3600#plb1#5478#Candida_glabrata#unaffected_pathogenicity	305.83	7.5e-84	33	34	28	95	29	553	29	586	553	659	568	Q8TG07	PHI:3600	plb1	5478	Candida_glabrata	unaffected_pathogenicity	4734	270
FGRRES_05303	Q874K8#PHI:286#CLC-A#5207#Cryptococcus_neoformans#reduced_virulence	569.31	5.7e-163	54	34	32	120	153	658	158	671	815	864	515	Q874K8	PHI:286	CLC-A	5207	Cryptococcus_neoformans	reduced_virulence	8955	249
FGRRES_00049	Q9Y885#PHI:157#TOXF#5017#Cochliobolus_carbonum#loss_of_pathogenicity	249.98	3.1e-67	45	34	37	116	57	342	65	350	382	357	291	Q9Y885	PHI:157	TOXF	5017	Cochliobolus_carbonum	loss_of_pathogenicity	9241	131
FGRRES_02870	Q96VL9#PHI:543#BCATRD#40559#Botrytis_cinerea#unaffected_pathogenicity	1003.82	1.8e-293	39	34	36	109	191	1558	108	1472	1575	1501	1391	Q96VL9	PHI:543	BCATRD	40559	Botrytis_cinerea	unaffected_pathogenicity	5764	279
FGRRES_03862_M	Q9P8L8#PHI:544#BCMFS1#40559#Botrytis_cinerea#unaffected_pathogenicity	365.93	6e-102	34	34	31	99	10	544	62	592	545	598	535	Q9P8L8	PHI:544	BCMFS1	40559	Botrytis_cinerea	unaffected_pathogenicity	6885	283
FGRRES_05064	G4MMH7#PHI:2115__PHI:4494#Annexin_A7__AnnA7#318829#Magnaporthe_oryzae#loss_of_pathogenicity__reduced_virulence	58.15	2.4e-10	49	34	9	92	8	83	14	87	115	436	81	G4MMH7	PHI:2115__PHI:4494	Annexin_A7__AnnA7	318829	Magnaporthe_oryzae	loss_of_pathogenicity__reduced_virulence	9235	283
FGRRES_02296	G4MXJ4#PHI:2145#MoSSADH#318829#Magnaporthe_oryzae#loss_of_pathogenicity	282.34	7.8e-77	36	34	32	102	21	489	57	526	495	536	475	G4MXJ4	PHI:2145	MoSSADH	318829	Magnaporthe_oryzae	loss_of_pathogenicity	2701	258
FGRRES_05831	G4MXJ4#PHI:2145#MoSSADH#318829#Magnaporthe_oryzae#loss_of_pathogenicity	300.06	3.6e-82	35	34	31	100	21	485	57	525	492	536	471	G4MXJ4	PHI:2145	MoSSADH	318829	Magnaporthe_oryzae	loss_of_pathogenicity	9395	279
FGRRES_02279	G4NJD1#PHI:2171#Peroxisomal_copper_amine_oxidase#318829#Magnaporthe_oryzae#reduced_virulence	352.06	1.1e-97	35	34	32	101	39	663	52	679	673	704	649	G4NJD1	PHI:2171	Peroxisomal_copper_amine_oxidase	318829	Magnaporthe_oryzae	reduced_virulence	2679	279
FGRRES_02392	Q0V515#PHI:3914#Sdh1#13684#Parastagonospora_nodorum#reduced_virulence	276.17	5.6e-75	36	34	34	104	28	489	25	482	497	492	464	Q0V515	PHI:3914	Sdh1	13684	Parastagonospora_nodorum	reduced_virulence	2797	278
FGRRES_06444	I1S104#PHI:2394#Conserved_hypothetical_protein#5518#Fusarium_graminearum#increased_virulence_(hypervirulence)	217.62	1.4e-57	37	34	33	104	35	334	25	328	334	339	304	I1S104	PHI:2394	Conserved_hypothetical_protein	5518	Fusarium_graminearum	increased_virulence_(hypervirulence)	11105	240
FGRRES_03531	I1RKU0#PHI:1087#FGSG_04510#5518#Fusarium_graminearum#unaffected_pathogenicity	192.97	3.9e-50	36	34	35	105	24	334	31	330	337	330	316	I1RKU0	PHI:1087	FGSG_04510	5518	Fusarium_graminearum	unaffected_pathogenicity	6526	279
FGRRES_03486	I1RJ45#PHI:6120#FGSG_03846#5518#Fusarium_graminearum#reduced_virulence	263.85	2.4e-71	38	34	33	105	30	410	33	412	426	446	392	I1RJ45	PHI:6120	FGSG_03846	5518	Fusarium_graminearum	reduced_virulence	6479	240
FGRRES_09928	I1RBM2#PHI:2395#GzSYN1#5518#Fusarium_graminearum#reduced_virulence	157.92	1.3e-39	32	34	28	94	1	318	1	326	319	381	338	I1RBM2	PHI:2395	GzSYN1	5518	Fusarium_graminearum	reduced_virulence	3331	294
FGRRES_07573_M	Q96VL3#PHI:339#CLPT1#290576#Colletotrichum_lindemuthianum#reduced_virulence	119.4	2.2e-28	36	34	31	101	5	178	7	175	183	202	175	Q96VL3	PHI:339	CLPT1	290576	Colletotrichum_lindemuthianum	reduced_virulence	12404	270
FGRRES_01177	I1RE58#PHI:443#CBL1#5518#Fusarium_graminearum#reduced_virulence	236.5	4.1e-63	36	34	32	102	6	403	26	419	423	446	401	I1RE58	PHI:443	CBL1	5518	Fusarium_graminearum	reduced_virulence	1454	298
FGRRES_04596	B8NHY6#PHI:6114#DmtA#5059#Aspergillus_flavus#reduced_virulence	225.33	8.1e-60	34	33	32	99	8	362	4	356	378	386	358	B8NHY6	PHI:6114	DmtA	5059	Aspergillus_flavus	reduced_virulence	9353	64
FGRRES_09946	G4MUI1#PHI:790#MGG_07259#318829#Magnaporthe_oryzae#reduced_virulence	266.93	3.1e-72	47	33	31	111	1	316	1	306	463	490	327	G4MUI1	PHI:790	MGG_07259	318829	Magnaporthe_oryzae	reduced_virulence	3350	233
FGRRES_04579	G4NIB5#PHI:812#MGG_10702#318829#Magnaporthe_oryzae#reduced_virulence	217.62	1.7e-57	36	33	27	96	14	358	22	371	378	459	352	G4NIB5	PHI:812	MGG_10702	318829	Magnaporthe_oryzae	reduced_virulence	7687	209
FGRRES_00026_M	G4NIB5#PHI:812#MGG_10702#318829#Magnaporthe_oryzae#reduced_virulence	214.93	1.2e-56	34	33	29	96	9	394	14	407	405	459	399	G4NIB5	PHI:812	MGG_10702	318829	Magnaporthe_oryzae	reduced_virulence	160	267
FGRRES_00941	J9VV14#PHI:3024#Cln1#5207#Cryptococcus_neoformans#unaffected_pathogenicity	227.64	1.8e-60	39	33	31	103	48	378	67	386	399	427	340	J9VV14	PHI:3024	Cln1	5207	Cryptococcus_neoformans	unaffected_pathogenicity	1180	294
FGRRES_09088	Q0UDE7#PHI:2247#Sch1#13684#Parastagonospora_nodorum#unaffected_pathogenicity	150.21	2.3e-37	34	33	32	99	8	285	16	288	289	299	279	Q0UDE7	PHI:2247	Sch1	13684	Parastagonospora_nodorum	unaffected_pathogenicity	6159	147
FGRRES_02316	I1S2J9#PHI:3924#FgABC1#5518#Fusarium_graminearum#reduced_virulence	690.65	3.2e-199	32	33	33	98	17	1460	11	1472	1463	1472	1518	I1S2J9	PHI:3924	FgABC1	5518	Fusarium_graminearum	reduced_virulence	2709	261
FGRRES_09444	V5VBJ6#PHI:6492#lipA#470#Acinetobacter_baumannii#reduced_virulence	241.51	1.2e-64	43	33	40	116	89	393	32	331	410	337	310	V5VBJ6	PHI:6492	lipA	470	Acinetobacter_baumannii	reduced_virulence	13305	288
FGRRES_03589	O93800#PHI:133#AKT1#5599#Alternaria_alternata#loss_of_pathogenicity	226.48	6e-60	32	33	33	98	7	575	8	578	575	578	604	O93800	PHI:133	AKT1	5599	Alternaria_alternata	loss_of_pathogenicity	6586	279
FGRRES_08758	G4NCW8#PHI:2101#Vacuolar_calcium_ion_transporter#318829#Magnaporthe_oryzae#unaffected_pathogenicity	299.67	4.3e-82	61	33	31	125	51	293	71	320	456	495	250	G4NCW8	PHI:2101	Vacuolar_calcium_ion_transporter	318829	Magnaporthe_oryzae	unaffected_pathogenicity	5404	286
FGRRES_03886	G4MWU9#PHI:2019#MoPLC3#318829#Magnaporthe_oryzae#loss_of_pathogenicity	436.8	3.3e-123	61	33	32	126	1	336	1	339	631	649	344	G4MWU9	PHI:2019	MoPLC3	318829	Magnaporthe_oryzae	loss_of_pathogenicity	6909	274
FGRRES_00571	Q9C1F9#PHI:566#cel2#5017#Cochliobolus_carbonum#unaffected_pathogenicity	271.55	1.4e-73	37	33	40	110	6	457	5	417	512	423	460	Q9C1F9	PHI:566	cel2	5017	Cochliobolus_carbonum	unaffected_pathogenicity	746	276
FGRRES_07808	Q2VLJ1#PHI:716#ZEB1#5518#Fusarium_graminearum#unaffected_pathogenicity	328.18	1.7e-90	38	33	38	109	84	643	27	562	644	565	570	Q2VLJ1	PHI:716	ZEB1	5518	Fusarium_graminearum	unaffected_pathogenicity	12482	246
FGRRES_03244	Q4WF54#PHI:2322#SidH#746128#Aspergillus_fumigatus#reduced_virulence	132.11	5.6e-32	34	33	32	99	7	255	13	265	258	270	255	Q4WF54	PHI:2322	SidH	746128	Aspergillus_fumigatus	reduced_virulence	6180	285
FGRRES_03798_M	G4MVK9#PHI:5017#MoPEX11A#318829#Magnaporthe_oryzae#reduced_virulence	134.04	1.2e-32	35	33	32	100	18	222	21	231	227	234	211	G4MVK9	PHI:5017	MoPEX11A	318829	Magnaporthe_oryzae	reduced_virulence	6816	276
FGRRES_03408	G4N1P8#PHI:5440#ABA4#318829#Magnaporthe_oryzae#reduced_virulence	132.88	3.5e-32	33	33	33	99	1	264	14	269	270	269	273	G4N1P8	PHI:5440	ABA4	318829	Magnaporthe_oryzae	reduced_virulence	6386	291
FGRRES_03988	I1RLF1#PHI:1980#GzZC295#5518#Fusarium_graminearum#unaffected_pathogenicity	87.43	4.2e-19	43	33	6	82	28	121	503	595	121	595	94	I1RLF1	PHI:1980	GzZC295	5518	Fusarium_graminearum	unaffected_pathogenicity	7022	255
FGRRES_09071	I1S2J0#PHI:1613#GzP53L006#5518#Fusarium_graminearum#unaffected_pathogenicity	221.09	1.5e-58	50	33	40	123	1	253	1	245	378	318	253	I1S2J0	PHI:1613	GzP53L006	5518	Fusarium_graminearum	unaffected_pathogenicity	13773	137
FGRRES_09345	I1S2J0#PHI:1613#GzP53L006#5518#Fusarium_graminearum#unaffected_pathogenicity	192.97	4.4e-50	39	33	39	111	1	310	1	310	375	318	317	I1S2J0	PHI:1613	GzP53L006	5518	Fusarium_graminearum	unaffected_pathogenicity	10407	177
FGRRES_10772	I1RD96#PHI:3984#FGSG_01588_(Sc_gpi7)#5518#Fusarium_graminearum#unaffected_pathogenicity	82.8	3.3e-17	32	33	10	75	26	216	452	679	228	724	232	I1RD96	PHI:3984	FGSG_01588_(Sc_gpi7)	5518	Fusarium_graminearum	unaffected_pathogenicity	10134	281
FGRRES_04317	W7N2B4#PHI:3381#FVEG_12533#117187#Fusarium_verticillioides#unaffected_pathogenicity	315.85	6.6e-87	37	33	28	98	55	504	83	532	511	593	452	W7N2B4	PHI:3381	FVEG_12533	117187	Fusarium_verticillioides	unaffected_pathogenicity	7399	191
FGRRES_02266	G4NES9#PHI:784#MGG_00056#318829#Magnaporthe_oryzae#reduced_virulence	131.72	8e-32	34	33	31	98	9	272	14	272	273	286	267	G4NES9	PHI:784	MGG_00056	318829	Magnaporthe_oryzae	reduced_virulence	2666	227
FGRRES_07674	I1RFH1#PHI:1836#GzZC151#5518#Fusarium_graminearum#unaffected_pathogenicity	290.04	3.2e-79	37	33	25	95	44	425	4	396	433	588	394	I1RFH1	PHI:1836	GzZC151	5518	Fusarium_graminearum	unaffected_pathogenicity	12632	250
FGRRES_07888	K3VCL0#PHI:4601#FDB2#101028#Fusarium_pseudograminearum#reduced_virulence	150.98	1.6e-37	31	33	30	94	6	311	20	336	319	343	335	K3VCL0	PHI:4601	FDB2	101028	Fusarium_pseudograminearum	reduced_virulence	12732	271
FGRRES_02028	I1RC95#PHI:1566#GzOB006#5518#Fusarium_graminearum#lethal	301.98	8.5e-83	45	33	38	116	118	445	59	387	449	391	329	I1RC95	PHI:1566	GzOB006	5518	Fusarium_graminearum	lethal	2404	296
FGRRES_00559_M	I1RC95#PHI:1566#GzOB006#5518#Fusarium_graminearum#lethal	305.45	7.6e-84	44	33	37	114	108	434	57	388	444	391	332	I1RC95	PHI:1566	GzOB006	5518	Fusarium_graminearum	lethal	732	296
FGRRES_02990	I1RMA5#PHI:4041#spt3#5518#Fusarium_graminearum#reduced_virulence	171.78	7.3e-44	36	33	30	99	12	273	46	307	284	320	266	I1RMA5	PHI:4041	spt3	5518	Fusarium_graminearum	reduced_virulence	5887	217
FGRRES_10706	I1RL06#PHI:3697__PHI:3925#FgABC1__FgABC3#5518#Fusarium_graminearum#reduced_virulence	788.49	1.1e-228	34	33	32	99	79	1429	127	1481	1434	1489	1381	I1RL06	PHI:3697__PHI:3925	FgABC1__FgABC3	5518	Fusarium_graminearum	reduced_virulence	144	267
FGRRES_10150	D2EAY0#PHI:2602#Rim9#5270#Ustilago_maydis#unaffected_pathogenicity	96.29	2.6e-21	33	32	10	75	11	199	8	202	214	639	206	D2EAY0	PHI:2602	Rim9	5270	Ustilago_maydis	unaffected_pathogenicity	3580	273
FGRRES_10611	D7UQ40#PHI:3347#sol5#48100#Alternaria_solani#unaffected_pathogenicity	256.91	3.5e-69	34	32	30	96	30	486	58	514	488	515	460	D7UQ40	PHI:3347	sol5	48100	Alternaria_solani	unaffected_pathogenicity	2409	88
FGRRES_00887	G4MX10#PHI:2017#COM1#318829#Magnaporthe_oryzae#reduced_virulence	286.96	4.4e-78	37	32	27	96	3	522	2	524	662	774	571	G4MX10	PHI:2017	COM1	318829	Magnaporthe_oryzae	reduced_virulence	1115	282
FGRRES_07551	Q00359#PHI:115#PGX1#5017#Cochliobolus_carbonum#unaffected_pathogenicity	275.79	6.8e-75	38	32	33	103	42	427	46	430	464	446	396	Q00359	PHI:115	PGX1	5017	Cochliobolus_carbonum	unaffected_pathogenicity	12380	291
FGRRES_04745	K9FGI7#PHI:5374#afpB#36651#Penicillium_digitatum#unaffected_pathogenicity__reduced_virulence	60.08	4.6e-11	32	32	32	96	1	91	1	88	92	92	91	K9FGI7	PHI:5374	afpB	36651	Penicillium_digitatum	unaffected_pathogenicity__reduced_virulence	7967	228
FGRRES_04558	Q30E79#PHI:673#Can1#5207#Cryptococcus_neoformans#unaffected_pathogenicity	134.81	7e-33	37	32	33	102	16	204	13	204	223	221	197	Q30E79	PHI:673	Can1	5207	Cryptococcus_neoformans	unaffected_pathogenicity	7710	297
FGRRES_00197	G4NIB5#PHI:812#MGG_10702#318829#Magnaporthe_oryzae#reduced_virulence	255.37	9e-69	36	32	31	99	53	438	59	452	445	459	395	G4NIB5	PHI:812	MGG_10702	318829	Magnaporthe_oryzae	reduced_virulence	279	285
FGRRES_09591	Q6FLU4#PHI:2560#CNB1#5478#Candida_glabrata#reduced_virulence	80.49	9.5e-17	36	32	30	98	14	160	38	173	164	175	148	Q6FLU4	PHI:2560	CNB1	5478	Candida_glabrata	reduced_virulence	13134	283
FGRRES_01757	D3QJB2#PHI:3436#lacA#28901#Salmonella_enterica#reduced_virulence	138.66	5.2e-34	40	32	36	108	27	211	7	185	232	203	185	D3QJB2	PHI:3436	lacA	28901	Salmonella_enterica	reduced_virulence	2105	270
FGRRES_06074	G4N983#PHI:2215#BIM1#318829#Magnaporthe_oryzae#reduced_virulence	1237.63	0	55	32	29	116	463	1583	479	1602	1943	2081	1131	G4N983	PHI:2215	BIM1	318829	Magnaporthe_oryzae	reduced_virulence	9665	285
FGRRES_00092	Q5GFD3#PHI:413#MPD1#13684#Parastagonospora_nodorum#unaffected_pathogenicity	198.75	9.9e-52	32	32	32	96	2	426	4	426	442	437	437	Q5GFD3	PHI:413	MPD1	13684	Parastagonospora_nodorum	unaffected_pathogenicity	87	234
FGRRES_04232	Q96VU5#PHI:387#UGD1#5207#Cryptococcus_neoformans#loss_of_pathogenicity	379.02	7.7e-106	53	32	41	126	99	459	61	423	604	468	365	Q96VU5	PHI:387	UGD1	5207	Cryptococcus_neoformans	loss_of_pathogenicity	7309	291
FGRRES_04543	O93806#PHI:174#GNA1#5476#Candida_albicans#reduced_virulence	118.63	3.6e-28	41	32	38	111	22	160	4	142	177	149	139	O93806	PHI:174	GNA1	5476	Candida_albicans	reduced_virulence	5634	134
FGRRES_06532_M	G1UA02#PHI:2819#CaEss1#5476#Candida_albicans#reduced_virulence	166.78	1.9e-42	46	32	45	123	75	246	6	175	248	177	173	G1UA02	PHI:2819	CaEss1	5476	Candida_albicans	reduced_virulence	11212	266
FGRRES_06605	Q00903#PHI:24#Avenacinase_gene#29850#Gaeumannomyces_graminis#loss_of_pathogenicity__unaffected_pathogenicity	490.73	2.8e-139	42	32	36	110	38	699	30	675	886	793	678	Q00903	PHI:24	Avenacinase_gene	29850	Gaeumannomyces_graminis	loss_of_pathogenicity__unaffected_pathogenicity	11301	276
FGRRES_07582	G4N740#PHI:4024#MoST1#318829#Magnaporthe_oryzae#unaffected_pathogenicity	318.93	9e-88	37	32	34	103	38	523	8	487	580	547	501	G4N740	PHI:4024	MoST1	318829	Magnaporthe_oryzae	unaffected_pathogenicity	12414	283
FGRRES_01204	G4MZD0#PHI:3060__PHI:4054#Molrg1__Lrg1#318829#Magnaporthe_oryzae#loss_of_pathogenicity	743.42	3.1e-215	68	32	30	130	108	629	125	650	1130	1181	529	G4MZD0	PHI:3060__PHI:4054	Molrg1__Lrg1	318829	Magnaporthe_oryzae	loss_of_pathogenicity	1482	272
FGRRES_02668	G4N2X9#PHI:5189#MoLDS1#318829#Magnaporthe_oryzae#reduced_virulence	603.59	3.9e-173	38	32	32	102	162	1105	200	1139	1153	1153	972	G4N2X9	PHI:5189	MoLDS1	318829	Magnaporthe_oryzae	reduced_virulence	3112	288
FGRRES_08027_M	Q9UW03#PHI:202__PHI:1160__PHI:2309#BcatrB#40559#Botrytis_cinerea#unaffected_pathogenicity__reduced_virulence__chemistry_target:_sensitivity_to_chemical	530.41	3.1e-151	42	32	19	93	49	708	110	760	864	1439	665	Q9UW03	PHI:202__PHI:1160__PHI:2309	BcatrB	40559	Botrytis_cinerea	unaffected_pathogenicity__reduced_virulence__chemistry_target:_sensitivity_to_chemical	4409	218
FGRRES_00718	Q0V515#PHI:3914#Sdh1#13684#Parastagonospora_nodorum#reduced_virulence	239.97	4.2e-64	32	32	31	95	19	474	29	481	477	492	465	Q0V515	PHI:3914	Sdh1	13684	Parastagonospora_nodorum	reduced_virulence	918	276
FGRRES_07501	G4NES9#PHI:784#MGG_00056#318829#Magnaporthe_oryzae#reduced_virulence	110.15	2.4e-25	33	32	30	95	7	261	18	269	265	286	263	G4NES9	PHI:784	MGG_00056	318829	Magnaporthe_oryzae	reduced_virulence	10706	122
FGRRES_03638	Q9P304#PHI:199#AOX1#5499#Passalora_fulva#reduced_virulence	343.97	2.8e-95	39	32	29	100	13	506	6	499	606	665	505	Q9P304	PHI:199	AOX1	5499	Passalora_fulva	reduced_virulence	6632	278
FGRRES_04773	I1RPX8#PHI:1581#GzOB021#5518#Fusarium_graminearum#unaffected_pathogenicity	212.62	5.1e-56	41	32	42	115	1	267	1	273	360	275	279	I1RPX8	PHI:1581	GzOB021	5518	Fusarium_graminearum	unaffected_pathogenicity	8053	216
FGRRES_10747	I1RL30#PHI:1094#FGSG_04610#5518#Fusarium_graminearum#unaffected_pathogenicity	326.25	5.6e-90	36	32	34	102	34	543	29	536	571	540	513	I1RL30	PHI:1094	FGSG_04610	5518	Fusarium_graminearum	unaffected_pathogenicity	10104	288
FGRRES_02358	I1RL30#PHI:1094#FGSG_04610#5518#Fusarium_graminearum#unaffected_pathogenicity	317.39	2.5e-87	34	32	33	99	13	528	24	536	558	540	518	I1RL30	PHI:1094	FGSG_04610	5518	Fusarium_graminearum	unaffected_pathogenicity	2759	291
FGRRES_00070	I1RL30#PHI:1094#FGSG_04610#5518#Fusarium_graminearum#unaffected_pathogenicity	303.52	3.7e-83	33	32	32	97	7	529	18	535	545	540	525	I1RL30	PHI:1094	FGSG_04610	5518	Fusarium_graminearum	unaffected_pathogenicity	62	282
FGRRES_05953	G4MQ72#PHI:774__PHI:792#MGG_09250#318829#Magnaporthe_oryzae#loss_of_pathogenicity__reduced_virulence	301.21	1.6e-82	40	31	24	95	74	439	270	643	494	643	384	G4MQ72	PHI:774__PHI:792	MGG_09250	318829	Magnaporthe_oryzae	loss_of_pathogenicity__reduced_virulence	9531	246
FGRRES_02033	D7UQ40#PHI:3347#sol5#48100#Alternaria_solani#unaffected_pathogenicity	214.16	2.5e-56	31	31	28	90	9	472	60	514	478	515	471	D7UQ40	PHI:3347	sol5	48100	Alternaria_solani	unaffected_pathogenicity	2409	258
FGRRES_03273	Q6TFC7#PHI:482#LAEA#746128#Aspergillus_fumigatus#reduced_virulence	173.33	3e-44	34	31	27	92	24	320	73	370	325	373	300	Q6TFC7	PHI:482	LAEA	746128	Aspergillus_fumigatus	reduced_virulence	6208	279
FGRRES_02420	Q6TFC7#PHI:482#LAEA#746128#Aspergillus_fumigatus#reduced_virulence	177.56	1.8e-45	32	31	30	93	15	352	17	359	355	373	350	Q6TFC7	PHI:482	LAEA	746128	Aspergillus_fumigatus	reduced_virulence	2827	263
FGRRES_03529	N1JK84#PHI:2896#BEC1005#34373#Blumeria_graminis#reduced_virulence	167.16	2e-42	34	31	32	97	26	301	21	293	301	299	280	N1JK84	PHI:2896	BEC1005	34373	Blumeria_graminis	reduced_virulence	6524	282
FGRRES_08084	G4NIB5#PHI:812#MGG_10702#318829#Magnaporthe_oryzae#reduced_virulence	257.3	2.3e-69	35	31	30	96	39	420	43	431	441	459	392	G4NIB5	PHI:812	MGG_10702	318829	Magnaporthe_oryzae	reduced_virulence	4565	262
FGRRES_07134	G4NIB5#PHI:812#MGG_10702#318829#Magnaporthe_oryzae#reduced_virulence	236.88	3.3e-63	34	31	30	95	43	447	50	458	448	459	410	G4NIB5	PHI:812	MGG_10702	318829	Magnaporthe_oryzae	reduced_virulence	11918	291
FGRRES_07773_M	G4NAT7#PHI:3811#TDG4#318829#Magnaporthe_oryzae#reduced_virulence	511.92	1.2e-145	42	31	29	102	44	709	14	679	925	974	678	G4NAT7	PHI:3811	TDG4	318829	Magnaporthe_oryzae	reduced_virulence	12526	267
FGRRES_10774	G4NAJ0#PHI:2175#NMR3#318829#Magnaporthe_oryzae#reduced_virulence	148.29	9.6e-37	33	31	29	93	8	280	10	294	306	321	285	G4NAJ0	PHI:2175	NMR3	318829	Magnaporthe_oryzae	reduced_virulence	10136	282
FGRRES_06633	D0ERY8#PHI:2201#PdeL#318829#Magnaporthe_oryzae#unaffected_pathogenicity__loss_of_pathogenicity	330.1	3.3e-91	69	31	26	126	8	229	16	240	502	585	226	D0ERY8	PHI:2201	PdeL	318829	Magnaporthe_oryzae	unaffected_pathogenicity__loss_of_pathogenicity	11342	288
FGRRES_03790_M	C5P3X6#PHI:479#MEP1#199306#Coccidioides_posadasii#reduced_virulence	154.07	1.6e-38	39	31	32	102	53	273	58	270	280	276	228	C5P3X6	PHI:479	MEP1	199306	Coccidioides_posadasii	reduced_virulence	10500	95
FGRRES_09382	P29138#PHI:4615#Pr1#5530#Metarhizium_anisopliae#unaffected_pathogenicity	247.67	1.9e-66	46	31	35	112	147	440	95	387	442	388	298	P29138	PHI:4615	Pr1	5530	Metarhizium_anisopliae	unaffected_pathogenicity	13377	279
FGRRES_10712	P29138#PHI:4615#Pr1#5530#Metarhizium_anisopliae#unaffected_pathogenicity	223.79	2.5e-59	38	31	31	100	79	392	74	387	395	388	322	P29138	PHI:4615	Pr1	5530	Metarhizium_anisopliae	unaffected_pathogenicity	6221	238
FGRRES_10595	P29138#PHI:4615#Pr1#5530#Metarhizium_anisopliae#unaffected_pathogenicity	206.45	4e-54	37	31	30	98	70	383	74	387	386	388	322	P29138	PHI:4615	Pr1	5530	Metarhizium_anisopliae	unaffected_pathogenicity	6221	228
FGRRES_03174	F5HCK8#PHI:415#IPMDH#13684#Parastagonospora_nodorum#loss_of_pathogenicity	141.74	1.1e-34	31	31	31	93	7	357	6	359	360	365	365	F5HCK8	PHI:415	IPMDH	13684	Parastagonospora_nodorum	loss_of_pathogenicity	6096	285
FGRRES_02184	I1RTS3#PHI:1875#GzZC190#5518#Fusarium_graminearum#unaffected_pathogenicity	238.42	1.2e-63	36	31	30	97	1	382	52	430	449	466	389	I1RTS3	PHI:1875	GzZC190	5518	Fusarium_graminearum	unaffected_pathogenicity	2570	249
FGRRES_09762	G4MXJ4#PHI:2145#MoSSADH#318829#Magnaporthe_oryzae#loss_of_pathogenicity	222.63	6.8e-59	31	31	27	89	5	459	70	524	467	536	462	G4MXJ4	PHI:2145	MoSSADH	318829	Magnaporthe_oryzae	loss_of_pathogenicity	12967	294
FGRRES_03430	Q32WF7#PHI:1099__PHI:1100__PHI:2269#Mdh1#13684#Parastagonospora_nodorum#unaffected_pathogenicity	152.91	4e-38	37	31	36	104	50	310	16	265	311	266	264	Q32WF7	PHI:1099__PHI:1100__PHI:2269	Mdh1	13684	Parastagonospora_nodorum	unaffected_pathogenicity	6411	291
FGRRES_04064	Q32WF7#PHI:1099__PHI:1100__PHI:2269#Mdh1#13684#Parastagonospora_nodorum#unaffected_pathogenicity	129.8	3.3e-31	32	31	34	97	11	289	1	263	293	266	283	Q32WF7	PHI:1099__PHI:1100__PHI:2269	Mdh1	13684	Parastagonospora_nodorum	unaffected_pathogenicity	7110	291
FGRRES_03700	I1R980#PHI:2393#Related_to_O-methylsterigmatocystin_oxidoreductase#5518#Fusarium_graminearum#increased_virulence_(hypervirulence)	345.51	8.2e-96	48	31	36	115	194	532	120	458	532	459	341	I1R980	PHI:2393	Related_to_O-methylsterigmatocystin_oxidoreductase	5518	Fusarium_graminearum	increased_virulence_(hypervirulence)	6702	279
FGRRES_06916	W7N2B4#PHI:3381#FVEG_12533#117187#Fusarium_verticillioides#unaffected_pathogenicity	248.82	9.8e-67	36	31	26	93	67	498	113	539	503	593	439	W7N2B4	PHI:3381	FVEG_12533	117187	Fusarium_verticillioides	unaffected_pathogenicity	11662	285
FGRRES_06354	W7N2B4#PHI:3381#FVEG_12533#117187#Fusarium_verticillioides#unaffected_pathogenicity	295.05	1.4e-80	33	31	31	95	1	544	1	532	594	593	556	W7N2B4	PHI:3381	FVEG_12533	117187	Fusarium_verticillioides	unaffected_pathogenicity	9985	282
FGRRES_00177	G4NES9#PHI:784#MGG_00056#318829#Magnaporthe_oryzae#reduced_virulence	121.32	1.1e-28	33	31	31	95	4	260	10	271	283	286	266	G4NES9	PHI:784	MGG_00056	318829	Magnaporthe_oryzae	reduced_virulence	302	294
FGRRES_03855_M	I1REJ1#PHI:1662#GzCCHC002#5518#Fusarium_graminearum#unaffected_pathogenicity	311.61	1.3e-85	36	31	9	76	42	484	634	1073	516	1693	447	I1REJ1	PHI:1662	GzCCHC002	5518	Fusarium_graminearum	unaffected_pathogenicity	6878	276
FGRRES_07584	I1REJ1#PHI:1662#GzCCHC002#5518#Fusarium_graminearum#unaffected_pathogenicity	292.74	5.8e-80	32	31	9	72	1	463	609	1076	499	1693	475	I1REJ1	PHI:1662	GzCCHC002	5518	Fusarium_graminearum	unaffected_pathogenicity	12428	282
FGRRES_01230	G4MQZ2#PHI:2038#Mir1#318829#Magnaporthe_oryzae#unaffected_pathogenicity	216.08	4.9e-57	41	31	38	110	81	369	19	304	378	309	291	G4MQZ2	PHI:2038	Mir1	318829	Magnaporthe_oryzae	unaffected_pathogenicity	1514	291
FGRRES_03687_M	I1RHI8#PHI:6121#FGSG_03243#5518#Fusarium_graminearum#reduced_virulence	363.61	3.4e-101	38	31	35	104	78	571	25	509	606	550	498	I1RHI8	PHI:6121	FGSG_03243	5518	Fusarium_graminearum	reduced_virulence	6687	276
FGRRES_09367	I1RL30#PHI:1094#FGSG_04610#5518#Fusarium_graminearum#unaffected_pathogenicity	301.6	1.4e-82	33	31	32	96	15	529	15	531	551	540	519	I1RL30	PHI:1094	FGSG_04610	5518	Fusarium_graminearum	unaffected_pathogenicity	13392	288
FGRRES_09993_M	P41388#PHI:820#beta-tubulin#5025#Venturia_inaequalis#chemistry_target:_resistance_to_chemical	277.71	1.7e-75	33	31	31	95	5	429	16	428	450	447	426	P41388	PHI:820	beta-tubulin	5025	Venturia_inaequalis	chemistry_target:_resistance_to_chemical	3403	288
FGRRES_01545	I1RM25#PHI:1579#GzOB019#5518#Fusarium_graminearum#unaffected_pathogenicity	331.64	1.2e-91	47	31	14	92	71	428	699	1054	539	1195	359	I1RM25	PHI:1579	GzOB019	5518	Fusarium_graminearum	unaffected_pathogenicity	1866	268
FGRRES_08063	Q5K8C9#PHI:489#TRX1#5207#Cryptococcus_neoformans#reduced_virulence	62.39	1.2e-11	30	30	28	88	3	112	11	119	113	119	112	Q5K8C9	PHI:489	TRX1	5207	Cryptococcus_neoformans	reduced_virulence	4476	288
FGRRES_06619	A5IYL7#PHI:6517#adhT#2110#Mycoplasma_agalactiae#reduced_virulence	137.5	2.1e-33	32	30	31	93	28	345	20	334	360	346	333	A5IYL7	PHI:6517	adhT	2110	Mycoplasma_agalactiae	reduced_virulence	11325	294
FGRRES_08742	A0ST41#PHI:1049#CTB2#29003#Cercospora_nicotianae#reduced_virulence	178.72	1.1e-45	31	30	29	90	17	438	5	433	443	461	437	A0ST41	PHI:1049	CTB2	29003	Cercospora_nicotianae	reduced_virulence	5389	279
FGRRES_01703	D2EAX7#PHI:2582__PHI:2603#Rim20#5270#Ustilago_maydis#unaffected_pathogenicity	378.25	1.9e-105	33	30	29	92	60	783	106	866	837	869	771	D2EAX7	PHI:2582__PHI:2603	Rim20	5270	Ustilago_maydis	unaffected_pathogenicity	2035	288
FGRRES_01739	Q6WP49#PHI:438#BcBOT1_(CND5)#40559#Botrytis_cinerea#reduced_virulence	224.17	2.8e-59	31	30	31	92	13	512	4	488	534	510	511	Q6WP49	PHI:438	BcBOT1_(CND5)	40559	Botrytis_cinerea	reduced_virulence	2083	291
FGRRES_04028	Q8Y8N0#PHI:6510#CshA#1639#Listeria_monocytogenes#unaffected_pathogenicity	263.08	4.8e-71	40	30	28	98	62	422	4	361	486	520	361	Q8Y8N0	PHI:6510	CshA	1639	Listeria_monocytogenes	unaffected_pathogenicity	7066	286
FGRRES_05973	Q705V7#PHI:526__PHI:1071#GAS1__Gas1#5270#Ustilago_maydis#reduced_virulence__loss_of_pathogenicity	634.02	2.2e-182	45	30	27	102	222	840	253	892	963	1061	645	Q705V7	PHI:526__PHI:1071	GAS1__Gas1	5270	Ustilago_maydis	reduced_virulence__loss_of_pathogenicity	9554	288
FGRRES_03033	A0ST42#PHI:737__PHI:2329#CTB4#29003#Cercospora_nicotianae#reduced_virulence	309.69	5.4e-85	37	30	34	101	108	567	51	508	574	512	463	A0ST42	PHI:737__PHI:2329	CTB4	29003	Cercospora_nicotianae	reduced_virulence	5950	279
FGRRES_10506	G4NIB5#PHI:812#MGG_10702#318829#Magnaporthe_oryzae#reduced_virulence	240.35	3e-64	34	30	29	93	47	437	59	452	444	459	397	G4NIB5	PHI:812	MGG_10702	318829	Magnaporthe_oryzae	reduced_virulence	3996	266
FGRRES_01735_M	I1S4B9#PHI:1738#GzZC053#5518#Fusarium_graminearum#unaffected_pathogenicity	425.63	9.1e-120	41	30	39	110	205	732	10	544	743	565	547	I1S4B9	PHI:1738	GzZC053	5518	Fusarium_graminearum	unaffected_pathogenicity	2079	178
FGRRES_07780	G4NAJ0#PHI:2175#NMR3#318829#Magnaporthe_oryzae#reduced_virulence	136.35	3.8e-33	33	30	28	91	38	295	39	314	305	321	277	G4NAJ0	PHI:2175	NMR3	318829	Magnaporthe_oryzae	reduced_virulence	13746	119
FGRRES_09397	P34809#PHI:19#NMT#5207#Cryptococcus_neoformans#reduced_virulence	325.86	7.2e-90	46	30	35	111	115	471	3	374	564	491	374	P34809	PHI:19	NMT	5207	Cryptococcus_neoformans	reduced_virulence	13339	288
FGRRES_06119	C0NFK7#PHI:6265#Eng1#5037#Histoplasma_capsulatum#reduced_virulence	214.93	1.1e-56	37	30	34	101	79	378	31	330	378	335	308	C0NFK7	PHI:6265	Eng1	5037	Histoplasma_capsulatum	reduced_virulence	9715	273
FGRRES_05318	P28873#PHI:26#CaMDR1#5476#Candida_albicans#reduced_virulence	365.16	1.2e-101	40	30	33	103	147	610	94	563	616	564	470	P28873	PHI:26	CaMDR1	5476	Candida_albicans	reduced_virulence	8937	286
FGRRES_03657	Q5GFD3#PHI:413#MPD1#13684#Parastagonospora_nodorum#unaffected_pathogenicity	229.95	3.8e-61	40	30	29	99	111	422	124	430	423	437	314	Q5GFD3	PHI:413	MPD1	13684	Parastagonospora_nodorum	unaffected_pathogenicity	6653	280
FGRRES_06774_M	J4KR13#PHI:5055#vosA#176275#Beauveria_bassiana#reduced_virulence	264.62	1.4e-71	61	30	47	138	201	409	73	273	425	273	209	J4KR13	PHI:5055	vosA	176275	Beauveria_bassiana	reduced_virulence	11513	239
FGRRES_10411_M	G4NBN8#PHI:2206#endo-1_4-beta-xylanase_precursor_[GH10_family]#318829#Magnaporthe_oryzae#reduced_virulence	357.45	2.2e-99	50	30	43	123	3	337	10	349	563	397	341	G4NBN8	PHI:2206	endo-1_4-beta-xylanase_precursor_[GH10_family]	318829	Magnaporthe_oryzae	reduced_virulence	3872	273
FGRRES_09344	P04173#PHI:504#LEU2#4932#Saccharomyces_cerevisiae#reduced_virulence	144.05	2.3e-35	30	30	30	90	14	363	7	362	368	364	365	P04173	PHI:504	LEU2	4932	Saccharomyces_cerevisiae	reduced_virulence	13416	291
FGRRES_10193	Q6FM61#PHI:2570#CYB2#5478#Candida_glabrata#reduced_virulence	51.6	1.7e-08	40	30	4	74	8	71	93	155	84	593	64	Q6FM61	PHI:2570	CYB2	5478	Candida_glabrata	reduced_virulence	3633	210
FGRRES_01027	Q6FM61#PHI:2570#CYB2#5478#Candida_glabrata#reduced_virulence	231.49	1.6e-61	34	30	24	88	51	462	148	558	488	593	425	Q6FM61	PHI:2570	CYB2	5478	Candida_glabrata	reduced_virulence	1292	291
FGRRES_03844	Q59RG0#PHI:511#CaNAG4#5476#Candida_albicans#reduced_virulence	222.63	7.3e-59	32	30	25	87	29	483	112	567	490	581	462	Q59RG0	PHI:511	CaNAG4	5476	Candida_albicans	reduced_virulence	6867	273
FGRRES_02921	T2C913#PHI:3225#Ndo1#36651#Penicillium_digitatum#unaffected_pathogenicity	248.44	8.4e-67	45	30	26	101	119	358	138	378	358	413	241	T2C913	PHI:3225	Ndo1	36651	Penicillium_digitatum	unaffected_pathogenicity	5813	258
FGRRES_06452	L2FHG9#PHI:3972#CDA#474922#Colletotrichum_gloeosporioides#unaffected_pathogenicity	134.42	1.1e-32	36	30	20	86	36	237	92	306	255	385	216	L2FHG9	PHI:3972	CDA	474922	Colletotrichum_gloeosporioides	unaffected_pathogenicity	11125	288
FGRRES_00926	F9X691#PHI:4914#ZtCBR1#1047171#Zymoseptoria_tritici#reduced_virulence	167.93	1.3e-42	35	30	32	97	54	331	42	313	331	313	288	F9X691	PHI:4914	ZtCBR1	1047171	Zymoseptoria_tritici	reduced_virulence	1161	288
FGRRES_05806	G2X6V8#PHI:6331#VdCYP1#27337#Verticillium_dahliae#loss_of_pathogenicity	174.87	1.7e-44	29	30	30	89	1	488	1	478	489	485	501	G2X6V8	PHI:6331	VdCYP1	27337	Verticillium_dahliae	loss_of_pathogenicity	9368	276
FGRRES_04143	O59928#PHI:144#CHT42#29875#Trichoderma_virens#reduced_virulence	168.32	1.1e-42	32	30	25	87	42	350	88	407	351	430	331	O59928	PHI:144	CHT42	29875	Trichoderma_virens	reduced_virulence	7204	254
FGRRES_04248_M	Q32WF7#PHI:1099__PHI:1100__PHI:2269#Mdh1#13684#Parastagonospora_nodorum#unaffected_pathogenicity	213.39	3.1e-56	43	30	41	114	114	365	9	265	366	266	257	Q32WF7	PHI:1099__PHI:1100__PHI:2269	Mdh1	13684	Parastagonospora_nodorum	unaffected_pathogenicity	7326	266
FGRRES_07987	G4NHC2#PHI:5034#MoADH1#318829#Magnaporthe_oryzae#unaffected_pathogenicity	68.94	2.3e-13	36	30	12	78	6	127	126	248	147	352	125	G4NHC2	PHI:5034	MoADH1	318829	Magnaporthe_oryzae	unaffected_pathogenicity	4472	99
FGRRES_07318	G4NHC2#PHI:5034#MoADH1#318829#Magnaporthe_oryzae#unaffected_pathogenicity	167.93	1.5e-42	31	30	31	92	15	358	11	348	362	352	349	G4NHC2	PHI:5034	MoADH1	318829	Magnaporthe_oryzae	unaffected_pathogenicity	12121	264
FGRRES_04763	I1S2J0#PHI:1613#GzP53L006#5518#Fusarium_graminearum#unaffected_pathogenicity	167.16	2.7e-42	40	30	36	106	1	282	1	280	384	318	290	I1S2J0	PHI:1613	GzP53L006	5518	Fusarium_graminearum	unaffected_pathogenicity	8034	237
FGRRES_04824	I1RD96#PHI:3984#FGSG_01588_(Sc_gpi7)#5518#Fusarium_graminearum#unaffected_pathogenicity	275.02	1.9e-74	34	30	29	93	116	698	170	724	698	724	612	I1RD96	PHI:3984	FGSG_01588_(Sc_gpi7)	5518	Fusarium_graminearum	unaffected_pathogenicity	8126	195
FGRRES_04430	G8AA67#PHI:2476#CcpelA#27358#Colletotrichum_coccodes#increased_virulence_(hypervirulence)__reduced_virulence	202.99	4.4e-53	46	30	35	111	97	335	38	281	380	325	246	G8AA67	PHI:2476	CcpelA	27358	Colletotrichum_coccodes	increased_virulence_(hypervirulence)__reduced_virulence	7534	275
FGRRES_07794	G8AA67#PHI:2476#CcpelA#27358#Colletotrichum_coccodes#increased_virulence_(hypervirulence)__reduced_virulence	172.94	4.1e-44	39	30	31	100	32	291	39	293	336	325	264	G8AA67	PHI:2476	CcpelA	27358	Colletotrichum_coccodes	increased_virulence_(hypervirulence)__reduced_virulence	12501	286
FGRRES_07529	W7N2B4#PHI:3381#FVEG_12533#117187#Fusarium_verticillioides#unaffected_pathogenicity	317.39	2.6e-87	37	30	29	96	109	566	85	534	570	593	461	W7N2B4	PHI:3381	FVEG_12533	117187	Fusarium_verticillioides	unaffected_pathogenicity	12356	282
FGRRES_02945	I1REJ1#PHI:1662#GzCCHC002#5518#Fusarium_graminearum#unaffected_pathogenicity	271.94	1.1e-73	33	30	9	72	64	508	647	1104	515	1693	466	I1REJ1	PHI:1662	GzCCHC002	5518	Fusarium_graminearum	unaffected_pathogenicity	5837	199
FGRRES_00034	I1RL30#PHI:1094#FGSG_04610#5518#Fusarium_graminearum#unaffected_pathogenicity	260.77	2.6e-70	32	30	29	91	29	519	40	530	526	540	493	I1RL30	PHI:1094	FGSG_04610	5518	Fusarium_graminearum	unaffected_pathogenicity	106	276
FGRRES_02479	Q96VL3#PHI:339#CLPT1#290576#Colletotrichum_lindemuthianum#reduced_virulence	129.8	2e-31	40	30	31	101	16	172	12	168	208	202	157	Q96VL3	PHI:339	CLPT1	290576	Colletotrichum_lindemuthianum	reduced_virulence	2894	297
FGRRES_04178	Q5A2J7#PHI:3993#Yvc1#5476#Candida_albicans#reduced_virulence	414.46	1.9e-116	43	30	31	104	96	579	99	582	692	675	488	Q5A2J7	PHI:3993	Yvc1	5476	Candida_albicans	reduced_virulence	7241	279
FGRRES_08765	Q9HFZ4#PHI:183#RBT1#5476#Candida_albicans#reduced_virulence	48.91	2.5e-07	28	29	5	62	9	146	544	689	147	750	150	Q9HFZ4	PHI:183	RBT1	5476	Candida_albicans	reduced_virulence	5411	219
FGRRES_05114	H9L428#PHI:612#orf408#28901#Salmonella_enterica#reduced_virulence	134.81	1.2e-32	30	29	23	82	7	310	96	384	320	408	306	H9L428	PHI:612	orf408	28901	Salmonella_enterica	reduced_virulence	9179	282
FGRRES_03775	D2E9W7#PHI:2376#DEP2#29001#Alternaria_brassicicola#reduced_virulence__unaffected_pathogenicity	171.78	1.3e-43	29	29	24	82	6	437	8	439	442	528	444	D2E9W7	PHI:2376	DEP2	29001	Alternaria_brassicicola	reduced_virulence__unaffected_pathogenicity	6791	270
FGRRES_10617	W7N2C1#PHI:3384#FVEG_12530#117187#Fusarium_verticillioides#unaffected_pathogenicity	446.05	9.7e-126	28	29	29	86	12	1068	16	1058	1068	1058	1082	W7N2C1	PHI:3384	FVEG_12530	117187	Fusarium_verticillioides	unaffected_pathogenicity	4208	225
FGRRES_00492	Q4WLB9#PHI:4015#CfmA#746128#Aspergillus_fumigatus#unaffected_pathogenicity	55.45	4.5e-09	26	29	19	74	8	196	3	205	200	305	217	Q4WLB9	PHI:4015	CfmA	746128	Aspergillus_fumigatus	unaffected_pathogenicity	662	264
FGRRES_06745_M	G4N4U0#PHI:887#MGG_05174#318829#Magnaporthe_oryzae#reduced_virulence	133.65	2.3e-32	39	29	24	92	85	296	141	350	296	350	220	G4N4U0	PHI:887	MGG_05174	318829	Magnaporthe_oryzae	reduced_virulence	11481	241
FGRRES_02165	A5IYL7#PHI:6517#adhT#2110#Mycoplasma_agalactiae#reduced_virulence	121.71	1.1e-28	29	29	28	86	26	328	24	340	331	346	328	A5IYL7	PHI:6517	adhT	2110	Mycoplasma_agalactiae	reduced_virulence	2551	294
FGRRES_00530	J9VHR6#PHI:3236#Aph1#5207#Cryptococcus_neoformans#reduced_virulence	277.33	3.1e-75	34	29	31	94	106	581	56	537	595	551	499	J9VHR6	PHI:3236	Aph1	5207	Cryptococcus_neoformans	reduced_virulence	701	285
FGRRES_03535	Q6WP49#PHI:438#BcBOT1_(CND5)#40559#Botrytis_cinerea#reduced_virulence	251.52	1.6e-67	31	29	29	89	19	491	20	490	520	510	480	Q6WP49	PHI:438	BcBOT1_(CND5)	40559	Botrytis_cinerea	reduced_virulence	6530	264
FGRRES_04702_M	Q5ZUZ0#PHI:6382#iolG#446#Legionella_pneumophila#reduced_virulence	150.6	2.4e-37	31	29	32	92	9	349	1	332	362	334	342	Q5ZUZ0	PHI:6382	iolG	446	Legionella_pneumophila	reduced_virulence	4510	283
FGRRES_03836	Q6TFC7#PHI:482#LAEA#746128#Aspergillus_fumigatus#reduced_virulence	159.46	4.7e-40	32	29	26	87	36	337	72	370	338	373	308	Q6TFC7	PHI:482	LAEA	746128	Aspergillus_fumigatus	reduced_virulence	6857	281
FGRRES_01291_M	Q6X269#PHI:338#CLB2#5270#Ustilago_maydis#reduced_virulence	282.34	7.4e-77	51	29	23	103	189	456	316	584	473	604	270	Q6X269	PHI:338	CLB2	5270	Ustilago_maydis	reduced_virulence	1582	285
FGRRES_05430	Q5ADN1#PHI:6074#Tpd3#5476#Candida_albicans#reduced_virulence	292.74	7.6e-80	43	29	28	100	209	602	220	631	623	643	420	Q5ADN1	PHI:6074	Tpd3	5476	Candida_albicans	reduced_virulence	8799	300
FGRRES_01250	G4MRS8#PHI:816#MGG_04582#318829#Magnaporthe_oryzae#reduced_virulence	324.71	1.8e-89	38	29	33	100	157	610	80	539	614	541	469	G4MRS8	PHI:816	MGG_04582	318829	Magnaporthe_oryzae	reduced_virulence	1537	282
FGRRES_00695	Q59X38#PHI:2823#PES1#5476#Candida_albicans#reduced_virulence	355.53	1e-98	45	29	32	106	1	419	1	402	654	587	423	Q59X38	PHI:2823	PES1	5476	Candida_albicans	reduced_virulence	889	291
FGRRES_02829	Q8Y0J2#PHI:5271#fabG1#305#Ralstonia_solanacearum#lethal	122.09	6e-29	32	29	31	92	17	260	4	245	264	249	244	Q8Y0J2	PHI:5271	fabG1	305	Ralstonia_solanacearum	lethal	5710	282
FGRRES_10529	Q0E4W1#PHI:6181#Bcmimp1#40559#Botrytis_cinerea#unaffected_pathogenicity	242.28	8.9e-65	40	29	40	109	5	362	19	357	493	357	360	Q0E4W1	PHI:6181	Bcmimp1	40559	Botrytis_cinerea	unaffected_pathogenicity	4021	251
FGRRES_05335	Q9UW18#PHI:469#TOXG#5017#Cochliobolus_carbonum#reduced_virulence	200.67	2.2e-52	33	29	29	91	30	363	39	370	389	389	342	Q9UW18	PHI:469	TOXG	5017	Cochliobolus_carbonum	reduced_virulence	8916	285
FGRRES_09141_M	A7F946#PHI:2411#Ss-ggt1#5180#Sclerotinia_sclerotiorum#reduced_virulence	332.41	7.9e-92	56	29	34	119	225	527	130	432	580	494	304	A7F946	PHI:2411	Ss-ggt1	5180	Sclerotinia_sclerotiorum	reduced_virulence	13654	279
FGRRES_10230	O93800#PHI:133#AKT1#5599#Alternaria_alternata#loss_of_pathogenicity	207.22	3.8e-54	31	29	29	89	41	562	49	574	568	578	539	O93800	PHI:133	AKT1	5599	Alternaria_alternata	loss_of_pathogenicity	3671	285
FGRRES_09980	P43076#PHI:33#PHR1#5476#Candida_albicans#reduced_virulence	253.83	2.6e-68	43	29	24	96	64	368	74	379	448	548	310	P43076	PHI:33	PHR1	5476	Candida_albicans	reduced_virulence	3389	291
FGRRES_06037	P43076#PHI:33#PHR1#5476#Candida_albicans#reduced_virulence	234.57	1.8e-62	31	29	26	86	10	454	25	475	484	548	465	P43076	PHI:33	PHR1	5476	Candida_albicans	reduced_virulence	9619	289
FGRRES_06596	O13289#PHI:106#CAT1#5476#Candida_albicans#reduced_virulence	325.09	1.3e-89	40	29	35	104	67	489	7	427	584	485	426	O13289	PHI:106	CAT1	5476	Candida_albicans	reduced_virulence	11291	248
FGRRES_03307	Q2VLJ1#PHI:716#ZEB1#5518#Fusarium_graminearum#unaffected_pathogenicity	340.89	2.5e-94	35	29	34	98	94	635	27	554	652	565	547	Q2VLJ1	PHI:716	ZEB1	5518	Fusarium_graminearum	unaffected_pathogenicity	6248	279
FGRRES_00231	G4MS58#PHI:881#MGG_04556#318829#Magnaporthe_oryzae#reduced_virulence	129.8	4.3e-31	30	29	30	89	19	351	17	336	355	339	336	G4MS58	PHI:881	MGG_04556	318829	Magnaporthe_oryzae	reduced_virulence	363	270
FGRRES_02839	F5HHD5#PHI:2266#Ptr2#13684#Parastagonospora_nodorum#unaffected_pathogenicity	344.74	1.6e-95	39	29	29	97	114	579	133	594	614	625	469	F5HHD5	PHI:2266	Ptr2	13684	Parastagonospora_nodorum	unaffected_pathogenicity	5727	288
FGRRES_01315	G4MMH7#PHI:2115__PHI:4494#Annexin_A7__AnnA7#318829#Magnaporthe_oryzae#loss_of_pathogenicity__reduced_virulence	50.06	5.7e-08	54	29	7	90	14	70	55	106	109	436	59	G4MMH7	PHI:2115__PHI:4494	Annexin_A7__AnnA7	318829	Magnaporthe_oryzae	loss_of_pathogenicity__reduced_virulence	1615	272
FGRRES_04670_M	G4MXJ4#PHI:2145#MoSSADH#318829#Magnaporthe_oryzae#loss_of_pathogenicity	207.99	1.9e-54	32	29	27	88	46	500	70	527	502	536	467	G4MXJ4	PHI:2145	MoSSADH	318829	Magnaporthe_oryzae	loss_of_pathogenicity	11085	180
FGRRES_09494	Q32WF7#PHI:1099__PHI:1100__PHI:2269#Mdh1#13684#Parastagonospora_nodorum#unaffected_pathogenicity	180.64	2.2e-46	39	29	39	107	100	359	4	264	361	266	266	Q32WF7	PHI:1099__PHI:1100__PHI:2269	Mdh1	13684	Parastagonospora_nodorum	unaffected_pathogenicity	13245	294
FGRRES_10823	W7N2B4#PHI:3381#FVEG_12533#117187#Fusarium_verticillioides#unaffected_pathogenicity	286.57	4.9e-78	36	29	29	94	74	536	79	535	575	593	465	W7N2B4	PHI:3381	FVEG_12533	117187	Fusarium_verticillioides	unaffected_pathogenicity	10189	279
FGRRES_00108	I1REJ1#PHI:1662#GzCCHC002#5518#Fusarium_graminearum#unaffected_pathogenicity	243.05	5.2e-65	29	29	8	66	7	484	617	1098	493	1693	489	I1REJ1	PHI:1662	GzCCHC002	5518	Fusarium_graminearum	unaffected_pathogenicity	192	282
FGRRES_06003	Q5YCW8#PHI:337#CHS7#5507#Fusarium_oxysporum#reduced_virulence	127.1	2.2e-30	30	29	25	84	6	286	4	280	296	334	285	Q5YCW8	PHI:337	CHS7	5507	Fusarium_oxysporum	reduced_virulence	9586	288
FGRRES_10619	I1RR41#PHI:6186#FgCHS8#5518#Fusarium_graminearum#reduced_virulence	394.43	2.2e-110	42	29	33	104	203	693	139	637	720	647	505	I1RR41	PHI:6186	FgCHS8	5518	Fusarium_graminearum	reduced_virulence	7206	184
FGRRES_08178	Q8NJQ3#PHI:250#Dec-01#5016#Cochliobolus_heterostrophus#reduced_virulence	130.18	2e-31	32	29	28	89	11	228	13	235	246	253	223	Q8NJQ3	PHI:250	2001-12-01	5016	Cochliobolus_heterostrophus	reduced_virulence	#N/A	#N/A
FGRRES_02744	Q9HFZ2#PHI:184#RBT4#5476#Candida_albicans#reduced_virulence	103.6	1.5e-23	41	28	15	84	40	168	207	340	203	358	136	Q9HFZ2	PHI:184	RBT4	5476	Candida_albicans	reduced_virulence	3199	270
FGRRES_10444	Q838C9#PHI:4140#ldh-2#1351#Enterococcus_faecalis#unaffected_pathogenicity__reduced_virulence	152.91	4e-38	33	28	27	88	6	260	7	266	309	317	260	Q838C9	PHI:4140	ldh-2	1351	Enterococcus_faecalis	unaffected_pathogenicity__reduced_virulence	12506	183
FGRRES_07636	D2E9W9#PHI:2378#DEP4#29001#Alternaria_brassicicola#unaffected_pathogenicity__reduced_virulence	220.32	4.3e-58	27	28	27	82	3	558	2	561	571	581	576	D2E9W9	PHI:2378	DEP4	29001	Alternaria_brassicicola	unaffected_pathogenicity__reduced_virulence	12472	276
FGRRES_05633	G2WS91#PHI:3208#VdMsb#27337#Verticillium_dahliae#reduced_virulence	410.22	6.1e-115	32	28	33	93	173	1106	10	924	1106	924	971	G2WS91	PHI:3208	VdMsb	27337	Verticillium_dahliae	reduced_virulence	8627	256
FGRRES_03946	P0AA28#PHI:2644#thioredoxin_1#28901#Salmonella_enterica#reduced_virulence	74.71	2e-15	37	28	27	92	14	93	16	94	107	109	80	P0AA28	PHI:2644	thioredoxin_1	28901	Salmonella_enterica	reduced_virulence	6975	174
FGRRES_08414	Q5ZUZ0#PHI:6382#iolG#446#Legionella_pneumophila#reduced_virulence	143.28	3.7e-35	30	28	30	88	7	335	7	327	353	334	330	Q5ZUZ0	PHI:6382	iolG	446	Legionella_pneumophila	reduced_virulence	5013	282
FGRRES_02930	Q6TFC7#PHI:482#LAEA#746128#Aspergillus_fumigatus#reduced_virulence	134.42	1.3e-32	36	28	21	85	60	274	100	314	289	373	220	Q6TFC7	PHI:482	LAEA	746128	Aspergillus_fumigatus	reduced_virulence	5821	210
FGRRES_05685	Q6TFC7#PHI:482#LAEA#746128#Aspergillus_fumigatus#reduced_virulence	167.16	2.7e-42	35	28	29	92	87	383	72	371	385	373	308	Q6TFC7	PHI:482	LAEA	746128	Aspergillus_fumigatus	reduced_virulence	8506	268
FGRRES_03770	Q6TFC7#PHI:482#LAEA#746128#Aspergillus_fumigatus#reduced_virulence	157.15	2.6e-39	33	28	27	88	48	353	67	370	363	373	311	Q6TFC7	PHI:482	LAEA	746128	Aspergillus_fumigatus	reduced_virulence	6785	279
FGRRES_03189_M	Q6TFC7#PHI:482#LAEA#746128#Aspergillus_fumigatus#reduced_virulence	142.89	5.1e-35	30	28	28	86	37	368	37	372	369	373	345	Q6TFC7	PHI:482	LAEA	746128	Aspergillus_fumigatus	reduced_virulence	6116	275
FGRRES_01476	A0ST44#PHI:1047#CTB6#29003#Cercospora_nicotianae#reduced_virulence	96.67	3.8e-21	28	28	27	83	4	340	6	344	342	357	349	A0ST44	PHI:1047	CTB6	29003	Cercospora_nicotianae	reduced_virulence	1795	282
FGRRES_06336	G4NIB5#PHI:812#MGG_10702#318829#Magnaporthe_oryzae#reduced_virulence	241.89	1.1e-64	33	28	29	90	76	478	52	456	480	459	408	G4NIB5	PHI:812	MGG_10702	318829	Magnaporthe_oryzae	reduced_virulence	9966	285
FGRRES_10190	Q2KNE4#PHI:3881#LaeA#5059#Aspergillus_flavus#reduced_virulence	156.76	3.4e-39	33	28	28	89	46	353	66	367	366	369	317	Q2KNE4	PHI:3881	LaeA	5059	Aspergillus_flavus	reduced_virulence	3631	279
FGRRES_07662_M	Q2KNE4#PHI:3881#LaeA#5059#Aspergillus_flavus#reduced_virulence	158.69	6.9e-40	32	28	23	83	41	297	116	367	300	369	258	Q2KNE4	PHI:3881	LaeA	5059	Aspergillus_flavus	reduced_virulence	12619	241
FGRRES_07826	D3QJB2#PHI:3436#lacA#28901#Salmonella_enterica#reduced_virulence	137.5	1.2e-33	45	28	32	105	74	216	46	187	232	203	143	D3QJB2	PHI:3436	lacA	28901	Salmonella_enterica	reduced_virulence	12596	285
FGRRES_05187_M	P65882#PHI:2625#purA#28901#Salmonella_enterica#reduced_virulence	209.53	5.2e-55	40	28	27	95	124	413	133	427	414	432	295	P65882	PHI:2625	purA	28901	Salmonella_enterica	reduced_virulence	3974	149
FGRRES_01300	Q9HF03#PHI:280#CCN1#5207#Cryptococcus_neoformans#reduced_virulence	400.59	2.8e-112	57	28	26	111	8	339	11	346	674	724	336	Q9HF03	PHI:280	CCN1	5207	Cryptococcus_neoformans	reduced_virulence	1594	294
FGRRES_03540	V5XZS6#PHI:4194#AKT7#5599#Alternaria_alternata#reduced_virulence__increased_virulence_(hypervirulence)	192.59	8.1e-50	27	28	26	81	18	482	22	496	492	522	494	V5XZS6	PHI:4194	AKT7	5599	Alternaria_alternata	reduced_virulence__increased_virulence_(hypervirulence)	6534	267
FGRRES_10859	A7F946#PHI:2411#Ss-ggt1#5180#Sclerotinia_sclerotiorum#reduced_virulence	301.6	1.5e-82	44	28	32	104	209	562	130	491	565	494	363	A7F946	PHI:2411	Ss-ggt1	5180	Sclerotinia_sclerotiorum	reduced_virulence	10230	285
FGRRES_01370	G4MNK1#PHI:5470#MoNgt1#318829#Magnaporthe_oryzae#reduced_virulence	233.42	3.2e-62	73	28	25	126	58	208	68	219	397	443	152	G4MNK1	PHI:5470	MoNgt1	318829	Magnaporthe_oryzae	reduced_virulence	1679	285
FGRRES_06562	C6ZRH8#PHI:2976#CgOPT1#474922#Colletotrichum_gloeosporioides#reduced_virulence	443.35	4.8e-125	34	28	32	94	75	760	56	725	839	752	692	C6ZRH8	PHI:2976	CgOPT1	474922	Colletotrichum_gloeosporioides	reduced_virulence	11251	279
FGRRES_09287	C6ZRH8#PHI:2976#CgOPT1#474922#Colletotrichum_gloeosporioides#reduced_virulence	401.36	2.1e-112	33	28	32	93	70	783	29	727	851	752	724	C6ZRH8	PHI:2976	CgOPT1	474922	Colletotrichum_gloeosporioides	reduced_virulence	13487	267
FGRRES_06780	Q4X0M4#PHI:2527#SEC31#746128#Aspergillus_fumigatus#lethal__loss_of_pathogenicity	73.94	1.2e-14	31	28	4	63	25	176	949	1109	198	1263	177	Q4X0M4	PHI:2527	SEC31	746128	Aspergillus_fumigatus	lethal__loss_of_pathogenicity	11520	204
FGRRES_04034	G4MPI2#PHI:2009#HOS4#318829#Magnaporthe_oryzae#unaffected_pathogenicity	56.61	1.2e-09	35	28	2	65	4	119	1082	1186	144	1620	116	G4MPI2	PHI:2009	HOS4	318829	Magnaporthe_oryzae	unaffected_pathogenicity	7072	265
FGRRES_04154_M	G4N5E4#PHI:2060#MgLig4#318829#Magnaporthe_oryzae#unaffected_pathogenicity	563.15	4.9e-161	66	28	27	121	7	426	2	418	975	1001	421	G4N5E4	PHI:2060	MgLig4	318829	Magnaporthe_oryzae	unaffected_pathogenicity	7216	185
FGRRES_10727	G4N6P2#PHI:5366#MoSyn8#318829#Magnaporthe_oryzae#reduced_virulence	151.37	9.2e-38	62	28	27	117	146	263	157	276	263	276	120	G4N6P2	PHI:5366	MoSyn8	318829	Magnaporthe_oryzae	reduced_virulence	10084	285
FGRRES_04636	G4N740#PHI:4024#MoST1#318829#Magnaporthe_oryzae#unaffected_pathogenicity	196.82	4.7e-51	32	28	28	88	27	494	24	475	535	547	475	G4N740	PHI:4024	MoST1	318829	Magnaporthe_oryzae	unaffected_pathogenicity	7828	289
FGRRES_06235	G4N740#PHI:4024#MoST1#318829#Magnaporthe_oryzae#unaffected_pathogenicity	212.62	8.2e-56	32	28	27	87	38	497	27	473	531	547	464	G4N740	PHI:4024	MoST1	318829	Magnaporthe_oryzae	unaffected_pathogenicity	9853	288
FGRRES_08611_M	G4N740#PHI:4024#MoST1#318829#Magnaporthe_oryzae#unaffected_pathogenicity	181.03	2.4e-46	30	28	25	83	14	461	25	473	494	547	460	G4N740	PHI:4024	MoST1	318829	Magnaporthe_oryzae	unaffected_pathogenicity	5233	288
FGRRES_08046	Q32WF7#PHI:1099__PHI:1100__PHI:2269#Mdh1#13684#Parastagonospora_nodorum#unaffected_pathogenicity	119.4	4.4e-28	32	28	31	91	41	286	16	261	291	266	252	Q32WF7	PHI:1099__PHI:1100__PHI:2269	Mdh1	13684	Parastagonospora_nodorum	unaffected_pathogenicity	7110	91
FGRRES_03426	G4N1P8#PHI:5440#ABA4#318829#Magnaporthe_oryzae#reduced_virulence	95.9	4.7e-21	29	28	28	85	11	264	20	268	268	269	257	G4N1P8	PHI:5440	ABA4	318829	Magnaporthe_oryzae	reduced_virulence	6405	279
FGRRES_06658	I1RD96#PHI:3984#FGSG_01588_(Sc_gpi7)#5518#Fusarium_graminearum#unaffected_pathogenicity	156.76	3.5e-39	41	28	14	83	25	270	457	693	374	724	260	I1RD96	PHI:3984	FGSG_01588_(Sc_gpi7)	5518	Fusarium_graminearum	unaffected_pathogenicity	11372	180
FGRRES_05705	W7N2B4#PHI:3381#FVEG_12533#117187#Fusarium_verticillioides#unaffected_pathogenicity	230.34	3.5e-61	30	28	23	81	41	490	83	535	494	593	459	W7N2B4	PHI:3381	FVEG_12533	117187	Fusarium_verticillioides	unaffected_pathogenicity	9250	288
FGRRES_01712	I1REJ1#PHI:1662#GzCCHC002#5518#Fusarium_graminearum#unaffected_pathogenicity	276.56	4.5e-75	33	28	8	69	52	492	641	1078	514	1693	444	I1REJ1	PHI:1662	GzCCHC002	5518	Fusarium_graminearum	unaffected_pathogenicity	2049	288
FGRRES_01792	I1REJ1#PHI:1662#GzCCHC002#5518#Fusarium_graminearum#unaffected_pathogenicity	239.19	7.9e-64	33	28	8	69	51	484	644	1076	511	1693	440	I1REJ1	PHI:1662	GzCCHC002	5518	Fusarium_graminearum	unaffected_pathogenicity	2134	280
FGRRES_04856	O59937#PHI:569#XYL3#5507#Fusarium_oxysporum#unaffected_pathogenicity	142.12	7.8e-35	30	28	25	83	22	328	79	384	335	384	313	O59937	PHI:569	XYL3	5507	Fusarium_oxysporum	unaffected_pathogenicity	8227	261
FGRRES_03909_M	Q04701#PHI:179#PELA#140110#Nectria_haematococca#reduced_virulence	153.3	3e-38	45	28	35	108	76	267	42	232	306	242	193	Q04701	PHI:179	PELA	140110	Nectria_haematococca	reduced_virulence	6935	294
FGRRES_09045	I1REN7#PHI:1681#GzNF001#5518#Fusarium_graminearum#unaffected_pathogenicity	509.22	9.7e-145	38	28	13	79	84	869	1218	2013	1110	2259	806	I1REN7	PHI:1681	GzNF001	5518	Fusarium_graminearum	unaffected_pathogenicity	2515	78
FGRRES_10713	I1RHI8#PHI:6121#FGSG_03243#5518#Fusarium_graminearum#reduced_virulence	261.54	1.6e-70	38	28	28	94	96	493	101	502	557	550	418	I1RHI8	PHI:6121	FGSG_03243	5518	Fusarium_graminearum	reduced_virulence	6687	117
FGRRES_03920	I1RL30#PHI:1094#FGSG_04610#5518#Fusarium_graminearum#unaffected_pathogenicity	223.4	4.6e-59	29	28	27	84	28	517	36	528	523	540	499	I1RL30	PHI:1094	FGSG_04610	5518	Fusarium_graminearum	unaffected_pathogenicity	6947	285
FGRRES_05946	Q9C441#PHI:223#PEP1#140110#Nectria_haematococca#reduced_virulence	286.96	3e-78	46	28	40	114	4	294	39	329	475	330	293	Q9C441	PHI:223	PEP1	140110	Nectria_haematococca	reduced_virulence	#N/A	#N/A
FGRRES_03432	L2G011#PHI:3973#ASP#474922#Colletotrichum_gloeosporioides#reduced_virulence	146.36	5.5e-36	29	27	26	82	36	406	44	415	423	441	395	L2G011	PHI:3973	ASP	474922	Colletotrichum_gloeosporioides	reduced_virulence	6413	273
FGRRES_02636	J9VIH5#PHI:3455#Apt1#5207#Cryptococcus_neoformans#reduced_virulence	181.41	2.1e-46	30	27	27	84	9	477	3	468	544	538	491	J9VIH5	PHI:3455	Apt1	5207	Cryptococcus_neoformans	reduced_virulence	3079	282
FGRRES_10417	P0AA28#PHI:2644#thioredoxin_1#28901#Salmonella_enterica#reduced_virulence	62	1.6e-11	38	27	28	93	8	86	9	86	112	109	80	P0AA28	PHI:2644	thioredoxin_1	28901	Salmonella_enterica	reduced_virulence	3146	158
FGRRES_04241	Q6TFC7#PHI:482#LAEA#746128#Aspergillus_fumigatus#reduced_virulence	141.74	7.3e-35	29	27	19	75	16	257	138	370	262	373	244	Q6TFC7	PHI:482	LAEA	746128	Aspergillus_fumigatus	reduced_virulence	7318	242
FGRRES_10087	Q8Y8N0#PHI:6510#CshA#1639#Listeria_monocytogenes#unaffected_pathogenicity	210.3	3.7e-55	32	27	26	85	75	481	2	404	488	520	419	Q8Y8N0	PHI:6510	CshA	1639	Listeria_monocytogenes	unaffected_pathogenicity	3507	291
FGRRES_04370	A0ST42#PHI:737__PHI:2329#CTB4#29003#Cercospora_nicotianae#reduced_virulence	336.65	4.6e-93	36	27	33	96	123	589	46	510	633	512	470	A0ST42	PHI:737__PHI:2329	CTB4	29003	Cercospora_nicotianae	reduced_virulence	7464	285
FGRRES_02031	G4NIB5#PHI:812#MGG_10702#318829#Magnaporthe_oryzae#reduced_virulence	216.47	5.1e-57	31	27	29	87	53	472	40	452	479	459	424	G4NIB5	PHI:812	MGG_10702	318829	Magnaporthe_oryzae	reduced_virulence	2407	277
FGRRES_01321	G4MPJ4#PHI:4053#Pax1#318829#Magnaporthe_oryzae#loss_of_pathogenicity	438.34	1.5e-123	58	27	23	108	435	792	563	924	793	925	369	G4MPJ4	PHI:4053	Pax1	318829	Magnaporthe_oryzae	loss_of_pathogenicity	1622	278
FGRRES_03525	Q2KNE4#PHI:3881#LaeA#5059#Aspergillus_flavus#reduced_virulence	183.73	2.8e-47	34	27	28	89	91	389	73	367	392	369	306	Q2KNE4	PHI:3881	LaeA	5059	Aspergillus_flavus	reduced_virulence	6520	279
FGRRES_03011	Q2KNE4#PHI:3881#LaeA#5059#Aspergillus_flavus#reduced_virulence	140.58	2.5e-34	28	27	27	82	7	362	15	367	363	369	358	Q2KNE4	PHI:3881	LaeA	5059	Aspergillus_flavus	reduced_virulence	5916	262
FGRRES_09303	G4N402#PHI:2107#Zinc-regulated_transporter_2#318829#Magnaporthe_oryzae#reduced_virulence__unaffected_pathogenicity	283.88	3e-77	56	27	24	107	288	550	343	599	550	599	266	G4N402	PHI:2107	Zinc-regulated_transporter_2	318829	Magnaporthe_oryzae	reduced_virulence__unaffected_pathogenicity	13455	285
FGRRES_06141	I1S2J9#PHI:3924#FgABC1#5518#Fusarium_graminearum#reduced_virulence	583.18	6.9e-167	31	27	27	85	6	1210	4	1218	1432	1472	1264	I1S2J9	PHI:3924	FgABC1	5518	Fusarium_graminearum	reduced_virulence	9747	218
FGRRES_06888	C0NFK7#PHI:6265#Eng1#5037#Histoplasma_capsulatum#reduced_virulence	296.2	5.5e-81	47	27	42	116	24	323	32	328	519	335	303	C0NFK7	PHI:6265	Eng1	5037	Histoplasma_capsulatum	reduced_virulence	11634	275
FGRRES_08902_M	G8BJ74#PHI:6075#och1#5480#Candida_parapsilosis#reduced_virulence	126.72	3.2e-30	31	27	24	82	62	318	87	354	322	362	278	G8BJ74	PHI:6075	och1	5480	Candida_parapsilosis	reduced_virulence	5573	267
FGRRES_03258_M	J4USC3#PHI:6471#Trr2#176275#Beauveria_bassiana#reduced_virulence	125.18	1e-29	31	27	30	88	45	338	4	302	349	313	309	J4USC3	PHI:6471	Trr2	176275	Beauveria_bassiana	reduced_virulence	6192	213
FGRRES_03048	Q7LJU0#PHI:274#USX1#5207#Cryptococcus_neoformans#loss_of_pathogenicity	105.53	7.9e-24	27	27	22	76	13	326	87	401	332	410	332	Q7LJU0	PHI:274	USX1	5207	Cryptococcus_neoformans	loss_of_pathogenicity	5960	276
FGRRES_03632	G4MVX4#PHI:3216#MoCDIP4#318829#Magnaporthe_oryzae#effector_(plant_avirulence_determinant)	156.76	3e-39	36	27	31	94	46	285	36	277	331	295	250	G4MVX4	PHI:3216	MoCDIP4	318829	Magnaporthe_oryzae	effector_(plant_avirulence_determinant)	6628	272
FGRRES_10522	C6ZRH8#PHI:2976#CgOPT1#474922#Colletotrichum_gloeosporioides#reduced_virulence	399.44	8.4e-112	33	27	32	92	88	805	39	725	874	752	722	C6ZRH8	PHI:2976	CgOPT1	474922	Colletotrichum_gloeosporioides	reduced_virulence	4013	294
FGRRES_00006	Q9P470#PHI:257#GAS2#318829#Magnaporthe_oryzae#reduced_virulence	154.84	9.8e-39	44	27	27	98	105	279	80	262	296	290	183	Q9P470	PHI:257	GAS2	318829	Magnaporthe_oryzae	reduced_virulence	4404	86
FGRRES_08980	G4MS58#PHI:881#MGG_04556#318829#Magnaporthe_oryzae#reduced_virulence	143.28	3.8e-35	27	27	28	82	1	351	1	337	360	339	351	G4MS58	PHI:881	MGG_04556	318829	Magnaporthe_oryzae	reduced_virulence	13873	291
FGRRES_02210	I1R983#PHI:1992#GzZC307#5518#Fusarium_graminearum#unaffected_pathogenicity	119.01	4.7e-28	41	27	9	77	1	160	1	160	248	719	162	I1R983	PHI:1992	GzZC307	5518	Fusarium_graminearum	unaffected_pathogenicity	2599	288
FGRRES_07080_M	G4NGA7#PHI:2032#VTL1#318829#Magnaporthe_oryzae#unaffected_pathogenicity	342.04	1.2e-94	35	27	34	96	168	670	31	536	670	536	511	G4NGA7	PHI:2032	VTL1	318829	Magnaporthe_oryzae	unaffected_pathogenicity	11854	267
FGRRES_10352	Q9P8W9#PHI:213#CPA1#5207#Cryptococcus_neoformans#reduced_virulence	203.76	2.5e-53	64	27	62	153	13	169	4	153	372	162	157	Q9P8W9	PHI:213	CPA1	5207	Cryptococcus_neoformans	reduced_virulence	3806	288
FGRRES_00013	G4N740#PHI:4024#MoST1#318829#Magnaporthe_oryzae#unaffected_pathogenicity	227.64	2.5e-60	31	27	27	85	56	520	18	473	534	547	475	G4N740	PHI:4024	MoST1	318829	Magnaporthe_oryzae	unaffected_pathogenicity	4045	157
FGRRES_04783	G4N740#PHI:4024#MoST1#318829#Magnaporthe_oryzae#unaffected_pathogenicity	187.19	3.5e-48	28	27	25	80	13	473	14	478	499	547	474	G4N740	PHI:4024	MoST1	318829	Magnaporthe_oryzae	unaffected_pathogenicity	8060	283
FGRRES_03233	G4N740#PHI:4024#MoST1#318829#Magnaporthe_oryzae#unaffected_pathogenicity	150.98	2.6e-37	28	27	24	79	20	464	30	473	476	547	458	G4N740	PHI:4024	MoST1	318829	Magnaporthe_oryzae	unaffected_pathogenicity	6168	287
FGRRES_00045	I1RKS2#PHI:717#PLSP1#5518#Fusarium_graminearum#unaffected_pathogenicity	99.75	3.5e-22	30	27	30	87	34	279	9	250	282	252	255	I1RKS2	PHI:717	PLSP1	5518	Fusarium_graminearum	unaffected_pathogenicity	7599	77
FGRRES_05375	G4MXJ4#PHI:2145#MoSSADH#318829#Magnaporthe_oryzae#loss_of_pathogenicity	211.08	2.3e-55	29	27	25	81	25	492	70	524	509	536	470	G4MXJ4	PHI:2145	MoSSADH	318829	Magnaporthe_oryzae	loss_of_pathogenicity	8869	288
FGRRES_04214	Q0UA24#PHI:1130__PHI:2256#Xdh1#13684#Parastagonospora_nodorum#unaffected_pathogenicity	117.86	1.9e-27	30	27	29	86	2	331	6	328	386	362	344	Q0UA24	PHI:1130__PHI:2256	Xdh1	13684	Parastagonospora_nodorum	unaffected_pathogenicity	7287	294
FGRRES_03061	Q0UA24#PHI:1130__PHI:2256#Xdh1#13684#Parastagonospora_nodorum#unaffected_pathogenicity	154.84	1.4e-38	29	27	29	85	30	371	16	357	387	362	354	Q0UA24	PHI:1130__PHI:2256	Xdh1	13684	Parastagonospora_nodorum	unaffected_pathogenicity	5974	218
FGRRES_09336	I1RLF1#PHI:1980#GzZC295#5518#Fusarium_graminearum#unaffected_pathogenicity	58.15	3e-10	37	27	5	69	35	126	503	595	126	595	93	I1RLF1	PHI:1980	GzZC295	5518	Fusarium_graminearum	unaffected_pathogenicity	7965	123
FGRRES_01469	G4NES9#PHI:784#MGG_00056#318829#Magnaporthe_oryzae#reduced_virulence	99.37	5e-22	30	27	29	86	25	292	9	272	302	286	280	G4NES9	PHI:784	MGG_00056	318829	Magnaporthe_oryzae	reduced_virulence	1786	280
FGRRES_00219	I1REJ1#PHI:1662#GzCCHC002#5518#Fusarium_graminearum#unaffected_pathogenicity	254.6	1.7e-68	33	27	7	67	52	453	657	1054	489	1693	404	I1REJ1	PHI:1662	GzCCHC002	5518	Fusarium_graminearum	unaffected_pathogenicity	344	255
FGRRES_00083	I1REJ1#PHI:1662#GzCCHC002#5518#Fusarium_graminearum#unaffected_pathogenicity	243.43	4.3e-65	28	27	8	63	5	488	590	1079	526	1693	497	I1REJ1	PHI:1662	GzCCHC002	5518	Fusarium_graminearum	unaffected_pathogenicity	10960	114
FGRRES_03713	Q04701#PHI:179#PELA#140110#Nectria_haematococca#reduced_virulence	183.73	2.6e-47	49	27	42	118	30	234	26	226	365	242	207	Q04701	PHI:179	PELA	140110	Nectria_haematococca	reduced_virulence	6715	263
FGRRES_04710	I1RL30#PHI:1094#FGSG_04610#5518#Fusarium_graminearum#unaffected_pathogenicity	202.6	8.2e-53	27	27	25	79	8	507	26	530	512	540	510	I1RL30	PHI:1094	FGSG_04610	5518	Fusarium_graminearum	unaffected_pathogenicity	8197	264
FGRRES_00897	I1RN15#PHI:1456#GzAra004#5518#Fusarium_graminearum#unaffected_pathogenicity	262.31	8e-71	48	27	15	90	192	449	506	776	478	841	273	I1RN15	PHI:1456	GzAra004	5518	Fusarium_graminearum	unaffected_pathogenicity	1126	279
FGRRES_06397	I1RIQ3#PHI:1575#GzOB015#5518#Fusarium_graminearum#unaffected_pathogenicity	123.25	3.3e-29	34	27	34	95	7	233	9	240	308	243	246	I1RIQ3	PHI:1575	GzOB015	5518	Fusarium_graminearum	unaffected_pathogenicity	10031	279
FGRRES_06518	Q4JIM2#PHI:3866#IDH#27334#Penicillium_expansum#reduced_virulence	87.04	2.2e-18	28	26	27	81	23	265	20	257	268	259	246	Q4JIM2	PHI:3866	IDH	27334	Penicillium_expansum	reduced_virulence	11192	282
FGRRES_04595_M	D2E9W7#PHI:2376#DEP2#29001#Alternaria_brassicicola#reduced_virulence__unaffected_pathogenicity	193.74	3.4e-50	30	26	23	79	6	404	8	404	466	528	404	D2E9W7	PHI:2376	DEP2	29001	Alternaria_brassicicola	reduced_virulence__unaffected_pathogenicity	45	79
FGRRES_10609	D7UQ40#PHI:3347#sol5#48100#Alternaria_solani#unaffected_pathogenicity	228.41	1.4e-60	32	26	26	84	92	523	88	514	529	515	434	D7UQ40	PHI:3347	sol5	48100	Alternaria_solani	unaffected_pathogenicity	4438	81
FGRRES_01283	P43077#PHI:4987#HEX1#5476#Candida_albicans#reduced_virulence	238.04	2e-63	33	26	27	86	130	568	110	546	581	562	451	P43077	PHI:4987	HEX1	5476	Candida_albicans	reduced_virulence	1573	273
FGRRES_09968	Q5ANE3#PHI:4003#Nce102#5476#Candida_albicans#reduced_virulence	69.71	2.2e-13	31	26	30	87	8	169	7	159	193	170	164	Q5ANE3	PHI:4003	Nce102	5476	Candida_albicans	reduced_virulence	3375	274
FGRRES_03041_M	A5IYL7#PHI:6517#adhT#2110#Mycoplasma_agalactiae#reduced_virulence	143.67	2.7e-35	38	26	26	90	35	264	25	263	341	346	241	A5IYL7	PHI:6517	adhT	2110	Mycoplasma_agalactiae	reduced_virulence	5939	282
FGRRES_09593	Q6TFC7#PHI:482#LAEA#746128#Aspergillus_fumigatus#reduced_virulence	109	6.9e-25	26	26	23	75	6	321	54	371	321	373	322	Q6TFC7	PHI:482	LAEA	746128	Aspergillus_fumigatus	reduced_virulence	13132	288
FGRRES_03546	C3PTB1#PHI:2834#LAM1#5016#Cochliobolus_heterostrophus#reduced_virulence	142.12	6.2e-35	47	26	15	88	130	284	1	157	284	475	157	C3PTB1	PHI:2834	LAM1	5016	Cochliobolus_heterostrophus	reduced_virulence	6540	267
FGRRES_08311	Q2KNE4#PHI:3881#LaeA#5059#Aspergillus_flavus#reduced_virulence	129.41	5.4e-31	31	26	24	81	54	338	84	369	346	369	295	Q2KNE4	PHI:3881	LaeA	5059	Aspergillus_flavus	reduced_virulence	4890	253
FGRRES_09216	Q8Y0J2#PHI:5271#fabG1#305#Ralstonia_solanacearum#lethal	74.71	1e-14	27	26	26	79	1	229	5	230	250	249	235	Q8Y0J2	PHI:5271	fabG1	305	Ralstonia_solanacearum	lethal	13568	285
FGRRES_09934	G7TM01#PHI:2964#AsnB#347#Xanthomonas_oryzae#reduced_virulence	295.05	1.4e-80	57	26	27	110	289	548	264	520	579	564	265	G7TM01	PHI:2964	AsnB	347	Xanthomonas_oryzae	reduced_virulence	3337	294
FGRRES_08917	F6K8L7#PHI:2842#CnSFH5#5207#Cryptococcus_neoformans#unaffected_pathogenicity__reduced_virulence	205.3	1.1e-53	41	26	40	107	41	314	5	288	448	297	285	F6K8L7	PHI:2842	CnSFH5	5207	Cryptococcus_neoformans	unaffected_pathogenicity__reduced_virulence	5597	228
FGRRES_05972	Q4UUL4#PHI:3945#XC_2203#339#Xanthomonas_campestris#reduced_virulence	124.79	8e-30	46	26	45	117	89	225	4	140	238	141	137	Q4UUL4	PHI:3945	XC_2203	339	Xanthomonas_campestris	reduced_virulence	9553	276
FGRRES_08093	Q5A2T6#PHI:513#ARN1_(SIT1)#5476#Candida_albicans#unaffected_pathogenicity__reduced_virulence	207.22	3.9e-54	27	26	25	78	22	562	50	587	590	604	555	Q5A2T6	PHI:513	ARN1_(SIT1)	5476	Candida_albicans	unaffected_pathogenicity__reduced_virulence	4595	279
FGRRES_03814	P28873#PHI:26#CaMDR1#5476#Candida_albicans#reduced_virulence	179.87	5.6e-46	27	26	23	76	23	490	91	562	507	564	486	P28873	PHI:26	CaMDR1	5476	Candida_albicans	reduced_virulence	6834	284
FGRRES_05450	Q5ZVD8#PHI:6520#LpdA#446#Legionella_pneumophila#effector_(plant_avirulence_determinant)	186.81	4.3e-48	27	26	26	79	6	470	13	457	478	479	468	Q5ZVD8	PHI:6520	LpdA	446	Legionella_pneumophila	effector_(plant_avirulence_determinant)	8776	279
FGRRES_10330	Q5GFD3#PHI:413#MPD1#13684#Parastagonospora_nodorum#unaffected_pathogenicity	224.17	2.1e-59	37	26	25	88	110	408	124	426	421	437	303	Q5GFD3	PHI:413	MPD1	13684	Parastagonospora_nodorum	unaffected_pathogenicity	6653	101
FGRRES_04957_M	Q5A1L6#PHI:3822#GIT3#5476#Candida_albicans#reduced_virulence	251.91	1.3e-67	32	26	27	85	72	504	64	501	542	535	442	Q5A1L6	PHI:3822	GIT3	5476	Candida_albicans	reduced_virulence	6669	94
FGRRES_03279	C6ZRH8#PHI:2976#CgOPT1#474922#Colletotrichum_gloeosporioides#reduced_virulence	382.87	7.8e-107	32	26	30	88	89	782	54	727	848	752	705	C6ZRH8	PHI:2976	CgOPT1	474922	Colletotrichum_gloeosporioides	reduced_virulence	6214	280
FGRRES_02341	G4N3U4#PHI:5188#MoHPX1#318829#Magnaporthe_oryzae#reduced_virulence	126.33	3.2e-30	36	26	29	91	35	228	33	222	266	242	194	G4N3U4	PHI:5188	MoHPX1	318829	Magnaporthe_oryzae	reduced_virulence	2737	276
FGRRES_04062	G4N740#PHI:4024#MoST1#318829#Magnaporthe_oryzae#unaffected_pathogenicity	194.51	2.2e-50	28	26	24	78	19	471	26	473	516	547	469	G4N740	PHI:4024	MoST1	318829	Magnaporthe_oryzae	unaffected_pathogenicity	7107	289
FGRRES_08942	Q0UA24#PHI:1130__PHI:2256#Xdh1#13684#Parastagonospora_nodorum#unaffected_pathogenicity	178.72	8.8e-46	43	26	27	96	10	236	18	245	380	362	232	Q0UA24	PHI:1130__PHI:2256	Xdh1	13684	Parastagonospora_nodorum	unaffected_pathogenicity	5632	291
FGRRES_03055	W7N2B4#PHI:3381#FVEG_12533#117187#Fusarium_verticillioides#unaffected_pathogenicity	256.14	7e-69	32	26	24	82	77	521	85	535	564	593	456	W7N2B4	PHI:3381	FVEG_12533	117187	Fusarium_verticillioides	unaffected_pathogenicity	5967	272
FGRRES_03956	I1REJ1#PHI:1662#GzCCHC002#5518#Fusarium_graminearum#unaffected_pathogenicity	221.48	1.8e-58	28	26	8	62	9	483	611	1076	529	1693	480	I1REJ1	PHI:1662	GzCCHC002	5518	Fusarium_graminearum	unaffected_pathogenicity	6988	285
FGRRES_04723	I1REJ1#PHI:1662#GzCCHC002#5518#Fusarium_graminearum#unaffected_pathogenicity	207.99	1.8e-54	28	26	7	61	26	461	646	1075	486	1693	446	I1REJ1	PHI:1662	GzCCHC002	5518	Fusarium_graminearum	unaffected_pathogenicity	10498	125
FGRRES_04572	I1RFR2#PHI:1089#FGSG_02549#5518#Fusarium_graminearum#reduced_virulence	162.93	4.7e-41	36	26	29	91	55	318	34	297	362	325	267	I1RFR2	PHI:1089	FGSG_02549	5518	Fusarium_graminearum	reduced_virulence	7693	285
FGRRES_00815	P0A082#PHI:4579#msrA1#1280#Staphylococcus_aureus#reduced_virulence	100.14	1.7e-22	36	26	31	93	44	192	9	155	206	169	150	P0A082	PHI:4579	msrA1	1280	Staphylococcus_aureus	reduced_virulence	1024	291
FGRRES_05690	B9JV05#PHI:2895#F-avi4330#373#Agrobacterium_vitis#loss_of_pathogenicity	118.63	9e-28	27	25	3	55	28	326	1807	2111	329	2523	306	B9JV05	PHI:2895	F-avi4330	373	Agrobacterium_vitis	loss_of_pathogenicity	8501	285
FGRRES_10366	W7N2B2#PHI:3388#FVEG_12522#117187#Fusarium_verticillioides#unaffected_pathogenicity	57.77	3.3e-10	30	25	28	83	14	112	7	103	117	104	99	W7N2B2	PHI:3388	FVEG_12522	117187	Fusarium_verticillioides	unaffected_pathogenicity	3822	268
FGRRES_00100	A0ST43#PHI:1046#CTB5#29003#Cercospora_nicotianae#reduced_virulence	165.24	1.4e-41	27	25	28	80	56	501	5	456	503	459	463	A0ST43	PHI:1046	CTB5	29003	Cercospora_nicotianae	reduced_virulence	40	276
FGRRES_08692_M	Q5A4M8#PHI:2337#SUR7#5476#Candida_albicans#reduced_virulence	93.59	2.2e-20	33	25	24	82	19	216	10	203	255	270	200	Q5A4M8	PHI:2337	SUR7	5476	Candida_albicans	reduced_virulence	5326	287
FGRRES_01857	Q8XSV8#PHI:5272#fabG2#305#Ralstonia_solanacearum#reduced_virulence	86.66	3.2e-18	28	25	29	82	21	271	6	240	287	242	252	Q8XSV8	PHI:5272	fabG2	305	Ralstonia_solanacearum	reduced_virulence	2202	291
FGRRES_01408	C9Y236#PHI:4583#FkpA#413502#Cronobacter_turicensis#reduced_virulence	84.73	6.8e-18	43	25	18	86	37	149	164	274	195	275	114	C9Y236	PHI:4583	FkpA	413502	Cronobacter_turicensis	reduced_virulence	1716	288
FGRRES_10051	L0BVZ0#PHI:3869#AbDhn2#29001#Alternaria_brassicicola#reduced_virulence__unaffected_pathogenicity	117.09	3.2e-27	34	25	21	80	71	324	60	324	388	453	284	L0BVZ0	PHI:3869	AbDhn2	29001	Alternaria_brassicicola	reduced_virulence__unaffected_pathogenicity	3467	230
FGRRES_05175_M	Q4WLB9#PHI:4015#CfmA#746128#Aspergillus_fumigatus#unaffected_pathogenicity	103.99	2.7e-23	32	25	31	88	55	331	1	278	379	305	289	Q4WLB9	PHI:4015	CfmA	746128	Aspergillus_fumigatus	unaffected_pathogenicity	9107	265
FGRRES_00236	A5IYL7#PHI:6517#adhT#2110#Mycoplasma_agalactiae#reduced_virulence	88.2	1.4e-18	26	25	25	76	29	343	19	340	346	346	331	A5IYL7	PHI:6517	adhT	2110	Mycoplasma_agalactiae	reduced_virulence	7765	264
FGRRES_01744	Q6TFC7#PHI:482#LAEA#746128#Aspergillus_fumigatus#reduced_virulence	142.51	6.9e-35	30	25	25	80	67	374	65	370	375	373	311	Q6TFC7	PHI:482	LAEA	746128	Aspergillus_fumigatus	reduced_virulence	5916	177
FGRRES_03567	Q6TFC7#PHI:482#LAEA#746128#Aspergillus_fumigatus#reduced_virulence	137.12	2.6e-33	29	25	23	77	49	337	87	370	346	373	292	Q6TFC7	PHI:482	LAEA	746128	Aspergillus_fumigatus	reduced_virulence	6561	262
FGRRES_07296	Q8Y8N0#PHI:6510#CshA#1639#Listeria_monocytogenes#unaffected_pathogenicity	221.48	1.8e-58	33	25	26	84	116	526	2	392	547	520	416	Q8Y8N0	PHI:6510	CshA	1639	Listeria_monocytogenes	unaffected_pathogenicity	12098	283
FGRRES_02052	Q8E473#PHI:3269#xf#1311#Streptococcus_agalactiae#reduced_virulence	190.66	3.9e-49	27	25	12	64	16	579	688	1247	610	1310	570	Q8E473	PHI:3269	xf	1311	Streptococcus_agalactiae	reduced_virulence	2432	246
FGRRES_01479	Q8E473#PHI:3269#xf#1311#Streptococcus_agalactiae#reduced_virulence	55.45	3.9e-09	27	25	3	55	3	175	727	900	181	1310	174	Q8E473	PHI:3269	xf	1311	Streptococcus_agalactiae	reduced_virulence	1798	163
FGRRES_07944_M	G4MRS8#PHI:816#MGG_04582#318829#Magnaporthe_oryzae#reduced_virulence	146.75	4.3e-36	31	25	20	76	83	410	187	524	431	541	349	G4MRS8	PHI:816	MGG_04582	318829	Magnaporthe_oryzae	reduced_virulence	12801	262
FGRRES_08943	Q8Y0J2#PHI:5271#fabG1#305#Ralstonia_solanacearum#lethal	102.83	3.7e-23	34	25	26	85	75	259	73	249	260	249	186	Q8Y0J2	PHI:5271	fabG1	305	Ralstonia_solanacearum	lethal	5633	291
FGRRES_00768	G4N402#PHI:2107#Zinc-regulated_transporter_2#318829#Magnaporthe_oryzae#reduced_virulence__unaffected_pathogenicity	205.3	1.1e-53	44	25	19	88	195	446	348	599	446	599	255	G4N402	PHI:2107	Zinc-regulated_transporter_2	318829	Magnaporthe_oryzae	reduced_virulence__unaffected_pathogenicity	974	291
FGRRES_08992	Q0UDE7#PHI:2247#Sch1#13684#Parastagonospora_nodorum#unaffected_pathogenicity	103.6	2.4e-23	34	25	24	83	5	214	19	225	283	299	211	Q0UDE7	PHI:2247	Sch1	13684	Parastagonospora_nodorum	unaffected_pathogenicity	13858	276
FGRRES_06464	J9VQA5#PHI:2968#Hxs1#5207#Cryptococcus_neoformans#reduced_virulence	169.47	7.7e-43	27	25	25	77	28	490	21	475	517	520	468	J9VQA5	PHI:2968	Hxs1	5207	Cryptococcus_neoformans	reduced_virulence	11138	286
FGRRES_05839	J9VQA5#PHI:2968#Hxs1#5207#Cryptococcus_neoformans#reduced_virulence	169.47	8.2e-43	26	25	26	77	12	506	7	503	540	520	520	J9VQA5	PHI:2968	Hxs1	5207	Cryptococcus_neoformans	reduced_virulence	9404	294
FGRRES_01740	V5XZS6#PHI:4194#AKT7#5599#Alternaria_alternata#reduced_virulence__increased_virulence_(hypervirulence)	166.01	8.5e-42	27	25	25	77	11	480	6	478	512	522	484	V5XZS6	PHI:4194	AKT7	5599	Alternaria_alternata	reduced_virulence__increased_virulence_(hypervirulence)	2084	286
FGRRES_00773	B0XUP5#PHI:3238#ctrC#746128#Aspergillus_fumigatus#unaffected_pathogenicity	96.29	2.1e-21	52	25	19	96	88	174	136	228	190	257	93	B0XUP5	PHI:3238	ctrC	746128	Aspergillus_fumigatus	unaffected_pathogenicity	980	276
FGRRES_07665	Q5A2T6#PHI:513#ARN1_(SIT1)#5476#Candida_albicans#unaffected_pathogenicity__reduced_virulence	183.73	4.6e-47	26	25	24	75	47	584	42	587	588	604	557	Q5A2T6	PHI:513	ARN1_(SIT1)	5476	Candida_albicans	unaffected_pathogenicity__reduced_virulence	12623	288
FGRRES_07802	A4ZGP3#PHI:1161#MgMfs1#1047171#Zymoseptoria_tritici#chemistry_target:_sensitivity_to_chemical	257.3	3.1e-69	32	25	24	81	33	474	78	523	561	583	447	A4ZGP3	PHI:1161	MgMfs1	1047171	Zymoseptoria_tritici	chemistry_target:_sensitivity_to_chemical	12490	282
FGRRES_07232	X5FD66#PHI:4525#PFP1#914237#Rhynchosporium_commune#reduced_virulence	574.32	2.6e-164	54	25	24	103	490	1017	526	1049	1170	1210	535	X5FD66	PHI:4525	PFP1	914237	Rhynchosporium_commune	reduced_virulence	12027	291
FGRRES_09184	Q01446#PHI:112#MAK1#140110#Nectria_haematococca#reduced_virulence	243.05	5.7e-65	37	25	29	91	172	529	112	458	530	459	360	Q01446	PHI:112	MAK1	140110	Nectria_haematococca	reduced_virulence	13606	278
FGRRES_03570_M	Q00903#PHI:24#Avenacinase_gene#29850#Gaeumannomyces_graminis#loss_of_pathogenicity__unaffected_pathogenicity	345.9	1.1e-95	36	25	27	88	72	656	88	679	855	793	601	Q00903	PHI:24	Avenacinase_gene	29850	Gaeumannomyces_graminis	loss_of_pathogenicity__unaffected_pathogenicity	6564	265
FGRRES_04736	T2C913#PHI:3225#Ndo1#36651#Penicillium_digitatum#unaffected_pathogenicity	232.26	6.9e-62	52	25	24	101	47	230	27	215	389	413	189	T2C913	PHI:3225	Ndo1	36651	Penicillium_digitatum	unaffected_pathogenicity	7994	280
FGRRES_05707	G4N740#PHI:4024#MoST1#318829#Magnaporthe_oryzae#unaffected_pathogenicity	159.84	6.5e-40	28	25	25	78	21	507	18	482	545	547	492	G4N740	PHI:4024	MoST1	318829	Magnaporthe_oryzae	unaffected_pathogenicity	9252	288
FGRRES_07543	G4N740#PHI:4024#MoST1#318829#Magnaporthe_oryzae#unaffected_pathogenicity	182.57	8.6e-47	28	25	23	76	19	467	27	473	505	547	459	G4N740	PHI:4024	MoST1	318829	Magnaporthe_oryzae	unaffected_pathogenicity	12371	294
FGRRES_08410	G4N740#PHI:4024#MoST1#318829#Magnaporthe_oryzae#unaffected_pathogenicity	170.24	4.7e-43	27	25	24	76	48	513	22	486	531	547	476	G4N740	PHI:4024	MoST1	318829	Magnaporthe_oryzae	unaffected_pathogenicity	5009	285
FGRRES_08596	G4MXJ4#PHI:2145#MoSSADH#318829#Magnaporthe_oryzae#loss_of_pathogenicity	192.59	1e-49	28	25	29	82	49	565	9	531	613	536	549	G4MXJ4	PHI:2145	MoSSADH	318829	Magnaporthe_oryzae	loss_of_pathogenicity	5215	288
FGRRES_07683	Q0UA24#PHI:1130__PHI:2256#Xdh1#13684#Parastagonospora_nodorum#unaffected_pathogenicity	155.22	9.8e-39	31	25	25	81	71	358	70	358	363	362	292	Q0UA24	PHI:1130__PHI:2256	Xdh1	13684	Parastagonospora_nodorum	unaffected_pathogenicity	12645	288
FGRRES_04703	Q0UA24#PHI:1130__PHI:2256#Xdh1#13684#Parastagonospora_nodorum#unaffected_pathogenicity	108.23	1.3e-24	30	25	24	79	3	289	16	303	347	362	297	Q0UA24	PHI:1130__PHI:2256	Xdh1	13684	Parastagonospora_nodorum	unaffected_pathogenicity	8862	156
FGRRES_01329	Q8TG24#PHI:265#MET3#5207#Cryptococcus_neoformans#loss_of_pathogenicity	69.32	2.6e-13	32	25	7	64	32	167	440	572	179	581	138	Q8TG24	PHI:265	MET3	5207	Cryptococcus_neoformans	loss_of_pathogenicity	1630	278
FGRRES_10623	I1RLF1#PHI:1980#GzZC295#5518#Fusarium_graminearum#unaffected_pathogenicity	65.08	2.2e-12	37	25	5	67	28	107	503	582	119	595	80	I1RLF1	PHI:1980	GzZC295	5518	Fusarium_graminearum	unaffected_pathogenicity	7965	110
FGRRES_06467	I1S2J0#PHI:1613#GzP53L006#5518#Fusarium_graminearum#unaffected_pathogenicity	127.49	2.3e-30	35	25	29	89	1	260	1	260	373	318	265	I1S2J0	PHI:1613	GzP53L006	5518	Fusarium_graminearum	unaffected_pathogenicity	2763	161
FGRRES_01826	Q0V515#PHI:3914#Sdh1#13684#Parastagonospora_nodorum#reduced_virulence	184.88	1.8e-47	27	25	26	78	25	499	16	481	520	492	477	Q0V515	PHI:3914	Sdh1	13684	Parastagonospora_nodorum	reduced_virulence	2165	291
FGRRES_00345	I1REJ1#PHI:1662#GzCCHC002#5518#Fusarium_graminearum#unaffected_pathogenicity	254.99	1.4e-68	30	25	8	63	59	500	646	1082	525	1693	445	I1REJ1	PHI:1662	GzCCHC002	5518	Fusarium_graminearum	unaffected_pathogenicity	497	291
FGRRES_02343	O93842#PHI:131#TRI12#5514#Fusarium_sporotrichioides#unaffected_pathogenicity	195.28	1.5e-50	26	25	24	75	31	561	36	564	584	598	543	O93842	PHI:131	TRI12	5514	Fusarium_sporotrichioides	unaffected_pathogenicity	2739	270
FGRRES_01432	I1RAH2#PHI:1629#GzWing001#5518#Fusarium_graminearum#unaffected_pathogenicity	317.78	2.8e-87	38	25	24	87	1	509	32	528	768	812	521	I1RAH2	PHI:1629	GzWing001	5518	Fusarium_graminearum	unaffected_pathogenicity	1747	285
FGRRES_02312	I1RL30#PHI:1094#FGSG_04610#5518#Fusarium_graminearum#unaffected_pathogenicity	171.78	1.8e-43	28	25	26	79	63	557	44	537	572	540	507	I1RL30	PHI:1094	FGSG_04610	5518	Fusarium_graminearum	unaffected_pathogenicity	2705	282
FGRRES_07594	I1RL30#PHI:1094#FGSG_04610#5518#Fusarium_graminearum#unaffected_pathogenicity	169.47	8.1e-43	27	25	25	77	37	517	54	534	534	540	495	I1RL30	PHI:1094	FGSG_04610	5518	Fusarium_graminearum	unaffected_pathogenicity	12416	268
FGRRES_03891	I1RL30#PHI:1094#FGSG_04610#5518#Fusarium_graminearum#unaffected_pathogenicity	172.17	1.3e-43	26	25	25	76	24	527	35	535	537	540	514	I1RL30	PHI:1094	FGSG_04610	5518	Fusarium_graminearum	unaffected_pathogenicity	6918	285
FGRRES_02637	Q4I7F9#PHI:1458#GzAra006#5518#Fusarium_graminearum#unaffected_pathogenicity	212.23	1.2e-55	37	25	20	82	181	547	308	692	581	721	389	Q4I7F9	PHI:1458	GzAra006	5518	Fusarium_graminearum	unaffected_pathogenicity	3080	285
FGRRES_08047	I1RDG6#PHI:1555#GzMyb019#5518#Fusarium_graminearum#unaffected_pathogenicity	152.91	6.7e-38	27	25	22	74	36	454	74	498	467	545	435	I1RDG6	PHI:1555	GzMyb019	5518	Fusarium_graminearum	unaffected_pathogenicity	13791	95
FGRRES_06468	I1RDG6#PHI:1555#GzMyb019#5518#Fusarium_graminearum#unaffected_pathogenicity	157.53	3e-39	25	25	23	73	36	502	69	545	502	545	486	I1RDG6	PHI:1555	GzMyb019	5518	Fusarium_graminearum	unaffected_pathogenicity	11144	285
FGRRES_02280	Q12634#PHI:685__PHI:2022#BUF__BUF1#318829#Magnaporthe_oryzae#loss_of_pathogenicity	91.28	1.1e-19	31	24	21	76	3	200	26	214	254	283	199	Q12634	PHI:685__PHI:2022	BUF__BUF1	318829	Magnaporthe_oryzae	loss_of_pathogenicity	2678	262
FGRRES_03897_M	G4N3R9#PHI:2165#PTH11#318829#Magnaporthe_oryzae#reduced_virulence	168.32	1.5e-42	29	24	17	70	27	387	7	375	451	631	373	G4N3R9	PHI:2165	PTH11	318829	Magnaporthe_oryzae	reduced_virulence	6923	259
FGRRES_03312	Q9HFZ2#PHI:184#RBT4#5476#Candida_albicans#reduced_virulence	88.2	8.7e-19	35	24	17	76	83	245	176	343	246	358	172	Q9HFZ2	PHI:184	RBT4	5476	Candida_albicans	reduced_virulence	6254	202
FGRRES_09558	G4MVB6#PHI:891#MGG_01748#318829#Magnaporthe_oryzae#reduced_virulence	341.66	2e-94	37	24	22	83	29	556	29	572	850	938	551	G4MVB6	PHI:891	MGG_01748	318829	Magnaporthe_oryzae	reduced_virulence	13171	264
FGRRES_09725	A3MZ94#PHI:5466#LonA#715#Actinobacillus_pleuropneumoniae#reduced_virulence	404.83	2.2e-113	42	24	28	94	396	918	247	771	938	802	539	A3MZ94	PHI:5466	LonA	715	Actinobacillus_pleuropneumoniae	reduced_virulence	12987	194
FGRRES_03835	Q6TFC7#PHI:482#LAEA#746128#Aspergillus_fumigatus#reduced_virulence	123.25	4.1e-29	27	24	23	74	40	354	51	369	358	373	323	Q6TFC7	PHI:482	LAEA	746128	Aspergillus_fumigatus	reduced_virulence	6856	282
FGRRES_03172	J9VNZ8#PHI:3457#PHO89#5207#Cryptococcus_neoformans#reduced_virulence	283.49	4.4e-77	48	24	24	96	3	299	4	302	605	591	299	J9VNZ8	PHI:3457	PHO89	5207	Cryptococcus_neoformans	reduced_virulence	6094	288
FGRRES_09028	Q8Y0J2#PHI:5271#fabG1#305#Ralstonia_solanacearum#lethal	109.38	4.8e-25	30	24	29	83	52	292	5	241	298	249	243	Q8Y0J2	PHI:5271	fabG1	305	Ralstonia_solanacearum	lethal	13804	288
FGRRES_00578	Q8Y0J2#PHI:5271#fabG1#305#Ralstonia_solanacearum#lethal	111.69	9.6e-26	29	24	29	82	52	293	5	245	298	249	247	Q8Y0J2	PHI:5271	fabG1	305	Ralstonia_solanacearum	lethal	754	294
FGRRES_00107	J9VQA5#PHI:2968#Hxs1#5207#Cryptococcus_neoformans#reduced_virulence	175.25	1.5e-44	28	24	26	78	77	551	61	516	552	520	483	J9VQA5	PHI:2968	Hxs1	5207	Cryptococcus_neoformans	reduced_virulence	191	285
FGRRES_07587	J9VQA5#PHI:2968#Hxs1#5207#Cryptococcus_neoformans#reduced_virulence	166.39	6.8e-42	26	24	24	74	34	499	21	482	532	520	481	J9VQA5	PHI:2968	Hxs1	5207	Cryptococcus_neoformans	reduced_virulence	12424	288
FGRRES_02598	P0CS04#PHI:3490#Gmt2#5207#Cryptococcus_neoformans#loss_of_pathogenicity	198.75	8.5e-52	51	24	22	97	183	364	224	405	390	420	182	P0CS04	PHI:3490	Gmt2	5207	Cryptococcus_neoformans	loss_of_pathogenicity	3030	278
FGRRES_01570	Q00298#PHI:69#CUTA#40559#Botrytis_cinerea#unaffected_pathogenicity	197.21	2.4e-51	56	24	46	126	209	374	31	196	379	202	166	Q00298	PHI:69	CUTA	40559	Botrytis_cinerea	unaffected_pathogenicity	1894	250
FGRRES_08021_M	Q9P470#PHI:257#GAS2#318829#Magnaporthe_oryzae#reduced_virulence	154.45	1.2e-38	64	24	24	112	173	283	166	276	289	290	111	Q9P470	PHI:257	GAS2	318829	Magnaporthe_oryzae	reduced_virulence	4404	264
FGRRES_08932_M	Q522W5#PHI:2086#Moatg24#318829#Magnaporthe_oryzae#unaffected_pathogenicity	62.39	2.6e-11	31	24	8	63	38	159	57	183	163	495	128	Q522W5	PHI:2086	Moatg24	318829	Magnaporthe_oryzae	unaffected_pathogenicity	5621	297
FGRRES_03238	Q8NJQ2#PHI:2839#RED1#5016#Cochliobolus_heterostrophus#reduced_virulence	137.5	2e-33	37	24	24	85	71	293	66	289	352	352	228	Q8NJQ2	PHI:2839	RED1	5016	Cochliobolus_heterostrophus	reduced_virulence	6174	294
FGRRES_05127	Q9P8L8#PHI:544#BCMFS1#40559#Botrytis_cinerea#unaffected_pathogenicity	176.79	5.5e-45	27	24	23	74	14	495	41	522	572	598	494	Q9P8L8	PHI:544	BCMFS1	40559	Botrytis_cinerea	unaffected_pathogenicity	9165	272
FGRRES_08464	P29138#PHI:4615#Pr1#5530#Metarhizium_anisopliae#unaffected_pathogenicity	190.27	3.6e-49	39	24	28	91	161	441	108	386	448	388	282	P29138	PHI:4615	Pr1	5530	Metarhizium_anisopliae	unaffected_pathogenicity	5068	274
FGRRES_05514	O93841#PHI:243#CHIP6#474922#Colletotrichum_gloeosporioides#reduced_virulence	566.23	7e-162	47	24	31	102	197	794	10	606	1156	914	608	O93841	PHI:243	CHIP6	474922	Colletotrichum_gloeosporioides	reduced_virulence	8702	276
FGRRES_10570	G4N740#PHI:4024#MoST1#318829#Magnaporthe_oryzae#unaffected_pathogenicity	159.46	7.7e-40	25	24	21	70	15	469	22	478	496	547	462	G4N740	PHI:4024	MoST1	318829	Magnaporthe_oryzae	unaffected_pathogenicity	4073	288
FGRRES_10685	Q5XTQ5#PHI:538#FRT1#40559#Botrytis_cinerea#unaffected_pathogenicity	115.55	1.3e-26	26	24	20	70	35	492	104	553	519	615	481	Q5XTQ5	PHI:538	FRT1	40559	Botrytis_cinerea	unaffected_pathogenicity	8016	265
FGRRES_08663_M	Q58Z64#PHI:423#VAD1#5207#Cryptococcus_neoformans#reduced_virulence	218.01	2.1e-57	37	24	21	82	198	555	62	411	556	616	359	Q58Z64	PHI:423	VAD1	5207	Cryptococcus_neoformans	reduced_virulence	5293	225
FGRRES_01761	G4NJD1#PHI:2171#Peroxisomal_copper_amine_oxidase#318829#Magnaporthe_oryzae#reduced_virulence	103.22	2.3e-23	47	24	7	78	52	161	341	454	223	704	114	G4NJD1	PHI:2171	Peroxisomal_copper_amine_oxidase	318829	Magnaporthe_oryzae	reduced_virulence	2802	108
FGRRES_00490	Q0V515#PHI:3914#Sdh1#13684#Parastagonospora_nodorum#reduced_virulence	201.06	2.7e-52	28	24	28	80	75	546	19	481	567	492	478	Q0V515	PHI:3914	Sdh1	13684	Parastagonospora_nodorum	reduced_virulence	660	294
FGRRES_05731	I1REJ1#PHI:1662#GzCCHC002#5518#Fusarium_graminearum#unaffected_pathogenicity	172.94	6.6e-44	28	24	7	59	52	461	652	1060	488	1693	421	I1REJ1	PHI:1662	GzCCHC002	5518	Fusarium_graminearum	unaffected_pathogenicity	9286	291
FGRRES_10310	I1REJ1#PHI:1662#GzCCHC002#5518#Fusarium_graminearum#unaffected_pathogenicity	204.14	2.8e-53	28	24	7	59	29	469	638	1071	509	1693	448	I1REJ1	PHI:1662	GzCCHC002	5518	Fusarium_graminearum	unaffected_pathogenicity	3759	235
FGRRES_06455	G4MZY1#PHI:2034#MFP1#318829#Magnaporthe_oryzae#reduced_virulence	114	1.8e-26	38	24	7	69	21	203	314	487	284	896	183	G4MZY1	PHI:2034	MFP1	318829	Magnaporthe_oryzae	reduced_virulence	11128	242
FGRRES_10672	G4MZY1#PHI:2034#MFP1#318829#Magnaporthe_oryzae#reduced_virulence	88.2	8.9e-19	31	24	6	61	6	191	313	495	250	896	188	G4MZY1	PHI:2034	MFP1	318829	Magnaporthe_oryzae	reduced_virulence	4303	237
FGRRES_09619	Q6QIY0#PHI:2382#Upa2#5270#Ustilago_maydis#unaffected_pathogenicity	220.71	2.2e-58	57	24	33	114	1	174	4	181	413	306	178	Q6QIY0	PHI:2382	Upa2	5270	Ustilago_maydis	unaffected_pathogenicity	13101	280
FGRRES_07395	Q6QIY0#PHI:2382#Upa2#5270#Ustilago_maydis#unaffected_pathogenicity	190.27	3.8e-49	40	24	38	102	165	454	8	290	473	306	292	Q6QIY0	PHI:2382	Upa2	5270	Ustilago_maydis	unaffected_pathogenicity	12216	289
FGRRES_10661	I1RL30#PHI:1094#FGSG_04610#5518#Fusarium_graminearum#unaffected_pathogenicity	229.56	6.9e-61	36	24	24	84	180	539	175	535	558	540	368	I1RL30	PHI:1094	FGSG_04610	5518	Fusarium_graminearum	unaffected_pathogenicity	4312	225
FGRRES_09074	I1RL30#PHI:1094#FGSG_04610#5518#Fusarium_graminearum#unaffected_pathogenicity	195.67	1.1e-50	26	24	24	74	32	516	44	533	540	540	491	I1RL30	PHI:1094	FGSG_04610	5518	Fusarium_graminearum	unaffected_pathogenicity	13712	285
FGRRES_01986	I1RDG6#PHI:1555#GzMyb019#5518#Fusarium_graminearum#unaffected_pathogenicity	192.59	8.5e-50	26	24	23	73	51	517	73	545	517	545	479	I1RDG6	PHI:1555	GzMyb019	5518	Fusarium_graminearum	unaffected_pathogenicity	2358	288
FGRRES_02992	I1RDG6#PHI:1555#GzMyb019#5518#Fusarium_graminearum#unaffected_pathogenicity	143.67	4.3e-35	23	24	22	69	3	487	32	527	489	545	508	I1RDG6	PHI:1555	GzMyb019	5518	Fusarium_graminearum	unaffected_pathogenicity	5890	283
FGRRES_06490	I1RXA5#PHI:1522#GzHOMEL026#5518#Fusarium_graminearum#lethal	89.35	1.8e-19	43	24	11	78	59	145	194	280	154	332	87	I1RXA5	PHI:1522	GzHOMEL026	5518	Fusarium_graminearum	lethal	11034	84
FGRRES_10702	Q9UVN5#PHI:160#AMT#5599#Alternaria_alternata#loss_of_pathogenicity	238.81	1.4e-63	36	24	3	63	219	648	248	681	659	4360	437	Q9UVN5	PHI:160	AMT	5599	Alternaria_alternata	loss_of_pathogenicity	20	60
FGRRES_05458	Q63KC6#PHI:4667#bpaA#28450#Burkholderia_pseudomallei#reduced_virulence	64.7	8.2e-12	25	23	1	49	15	204	1215	1406	211	2634	195	Q63KC6	PHI:4667	bpaA	28450	Burkholderia_pseudomallei	reduced_virulence	8768	235
FGRRES_00747	W7MT31#PHI:3387#FVEG_12523#117187#Fusarium_verticillioides#unaffected_pathogenicity	105.92	6.2e-24	33	23	3	59	14	239	1719	1940	336	2409	231	W7MT31	PHI:3387	FVEG_12523	117187	Fusarium_verticillioides	unaffected_pathogenicity	951	291
FGRRES_06054	M7U578#PHI:4978#BcFRQ1#40559#Botrytis_cinerea#reduced_virulence	368.62	1.8e-102	41	23	24	88	25	562	8	529	993	959	559	M7U578	PHI:4978	BcFRQ1	40559	Botrytis_cinerea	reduced_virulence	9639	257
FGRRES_08995	H2BJK0#PHI:6281#PspK#1313#Streptococcus_pneumoniae#reduced_virulence	52.76	2.5e-08	27	23	7	57	4	151	256	398	179	548	153	H2BJK0	PHI:6281	PspK	1313	Streptococcus_pneumoniae	reduced_virulence	13854	238
FGRRES_07720	Q00357#PHI:60#TOXA#5017#Cochliobolus_carbonum#lethal	165.24	1.5e-41	28	23	23	74	15	452	16	459	542	548	453	Q00357	PHI:60	TOXA	5017	Cochliobolus_carbonum	lethal	12570	265
FGRRES_00994	G4N3R9#PHI:2165#PTH11#318829#Magnaporthe_oryzae#reduced_virulence	127.87	1.7e-30	29	23	13	65	9	287	105	387	359	631	288	G4N3R9	PHI:2165	PTH11	318829	Magnaporthe_oryzae	reduced_virulence	1255	271
FGRRES_04159	Q6A2T2#PHI:441#BTP1#40559#Botrytis_cinerea#unaffected_pathogenicity__reduced_virulence	115.93	7e-27	25	23	22	70	16	350	22	356	382	391	344	Q6A2T2	PHI:441	BTP1	40559	Botrytis_cinerea	unaffected_pathogenicity__reduced_virulence	7222	286
FGRRES_06710	G4N3K2#PHI:882#MGG_04985#318829#Magnaporthe_oryzae#reduced_virulence	250.37	4.4e-67	36	23	17	76	216	622	477	888	630	888	418	G4N3K2	PHI:882	MGG_04985	318829	Magnaporthe_oryzae	reduced_virulence	11427	157
FGRRES_00096	P00722#PHI:6268#lacZ#562#Escherichia_coli#reduced_virulence	324.32	4e-89	29	23	22	74	237	975	255	995	1003	1024	784	P00722	PHI:6268	lacZ	562	Escherichia_coli	reduced_virulence	89	272
FGRRES_04518	Q9UUS7#PHI:166#CHIP2#474922#Colletotrichum_gloeosporioides#unaffected_pathogenicity	187.96	2.2e-48	34	23	22	79	185	541	99	453	541	567	367	Q9UUS7	PHI:166	CHIP2	474922	Colletotrichum_gloeosporioides	unaffected_pathogenicity	7625	234
FGRRES_00586	G4MNN4#PHI:3314#cca1#318829#Magnaporthe_oryzae#loss_of_pathogenicity	149.44	7.2e-37	39	23	21	83	121	365	133	389	460	486	267	G4MNN4	PHI:3314	cca1	318829	Magnaporthe_oryzae	loss_of_pathogenicity	762	270
FGRRES_07713_M	J9VW33#PHI:6541#ALL1#5207#Cryptococcus_neoformans#unaffected_pathogenicity__reduced_virulence	103.6	2.2e-23	33	23	25	81	53	233	13	196	262	240	187	J9VW33	PHI:6541	ALL1	5207	Cryptococcus_neoformans	unaffected_pathogenicity__reduced_virulence	12580	278
FGRRES_01614	G4N9G6#PHI:872#MGG_03284#318829#Magnaporthe_oryzae#reduced_virulence	353.98	3.9e-98	42	23	21	86	1	461	1	466	857	947	477	G4N9G6	PHI:872	MGG_03284	318829	Magnaporthe_oryzae	reduced_virulence	1949	253
FGRRES_04120	J9VNI3#PHI:4641#VPS22#5207#Cryptococcus_neoformans#loss_of_pathogenicity	114.39	1.2e-26	41	23	21	85	3	145	2	141	260	275	143	J9VNI3	PHI:4641	VPS22	5207	Cryptococcus_neoformans	loss_of_pathogenicity	7176	294
FGRRES_05471	P0DJ06#PHI:72#SAP2#5476#Candida_albicans#reduced_virulence	171.4	1.8e-43	35	23	27	85	45	342	44	334	467	398	306	P0DJ06	PHI:72	SAP2	5476	Candida_albicans	reduced_virulence	8754	264
FGRRES_02036	G2WS91#PHI:3208#VdMsb#27337#Verticillium_dahliae#reduced_virulence	48.14	5.9e-07	32	23	4	59	28	150	175	297	176	924	127	G2WS91	PHI:3208	VdMsb	27337	Verticillium_dahliae	reduced_virulence	2413	239
FGRRES_02248_M	D3W9Z8#PHI:3907#ZrfC#746128#Aspergillus_fumigatus#loss_of_pathogenicity__reduced_virulence	244.2	2.7e-65	45	23	24	92	85	346	23	304	548	522	282	D3W9Z8	PHI:3907	ZrfC	746128	Aspergillus_fumigatus	loss_of_pathogenicity__reduced_virulence	2642	279
FGRRES_10779	F6K8L5#PHI:2840#CnSEC14-1#5207#Cryptococcus_neoformans#reduced_virulence	159.46	4.7e-40	50	23	31	104	49	201	51	204	337	244	154	F6K8L5	PHI:2840	CnSEC14-1	5207	Cryptococcus_neoformans	reduced_virulence	10141	288
FGRRES_03375	Q0UDE7#PHI:2247#Sch1#13684#Parastagonospora_nodorum#unaffected_pathogenicity	71.63	1e-13	28	23	22	73	1	219	27	243	281	299	229	Q0UDE7	PHI:2247	Sch1	13684	Parastagonospora_nodorum	unaffected_pathogenicity	6325	279
FGRRES_03711	J9VQA5#PHI:2968#Hxs1#5207#Cryptococcus_neoformans#reduced_virulence	163.7	4.4e-41	27	23	24	74	72	533	61	507	534	520	467	J9VQA5	PHI:2968	Hxs1	5207	Cryptococcus_neoformans	reduced_virulence	6713	291
FGRRES_06061	B0XUP5#PHI:3238#ctrC#746128#Aspergillus_fumigatus#unaffected_pathogenicity	89.74	1.9e-19	48	23	16	87	6	92	45	133	182	257	89	B0XUP5	PHI:3238	ctrC	746128	Aspergillus_fumigatus	unaffected_pathogenicity	9650	294
FGRRES_10277_8_M	I1S0P1#PHI:1669#GzCCHC009#5518#Fusarium_graminearum#unaffected_pathogenicity	291.97	1.3e-79	99	23	99	221	1	146	1	146	616	146	146	I1S0P1	PHI:1669	GzCCHC009	5518	Fusarium_graminearum	unaffected_pathogenicity	3706	90
FGRRES_00539	Q5A2T6#PHI:513#ARN1_(SIT1)#5476#Candida_albicans#unaffected_pathogenicity__reduced_virulence	181.03	3.1e-46	26	23	23	72	67	595	37	569	609	604	541	Q5A2T6	PHI:513	ARN1_(SIT1)	5476	Candida_albicans	unaffected_pathogenicity__reduced_virulence	711	288
FGRRES_04333	O93800#PHI:133#AKT1#5599#Alternaria_alternata#loss_of_pathogenicity	124.02	4.2e-29	24	23	23	70	25	555	17	557	575	578	554	O93800	PHI:133	AKT1	5599	Alternaria_alternata	loss_of_pathogenicity	7421	294
FGRRES_03360	A4ZGP3#PHI:1161#MgMfs1#1047171#Zymoseptoria_tritici#chemistry_target:_sensitivity_to_chemical	166.39	7.2e-42	24	23	21	68	11	531	39	566	556	583	531	A4ZGP3	PHI:1161	MgMfs1	1047171	Zymoseptoria_tritici	chemistry_target:_sensitivity_to_chemical	6306	276
FGRRES_01265	J9VQQ3#PHI:3801#Pmc1#5207#Cryptococcus_neoformans#reduced_virulence	308.92	1.7e-84	30	23	16	69	81	833	365	1126	997	1414	785	J9VQQ3	PHI:3801	Pmc1	5207	Cryptococcus_neoformans	reduced_virulence	1551	291
FGRRES_01584	Q9P8L8#PHI:544#BCMFS1#40559#Botrytis_cinerea#unaffected_pathogenicity	206.45	6.3e-54	28	23	22	73	11	465	72	526	558	598	460	Q9P8L8	PHI:544	BCMFS1	40559	Botrytis_cinerea	unaffected_pathogenicity	1910	210
FGRRES_03209	Q5XTQ4#PHI:541#LIP1#40559#Botrytis_cinerea#unaffected_pathogenicity	147.13	4.5e-36	31	23	22	76	113	513	130	536	556	574	423	Q5XTQ4	PHI:541	LIP1	40559	Botrytis_cinerea	unaffected_pathogenicity	6138	276
FGRRES_09099	Q5XTQ4#PHI:541#LIP1#40559#Botrytis_cinerea#unaffected_pathogenicity	147.13	4.2e-36	29	23	21	73	8	388	7	401	523	574	415	Q5XTQ4	PHI:541	LIP1	40559	Botrytis_cinerea	unaffected_pathogenicity	4158	273
FGRRES_01530	O93841#PHI:243#CHIP6#474922#Colletotrichum_gloeosporioides#reduced_virulence	572.39	1.1e-163	41	23	32	96	246	953	206	910	1260	914	715	O93841	PHI:243	CHIP6	474922	Colletotrichum_gloeosporioides	reduced_virulence	1850	224
FGRRES_04369	G4N740#PHI:4024#MoST1#318829#Magnaporthe_oryzae#unaffected_pathogenicity	143.28	6.1e-35	30	23	22	75	27	430	6	385	525	547	406	G4N740	PHI:4024	MoST1	318829	Magnaporthe_oryzae	unaffected_pathogenicity	7463	285
FGRRES_10483	G4N740#PHI:4024#MoST1#318829#Magnaporthe_oryzae#unaffected_pathogenicity	162.15	1.4e-40	27	23	24	74	30	513	19	474	559	547	489	G4N740	PHI:4024	MoST1	318829	Magnaporthe_oryzae	unaffected_pathogenicity	3970	294
FGRRES_04676	G4N740#PHI:4024#MoST1#318829#Magnaporthe_oryzae#unaffected_pathogenicity	147.13	4.3e-36	26	23	23	72	51	509	18	474	540	547	476	G4N740	PHI:4024	MoST1	318829	Magnaporthe_oryzae	unaffected_pathogenicity	8141	294
FGRRES_08511	Q32WF7#PHI:1099__PHI:1100__PHI:2269#Mdh1#13684#Parastagonospora_nodorum#unaffected_pathogenicity	144.44	1.6e-35	40	23	30	93	147	344	73	265	345	266	198	Q32WF7	PHI:1099__PHI:1100__PHI:2269	Mdh1	13684	Parastagonospora_nodorum	unaffected_pathogenicity	5119	291
FGRRES_07640	G4N1P8#PHI:5440#ABA4#318829#Magnaporthe_oryzae#reduced_virulence	95.13	8.4e-21	32	23	23	78	15	202	20	207	276	269	195	G4N1P8	PHI:5440	ABA4	318829	Magnaporthe_oryzae	reduced_virulence	12476	288
FGRRES_02998	W7N2B4#PHI:3381#FVEG_12533#117187#Fusarium_verticillioides#unaffected_pathogenicity	207.22	3.4e-54	28	23	21	72	88	525	106	538	527	593	438	W7N2B4	PHI:3381	FVEG_12533	117187	Fusarium_verticillioides	unaffected_pathogenicity	5898	266
FGRRES_10390	J4UPL6#PHI:5394#mas5#176275#Beauveria_bassiana#loss_of_pathogenicity	185.65	8e-48	38	23	22	83	23	270	17	272	414	427	257	J4UPL6	PHI:5394	mas5	176275	Beauveria_bassiana	loss_of_pathogenicity	3848	285
FGRRES_08407	Q9P304#PHI:199#AOX1#5499#Passalora_fulva#reduced_virulence	174.1	3.6e-44	28	23	20	71	1	454	1	457	575	665	468	Q9P304	PHI:199	AOX1	5499	Passalora_fulva	reduced_virulence	5006	288
FGRRES_04045	G4MZY1#PHI:2034#MFP1#318829#Magnaporthe_oryzae#reduced_virulence	111.69	9.2e-26	36	23	7	66	21	203	314	487	288	896	184	G4MZY1	PHI:2034	MFP1	318829	Magnaporthe_oryzae	reduced_virulence	7084	291
FGRRES_01099	Q96VL3#PHI:339#CLPT1#290576#Colletotrichum_lindemuthianum#reduced_virulence	88.2	7.2e-19	28	23	24	75	10	177	12	186	216	202	175	Q96VL3	PHI:339	CLPT1	290576	Colletotrichum_lindemuthianum	reduced_virulence	1365	297
FGRRES_05625	Q96VL3#PHI:339#CLPT1#290576#Colletotrichum_lindemuthianum#reduced_virulence	62	4.2e-11	26	23	21	70	21	171	11	161	184	202	160	Q96VL3	PHI:339	CLPT1	290576	Colletotrichum_lindemuthianum	reduced_virulence	8615	257
FGRRES_08163_M	I1RDG6#PHI:1555#GzMyb019#5518#Fusarium_graminearum#unaffected_pathogenicity	112.85	7.9e-26	24	23	20	67	11	441	70	503	481	545	450	I1RDG6	PHI:1555	GzMyb019	5518	Fusarium_graminearum	unaffected_pathogenicity	4717	276
FGRRES_08624	B2HHI1#PHI:3364#MMAR_1663#1781#Mycobacterium_marinum#reduced_virulence	50.06	2.2e-07	29	22	14	65	7	162	25	178	215	327	166	B2HHI1	PHI:3364	MMAR_1663	1781	Mycobacterium_marinum	reduced_virulence	5247	288
FGRRES_07651	Q9FDQ1#PHI:6284#PspC#1313#Streptococcus_pneumoniae#reduced_virulence	103.6	2.7e-23	33	22	8	63	48	248	532	726	305	769	209	Q9FDQ1	PHI:6284	PspC	1313	Streptococcus_pneumoniae	reduced_virulence	12604	260
FGRRES_04654	Q8WZJ0#PHI:4639#Cbp1#318829#Magnaporthe_oryzae#loss_of_pathogenicity	128.26	1.2e-30	38	22	13	73	32	226	399	588	346	590	201	Q8WZJ0	PHI:4639	Cbp1	318829	Magnaporthe_oryzae	loss_of_pathogenicity	7909	227
FGRRES_09017	Q9UW87#PHI:267#MLT1#5476#Candida_albicans#reduced_virulence	557.75	3.7e-159	30	22	23	75	485	1658	426	1606	1677	1606	1213	Q9UW87	PHI:267	MLT1	5476	Candida_albicans	reduced_virulence	13828	291
FGRRES_07435	G2WS91#PHI:3208#VdMsb#27337#Verticillium_dahliae#reduced_virulence	83.19	3.7e-17	37	22	7	66	49	217	130	302	299	924	179	G2WS91	PHI:3208	VdMsb	27337	Verticillium_dahliae	reduced_virulence	12261	165
FGRRES_02293	Q8J1W4#PHI:291#CPPH1#5111#Claviceps_purpurea#unaffected_pathogenicity	145.59	1.1e-35	30	22	14	66	107	456	231	573	486	756	355	Q8J1W4	PHI:291	CPPH1	5111	Claviceps_purpurea	unaffected_pathogenicity	2696	161
FGRRES_04652_M	Q8E473#PHI:3269#xf#1311#Streptococcus_agalactiae#reduced_virulence	48.14	3.6e-07	28	22	2	52	9	114	669	774	136	1310	106	Q8E473	PHI:3269	xf	1311	Streptococcus_agalactiae	reduced_virulence	7783	176
FGRRES_03371	Q8E473#PHI:3269#xf#1311#Streptococcus_agalactiae#reduced_virulence	62.39	4.9e-11	24	22	4	50	8	226	779	1000	240	1310	223	Q8E473	PHI:3269	xf	1311	Streptococcus_agalactiae	reduced_virulence	6318	237
FGRRES_03015	G4NIB5#PHI:812#MGG_10702#318829#Magnaporthe_oryzae#reduced_virulence	112.08	1.3e-25	26	22	22	70	57	415	58	422	457	459	375	G4NIB5	PHI:812	MGG_10702	318829	Magnaporthe_oryzae	reduced_virulence	5928	273
FGRRES_09882	Q8Y0J2#PHI:5271#fabG1#305#Ralstonia_solanacearum#lethal	100.14	2.5e-22	32	22	24	78	75	267	64	248	270	249	193	Q8Y0J2	PHI:5271	fabG1	305	Ralstonia_solanacearum	lethal	3279	291
FGRRES_00407	Q8Y0J2#PHI:5271#fabG1#305#Ralstonia_solanacearum#lethal	89.35	5.3e-19	27	22	27	76	19	267	6	247	307	249	249	Q8Y0J2	PHI:5271	fabG1	305	Ralstonia_solanacearum	lethal	571	285
FGRRES_03484_M	Q0UDE7#PHI:2247#Sch1#13684#Parastagonospora_nodorum#unaffected_pathogenicity	93.59	2.9e-20	34	22	23	79	26	225	15	208	313	299	201	Q0UDE7	PHI:2247	Sch1	13684	Parastagonospora_nodorum	unaffected_pathogenicity	6477	252
FGRRES_10584	G2WY50#PHI:4909#VdQase#27337#Verticillium_dahliae#reduced_virulence	144.82	1.1e-35	44	22	6	72	147	299	193	341	307	1047	154	G2WY50	PHI:4909	VdQase	27337	Verticillium_dahliae	reduced_virulence	4095	242
FGRRES_06084	Q4WF54#PHI:2322#SidH#746128#Aspergillus_fumigatus#reduced_virulence	95.13	1e-20	31	22	27	80	98	314	54	263	319	270	231	Q4WF54	PHI:2322	SidH	746128	Aspergillus_fumigatus	reduced_virulence	9675	291
FGRRES_00166	Q00903#PHI:24#Avenacinase_gene#29850#Gaeumannomyces_graminis#loss_of_pathogenicity__unaffected_pathogenicity	339.73	8.5e-94	41	22	26	89	94	589	28	515	942	793	507	Q00903	PHI:24	Avenacinase_gene	29850	Gaeumannomyces_graminis	loss_of_pathogenicity__unaffected_pathogenicity	312	285
FGRRES_01836	O93841#PHI:243#CHIP6#474922#Colletotrichum_gloeosporioides#reduced_virulence	381.72	1.6e-106	44	22	19	85	203	600	218	610	800	914	399	O93841	PHI:243	CHIP6	474922	Colletotrichum_gloeosporioides	reduced_virulence	2174	282
FGRRES_08014	Q5XTQ5#PHI:538#FRT1#40559#Botrytis_cinerea#unaffected_pathogenicity	208.76	1.4e-54	29	22	22	73	118	578	103	556	614	615	468	Q5XTQ5	PHI:538	FRT1	40559	Botrytis_cinerea	unaffected_pathogenicity	4423	291
FGRRES_09960	G4MXJ4#PHI:2145#MoSSADH#318829#Magnaporthe_oryzae#loss_of_pathogenicity	111.69	2e-25	25	22	22	69	1	448	73	525	539	536	466	G4MXJ4	PHI:2145	MoSSADH	318829	Magnaporthe_oryzae	loss_of_pathogenicity	3365	291
FGRRES_08688_M	I1RSF7#PHI:1385#GzC2H048#5518#Fusarium_graminearum#unaffected_pathogenicity	317.01	4.6e-87	42	22	11	75	117	513	86	476	755	1552	401	I1RSF7	PHI:1385	GzC2H048	5518	Fusarium_graminearum	unaffected_pathogenicity	5322	288
FGRRES_10025	Q32WF7#PHI:1099__PHI:1100__PHI:2269#Mdh1#13684#Parastagonospora_nodorum#unaffected_pathogenicity	140.97	1.4e-34	57	22	24	103	179	292	151	264	294	266	114	Q32WF7	PHI:1099__PHI:1100__PHI:2269	Mdh1	13684	Parastagonospora_nodorum	unaffected_pathogenicity	3437	288
FGRRES_04709	W7N2B4#PHI:3381#FVEG_12533#117187#Fusarium_verticillioides#unaffected_pathogenicity	153.68	4.4e-38	25	22	19	66	49	505	93	545	519	593	462	W7N2B4	PHI:3381	FVEG_12533	117187	Fusarium_verticillioides	unaffected_pathogenicity	12392	143
FGRRES_04688	G4MZY1#PHI:2034#MFP1#318829#Magnaporthe_oryzae#reduced_virulence	107.46	1.9e-24	35	22	7	64	80	272	685	873	309	896	198	G4MZY1	PHI:2034	MFP1	318829	Magnaporthe_oryzae	reduced_virulence	129	294
FGRRES_06437_M	I1RHI8#PHI:6121#FGSG_03243#5518#Fusarium_graminearum#reduced_virulence	241.12	2.4e-64	40	22	23	85	33	347	25	336	576	550	319	I1RHI8	PHI:6121	FGSG_03243	5518	Fusarium_graminearum	reduced_virulence	8217	251
FGRRES_02015	I1RHI8#PHI:6121#FGSG_03243#5518#Fusarium_graminearum#reduced_virulence	135.96	8.8e-33	31	22	19	72	16	334	12	335	486	550	341	I1RHI8	PHI:6121	FGSG_03243	5518	Fusarium_graminearum	reduced_virulence	2391	273
FGRRES_08039	I1RL30#PHI:1094#FGSG_04610#5518#Fusarium_graminearum#unaffected_pathogenicity	135.96	9.4e-33	24	22	21	67	43	489	88	535	512	540	457	I1RL30	PHI:1094	FGSG_04610	5518	Fusarium_graminearum	unaffected_pathogenicity	4527	262
FGRRES_07722_M	I1RDG6#PHI:1555#GzMyb019#5518#Fusarium_graminearum#unaffected_pathogenicity	273.48	4.4e-74	44	22	24	90	292	585	251	543	587	545	294	I1RDG6	PHI:1555	GzMyb019	5518	Fusarium_graminearum	unaffected_pathogenicity	12572	178
FGRRES_00058	I1RDG6#PHI:1555#GzMyb019#5518#Fusarium_graminearum#unaffected_pathogenicity	171.4	2e-43	25	22	20	67	29	462	65	497	504	545	437	I1RDG6	PHI:1555	GzMyb019	5518	Fusarium_graminearum	unaffected_pathogenicity	53	282
FGRRES_08869	I1RM25#PHI:1579#GzOB019#5518#Fusarium_graminearum#unaffected_pathogenicity	143.28	3.9e-35	35	22	6	63	124	352	789	1017	367	1195	231	I1RM25	PHI:1579	GzOB019	5518	Fusarium_graminearum	unaffected_pathogenicity	13230	79
FGRRES_03394	Q9SPD4#PHI:664#PaNie#65070#Pythium_aphanidermatum#effector_(plant_avirulence_determinant)	85.89	4.6e-18	35	22	24	81	9	164	6	159	257	234	164	Q9SPD4	PHI:664	PaNie	65070	Pythium_aphanidermatum	effector_(plant_avirulence_determinant)	6366	283
FGRRES_06424	Q3S2Y8#PHI:4913#Srr2#1311#Streptococcus_agalactiae#reduced_virulence	98.6	1.3e-21	27	21	7	55	5	315	752	1065	407	1115	318	Q3S2Y8	PHI:4913	Srr2	1311	Streptococcus_agalactiae	reduced_virulence	10060	262
FGRRES_05117	Q8X965#PHI:3472#TolA#562#Escherichia_coli#reduced_virulence	57	1.8e-09	39	21	11	71	5	117	195	309	217	394	117	Q8X965	PHI:3472	TolA	562	Escherichia_coli	reduced_virulence	9175	285
FGRRES_07247	H2BJK0#PHI:6281#PspK#1313#Streptococcus_pneumoniae#reduced_virulence	87.81	2.2e-18	24	21	15	60	56	397	145	488	402	548	352	H2BJK0	PHI:6281	PspK	1313	Streptococcus_pneumoniae	reduced_virulence	12043	273
FGRRES_10032	H2BJK0#PHI:6281#PspK#1313#Streptococcus_pneumoniae#reduced_virulence	67.4	4e-12	23	21	20	64	71	500	9	468	501	548	470	H2BJK0	PHI:6281	PspK	1313	Streptococcus_pneumoniae	reduced_virulence	3446	281
FGRRES_06763	H2BJK0#PHI:6281#PspK#1313#Streptococcus_pneumoniae#reduced_virulence	69.32	4.8e-13	23	21	10	54	9	246	273	512	272	548	245	H2BJK0	PHI:6281	PspK	1313	Streptococcus_pneumoniae	reduced_virulence	11502	266
FGRRES_09825_M	Q5ANJ4#PHI:190#TEC1#5476#Candida_albicans#reduced_virulence	46.21	9.7e-07	41	21	3	65	18	77	77	136	116	743	60	Q5ANJ4	PHI:190	TEC1	5476	Candida_albicans	reduced_virulence	12875	280
FGRRES_03504	Q6A2T2#PHI:441#BTP1#40559#Botrytis_cinerea#unaffected_pathogenicity__reduced_virulence	106.3	5.1e-24	28	21	19	68	14	281	16	289	355	391	276	Q6A2T2	PHI:441	BTP1	40559	Botrytis_cinerea	unaffected_pathogenicity__reduced_virulence	6496	268
FGRRES_03009	G4N3R9#PHI:2165#PTH11#318829#Magnaporthe_oryzae#reduced_virulence	128.26	1.3e-30	28	21	12	61	1	275	104	373	356	631	276	G4N3R9	PHI:2165	PTH11	318829	Magnaporthe_oryzae	reduced_virulence	5914	276
FGRRES_04731	G4N3R9#PHI:2165#PTH11#318829#Magnaporthe_oryzae#reduced_virulence	109	6.2e-25	28	21	10	59	18	241	193	419	297	631	229	G4N3R9	PHI:2165	PTH11	318829	Magnaporthe_oryzae	reduced_virulence	8002	246
FGRRES_06541	Q6A2T2#PHI:441#BTP1#40559#Botrytis_cinerea#unaffected_pathogenicity__reduced_virulence	116.7	4.5e-27	27	21	21	69	6	297	1	309	407	391	312	Q6A2T2	PHI:441	BTP1	40559	Botrytis_cinerea	unaffected_pathogenicity__reduced_virulence	11236	256
FGRRES_08408_M	Q6A2T2#PHI:441#BTP1#40559#Botrytis_cinerea#unaffected_pathogenicity__reduced_virulence	122.86	6.3e-29	24	21	22	67	14	348	16	361	412	391	353	Q6A2T2	PHI:441	BTP1	40559	Botrytis_cinerea	unaffected_pathogenicity__reduced_virulence	5007	223
FGRRES_04312_M	O68539#PHI:3411#bscN#518#Bordetella_bronchiseptica#reduced_virulence	162.15	1.2e-40	32	21	25	78	107	448	81	412	518	444	346	O68539	PHI:3411	bscN	518	Bordetella_bronchiseptica	reduced_virulence	7392	280
FGRRES_01517	Q4WLB9#PHI:4015#CfmA#746128#Aspergillus_fumigatus#unaffected_pathogenicity	56.61	1.1e-09	37	21	9	67	58	134	91	169	140	305	79	Q4WLB9	PHI:4015	CfmA	746128	Aspergillus_fumigatus	unaffected_pathogenicity	6948	81
FGRRES_04816	G2WS91#PHI:3208#VdMsb#27337#Verticillium_dahliae#reduced_virulence	96.67	4.1e-21	38	21	8	67	18	210	110	306	358	924	203	G2WS91	PHI:3208	VdMsb	27337	Verticillium_dahliae	reduced_virulence	8118	154
FGRRES_07686_M	G2WS91#PHI:3208#VdMsb#27337#Verticillium_dahliae#reduced_virulence	62.39	7.3e-11	33	21	7	61	27	208	127	310	317	924	200	G2WS91	PHI:3208	VdMsb	27337	Verticillium_dahliae	reduced_virulence	3899	49
FGRRES_02371_2_M	Q6WP49#PHI:438#BcBOT1_(CND5)#40559#Botrytis_cinerea#reduced_virulence	143.28	5.3e-35	28	21	19	68	76	427	114	469	466	510	358	Q6WP49	PHI:438	BcBOT1_(CND5)	40559	Botrytis_cinerea	reduced_virulence	2772	222
FGRRES_08741	Q6TFC7#PHI:482#LAEA#746128#Aspergillus_fumigatus#reduced_virulence	149.44	7.3e-37	30	21	26	77	147	463	67	370	464	373	321	Q6TFC7	PHI:482	LAEA	746128	Aspergillus_fumigatus	reduced_virulence	5388	273
FGRRES_07386	Q8J1W4#PHI:291#CPPH1#5111#Claviceps_purpurea#unaffected_pathogenicity	60.46	8.6e-11	40	21	4	65	72	149	80	159	150	756	80	Q8J1W4	PHI:291	CPPH1	5111	Claviceps_purpurea	unaffected_pathogenicity	12204	225
FGRRES_10404	J9VNZ8#PHI:3457#PHO89#5207#Cryptococcus_neoformans#reduced_virulence	250.75	3e-67	44	21	21	86	1	273	1	279	578	591	279	J9VNZ8	PHI:3457	PHO89	5207	Cryptococcus_neoformans	reduced_virulence	3861	285
FGRRES_05241	Q8E473#PHI:3269#xf#1311#Streptococcus_agalactiae#reduced_virulence	217.62	4.5e-57	25	21	14	60	22	751	588	1298	879	1310	736	Q8E473	PHI:3269	xf	1311	Streptococcus_agalactiae	reduced_virulence	9021	162
FGRRES_03359	Q8E473#PHI:3269#xf#1311#Streptococcus_agalactiae#reduced_virulence	62	1.2e-10	21	21	6	48	4	369	802	1168	385	1310	378	Q8E473	PHI:3269	xf	1311	Streptococcus_agalactiae	reduced_virulence	6305	162
FGRRES_03186	Q8Y0J2#PHI:5271#fabG1#305#Ralstonia_solanacearum#lethal	62	7.3e-11	28	21	22	71	1	193	1	193	261	249	200	Q8Y0J2	PHI:5271	fabG1	305	Ralstonia_solanacearum	lethal	6112	282
FGRRES_04260	Q0UDE7#PHI:2247#Sch1#13684#Parastagonospora_nodorum#unaffected_pathogenicity	85.11	8.5e-18	33	21	19	73	11	188	38	206	272	299	178	Q0UDE7	PHI:2247	Sch1	13684	Parastagonospora_nodorum	unaffected_pathogenicity	7338	291
FGRRES_01484	J9VQA5#PHI:2968#Hxs1#5207#Cryptococcus_neoformans#reduced_virulence	171.78	1.7e-43	26	21	23	70	26	473	21	463	550	520	457	J9VQA5	PHI:2968	Hxs1	5207	Cryptococcus_neoformans	reduced_virulence	1803	288
FGRRES_00572	J9VQA5#PHI:2968#Hxs1#5207#Cryptococcus_neoformans#reduced_virulence	136.73	5.4e-33	26	21	20	67	62	464	66	463	505	520	410	J9VQA5	PHI:2968	Hxs1	5207	Cryptococcus_neoformans	reduced_virulence	747	291
FGRRES_04590	V5XZS6#PHI:4194#AKT7#5599#Alternaria_alternata#reduced_virulence__increased_virulence_(hypervirulence)	134.42	2.5e-32	27	21	20	68	80	453	100	478	481	522	388	V5XZS6	PHI:4194	AKT7	5599	Alternaria_alternata	reduced_virulence__increased_virulence_(hypervirulence)	6534	69
FGRRES_10547_M	I1S2J9#PHI:3924#FgABC1#5518#Fusarium_graminearum#reduced_virulence	417.16	6.1e-117	33	21	19	73	348	1185	502	1323	1331	1472	859	I1S2J9	PHI:3924	FgABC1	5518	Fusarium_graminearum	reduced_virulence	2709	63
FGRRES_03202	J9VQQ3#PHI:3801#Pmc1#5207#Cryptococcus_neoformans#reduced_virulence	437.57	3.5e-123	57	21	16	94	617	1011	860	1253	1071	1414	397	J9VQQ3	PHI:3801	Pmc1	5207	Cryptococcus_neoformans	reduced_virulence	6130	285
FGRRES_00660	Q8J214#PHI:346#CRU1#5270#Ustilago_maydis#reduced_virulence	274.63	2e-74	40	21	21	82	255	568	250	568	597	592	320	Q8J214	PHI:346	CRU1	5270	Ustilago_maydis	reduced_virulence	846	291
FGRRES_03972	Q2VLJ1#PHI:716#ZEB1#5518#Fusarium_graminearum#unaffected_pathogenicity	226.87	4.7e-60	39	21	21	81	7	311	11	309	585	565	311	Q2VLJ1	PHI:716	ZEB1	5518	Fusarium_graminearum	unaffected_pathogenicity	7005	264
FGRRES_02555_M	Q4WEM7#PHI:2521#GUS1#746128#Aspergillus_fumigatus#lethal	213.77	4.5e-56	35	21	19	75	77	461	189	569	631	715	391	Q4WEM7	PHI:2521	GUS1	746128	Aspergillus_fumigatus	lethal	2977	294
FGRRES_07500	O00101#PHI:2336#NIA1#13684#Parastagonospora_nodorum#unaffected_pathogenicity	166.01	1e-41	30	21	14	65	207	593	82	472	601	891	415	O00101	PHI:2336	NIA1	13684	Parastagonospora_nodorum	unaffected_pathogenicity	12330	281
FGRRES_03957	Q5XTQ5#PHI:538#FRT1#40559#Botrytis_cinerea#unaffected_pathogenicity	192.2	1.4e-49	31	21	21	73	163	580	141	556	618	615	423	Q5XTQ5	PHI:538	FRT1	40559	Botrytis_cinerea	unaffected_pathogenicity	6989	282
FGRRES_10474	Q5XTQ5#PHI:538#FRT1#40559#Botrytis_cinerea#unaffected_pathogenicity	201.45	2.4e-52	27	21	23	71	128	633	103	608	651	615	515	Q5XTQ5	PHI:538	FRT1	40559	Botrytis_cinerea	unaffected_pathogenicity	3962	276
FGRRES_03547	F9X691#PHI:4914#ZtCBR1#1047171#Zymoseptoria_tritici#reduced_virulence	198.75	1e-51	48	21	31	100	252	452	114	313	452	313	203	F9X691	PHI:4914	ZtCBR1	1047171	Zymoseptoria_tritici	reduced_virulence	6541	270
FGRRES_06104	Q32WF7#PHI:1099__PHI:1100__PHI:2269#Mdh1#13684#Parastagonospora_nodorum#unaffected_pathogenicity	134.42	1.3e-32	56	21	23	100	176	287	152	263	290	266	112	Q32WF7	PHI:1099__PHI:1100__PHI:2269	Mdh1	13684	Parastagonospora_nodorum	unaffected_pathogenicity	9699	291
FGRRES_01845	I1S652#PHI:1502#GzHMG034#5518#Fusarium_graminearum#unaffected_pathogenicity	54.68	1.2e-08	27	21	6	54	64	257	467	662	259	834	203	I1S652	PHI:1502	GzHMG034	5518	Fusarium_graminearum	unaffected_pathogenicity	2187	267
FGRRES_03381	I1RD96#PHI:3984#FGSG_01588_(Sc_gpi7)#5518#Fusarium_graminearum#unaffected_pathogenicity	80.11	2.2e-16	43	21	7	71	126	234	571	678	235	724	116	I1RD96	PHI:3984	FGSG_01588_(Sc_gpi7)	5518	Fusarium_graminearum	unaffected_pathogenicity	6354	232
FGRRES_09335	W7N2B4#PHI:3381#FVEG_12533#117187#Fusarium_verticillioides#unaffected_pathogenicity	227.25	3.8e-60	28	21	22	71	149	607	79	538	608	593	461	W7N2B4	PHI:3381	FVEG_12533	117187	Fusarium_verticillioides	unaffected_pathogenicity	13428	294
FGRRES_03282	I1RGI7#PHI:1946#GzZC261#5518#Fusarium_graminearum#unaffected_pathogenicity	145.98	7.2e-36	32	21	18	71	32	307	91	366	422	488	285	I1RGI7	PHI:1946	GzZC261	5518	Fusarium_graminearum	unaffected_pathogenicity	6217	196
FGRRES_03646	I1REJ1#PHI:1662#GzCCHC002#5518#Fusarium_graminearum#unaffected_pathogenicity	151.75	1.7e-37	25	21	6	52	57	490	653	1073	518	1693	435	I1REJ1	PHI:1662	GzCCHC002	5518	Fusarium_graminearum	unaffected_pathogenicity	6641	291
FGRRES_04217	I1REJ1#PHI:1662#GzCCHC002#5518#Fusarium_graminearum#unaffected_pathogenicity	155.61	1.1e-38	25	21	6	52	48	461	653	1063	500	1693	421	I1REJ1	PHI:1662	GzCCHC002	5518	Fusarium_graminearum	unaffected_pathogenicity	7290	291
FGRRES_10809	I1REJ1#PHI:1662#GzCCHC002#5518#Fusarium_graminearum#unaffected_pathogenicity	155.61	1.1e-38	25	21	6	52	32	442	653	1063	487	1693	420	I1REJ1	PHI:1662	GzCCHC002	5518	Fusarium_graminearum	unaffected_pathogenicity	10172	291
FGRRES_04431	I1REJ1#PHI:1662#GzCCHC002#5518#Fusarium_graminearum#unaffected_pathogenicity	144.05	3.4e-35	22	21	6	49	6	468	611	1071	500	1693	470	I1REJ1	PHI:1662	GzCCHC002	5518	Fusarium_graminearum	unaffected_pathogenicity	7535	285
FGRRES_09849	G4MQZ2#PHI:2038#Mir1#318829#Magnaporthe_oryzae#unaffected_pathogenicity	68.55	9.9e-13	23	21	22	66	19	297	13	292	311	309	293	G4MQZ2	PHI:2038	Mir1	318829	Magnaporthe_oryzae	unaffected_pathogenicity	12847	267
FGRRES_07443	I1RWP1#PHI:1648__PHI:6246#GzWing020__Famyo2#5518#Fusarium_graminearum#reduced_virulence	51.6	4.6e-08	22	21	1	44	4	156	1042	1195	161	2342	154	I1RWP1	PHI:1648__PHI:6246	GzWing020__Famyo2	5518	Fusarium_graminearum	reduced_virulence	12269	288
FGRRES_00852	Q6QIY0#PHI:2382#Upa2#5270#Ustilago_maydis#unaffected_pathogenicity	239.58	6.3e-64	42	21	37	100	233	501	20	288	534	306	270	Q6QIY0	PHI:2382	Upa2	5270	Ustilago_maydis	unaffected_pathogenicity	1068	291
FGRRES_09442	I1RA07#PHI:1538__PHI:4209__PHI:4236#GzMyb002__MYT3#5518#Fusarium_graminearum#reduced_virulence	51.99	6.6e-08	36	21	2	59	13	149	81	213	237	2304	143	I1RA07	PHI:1538__PHI:4209__PHI:4236	GzMyb002__MYT3	5518	Fusarium_graminearum	reduced_virulence	13307	288
FGRRES_05935	I1RHI8#PHI:6121#FGSG_03243#5518#Fusarium_graminearum#reduced_virulence	144.05	3.7e-35	32	21	21	74	1	346	2	334	541	550	363	I1RHI8	PHI:6121	FGSG_03243	5518	Fusarium_graminearum	reduced_virulence	9515	270
FGRRES_00148	I1RDG6#PHI:1555#GzMyb019#5518#Fusarium_graminearum#unaffected_pathogenicity	145.21	1.5e-35	24	21	19	64	46	467	75	503	491	545	436	I1RDG6	PHI:1555	GzMyb019	5518	Fusarium_graminearum	unaffected_pathogenicity	7960	166
FGRRES_09637	G1UAU2#PHI:523#FLO8#5476#Candida_albicans#loss_of_pathogenicity	114.39	2.8e-26	37	21	13	71	16	271	135	411	499	817	289	G1UAU2	PHI:523	FLO8	5476	Candida_albicans	loss_of_pathogenicity	13082	205
FGRRES_06252	A9YDN6#PHI:1070#MIG1#318829#Magnaporthe_oryzae#loss_of_pathogenicity	88.2	1.7e-18	29	21	12	62	70	321	144	425	402	702	288	A9YDN6	PHI:1070	MIG1	318829	Magnaporthe_oryzae	loss_of_pathogenicity	9871	216
FGRRES_10415	Q8X965#PHI:3472#TolA#562#Escherichia_coli#reduced_virulence	53.14	1.9e-08	44	20	9	73	64	147	187	267	183	394	84	Q8X965	PHI:3472	TolA	562	Escherichia_coli	reduced_virulence	#N/A	#N/A
FGRRES_00387	B5TQV9#PHI:3325#PGM#1348#Streptococcus_parauberis#reduced_virulence	87.43	4.2e-18	25	20	20	65	1	412	27	451	553	572	445	B5TQV9	PHI:3325	PGM	1348	Streptococcus_parauberis	reduced_virulence	548	294
FGRRES_08069_M	M7U578#PHI:4978#BcFRQ1#40559#Botrytis_cinerea#reduced_virulence	116.7	4.1e-27	33	20	7	60	5	227	135	353	378	959	227	M7U578	PHI:4978	BcFRQ1	40559	Botrytis_cinerea	reduced_virulence	9639	107
FGRRES_10259	C6KED4#PHI:1135#LmIFRD#5022#Leptosphaeria_maculans#loss_of_pathogenicity	129.8	5.7e-31	29	20	20	69	2	306	1	302	445	453	311	C6KED4	PHI:1135	LmIFRD	5022	Leptosphaeria_maculans	loss_of_pathogenicity	3702	288
FGRRES_09049	Q9AI28#PHI:5347#wcbT#28450#Burkholderia_pseudomallei#reduced_virulence	94.36	2.5e-20	24	20	20	64	32	381	92	431	423	439	356	Q9AI28	PHI:5347	wcbT	28450	Burkholderia_pseudomallei	reduced_virulence	13922	256
FGRRES_01701	D2SZX8#PHI:2838#TOX9#5016#Cochliobolus_heterostrophus#reduced_virulence	91.66	8.7e-20	38	20	19	77	7	140	3	143	265	278	141	D2SZX8	PHI:2838	TOX9	5016	Cochliobolus_heterostrophus	reduced_virulence	2033	264
FGRRES_07415	H2BJK0#PHI:6281#PspK#1313#Streptococcus_pneumoniae#reduced_virulence	84.34	2.1e-17	25	20	13	58	9	291	214	492	360	548	289	H2BJK0	PHI:6281	PspK	1313	Streptococcus_pneumoniae	reduced_virulence	12240	240
FGRRES_10137	Q63K73#PHI:4671#bimA#28450#Burkholderia_pseudomallei#reduced_virulence	57.77	7.6e-10	46	20	7	73	73	148	42	114	178	516	80	Q63K73	PHI:4671	bimA	28450	Burkholderia_pseudomallei	reduced_virulence	3567	285
FGRRES_07663	G4N3R9#PHI:2165#PTH11#318829#Magnaporthe_oryzae#reduced_virulence	117.47	2.6e-27	26	20	13	59	22	333	103	419	408	631	319	G4N3R9	PHI:2165	PTH11	318829	Magnaporthe_oryzae	reduced_virulence	12620	265
FGRRES_05372	Q5D6D7#PHI:4234#nps2#5016#Cochliobolus_heterostrophus#reduced_virulence	1751.49	0	39	20	18	77	2102	4569	2645	5135	4841	5382	2503	Q5D6D7	PHI:4234	nps2	5016	Cochliobolus_heterostrophus	reduced_virulence	8872	261
FGRRES_05143	Q4QFI1#PHI:3459#NTPDase1#5664#Leishmania_major#reduced_virulence	147.52	3.4e-36	33	20	26	79	114	440	53	337	547	425	327	Q4QFI1	PHI:3459	NTPDase1	5664	Leishmania_major	reduced_virulence	9148	291
FGRRES_05049	D0KML5#PHI:2735#RsmA#55208#Pectobacterium_wasabiae#increased_virulence_(hypervirulence)	100.14	3.5e-22	33	20	26	79	33	243	16	228	346	272	217	D0KML5	PHI:2735	RsmA	55208	Pectobacterium_wasabiae	increased_virulence_(hypervirulence)	8484	288
FGRRES_05571	Q9UW87#PHI:267#MLT1#5476#Candida_albicans#reduced_virulence	590.88	3.6e-169	43	20	20	83	704	1435	738	1468	1553	1606	745	Q9UW87	PHI:267	MLT1	5476	Candida_albicans	reduced_virulence	8554	291
FGRRES_10631	D7UQ40#PHI:3347#sol5#48100#Alternaria_solani#unaffected_pathogenicity	135.19	1.6e-32	29	20	19	68	3	345	31	368	503	515	346	D7UQ40	PHI:3347	sol5	48100	Alternaria_solani	unaffected_pathogenicity	4233	276
FGRRES_03323	Q3Y5V5#PHI:1018__PHI:2042#ABC3#318829#Magnaporthe_oryzae#loss_of_pathogenicity	546.97	5e-156	45	20	20	85	713	1298	735	1321	1298	1321	596	Q3Y5V5	PHI:1018__PHI:2042	ABC3	318829	Magnaporthe_oryzae	loss_of_pathogenicity	6268	267
FGRRES_07684_M	G2WS91#PHI:3208#VdMsb#27337#Verticillium_dahliae#reduced_virulence	74.33	1.3e-14	37	20	5	62	27	160	176	302	244	924	134	G2WS91	PHI:3208	VdMsb	27337	Verticillium_dahliae	reduced_virulence	12646	111
FGRRES_02426	J9VNZ8#PHI:3457#PHO89#5207#Cryptococcus_neoformans#reduced_virulence	258.07	1.9e-69	56	20	20	96	368	582	374	591	586	591	218	J9VNZ8	PHI:3457	PHO89	5207	Cryptococcus_neoformans	reduced_virulence	2833	291
FGRRES_04350	Q8Y8N0#PHI:6510#CshA#1639#Listeria_monocytogenes#unaffected_pathogenicity	202.6	9.7e-53	33	20	23	76	117	474	4	352	591	520	358	Q8Y8N0	PHI:6510	CshA	1639	Listeria_monocytogenes	unaffected_pathogenicity	7442	280
FGRRES_05195	Q9Y7F1#PHI:178#pabaA#746128#Aspergillus_fumigatus#reduced_virulence	281.95	1.8e-76	42	20	20	82	435	823	432	819	827	824	403	Q9Y7F1	PHI:178	pabaA	746128	Aspergillus_fumigatus	reduced_virulence	9080	274
FGRRES_03987_M	G4N402#PHI:2107#Zinc-regulated_transporter_2#318829#Magnaporthe_oryzae#reduced_virulence__unaffected_pathogenicity	177.56	2.2e-45	50	20	14	84	256	420	434	599	420	599	166	G4N402	PHI:2107	Zinc-regulated_transporter_2	318829	Magnaporthe_oryzae	reduced_virulence__unaffected_pathogenicity	7020	285
FGRRES_00508	Q9P872#PHI:440#PMR1#5476#Candida_albicans#reduced_virulence	417.16	4.8e-117	66	20	23	109	747	1070	598	917	1070	917	324	Q9P872	PHI:440	PMR1	5476	Candida_albicans	reduced_virulence	680	291
FGRRES_08535_M	G5EHM3#PHI:4231#MoFLP1#318829#Magnaporthe_oryzae#reduced_virulence	160.61	3.3e-40	31	20	27	78	95	393	6	301	485	349	304	G5EHM3	PHI:4231	MoFLP1	318829	Magnaporthe_oryzae	reduced_virulence	5146	258
FGRRES_03648_M	Q0UDE7#PHI:2247#Sch1#13684#Parastagonospora_nodorum#unaffected_pathogenicity	82.8	4.7e-17	30	20	20	70	35	235	37	226	296	299	201	Q0UDE7	PHI:2247	Sch1	13684	Parastagonospora_nodorum	unaffected_pathogenicity	6643	280
FGRRES_04251	Q0UDE7#PHI:2247#Sch1#13684#Parastagonospora_nodorum#unaffected_pathogenicity	60.08	3.2e-10	29	20	19	68	7	194	42	230	289	299	197	Q0UDE7	PHI:2247	Sch1	13684	Parastagonospora_nodorum	unaffected_pathogenicity	7329	279
FGRRES_03306	J9VQA5#PHI:2968#Hxs1#5207#Cryptococcus_neoformans#reduced_virulence	121.71	1.8e-28	25	20	19	64	85	485	67	463	511	520	409	J9VQA5	PHI:2968	Hxs1	5207	Cryptococcus_neoformans	reduced_virulence	6246	282
FGRRES_07631	J9VQA5#PHI:2968#Hxs1#5207#Cryptococcus_neoformans#reduced_virulence	101.29	2.7e-22	24	20	20	64	64	495	35	463	529	520	448	J9VQA5	PHI:2968	Hxs1	5207	Cryptococcus_neoformans	reduced_virulence	12468	288
FGRRES_06334	P87199#PHI:465#KIN2#5270#Ustilago_maydis#reduced_virulence	159.07	1.5e-39	30	20	15	65	2	475	4	461	717	968	490	P87199	PHI:465	KIN2	5270	Ustilago_maydis	reduced_virulence	9964	288
FGRRES_03696_M	Q01446#PHI:112#MAK1#140110#Nectria_haematococca#reduced_virulence	225.33	1.4e-59	39	20	26	85	109	410	109	410	579	459	305	Q01446	PHI:112	MAK1	140110	Nectria_haematococca	reduced_virulence	6697	179
FGRRES_07036_M	Q9P8L8#PHI:544#BCMFS1#40559#Botrytis_cinerea#unaffected_pathogenicity	207.61	3.1e-54	29	20	21	70	97	515	104	522	615	598	425	Q9P8L8	PHI:544	BCMFS1	40559	Botrytis_cinerea	unaffected_pathogenicity	11799	259
FGRRES_08794	Q9P8L8#PHI:544#BCMFS1#40559#Botrytis_cinerea#unaffected_pathogenicity	154.84	2.2e-38	24	20	19	63	51	529	108	582	571	598	487	Q9P8L8	PHI:544	BCMFS1	40559	Botrytis_cinerea	unaffected_pathogenicity	5442	274
FGRRES_09673	Q5A5P7#PHI:4891#orf19.5352#5476#Candida_albicans#unaffected_pathogenicity	251.14	2.5e-67	42	20	34	96	24	319	4	301	623	368	298	Q5A5P7	PHI:4891	orf19.5352	5476	Candida_albicans	unaffected_pathogenicity	13042	292
FGRRES_04537	G4N740#PHI:4024#MoST1#318829#Magnaporthe_oryzae#unaffected_pathogenicity	118.24	2.1e-27	24	20	19	63	68	510	32	474	522	547	454	G4N740	PHI:4024	MoST1	318829	Magnaporthe_oryzae	unaffected_pathogenicity	7646	273
FGRRES_07350	Q5XTQ5#PHI:538#FRT1#40559#Botrytis_cinerea#unaffected_pathogenicity	97.83	2.8e-21	23	20	16	59	83	506	152	572	510	615	438	Q5XTQ5	PHI:538	FRT1	40559	Botrytis_cinerea	unaffected_pathogenicity	6062	106
FGRRES_00442	G4MMH7#PHI:2115__PHI:4494#Annexin_A7__AnnA7#318829#Magnaporthe_oryzae#loss_of_pathogenicity__reduced_virulence	61.62	5.4e-11	42	20	8	70	92	173	10	95	181	436	89	G4MMH7	PHI:2115__PHI:4494	Annexin_A7__AnnA7	318829	Magnaporthe_oryzae	loss_of_pathogenicity__reduced_virulence	608	283
FGRRES_04618_M	G4MUR7#PHI:4475#MoTup1#318829#Magnaporthe_oryzae#loss_of_pathogenicity	69.71	1.6e-13	42	20	5	67	3	80	382	458	158	607	78	G4MUR7	PHI:4475	MoTup1	318829	Magnaporthe_oryzae	loss_of_pathogenicity	11058	69
FGRRES_03291	I1RKS2#PHI:717#PLSP1#5518#Fusarium_graminearum#unaffected_pathogenicity	123.25	2.9e-29	36	20	22	78	8	158	7	159	275	252	153	I1RKS2	PHI:717	PLSP1	5518	Fusarium_graminearum	unaffected_pathogenicity	6231	243
FGRRES_09599	Q0U2A0#PHI:2255#Abd1#13684#Parastagonospora_nodorum#unaffected_pathogenicity	173.71	3.3e-44	44	20	23	87	48	240	47	237	428	371	195	Q0U2A0	PHI:2255	Abd1	13684	Parastagonospora_nodorum	unaffected_pathogenicity	13126	291
FGRRES_05530	Q9C1E9#PHI:226#PEX6#5462#Colletotrichum_lagenarium#loss_of_pathogenicity	260.38	5.7e-70	34	20	12	66	255	725	754	1228	821	1388	493	Q9C1E9	PHI:226	PEX6	5462	Colletotrichum_lagenarium	loss_of_pathogenicity	8685	297
FGRRES_03889	I1REJ1#PHI:1662#GzCCHC002#5518#Fusarium_graminearum#unaffected_pathogenicity	142.89	7.4e-35	23	20	5	48	40	461	653	1071	493	1693	427	I1REJ1	PHI:1662	GzCCHC002	5518	Fusarium_graminearum	unaffected_pathogenicity	6920	272
FGRRES_03285	G4MZY1#PHI:2034#MFP1#318829#Magnaporthe_oryzae#reduced_virulence	87.43	1.7e-18	32	20	6	58	3	179	315	488	272	896	178	G4MZY1	PHI:2034	MFP1	318829	Magnaporthe_oryzae	reduced_virulence	6222	279
FGRRES_08208	I1RUB2#PHI:719#GzFUS1#5518#Fusarium_graminearum#unaffected_pathogenicity	768.46	2.1e-222	32	20	13	65	57	1630	9	1580	2554	3920	1622	I1RUB2	PHI:719	GzFUS1	5518	Fusarium_graminearum	unaffected_pathogenicity	12496	66
FGRRES_01534	Q96VL3#PHI:339#CLPT1#290576#Colletotrichum_lindemuthianum#reduced_virulence	95.9	4.4e-21	35	20	25	80	92	236	57	199	255	202	148	Q96VL3	PHI:339	CLPT1	290576	Colletotrichum_lindemuthianum	reduced_virulence	1854	294
FGRRES_01814_M	I1RDG6#PHI:1555#GzMyb019#5518#Fusarium_graminearum#unaffected_pathogenicity	149.06	1.2e-36	24	20	21	65	90	555	73	542	556	545	475	I1RDG6	PHI:1555	GzMyb019	5518	Fusarium_graminearum	unaffected_pathogenicity	2154	277
FGRRES_07533	Q8X116#PHI:540__PHI:1029#BCPME2__bcpme2#40559#Botrytis_cinerea#unaffected_pathogenicity	53.14	1.6e-08	36	19	9	64	33	115	224	308	163	348	87	Q8X116	PHI:540__PHI:1029	BCPME2__bcpme2	40559	Botrytis_cinerea	unaffected_pathogenicity	12360	194
FGRRES_09358	Q4ZHV5#PHI:4010#Plp#55601#Vibrio_anguillarum#unaffected_pathogenicity	72.4	6.5e-14	27	19	13	59	30	241	145	350	301	416	214	Q4ZHV5	PHI:4010	Plp	55601	Vibrio_anguillarum	unaffected_pathogenicity	13401	262
FGRRES_09191	P0AC26#PHI:3597#NirC#562#Escherichia_coli#reduced_virulence	85.11	9.8e-18	29	19	22	70	70	266	54	247	302	268	201	P0AC26	PHI:3597	NirC	562	Escherichia_coli	reduced_virulence	13597	291
FGRRES_10463	D2SZX8#PHI:2838#TOX9#5016#Cochliobolus_heterostrophus#reduced_virulence	67.01	2.1e-12	31	19	17	67	22	174	20	170	248	278	157	D2SZX8	PHI:2838	TOX9	5016	Cochliobolus_heterostrophus	reduced_virulence	2033	82
FGRRES_05039	Q6A2T2#PHI:441#BTP1#40559#Botrytis_cinerea#unaffected_pathogenicity__reduced_virulence	121.71	1.4e-28	29	19	19	67	27	272	38	293	399	391	256	Q6A2T2	PHI:441	BTP1	40559	Botrytis_cinerea	unaffected_pathogenicity__reduced_virulence	8473	245
FGRRES_05821	Q6A2T2#PHI:441#BTP1#40559#Botrytis_cinerea#unaffected_pathogenicity__reduced_virulence	121.71	1.6e-28	28	19	22	69	102	403	33	339	461	391	314	Q6A2T2	PHI:441	BTP1	40559	Botrytis_cinerea	unaffected_pathogenicity__reduced_virulence	9383	273
FGRRES_04329	G4NCH6#PHI:4000#Pex14#318829#Magnaporthe_oryzae#unaffected_pathogenicity	112.08	1e-25	35	19	20	74	62	262	35	238	379	366	206	G4NCH6	PHI:4000	Pex14	318829	Magnaporthe_oryzae	unaffected_pathogenicity	7415	270
FGRRES_00841	G4N3K2#PHI:882#MGG_04985#318829#Magnaporthe_oryzae#reduced_virulence	205.3	2e-53	27	19	16	62	204	732	347	879	779	888	550	G4N3K2	PHI:882	MGG_04985	318829	Magnaporthe_oryzae	reduced_virulence	1054	196
FGRRES_09500	P0A088#PHI:4582#msrB#1280#Staphylococcus_aureus#unaffected_pathogenicity__reduced_virulence	76.26	2.6e-15	31	19	27	77	71	194	6	128	203	142	125	P0A088	PHI:4582	msrB	1280	Staphylococcus_aureus	unaffected_pathogenicity__reduced_virulence	13237	279
FGRRES_09890	Q8ZQ52#PHI:2651#yedX#28901#Salmonella_enterica#unaffected_pathogenicity	53.53	9.8e-09	41	19	20	80	81	144	70	136	144	136	67	Q8ZQ52	PHI:2651	yedX	28901	Salmonella_enterica	unaffected_pathogenicity	3287	291
FGRRES_01015	A0A0H3HVK0#PHI:5335#clpV?5#28450#Burkholderia_pseudomallei#effector_(plant_avirulence_determinant)	289.66	8.3e-79	45	19	15	79	75	412	182	523	789	1027	342	A0A0H3HVK0	PHI:5335	clpV?5	28450	Burkholderia_pseudomallei	effector_(plant_avirulence_determinant)	1278	291
FGRRES_07661	A0ST43#PHI:1046#CTB5#29003#Cercospora_nicotianae#reduced_virulence	161.38	2e-40	33	19	21	73	54	330	3	287	501	459	289	A0ST43	PHI:1046	CTB5	29003	Cercospora_nicotianae	reduced_virulence	12618	255
FGRRES_02251	W7N2C1#PHI:3384#FVEG_12530#117187#Fusarium_verticillioides#unaffected_pathogenicity	237.65	5.2e-63	28	19	19	66	225	914	245	921	1051	1058	708	W7N2C1	PHI:3384	FVEG_12530	117187	Fusarium_verticillioides	unaffected_pathogenicity	2645	282
FGRRES_02109	G2WS91#PHI:3208#VdMsb#27337#Verticillium_dahliae#reduced_virulence	67.4	1.6e-12	34	19	5	58	95	232	161	289	250	924	138	G2WS91	PHI:3208	VdMsb	27337	Verticillium_dahliae	reduced_virulence	2498	236
FGRRES_00131	G2WS91#PHI:3208#VdMsb#27337#Verticillium_dahliae#reduced_virulence	58.92	4.6e-10	34	19	4	57	12	129	177	299	213	924	123	G2WS91	PHI:3208	VdMsb	27337	Verticillium_dahliae	reduced_virulence	227	101
FGRRES_01393	G2WS91#PHI:3208#VdMsb#27337#Verticillium_dahliae#reduced_virulence	70.48	5.5e-13	21	19	12	52	33	509	129	616	574	924	505	G2WS91	PHI:3208	VdMsb	27337	Verticillium_dahliae	reduced_virulence	1701	220
FGRRES_01610	Q6TFC7#PHI:482#LAEA#746128#Aspergillus_fumigatus#reduced_virulence	104.76	1.4e-23	30	19	17	66	120	339	152	370	339	373	222	Q6TFC7	PHI:482	LAEA	746128	Aspergillus_fumigatus	reduced_virulence	1945	204
FGRRES_02681	G8BJ74#PHI:6075#och1#5480#Candida_parapsilosis#reduced_virulence	117.09	3.7e-27	30	19	22	71	104	370	88	351	429	362	275	G8BJ74	PHI:6075	och1	5480	Candida_parapsilosis	reduced_virulence	3125	288
FGRRES_10840	Q5NH02#PHI:4732#FTT0673p/prsAp#263#Francisella_tularensis#unaffected_pathogenicity	168.32	1.4e-42	40	19	26	85	228	435	112	316	437	322	209	Q5NH02	PHI:4732	FTT0673p/prsAp	263	Francisella_tularensis	unaffected_pathogenicity	10210	235
FGRRES_07564	Q59RG0#PHI:511#CaNAG4#5476#Candida_albicans#reduced_virulence	155.22	1.9e-38	28	19	20	67	84	490	130	537	620	581	416	Q59RG0	PHI:511	CaNAG4	5476	Candida_albicans	reduced_virulence	12392	288
FGRRES_01805	Q2VLJ1#PHI:716#ZEB1#5518#Fusarium_graminearum#unaffected_pathogenicity	202.99	7.5e-53	35	19	21	75	16	349	14	331	599	565	337	Q2VLJ1	PHI:716	ZEB1	5518	Fusarium_graminearum	unaffected_pathogenicity	2145	279
FGRRES_00709	O43117#PHI:521#CgDN24#474922#Colletotrichum_gloeosporioides#unaffected_pathogenicity	57.77	1.3e-09	37	19	22	78	19	142	74	201	254	215	132	O43117	PHI:521	CgDN24	474922	Colletotrichum_gloeosporioides	unaffected_pathogenicity	908	268
FGRRES_08620	O00101#PHI:2336#NIA1#13684#Parastagonospora_nodorum#unaffected_pathogenicity	54.68	4e-09	30	19	3	52	5	93	536	618	138	891	89	O00101	PHI:2336	NIA1	13684	Parastagonospora_nodorum	unaffected_pathogenicity	5243	285
FGRRES_02137	F9X691#PHI:4914#ZtCBR1#1047171#Zymoseptoria_tritici#reduced_virulence	186.04	6.8e-48	44	19	28	91	254	454	114	313	454	313	203	F9X691	PHI:4914	ZtCBR1	1047171	Zymoseptoria_tritici	reduced_virulence	2523	285
FGRRES_01141	G4MXJ4#PHI:2145#MoSSADH#318829#Magnaporthe_oryzae#loss_of_pathogenicity	104.76	2.7e-23	26	19	20	65	107	506	91	478	576	536	408	G4MXJ4	PHI:2145	MoSSADH	318829	Magnaporthe_oryzae	loss_of_pathogenicity	1414	294
FGRRES_09743	I1RKS9#PHI:1701#GzZC016#5518#Fusarium_graminearum#unaffected_pathogenicity	190.27	5.1e-49	32	19	22	73	25	372	33	377	601	504	352	I1RKS9	PHI:1701	GzZC016	5518	Fusarium_graminearum	unaffected_pathogenicity	12960	273
FGRRES_02098	I1S2R1#PHI:1423#GzC2H091#5518#Fusarium_graminearum#unaffected_pathogenicity	114.39	1.5e-26	56	19	10	85	204	305	468	570	305	570	103	I1S2R1	PHI:1423	GzC2H091	5518	Fusarium_graminearum	unaffected_pathogenicity	2483	288
FGRRES_04102	Q1L2E2#PHI:595__PHI:2248#ALS1__Als1#13684#Parastagonospora_nodorum#reduced_virulence__loss_of_pathogenicity	153.3	7.5e-38	27	19	20	66	175	617	142	572	650	619	458	Q1L2E2	PHI:595__PHI:2248	ALS1__Als1	13684	Parastagonospora_nodorum	reduced_virulence__loss_of_pathogenicity	7156	294
FGRRES_09804	I1RIS2#PHI:5353#Famfs1#282267#Fusarium_asiaticum#reduced_virulence	219.16	8.8e-58	49	19	18	86	9	216	10	216	529	564	208	I1RIS2	PHI:5353	Famfs1	282267	Fusarium_asiaticum	reduced_virulence	12899	270
FGRRES_01410_M	I1RTG5#PHI:6245#FaMyo2B#5518#Fusarium_graminearum#reduced_virulence	396.74	7.8e-111	38	19	14	71	15	605	45	647	1221	1583	611	I1RTG5	PHI:6245	FaMyo2B	5518	Fusarium_graminearum	reduced_virulence	1719	291
FGRRES_06099	I1RM25#PHI:1579#GzOB019#5518#Fusarium_graminearum#unaffected_pathogenicity	60.46	2.1e-10	33	19	4	56	63	209	76	209	255	1195	147	I1RM25	PHI:1579	GzOB019	5518	Fusarium_graminearum	unaffected_pathogenicity	9692	272
FGRRES_10545	W7MT28#PHI:3390#FVEG_12520#117187#Fusarium_verticillioides#unaffected_pathogenicity	82.8	3.8e-17	34	19	18	71	1	140	1	142	254	267	144	W7MT28	PHI:3390	FVEG_12520	117187	Fusarium_verticillioides	unaffected_pathogenicity	12492	59
FGRRES_03379	G4MS40#PHI:811#MGG_10510#318829#Magnaporthe_oryzae#reduced_virulence	99.75	3e-22	38	18	14	70	96	216	136	257	255	324	122	G4MS40	PHI:811	MGG_10510	318829	Magnaporthe_oryzae	reduced_virulence	6332	276
FGRRES_04409	F9WZ47#PHI:6548#Zt89160#1047171#Zymoseptoria_tritici#increased_virulence_(hypervirulence)	82.42	6.4e-17	37	18	14	69	142	286	208	356	302	393	152	F9WZ47	PHI:6548	Zt89160	1047171	Zymoseptoria_tritici	increased_virulence_(hypervirulence)	7508	244
FGRRES_01190	H2BJK0#PHI:6281#PspK#1313#Streptococcus_pneumoniae#reduced_virulence	54.68	1.1e-08	24	18	8	50	24	205	302	482	247	548	183	H2BJK0	PHI:6281	PspK	1313	Streptococcus_pneumoniae	reduced_virulence	1468	254
FGRRES_10081	Q9UUS8#PHI:167#CHIP3#474922#Colletotrichum_gloeosporioides#unaffected_pathogenicity	155.99	8.9e-39	36	18	17	71	71	331	80	335	519	567	265	Q9UUS8	PHI:167	CHIP3	474922	Colletotrichum_gloeosporioides	unaffected_pathogenicity	3501	282
FGRRES_00607	Q00523#PHI:455#CAP59#5207#Cryptococcus_neoformans#reduced_virulence__loss_of_pathogenicity	89.74	5.9e-19	29	18	16	63	58	309	94	330	408	458	262	Q00523	PHI:455	CAP59	5207	Cryptococcus_neoformans	reduced_virulence__loss_of_pathogenicity	784	282
FGRRES_01642	A0A171JTK6#PHI:6512#lplA1#1639#Listeria_monocytogenes#reduced_virulence	108.61	1.2e-24	35	18	21	74	47	244	7	185	399	331	201	A0A171JTK6	PHI:6512	lplA1	1639	Listeria_monocytogenes	reduced_virulence	1980	276
FGRRES_04529_M	Q6A2T2#PHI:441#BTP1#40559#Botrytis_cinerea#unaffected_pathogenicity__reduced_virulence	117.09	3.9e-27	27	18	21	66	104	399	37	339	458	391	309	Q6A2T2	PHI:441	BTP1	40559	Botrytis_cinerea	unaffected_pathogenicity__reduced_virulence	7642	267
FGRRES_00576	Q5AD07#PHI:383#SOD5#5476#Candida_albicans#loss_of_pathogenicity	94.74	1e-20	38	18	21	77	53	181	41	164	265	228	129	Q5AD07	PHI:383	SOD5	5476	Candida_albicans	loss_of_pathogenicity	752	249
FGRRES_07942	I1BW02#PHI:4842#Fob1#64495#Rhizopus_oryzae#reduced_virulence	177.56	2.9e-45	38	18	26	82	158	395	76	317	521	349	242	I1BW02	PHI:4842	Fob1	64495	Rhizopus_oryzae	reduced_virulence	12799	295
FGRRES_07775	L2G011#PHI:3973#ASP#474922#Colletotrichum_gloeosporioides#reduced_virulence	111.69	1.4e-25	33	18	17	68	176	396	193	418	406	441	230	L2G011	PHI:3973	ASP	474922	Colletotrichum_gloeosporioides	reduced_virulence	12522	271
FGRRES_08522	Q6FSR7#PHI:3287#CgVps34#5478#Candida_glabrata#reduced_virulence	355.53	1.5e-98	48	18	19	85	572	922	542	889	922	889	351	Q6FSR7	PHI:3287	CgVps34	5478	Candida_glabrata	reduced_virulence	5130	288
FGRRES_06023	Q4WLB9#PHI:4015#CfmA#746128#Aspergillus_fumigatus#unaffected_pathogenicity	83.19	3.6e-17	33	18	18	69	117	278	51	214	294	305	165	Q4WLB9	PHI:4015	CfmA	746128	Aspergillus_fumigatus	unaffected_pathogenicity	9607	276
FGRRES_01771	G2WS91#PHI:3208#VdMsb#27337#Verticillium_dahliae#reduced_virulence	50.45	1.5e-07	38	18	4	60	100	190	137	226	202	924	95	G2WS91	PHI:3208	VdMsb	27337	Verticillium_dahliae	reduced_virulence	2115	234
FGRRES_06558	I1RU55#PHI:1391#GzC2H054#5518#Fusarium_graminearum#unaffected_pathogenicity	125.56	7.4e-30	68	18	8	94	175	265	617	707	331	739	91	I1RU55	PHI:1391	GzC2H054	5518	Fusarium_graminearum	unaffected_pathogenicity	11247	286
FGRRES_00833	Q9C0L9#PHI:512#CaNAG6#5476#Candida_albicans#reduced_virulence	295.82	1.3e-80	57	18	19	94	18	285	26	298	859	790	273	Q9C0L9	PHI:512	CaNAG6	5476	Candida_albicans	reduced_virulence	1045	291
FGRRES_09353	Q8J1W4#PHI:291#CPPH1#5111#Claviceps_purpurea#unaffected_pathogenicity	137.5	2.4e-33	76	18	9	103	293	386	491	576	404	756	95	Q8J1W4	PHI:291	CPPH1	5111	Claviceps_purpurea	unaffected_pathogenicity	13405	270
FGRRES_06804	Q8Y8N0#PHI:6510#CshA#1639#Listeria_monocytogenes#unaffected_pathogenicity	219.16	1.2e-57	42	18	24	84	274	573	73	368	675	520	300	Q8Y8N0	PHI:6510	CshA	1639	Listeria_monocytogenes	unaffected_pathogenicity	11545	289
FGRRES_00410	Q8E473#PHI:3269#xf#1311#Streptococcus_agalactiae#reduced_virulence	51.6	1.4e-07	26	18	4	48	66	298	742	964	342	1310	235	Q8E473	PHI:3269	xf	1311	Streptococcus_agalactiae	reduced_virulence	576	290
FGRRES_04719	A0ST44#PHI:1047#CTB6#29003#Cercospora_nicotianae#reduced_virulence	63.54	3.7e-11	23	18	17	58	88	348	84	344	349	357	274	A0ST44	PHI:1047	CTB6	29003	Cercospora_nicotianae	reduced_virulence	1795	105
FGRRES_01453	C3JXE8#PHI:2835#RED2#5016#Cochliobolus_heterostrophus#reduced_virulence	103.99	2.5e-23	36	18	24	78	88	263	82	260	353	265	180	C3JXE8	PHI:2835	RED2	5016	Cochliobolus_heterostrophus	reduced_virulence	1771	291
FGRRES_05546	D4I307#PHI:3126#argD#552#Erwinia_amylovora#loss_of_pathogenicity__reduced_virulence	156.38	5.6e-39	34	18	20	72	192	428	171	403	437	405	239	D4I307	PHI:3126	argD	552	Erwinia_amylovora	loss_of_pathogenicity__reduced_virulence	8669	291
FGRRES_07666	J9VQA5#PHI:2968#Hxs1#5207#Cryptococcus_neoformans#reduced_virulence	132.11	1.5e-31	27	18	19	64	79	451	61	421	547	520	374	J9VQA5	PHI:2968	Hxs1	5207	Cryptococcus_neoformans	reduced_virulence	12624	283
FGRRES_00087	J9VQA5#PHI:2968#Hxs1#5207#Cryptococcus_neoformans#reduced_virulence	114	3.9e-26	24	18	18	60	103	490	81	463	516	520	394	J9VQA5	PHI:2968	Hxs1	5207	Cryptococcus_neoformans	reduced_virulence	81	259
FGRRES_00046	I1S2J9#PHI:3924#FgABC1#5518#Fusarium_graminearum#reduced_virulence	352.83	1.5e-97	28	18	18	64	2	896	9	920	1445	1472	933	I1S2J9	PHI:3924	FgABC1	5518	Fusarium_graminearum	reduced_virulence	2709	109
FGRRES_01531	Q6FM61#PHI:2570#CYB2#5478#Candida_glabrata#reduced_virulence	130.57	2.8e-31	48	18	11	77	229	371	409	554	383	593	146	Q6FM61	PHI:2570	CYB2	5478	Candida_glabrata	reduced_virulence	1851	288
FGRRES_03140	Q5XTQ5#PHI:538#FRT1#40559#Botrytis_cinerea#unaffected_pathogenicity	102.83	8.8e-23	21	18	15	54	81	500	141	559	511	615	436	Q5XTQ5	PHI:538	FRT1	40559	Botrytis_cinerea	unaffected_pathogenicity	6062	257
FGRRES_10571	I1R980#PHI:2393#Related_to_O-methylsterigmatocystin_oxidoreductase#5518#Fusarium_graminearum#increased_virulence_(hypervirulence)	161	2.8e-40	31	18	21	70	202	505	130	442	523	459	316	I1R980	PHI:2393	Related_to_O-methylsterigmatocystin_oxidoreductase	5518	Fusarium_graminearum	increased_virulence_(hypervirulence)	4074	282
FGRRES_03147_M	G4MU34#PHI:3257#MoIlv1#318829#Magnaporthe_oryzae#reduced_virulence	90.51	3.2e-19	32	18	11	61	132	337	189	397	384	634	216	G4MU34	PHI:3257	MoIlv1	318829	Magnaporthe_oryzae	reduced_virulence	6069	218
FGRRES_09169	G4MZY1#PHI:2034#MFP1#318829#Magnaporthe_oryzae#reduced_virulence	75.48	7e-15	27	18	5	50	15	204	9	194	279	896	190	G4MZY1	PHI:2034	MFP1	318829	Magnaporthe_oryzae	reduced_virulence	13620	288
FGRRES_09378	D9J222#PHI:2453#Snt2#5507#Fusarium_oxysporum#reduced_virulence	54.3	2.6e-08	27	18	4	49	27	269	1329	1567	388	1567	253	D9J222	PHI:2453	Snt2	5507	Fusarium_oxysporum	reduced_virulence	13381	272
FGRRES_09400	K3VCL0#PHI:4601#FDB2#101028#Fusarium_pseudograminearum#reduced_virulence	96.29	4.6e-21	33	18	17	68	36	201	61	231	318	343	174	K3VCL0	PHI:4601	FDB2	101028	Fusarium_pseudograminearum	reduced_virulence	13342	288
FGRRES_05298	Q4IQT8#PHI:1618#GzFET5#5518#Fusarium_graminearum#unaffected_pathogenicity	122.09	9.1e-29	36	18	22	76	3	182	4	181	358	301	184	Q4IQT8	PHI:1618	GzFET5	5518	Fusarium_graminearum	unaffected_pathogenicity	8961	287
FGRRES_05119	I1RIS2#PHI:5353#Famfs1#282267#Fusarium_asiaticum#reduced_virulence	205.3	1.4e-53	51	18	18	87	24	220	15	216	561	564	204	I1RIS2	PHI:5353	Famfs1	282267	Fusarium_asiaticum	reduced_virulence	9173	289
FGRRES_05108	Q4I7F9#PHI:1458#GzAra006#5518#Fusarium_graminearum#unaffected_pathogenicity	149.06	1.5e-36	31	18	17	66	91	459	302	659	670	721	392	Q4I7F9	PHI:1458	GzAra006	5518	Fusarium_graminearum	unaffected_pathogenicity	9185	269
FGRRES_07102	I1S0N5#PHI:1552#GzMyb016#5518#Fusarium_graminearum#unaffected_pathogenicity	406.37	1.3e-113	33	18	26	77	426	1253	145	993	1627	1114	892	I1S0N5	PHI:1552	GzMyb016	5518	Fusarium_graminearum	unaffected_pathogenicity	11879	272
FGRRES_00145	W7N2A8#PHI:3383#FVEG_12531#117187#Fusarium_verticillioides#unaffected_pathogenicity	152.14	9.1e-38	42	18	18	78	209	379	206	376	391	387	171	W7N2A8	PHI:3383	FVEG_12531	117187	Fusarium_verticillioides	unaffected_pathogenicity	1292	71
FGRRES_00860	J9N5P9#PHI:3168#SGE1#5507#Fusarium_oxysporum#reduced_virulence	51.6	7.1e-08	41	18	11	70	124	209	224	309	209	330	95	J9N5P9	PHI:3168	SGE1	5507	Fusarium_oxysporum	reduced_virulence	1083	291
FGRRES_02394	E3QPY3#PHI:4217#NPS6#31870#Colletotrichum_graminicola#reduced_virulence	756.9	5.8e-219	35	18	21	74	126	1281	150	1308	2325	1942	1173	E3QPY3	PHI:4217	NPS6	31870	Colletotrichum_graminicola	reduced_virulence	20	66
FGRRES_02507_M	A0A0W0D9W9#PHI:6467#Cgsiz2#5478#Candida_glabrata#unaffected_pathogenicity	154.07	3.6e-38	30	17	12	59	144	438	159	452	540	754	303	A0A0W0D9W9	PHI:6467	Cgsiz2	5478	Candida_glabrata	unaffected_pathogenicity	2925	174
FGRRES_10882	I1RNL3#PHI:2715#PEX6#5518#Fusarium_graminearum#reduced_virulence	206.45	9.2e-54	33	17	11	61	355	752	713	1097	781	1244	414	I1RNL3	PHI:2715	PEX6	5518	Fusarium_graminearum	reduced_virulence	10252	238
FGRRES_08243_M	G1UBC2#PHI:517#CaEAP1#5476#Candida_albicans#reduced_virulence	114	6.1e-26	29	17	20	66	39	459	160	559	770	653	438	G1UBC2	PHI:517	CaEAP1	5476	Candida_albicans	reduced_virulence	4813	142
FGRRES_08125	B9JV05#PHI:2895#F-avi4330#373#Agrobacterium_vitis#loss_of_pathogenicity	78.57	1.1e-15	30	17	2	49	25	205	1805	1982	338	2523	193	B9JV05	PHI:2895	F-avi4330	373	Agrobacterium_vitis	loss_of_pathogenicity	4653	273
FGRRES_03227	B9JV05#PHI:2895#F-avi4330#373#Agrobacterium_vitis#loss_of_pathogenicity	71.25	1.5e-13	23	17	2	42	20	233	1805	2027	314	2523	228	B9JV05	PHI:2895	F-avi4330	373	Agrobacterium_vitis	loss_of_pathogenicity	6161	252
FGRRES_10763	Q3S2Y8#PHI:4913#Srr2#1311#Streptococcus_agalactiae#reduced_virulence	53.14	5.6e-08	21	17	5	43	27	321	636	939	380	1115	309	Q3S2Y8	PHI:4913	Srr2	1311	Streptococcus_agalactiae	reduced_virulence	10122	286
FGRRES_04412	Q6FSV7#PHI:3795#MNN11#5478#Candida_glabrata#unaffected_pathogenicity	80.49	2.6e-16	25	17	12	54	66	266	183	387	316	441	216	Q6FSV7	PHI:3795	MNN11	5478	Candida_glabrata	unaffected_pathogenicity	7511	267
FGRRES_03304	Q2VF46#PHI:2383#MfCUT1#38448#Monilinia_fructicola#increased_virulence_(hypervirulence)	50.83	1.4e-07	27	17	19	63	5	140	13	146	228	201	142	Q2VF46	PHI:2383	MfCUT1	38448	Monilinia_fructicola	increased_virulence_(hypervirulence)	6244	286
FGRRES_07801	D2SZX8#PHI:2838#TOX9#5016#Cochliobolus_heterostrophus#reduced_virulence	71.63	7.8e-14	34	17	14	65	12	121	20	135	233	278	116	D2SZX8	PHI:2838	TOX9	5016	Cochliobolus_heterostrophus	reduced_virulence	12492	264
FGRRES_01414	H2BJK0#PHI:6281#PspK#1313#Streptococcus_pneumoniae#reduced_virulence	133.65	7.5e-32	28	17	25	70	293	772	37	500	774	548	492	H2BJK0	PHI:6281	PspK	1313	Streptococcus_pneumoniae	reduced_virulence	1724	273
FGRRES_03824	A0ST45#PHI:1048#CTB7#29003#Cercospora_nicotianae#reduced_virulence	102.45	9.2e-23	36	17	16	69	5	206	7	202	426	450	208	A0ST45	PHI:1048	CTB7	29003	Cercospora_nicotianae	reduced_virulence	6845	229
FGRRES_02155	Q6A2T2#PHI:441#BTP1#40559#Botrytis_cinerea#unaffected_pathogenicity__reduced_virulence	115.55	1.1e-26	29	17	20	66	105	362	38	305	457	391	273	Q6A2T2	PHI:441	BTP1	40559	Botrytis_cinerea	unaffected_pathogenicity__reduced_virulence	2540	285
FGRRES_09370	G4N3R9#PHI:2165#PTH11#318829#Magnaporthe_oryzae#reduced_virulence	89.74	5.6e-19	25	17	10	52	3	264	104	363	391	631	263	G4N3R9	PHI:2165	PTH11	318829	Magnaporthe_oryzae	reduced_virulence	10827	179
FGRRES_05467	A0A097IB07#PHI:3281__PHI:4819#AS87_04050#34085#Riemerella_anatipestifer#reduced_virulence	84.34	2.8e-17	24	17	24	65	49	366	4	319	449	323	326	A0A097IB07	PHI:3281__PHI:4819	AS87_04050	34085	Riemerella_anatipestifer	reduced_virulence	8758	285
[truncated: 957 more rows]

## Sheet: Sheet2-FV_vs_phibase4.3
QUERYLOCUS (Fv)	TARGETLOCUS (PHI-BASE version 4.3)	SCORE	SIGNIFICANCE	PERCENTALIGNMENT	PERCENTQUERY (Fv)	PERCENTTARGET (PHI-BASE version 4.3)	Total (E+F+G columns)	QUERYSTART (Fv)	QUERYEND (Fv)	TARGETSTART (PHI-base)	TARGETEND (PHI-base)	QUERYLENGTH (Fv)	TARGETLENGTH (PHI-base)	ALIGNMENTLENGTH	TARGETLOCUS (PHI-base)	PHI no	gene name (PHI-base)	species ID	species	Effect on Phenotype (PHI-base)	TOP Fg LOCUS BLASTP hit	Total BLASTP score (Fv vs Fg)
[truncated: 4,049 more rows]

[truncated: 1 more sheets: Sheet3-Reduced_vir_Fv_checks]
