# Supplementary material for: Inter-genome comparison of the Quorn fungus Fusarium venenatum and the closely related plant infecting pathogen Fusarium graminearum
Source: BMC Genomics. 2018 Apr 19;19:269. doi: 10.1186/s12864-018-4612-2 (PMC5907747; doi:10.1186/s12864-018-4612-2)
Supplement: Supplementary file 22 — Fusarium graminearum specific genes and clusters and their expression during in vitro culture or during wheat head infection. (XLS 185 kb) [file 12864_2018_4612_MOESM22_ESM.xls]

## Sheet: Index
Additional file 22. Fusarium graminearum specific genes and clusters and their expression during in vitro culture or during wheat head infection
Index
Tab name	Description
Fg specific genes	Fusarium graminearum specific genes and their expression during in vitro culture or during wheat head infection
Fg specific SMC	Fusarium graminearum specific clusters and their expression during in vitro culture or during wheat head infection

## Sheet: Fg specific genes
		MAS5 normalised data (Brown et al. 2017)
		Axenic culture			Wheat head infection
Fg specific genes	Affy_probeID	CM	MM-C	MM-N	Spikelet	Symptoms	Onset	Symptomless
FGRRES_00001	fg00001_at	3.10488	5.46296	3.61091	12.8804	12.2284	22.2096	100.274
FGRRES_00001	fgd1-10_at	30.4332	10.1099	13.9441	6.30316	6.76301	21.6975	48.3012
FGRRES_00164	fg00164_at	12.8572	5.89097	9.42143	12.7295	8.72034	18.8203	49.6016
FGRRES_00164	fgd5-940_s_at	4.62592	1.72327	5.68427	2.28858	12.2148	6.18985	8.64893
FGRRES_00927	fg00927_s_at	15.5676	16.6093	16.1532	8.95532	10.3236	10.5747	39.785
FGRRES_00927	fgd45-40_at	3.58314	4.72318	7.72991	0.999062	3.97998	12.7019	0.811936
FGRRES_00980_M	fg00980_s_at	28.7532	17.8002	22.6632	75.8612	122.497	195.001	479.56
FGRRES_01148	fg01148_at	27.7237	31.747	90.2483	93.7805	135.337	268.711	334.799
FGRRES_01528_M	fgd77-140_at	2320.68	2692.64	4123.44	3450.97	4283.26	4811.13	4205.48
FGRRES_02086	fg02086_at	22.1346	11.5727	7.27645	17.7188	16.1209	20.6754	197.355
FGRRES_02243	fgd114-170_at	22.6493	28.1697	18.9907	98.6143	65.8806	169.304	432.587
FGRRES_02537	fg02537_s_at	17.8898	8.88502	10.1584	9.71966	21.5267	17.9432	196.68
FGRRES_02537	fgd127-110_at	18.3871	2.67106	14.8845	8.36476	26.1617	63.2407	113.273
FGRRES_02889	fg02889_at	7.32145	17.0187	14.2133	44.1835	93.6248	100.071	170.73
FGRRES_03196	fg03196_at	13.0934	5.14633	17.4706	29.5352	20.5182	29.3227	94.8503
FGRRES_03297	fgd150-900_at	21.0776	15.3363	19.4829	18.7696	30.1895	37.5233	115.628
FGRRES_03503_M	fg03503_at	6.62952	4.15913	1.17057	2.09408	2.54226	6.37944	24.019
FGRRES_03539	fg03539_at	37.2816	32.1389	66.0208	914.564	8692.54	14380.5	19469.3
FGRRES_03793	fgd164-20_at	15.8319	3.79094	16.6469	13.1044	11.0286	10.3593	69.6984
FGRRES_04472	fgd192-300_at	29.6465	14.2389	26.448	35.9611	35.717	46.7267	124.561
FGRRES_04493	fg04493_at	50.8758	65.2732	54.9962	134.458	270.027	435.787	1108.35
FGRRES_04493	fgd192-540_at	11.604	12.3242	6.59133	16.8702	28.0069	57.1968	59.8611
FGRRES_04493	fgd192-550_s_at	20.9401	23.5046	20.5792	33.7211	18.6128	22.816	30.3305
FGRRES_04495	fgd192-580_at	3.71752	7.60152	3.49418	12.3172	19.1528	31.3897	66.3549
FGRRES_04498_M	fg04498_at	12.0862	28.901	6.2198	61.9617	58.1875	88.6106	383.005
FGRRES_04498_M	fgd192-620_s_at	21.6643	14.7983	7.60785	56.9831	53.508	73.8127	176.285
FGRRES_04532_M	fg04532_s_at	17.7804	595.687	10.0568	53.6725	70.4364	152.979	286.734
FGRRES_04532_M	fgd192-1040_at	20.259	605.548	12.3992	19.3534	21.6383	74.8111	212.661
FGRRES_04533_M	fg04533_at	14.9192	45.6299	34.5734	34.0078	23.1859	120.58	166.655
FGRRES_04533_M	fg04533_s_at	21.7498	473.111	6.68097	38.3214	31.2752	71.2232	230.681
FGRRES_04533_M	fgd192-1050_at	3.02538	15.8406	4.59175	1.12215	0.24751	0.779523	5.0262
FGRRES_04617	fgd194-20_at	23.4417	19.6067	15.1275	98.8313	115.896	156.473	433.853
FGRRES_04623_M	fg04623_at	5.20387	4.6569	3.06102	11.5625	10.7426	15.4911	65.3693
FGRRES_04623_M	fgd194-120_s_at	24.9103	5.52526	13.1506	36.9841	23.9757	39.1542	112.913
FGRRES_04695	fgd196-60_at	14.9907	28.4721	9.51276	566.664	752.565	465.887	178.052
FGRRES_04695	fg04695_at	15.8511	28.3993	10.8937	367.361	575.93	332.608	229.287
FGRRES_04695	fg04695_s_at	26.7016	56.811	29.8821	294.712	439.184	220.329	143.066
FGRRES_04696_M	fg04696_at	2.60551	2.74816	6.30947	4.64036	21.7779	17.8781	76.3382
FGRRES_04696_M	fg04696_s_at	7.95678	29.3044	11.7107	310.989	444.323	191.183	322.789
FGRRES_04696_M	fgd196-70_at	14.1951	9.51841	2.98668	5.43395	10.2434	8.45967	15.9298
FGRRES_04760_M	fg04760_s_at	1104.6	377.831	132.185	1143.69	215.729	28.0175	35.1788
FGRRES_04760_M	fgd196-910_at	1059.48	402.155	171.967	2617.58	711.541	118.645	208.566
FGRRES_04766	fgd196-980_at	11.5907	118.466	29.2592	50.5982	84.1893	140.101	223.918
FGRRES_04792	fgd196-1280_s_at	7.96327	11.7431	9.84825	61.9335	103.812	188.918	428.078
FGRRES_04878	fg04878_at	65.2752	33.8488	55.291	83.5661	157.047	161.775	422.676
FGRRES_04924	fg04924_at	10.0997	9.25917	6.18834	35.6267	31.2094	150.164	166.618
FGRRES_04955	fg04955_at	27.8348	1.953	24.6155	5.99122	10.3763	51.5511	18.7557
FGRRES_04955	fgd200-280_at	16.2002	64.9226	33.3575	95.965	124.237	219.742	859.015
FGRRES_04955	fgd200-280_s_at	13.7743	9.03321	9.09902	6.45624	4.42617	1.49618	25.7433
FGRRES_04959	fgd200-350_at	16.7343	19.2653	25.3765	16.3261	28.0794	53.5112	87.5428
FGRRES_04962	fgd200-420_at	21.8489	8.97522	24.9203	43.8757	28.7506	131.854	151.225
FGRRES_05832	fg05832_at	39.6189	32.0077	31.1696	76.0517	63.0959	138.341	258.659
FGRRES_05881	fgd234-460_at	33.3225	27.6746	27.4102	6.35164	12.4698	18.3604	41.1461
FGRRES_05881	fg05881_s_at	41.7849	34.861	23.4548	26.9548	30.6594	49.8749	68.8471
FGRRES_06360	fgd255-110_at	14.8682	27.8216	11.6404	32.6892	19.7649	53.1362	49.3395
FGRRES_06360	fg06360_at	1.63091	0.838323	3.68817	2.36365	13.1408	3.46248	7.27974
FGRRES_06360	fg06360_s_at	24.1447	19.5945	28.0733	25.7364	47.0729	111.521	218.948
FGRRES_06487	fg06487_at	3.34016	2.96291	13.7649	3.21786	7.08995	26.0824	36.2388
FGRRES_06487	fgd259-770_at	17.9074	1.70113	17.6079	7.00578	5.19538	27.8026	79.1119
FGRRES_06734	fg06734_at	27.6659	9.27438	11.1237	78.6267	70.691	111.245	261.443
FGRRES_06734	fgd271-20_s_at	9.03266	23.762	6.32869	122.459	145.906	304.1	324.876
FGRRES_06773	fgd275-250_at	1.98623	2.13452	1.46559	1.19753	0.409721	4.38949	4.68141
FGRRES_06773	fg06773_at	12.8354	6.5261	11.9424	16.2212	30.4178	26.0314	70.5188
FGRRES_06773	fg06773_s_at	8.47017	13.768	9.9769	20.3001	38.2237	48.0926	47.249
FGRRES_06829	fg06829_s_at	5.70646	42.5859	6.94433	17.646	32.3376	14.2483	59.0716
FGRRES_06829	fgd277-10_at	44.2669	49.5825	22.085	15.5589	23.0713	52.3366	49.1732
FGRRES_07490	fg07490_at	27.4795	8.34197	8.78269	22.3281	10.9688	53.9435	74.2954
FGRRES_07490	fgd311-40_s_at	19.3112	7.2109	19.0268	19.3793	36.7252	60.4875	243.462
FGRRES_07605	fgd315-520_at	22.3137	27.8313	12.9268	22.0931	26.1348	23.6576	176.667
FGRRES_07605	fg07605_at	68.4	31.0947	31.854	379.546	135.758	271.317	523.414
FGRRES_07605	fg07605_s_at	41.6254	10.503	27.9714	195.678	58.967	44.5991	50.8476
FGRRES_07741_M	fgd318-930_at	70.1257	1368.27	93.8445	17042.2	4717.77	1273.25	222.739
FGRRES_07919_M	fg07919_s_at	1169.45	603.552	1226.04	1202.44	2341.83	3215.44	2471.33
FGRRES_07919_M	fgd321-350_at	60.2359	41.9645	45.1629	152.369	297.281	267.214	496.758
FGRRES_08036	fg08036_s_at	4.78553	3.45137	6.56458	8.13798	17.8818	14.0497	20.5128
FGRRES_08036	fgd323-900_at	2.94621	10.0172	7.73042	3.28879	4.46263	10.5488	19.7327
FGRRES_08073_M	fgd324-60_at	31.4565	552.068	40.3366	53.9473	101.65	168.009	224.022
FGRRES_08152	fgd328-330_at	17.6748	13.6658	18.4434	74.6025	128.667	174.919	235.171
FGRRES_08167	fgd328-500_at	26.9412	16.8392	36.6661	77.009	125.931	276.978	610.856
FGRRES_08261	fgd329-1090_at	23.9744	31.2615	23.9661	84.2135	72.5188	53.1804	148.849
FGRRES_08262_M	fg08262_s_at	118.695	64.8489	13.9559	152.468	138.083	99.9744	73.8766
FGRRES_08262_M	fgd329-1100_at	172.935	90.618	20.9554	265.684	239.224	151.664	309.12
FGRRES_08370	fg08370_s_at	19.4609	11.2968	27.6948	55.2488	76.8418	94.5459	296.464
FGRRES_08370	fgd335-580_at	36.7878	9.1397	50.9745	50.412	66.8187	82.2347	191.604
FGRRES_08512_M	fgd343-260_at	31.7806	22.8643	8.83726	40.8696	61.8734	66.9912	335.601
FGRRES_08512_M	fg08512_at	52.232	12.5063	48.435	146.553	354.723	563.994	1447.56
FGRRES_08512_M	fg08512_s_at	27.8453	30.9518	23.88	55.2987	71.72	177.655	423.947
FGRRES_08625	fg08625_at	31.1587	17.1782	7.33024	59.2503	30.6885	96.637	339.768
FGRRES_08625	fgd348-560_at	13.6995	3.74407	14.6814	27.5893	20.1715	43.3168	53.6426
FGRRES_08705	fg08705_at	85.0474	36.4103	61.3029	112.16	114.232	171.067	368.968
FGRRES_08705	fgd352-60_at	57.0956	32.2466	44.9284	84.7397	107.696	218.213	196.252
FGRRES_08990_M	fg08990_at	3.95404	20.2413	6.89632	4.64217	7.9878	10.5777	24.704
FGRRES_08990_M	fgd367-470_s_at	29.6335	43.6991	24.8425	41.2895	74.3969	170.063	420.458
FGRRES_09044_M	fgd370-120_at	3039.13	455.175	867.063	3064.68	773.032	216.765	369.934
FGRRES_09079_M	fg09079_at	16.2549	14.1831	21.2802	18.7976	53.2132	67.2793	53.7237
FGRRES_09248	fgd373-60_at	4.05206	17.123	10.4585	18.443	29.6786	64.669	124.704
FGRRES_09278	fgd373-430_at	25.9033	22.9035	19.4415	52.6652	57.4084	118.568	198.034
FGRRES_09278	fg09278_at	17.3441	3.402	2.36212	11.3029	30.9089	75.5054	97.5367
FGRRES_09278	fg09278_s_at	14.8235	1.8276	4.90311	17.7541	23.0984	39.1471	138.981
FGRRES_09458	fgd387-90_at	7.29834	2.9133	3.46301	8.75051	18.2216	25.0306	75.7794
FGRRES_09458	fg09458_at	13.6256	10.9073	1.99279	11.5781	25.969	35.3144	21.7463
FGRRES_09458	fg09458_s_at	21.0507	2.63743	6.79965	2.77474	3.30829	6.19775	20.5703
FGRRES_10093	fgd417-880_at	15.0989	15.7702	11.2419	11.1781	5.37727	6.17841	7.54143
FGRRES_10093	fg10093_at	220.92	75.1781	136.038	400.026	772.956	1252.82	3463.06
FGRRES_10093	fg10093_s_at	25.9984	5.0394	29.264	242.256	153.258	144.161	209.07
FGRRES_10370_M	fg10370_at	6.0053	4.31071	8.63807	12.0362	10.7349	40.5358	46.3952
FGRRES_10370_M	fgd433-70_s_at	3.1975	11.9092	25.9979	6.23627	3.22372	18.6593	10.8551
FGRRES_10393	fg10393_at	2.75082	10.1627	2.03654	8.15537	48.7506	36.5886	135.761
FGRRES_10393	fgd433-360_s_at	10.1546	27.1578	13.7208	25.0625	29.7243	33.4601	113.06
FGRRES_10400	fgd433-430_at	42.0096	144.981	9.48382	159.808	203.5	60.8227	18.2156
FGRRES_10406	fgd433-510_at	18.5432	13.3254	20.0797	72.5652	56.4414	99.9963	170.346
FGRRES_10406	fg10406_at	7.80113	11.7847	3.72291	100.433	232.737	321.079	952.55
FGRRES_10406	fg10406_s_at	19.3617	11.6599	24.2777	21.6974	33.9015	49.5359	150.37
FGRRES_10408_M	fg10408_at	54.0923	32.0015	50.2565	83.9637	92.1417	137.063	310.527
FGRRES_10457_M	fg10457_s_at	8.9338	1.20973	2.42858	3.59538	2.31281	13.2175	38.2998
FGRRES_10485	fg10485_s_at	18.8218	12.8249	6.28901	15.3579	38.6652	35.7353	55.8316
FGRRES_10485	fgd436-300_at	30.7782	13.0543	30.0354	66.3183	45.4019	96.1051	228.068
FGRRES_10487	fg10487_at	12.1221	13.9788	17.9447	8.62586	22.2554	30.1258	64.8908
FGRRES_10487	fgd436-330_at	18.3028	9.48417	23.6955	11.2628	17.4554	24.0716	52.091
FGRRES_10603	fgd444-260_at	2642.88	15225.5	18932.7	369.263	484.306	417.461	220
FGRRES_10614	fgd444-380_at	41.5266	4.09762	67.4072	198.315	386.486	237.476	117.386
FGRRES_10689_M	fg10689_at	2.74853	4.04795	7.72652	36.7476	36.9998	45.3097	118.289
FGRRES_10689_M	fgd446-670_at	2.12333	1.47934	1.6133	2.92436	3.76287	5.50556	8.33064
FGRRES_10689_M	fgd446-670_s_at	19.9754	21.3504	4.29261	21.6828	32.082	53.1275	252.903
FGRRES_10697	fg10697_s_at	13.7246	17.6464	26.5398	15.8378	27.7472	36.2227	62.6374
FGRRES_10697	fgd446-740_at	13.5097	18.2227	8.59969	31.1287	28.1011	60.5354	108.817
FGRRES_10698_M	fgd446-750_at	16.8132	1.80838	6.12674	13.6469	10.8007	30.8073	31.7349
FGRRES_10698_M	fg10698_at	1.22905	3.23837	0.437215	0.494254	0.400491	0.933939	3.00279
FGRRES_10698_M	fg10698_s_at	45.9957	16.3915	27.4412	21.8194	119.067	240.147	416.417
FGRRES_10709	fgd446-890_at	25.4197	8.64715	14.3102	93.8328	169.263	298.215	555.761
FGRRES_10710	fgd446-900_at	6.5989	5.79231	16.2479	7.84885	49.2996	91.2992	259.55
FGRRES_10953	fg10953_s_at	24.39	50.8944	45.4644	83.6725	111.279	212.409	477.064
FGRRES_10953	fgd456-220_at	12.9213	13.1826	4.57897	7.93062	5.95323	14.2513	32.3002
FGRRES_11323	fg11323_at	21.3745	15.0025	8.58252	73.0297	98.8144	123.78	255.601
FGRRES_11371	fgd465-470_at	20.9622	250.508	47.3324	47.7058	120.735	157.195	137.336
FGRRES_11426	fgd467-270_at	3.32221	4.34134	6.5144	15.8277	42.8858	78.1791	81.819
FGRRES_11455	fgd467-640_at	337.088	138.724	451.916	9416.85	2656.62	1660.13	1534.6
FGRRES_11455	fg11455_at	5.70431	2.08296	13.1068	5.0302	7.68811	11.128	36.4619
FGRRES_11455	fg11455_s_at	77.0293	34.962	81.4367	1977.22	463.163	270.661	165.768
FGRRES_11593	fg11593_at	5.63664	1.35903	6.2504	8.82065	22.4998	37.1569	96.8098
FGRRES_11593	fgd480-10_at	21.7377	9.20916	13.3745	14.4608	43.5114	45.9326	176.045
FGRRES_11650	fgd2-50_at	10.8513	2.71271	6.88715	10.8411	7.84471	18.8944	18.0763
FGRRES_11666	fgd3-20_at	1.84682	7.90314	12.7843	3.42925	6.78226	8.86455	24.367
FGRRES_11666	fgs00007_at	6.37646	7.50193	5.67628	3.14442	10.4373	14.1969	54.4586
FGRRES_11678	fgd5-190_at	4.18226	4.80782	9.12391	3.1468	2.52395	11.0461	31.21
FGRRES_11693	fgd5-930_at	1.51308	9.91722	2.85421	6.98394	4.92653	24.4809	23.5491
FGRRES_11712	fgd8-390_at	11.0024	9.41451	14.0987	8.82676	32.9899	50.9506	198.375
FGRRES_11732	fgd10-140_at	24.0866	22.2728	31.0595	49.5341	99.7158	153.878	275.893
FGRRES_11740	fgd10-510_at	50.3981	72.7417	61.7839	109.622	200.109	413.488	270.976
FGRRES_11751	fgd13-80_at	17.5066	28.0561	28.0303	13.2435	13.3678	23.7529	42.453
FGRRES_11758	fgd13-420_at	35.8359	15.0776	28.1055	5.55186	78.0343	89.9142	100.344
FGRRES_11772_M	fgd20-50_at	392.8	32.4315	72.5067	45.422	37.2874	63.8015	73.6557
FGRRES_11774	fgd20-300_at	64.5548	39.8511	53.3459	163.153	307.559	480.318	841.116
FGRRES_11774	fgd20-300_x_at	60.2234	55.9592	78.0581	197.972	235.695	336.088	591.474
FGRRES_11776	fgd21-20_at	488.542	722.452	1079.9	303.38	1403.18	1528.03	757.627
FGRRES_11785	fgd25-120_at	2.83966	12.8446	8.07742	26.8196	11.3711	27.1966	127.95
FGRRES_11788	fgd25-280_at	3.46709	30.7371	3.64735	15.0976	22.2435	31.8544	29.2346
FGRRES_11801_M	fgd30-240_at	24.7592	16.5884	30.1294	77.2019	99.4694	188.631	307.732
FGRRES_11813	fgd35-50_at	17.8868	11.4845	4.06633	64.3037	9.07907	53.1766	90.6184
FGRRES_11817	fgd35-230_at	24.6536	18.4429	21.8563	12.8884	54.4876	23.6053	158.582
FGRRES_11838_M	fgd37-340_at	9.68013	7.63265	12.0518	10.5568	5.26899	9.23121	52.4731
FGRRES_11863	fgd46-20_at	5.1123	18.2537	15.0872	9.26321	5.41397	23.2537	10.8217
FGRRES_11871	fgd46-470_at	13.1047	11.4599	4.82561	23.6123	37.59	90.9262	126.393
FGRRES_11881	fgd48-90_at	30.3603	26.038	25.0432	31.7613	48.6738	89.1522	171.875
FGRRES_11881	fgs00067_at	7.9588	13.5443	14.6287	33.2823	42.3878	73.8829	194.619
FGRRES_11881	fgs00067_s_at	3.19362	4.5419	3.76366	3.69376	3.39589	6.97341	18.5122
FGRRES_11907_M	fgd57-100_at	52.3656	14.823	36.8368	71.911	89.5367	200.636	175.925
FGRRES_11911	fgd59-10_at	12.0366	5.89744	8.40828	7.07796	7.2924	15.5028	22.9591
FGRRES_11923_M	fgd65-230_at	34.6847	22.7254	31.3995	99.4797	124.371	129.809	361.681
FGRRES_11928	fgd65-540_at	79.5324	42.6251	45.5056	144.216	157.558	285.554	526.452
FGRRES_11951	fgd72-50_at	57.3809	66.4541	53.9614	63.7931	104.862	131.567	563.017
FGRRES_11965	fgd79-90_at	5.99046	14.1547	9.90238	40.6145	10.0875	24.8548	148.043
FGRRES_11971	fgd82-40_at	323.973	89.2201	82.2628	203.107	144.504	215.255	449.77
FGRRES_12001	fgd91-520_at	13.4839	31.0363	25.5994	21.6761	23.0186	53.6713	167.373
FGRRES_12008	fgd92-290_at	21.079	42.9085	9.95424	34.4194	32.1866	52.8003	127.668
FGRRES_12054	fgd108-280_at	27.9687	37.1378	36.6359	30.1584	26.1951	65.1678	96.2995
FGRRES_12060	fgd110-20_at	4.20762	3.5834	3.41748	3.13999	4.08043	9.07332	12.8968
FGRRES_12072	fgd111-640_at	21.3107	10.9022	9.9785	12.3663	13.7043	13.6728	29.7592
FGRRES_12083	fgd112-470_at	3.7351	5.75804	2.43376	5.50406	20.8488	29.505	85.6624
FGRRES_12102	fgd114-200_at	2.90241	4.93779	4.40371	63.9269	30.4251	21.8408	36.8014
FGRRES_12103_M	fgd114-290_at	7.17241	7.88717	15.4637	25.9506	61.51	41.8751	54.8685
FGRRES_12148_M	fgd122-1010_at	22.7884	21.2997	10.7682	66.6802	63.3992	138.818	140.469
FGRRES_12157_M	fgd127-100_at	19.5363	13.555	4.92365	21.7401	14.6575	26.1906	103.439
FGRRES_12177_M	fgd133-190_at	101.509	43.9666	15.4896	18.3987	52.0656	120.322	158.366
FGRRES_12196	fgd136-300_at	46.867	56.0185	31.5466	55.3023	25.1184	21.0762	61.9514
FGRRES_12227	fgd193-320_at	36.5519	64.8368	18.9672	326.671	262.207	279.696	471.3
FGRRES_12228	fgd193-290_at	6.77096	23.1892	19.3378	14.4611	29.9606	33.8014	274.464
FGRRES_12248	fgd192-400_at	17.4263	23.1213	18.8703	30.896	21.591	77.2316	78.2272
FGRRES_12253	fgd192-140_at	27.8848	17.0086	10.2097	87.3562	121.284	199.957	466.737
FGRRES_12262	fgd190-340_at	8.41938	7.11881	7.82353	24.401	44.2779	24.6888	56.2224
FGRRES_12265	fgd190-80_at	20.9473	21.2283	20.2021	37.7019	31.0926	56.3859	117.22
FGRRES_12277	fgd185-1450_at	22.831	32.14	9.53125	48.607	77.1901	211.431	366.116
FGRRES_12293	fgd185-270_at	37.6144	10.7186	21.9683	41.1185	98.6939	237.449	472.413
FGRRES_12304	fgd179-230_at	1.57314	2.17745	5.47417	6.72984	15.8795	8.25381	31.2356
FGRRES_12304	fgs00225_s_at	5.66831	5.57151	16.2563	8.73329	8.23656	41.7344	17.5602
FGRRES_12318	fgd172-90_at	6.91765	32.6487	11.3467	4.55859	6.30497	14.8768	24.1394
FGRRES_12332	fgd168-1500_at	37.4229	35.7265	33.7037	10.646	30.0372	39.5289	191.522
FGRRES_12394	fgd161-310_at	36.8188	17.5931	27.7648	5.49733	13.9569	55.3666	89.0532
FGRRES_12395	fgd161-230_at	9.15776	29.4741	7.64605	52.9358	93.0742	124.325	304.693
FGRRES_12437	fgd157-30_at	15.0639	15.4672	16.067	6.24494	10.4917	14.562	48.712
FGRRES_12462	fgd151-70_at	20.8646	24.9783	20.5987	48.3548	137.307	230.852	514.748
FGRRES_12467	fgd150-950_at	35.03	19.6316	11.0976	122.072	248.49	392.048	603.067
FGRRES_12473	fgd150-600_at	19.551	4.92946	18.0002	43.8188	35.2771	48.8675	152.074
FGRRES_12476	fgs00183_s_at	41.1272	27.0134	14.5332	70.3268	197.046	390.345	1116.25
FGRRES_12476	fgd150-540_at	21.1429	2.30218	10.502	1.41848	2.47592	4.26677	6.99182
FGRRES_12476	fgd150-540_x_at	6.67403	1.35916	22.3186	3.25997	3.85209	16.6242	15.9586
FGRRES_12500	fgd148-670_at	36.9476	12.1808	7.61425	24.0415	8.65723	15.8949	47.4257
FGRRES_12575	fgd141-260_at	32.2486	14.8236	7.25896	10.9858	16.1659	41.0826	70.3147
FGRRES_12639_M	fgd197-630_at	4.81017	2.62679	1.45549	3.21639	4.94585	10.7422	18.5141
FGRRES_12639_M	fgs00274_at	2.41931	3.42297	2.66113	1.7182	2.94682	8.57935	18.7636
FGRRES_12640_M	fgd197-640_at	29.688	13.0802	8.79658	86.7919	106.778	191.121	446.022
FGRRES_12652	fgd199-300_at	94.2117	37.7823	46.7197	108.722	204.721	311.975	591.049
FGRRES_12654_M	fgd200-370_at	4.20897	6.47938	5.45802	15.2494	7.71939	108.045	134.024
FGRRES_12673	fgd203-240_at	253.604	156.289	204.011	610.661	656.75	1144.95	1208.1
FGRRES_12695	fgd207-330_at	9.8037	12.1402	17.7323	86.8692	101.087	165.715	237.141
FGRRES_12708_M	fgd213-20_at	15.7837	20.4125	16.1605	59.5042	70.9445	151.808	272.798
FGRRES_12708_M	fgs00305_s_at	15.4757	14.3308	8.05482	7.95538	6.73239	8.54949	13.3863
FGRRES_12719	fgd217-80_at	49.9757	20.027	44.8447	86.8936	146.502	283.689	600.809
FGRRES_12721	fgd217-180_at	21.6627	7.8648	5.75676	50.097	37.4017	34.5797	89.6422
FGRRES_12727	fgd218-40_at	3.62671	4.61186	3.47143	5.33622	5.77793	17.696	26.4908
FGRRES_12739	fgd224-140_at	34.2158	28.552	17.6399	44.3911	72.8332	112.122	71.1255
FGRRES_12740	fgd224-420_at	17.6429	13.3504	11.3111	60.3843	70.2142	182.075	354.703
FGRRES_12749	fgd227-60_at	53.1496	29.7089	38.64	69.5877	116.542	164.379	298.169
FGRRES_12752	fgd227-340_at	69.5572	42.8055	30.6556	50.4736	41.318	38.5427	155.86
FGRRES_12780	fgs00321_at	70.044	16.4734	26.5908	58.2579	163.757	319.661	881.515
FGRRES_12780	fgs00321_x_at	63.2037	19.5064	13.1125	66.8964	132.84	344.437	932.13
FGRRES_12797	fgd233-550_at	27.3335	14.4285	23.3203	3.65632	14.7509	11.1841	18.831
FGRRES_12803	fgd233-830_at	40.692	15.1213	24.9361	91.3987	107.532	238.302	415.131
FGRRES_12822	fgd233-1800_at	20.3462	20.5933	24.4058	33.5191	45.6179	78.9418	203.404
FGRRES_12824	fgd233-1830_at	25.4076	5.7657	5.18555	36.0194	39.2814	64.1848	242.902
FGRRES_12847	fgd237-870_at	17.8372	39.4894	37.3465	76.6157	206.472	278.893	489.962
FGRRES_12861	fgd240-160_at	15.1828	41.7224	30.4367	10.2638	6.57263	12.989	22.7188
FGRRES_12872	fgd243-10_at	68.2191	46.5148	64.1023	22.8171	38.2098	44.6078	195.819
FGRRES_12891_M	fgd247-270_at	2.28821	13.5092	6.4945	13.493	14.9335	43.4627	64.5783
FGRRES_12891_M	fgs00350_s_at	7.34004	3.10987	4.22648	2.83747	0.813074	2.64382	4.63868
FGRRES_12891_M	fgs00350_x_at	3.26719	2.27312	4.48601	11.8331	5.93951	11.7168	28.4767
FGRRES_12924	fgd259-630_at	30.525	22.725	23.8893	51.4066	89.1981	61.8217	354.769
FGRRES_12929_M	fgd259-730_at	7.48041	2.1933	5.58085	8.04633	13.0083	71.2989	114.964
FGRRES_12930	fgd259-740_at	8.6445	11.7091	5.7287	25.4983	27.9406	34.6511	128.039
FGRRES_12933_M	fgd259-1070_at	3.93812	2.44989	3.37842	8.64134	5.33517	12.6473	21.3642
FGRRES_12957	fgd266-160_at	1.81074	1.30687	2.02062	33.2492	8.33917	11.5696	32.5624
FGRRES_12959	fgd266-290_at	20.6791	7.15933	13.0981	28.7722	43.3266	91.6225	42.7945
FGRRES_12964	fgd266-580_at	11.4616	17.0247	33.2582	43.2141	59.9962	81.9078	222.665
FGRRES_12981_M	fgd273-70_at	4639.12	5250.55	1499.87	3704.54	3061.52	3413.55	2421.31
FGRRES_12981_M	fgs00386_s_at	7.19723	15.4203	0.905753	9.64341	1.70955	8.41529	6.2869
FGRRES_12982	fgd273-240_at	16.4404	23.1992	31.5802	3.73979	23.7889	27.2122	58.8255
FGRRES_12990	fgd276-20_at	32.3057	23.0263	24.2596	191.614	155.198	232.442	630.789
FGRRES_12992	fgd276-160_at	14.8717	5.68401	8.73267	9.50562	3.83982	14.4082	29.2839
FGRRES_13020	fgd285-260_at	7.28874	11.0255	11.0999	7.12531	12.5687	36.0417	66.0051
FGRRES_13023	fgd285-390_at	6.0495	12.1332	7.14802	28.5931	57.1046	150.198	147.119
FGRRES_13049	fgd293-250_at	58.7618	127.269	153.142	58.7514	73.8721	73.8618	71.7012
FGRRES_13055	fgd296-10_at	24.6474	20.4809	10.8797	24.434	23.158	27.9566	87.6499
FGRRES_13062	fgd300-60_s_at	61.0249	18.1539	13.7386	208.021	111.301	65.5018	93.2591
FGRRES_13090	fgd303-100_at	9.55188	8.31212	5.4132	4.21111	5.1416	20.4167	37.591
FGRRES_13102	fgd303-540_at	18.7829	9.44753	6.90658	37.2537	9.01549	76.5082	48.9257
FGRRES_13116	fgd304-510_at	19.1053	14.0289	22.0825	36.6945	105.567	184.342	244.172
FGRRES_13117	fg07311_at	1.94223	1.101	3.65118	1.09158	1.67549	18.3056	40.5654
FGRRES_13117	fg12214_at	1.9523	3.61605	4.0955	4.69956	5.77576	5.86719	36.6751
FGRRES_13117	fg12214_s_at	12.0364	16.9986	25.2098	7.23328	19.8594	29.5856	117.41
FGRRES_13126	fgd305-80_at	29.7044	22.189	16.1793	11.5919	24.5188	57.6998	58.4361
FGRRES_13143	fgd308-470_at	21.6647	21.8872	32.1527	80.3759	57.3822	61.9891	200.964
FGRRES_13144	fgd308-570_at	4.72692	4.59627	8.61551	2.73785	8.33441	7.58936	28.3627
FGRRES_13168	fgd315-400_at	11.5251	13.2961	15.4456	23.9356	26.4659	98.7536	138.53
FGRRES_13178	fgd316-330_at	22.1082	12.935	26.5637	64.339	145.529	137.491	291.591
FGRRES_13207_8_M	fgd318-820_at	2.85113	9.95518	7.77398	1.9931	5.23319	4.00258	16.8537
FGRRES_13207_8_M	fgd318-830_at	23.4621	26.4848	17.322	32.5074	54.6314	127.519	299.218
FGRRES_13235	fgd320-1080_at	24.407	14.8087	12.7714	101.614	97.2033	98.7478	132.004
FGRRES_13249	fgd321-430_at	17.9816	17.4933	21.0668	20.2327	44.5931	46.5337	165.399
FGRRES_13251	fgd321-470_at	21.4852	21.4827	11.4049	39.6662	29.3186	17.0393	112.47
FGRRES_13271	fgd359-140_at	5.25758	12.0297	11.9411	9.96936	11.1467	14.7827	39.3583
FGRRES_13285	fgd357-250_at	22.6919	15.4665	24.9973	53.9133	127.629	146.919	367.669
FGRRES_13327_M	fgd348-670_at	21.2958	22.0072	17.006	58.3643	106.971	162.616	492.829
FGRRES_13330	fgd348-480_at	74.8744	62.9103	51.1124	168.145	240.504	319.968	501.602
FGRRES_13331	fgd348-460_at	21.7303	31.3751	26.3433	104.957	110.447	178.845	438.316
FGRRES_13351	fgd343-150_at	4.75606	15.4946	25.5747	37.237	8.39621	39.9539	39.2965
FGRRES_13359	fgd341-20_at	22.3312	80.744	87.3346	9.64721	14.8656	27.8947	58.5264
FGRRES_13362	fgd338-510_at	2.20313	14.2114	13.931	9.62521	34.7413	59.5304	120.749
FGRRES_13376	fgd335-460_at	15.4248	12.959	12.9346	25.516	15.2436	38.7768	71.2674
FGRRES_13378_M	fgd335-430_at	110.077	163.682	139.991	181.154	925.412	694.185	74.444
FGRRES_13387	fgd335-200_at	13.8541	32.4095	42.1628	137.697	182.328	379.012	477.324
FGRRES_13405	fgd329-1190_at	21.1525	32.0271	34.142	66.5297	109.889	253.29	365.893
FGRRES_13406	fgd329-1160_at	25.3784	10.8249	20.2216	13.3725	33.7511	66.9413	174.487
FGRRES_13407	fgd329-1080_at	31.6044	159.646	97.4932	196.523	226.297	175.225	246.157
FGRRES_13434	fgd328-130_at	15.767	17.8481	19.485	21.1019	70.351	161.237	211.338
FGRRES_13437	fgd328-30_at	26.4617	23.9193	24.9788	33.8785	70.6331	123.892	240.138
FGRRES_13437	fgs00472_at	36.3885	30.0301	12.8498	109.338	190.595	243.363	698.703
FGRRES_13447	fgd323-1100_at	27.0507	12.2205	17.1041	13.652	15.0438	51.0343	145.433
FGRRES_13460	fgd323-490_at	9.80439	3.43789	11.1735	25.2989	23.7703	26.6296	165.826
FGRRES_13464	fgd323-290_s_at	89.1884	2283.3	658.046	26812.8	7770.37	2284.8	4178.66
FGRRES_13506	fgd370-50_at	42.0458	16.6562	13.1004	40.8937	34.6554	88.3173	87.8117
FGRRES_13512	fgd370-590_at	23.0345	14.4199	22.352	10.2007	15.7266	20.4537	53.5371
FGRRES_13520	fgd370-1150_at	27.6957	19.5504	24.9273	19.2634	42.3738	85.6736	363.079
FGRRES_13533	fgd372-190_at	27.4649	25.2765	33.7733	83.7671	77.5972	47.8515	98.7541
FGRRES_13537	fgd373-20_at	10.5099	4.0286	8.88498	6.72973	19.257	22.4713	111.236
FGRRES_13537	fgs00528_s_at	0.743055	0.706547	16.3723	0.856682	1.1867	1.94299	5.33324
FGRRES_13548	fgd376-10_at	4.85402	8.21337	6.81775	19.1712	7.43064	14.9178	26.3841
FGRRES_13559_M	fgd380-210_at	8.41095	3.93016	9.98674	10.8999	4.06115	13.8626	34.0977
FGRRES_13577	fgd384-520_at	29.2482	18.9853	16.474	49.3552	77.5395	123.98	147.144
FGRRES_13598	fgd391-40_at	44.3894	31.1696	31.4056	159.105	220.413	413.601	824.932
FGRRES_13602	fgd393-230_at	23.2487	12.339	12.9765	31.161	39.8859	108.588	158.28
FGRRES_13639	fgd405-60_at	20.7497	20.4436	3.59834	25.7468	30.5697	115.671	157.747
FGRRES_13642	fgd406-40_at	49.3292	61.6699	51.3621	36.8979	41.9714	101.006	242.359
FGRRES_13643_M	fgd406-50_at	42.1149	26.0966	45.7303	178.055	285.892	406.134	922.358
FGRRES_13656	fgd406-800_at	5.39008	15.1185	9.91472	17.4237	8.95101	13.5085	27.2144
FGRRES_13677	fg09987_at	49.7475	69.2419	44.3535	53.349	101.86	113.869	295.691
FGRRES_13677	fgd415-200_at	30.9771	23.2254	16.589	56.9673	22.6169	39.343	46.2793
FGRRES_13679	fgd415-260_at	21.1529	22.3548	31.1335	58.9079	158.518	204.847	575.828
FGRRES_13690	fgd417-130_at	20.3289	12.0307	7.43435	31.5085	73.4828	63.0056	264.777
FGRRES_13690	fgs00564_s_at	17.0495	14.6082	26.4684	19.3357	86.0455	220.964	628.073
FGRRES_13706	fgd418-290_at	28.1666	25.9416	17.0944	80.5654	76.8148	93.8531	398.972
FGRRES_13721	fgd424-540_at	17.6854	12.5788	18.675	51.9168	68.5904	170.609	244.747
FGRRES_13724	fgd424-750_at	16.2243	29.7876	25.7694	19.8269	28.8463	68.027	114.195
FGRRES_13727	fgd425-40_at	12.9784	32.2695	25.5504	55.4689	57.2869	55.467	356.488
FGRRES_13727	fgs00574_at	4.88336	11.4329	4.201	13.7917	25.9319	43.7431	14.0048
FGRRES_13727	fgs00574_x_at	4.47572	2.28547	7.75095	15.2289	16.075	43.7126	18.1936
FGRRES_13732_M	fgd425-250_at	4.61887	2.18604	5.04752	10.2908	22.5827	33.9955	64.7871
FGRRES_13751_M	fgd433-540_at	5.60475	14.1462	2.16276	13.3984	33.9051	19.9816	53.7504
FGRRES_13753	fgd433-550_at	33.0561	21.7053	30.4982	78.5388	118.551	154.939	147.605
FGRRES_13768	fgd436-270_at	33.8921	17.8169	30.0889	111.757	206.056	390.08	764.568
FGRRES_13769	fgd436-280_at	4.93328	8.764	7.86425	3.81039	5.73828	33.4161	24.8981
FGRRES_13769	fg10484_at	28.4746	20.1509	9.99464	65.2338	77.9526	192.961	189.919
FGRRES_13769	fg10484_s_at	12.7665	7.44091	20.2299	21.3554	17.2982	22.6712	67.0724
FGRRES_13771	fgd436-310_at	10.5044	19.0792	22.3356	8.32641	4.90409	15.5367	23.1786
FGRRES_13779	fgd441-310_at	12.9457	18.5406	15.2264	9.5633	5.6537	14.6022	22.6618
FGRRES_13794	fgd444-200_at	23.8895	22.6902	33.5456	90.32	125.819	158.111	347.81
FGRRES_13833	fg11209_at	9.24265	9.43856	4.36744	97.2715	120.508	208.329	395.096
FGRRES_13833	fgd460-790_s_at	5.05272	0.962707	3.12113	13.0565	23.2399	18.2193	74.0831
FGRRES_13872	fgd457-580_at	8.96165	19.2903	17.0088	23.8693	26.352	28.2452	46.5152
FGRRES_13877_M	fgd457-400_at	7.42858	7.40114	4.99995	5.57553	10.6227	8.20488	14.7885
FGRRES_13882	fgd456-240_at	78.1589	49.9347	80.7556	97.0874	143.228	206.499	368.666
FGRRES_13885	fgd456-80_at	3.59485	3.48018	2.63652	3.35953	6.14515	14.3768	17.6095
FGRRES_13893	fgd454-280_at	6.5589	2.72758	14.8024	12.3055	11.0765	32.2207	109.958
FGRRES_13895	fgd454-30_at	45.5268	23.803	34.3345	90.9875	100.504	163.651	317.619
FGRRES_13907	fgd452-40_at	21.0134	6.9675	8.87989	12.2481	15.0701	30.851	64.0677
FGRRES_13908_M	fgd451-90_at	16.612	13.9299	34.8862	83.1499	82.8825	71.4945	213.008
FGRRES_13909	fgd451-10_at	36.5366	29.4932	37.9436	46.298	56.261	65.2071	124.773
FGRRES_13919	fgd450-230_at	18.4477	13.2344	12.2923	59.2467	79.5762	144.009	209.606
FGRRES_13921	fgd449-40_at	2.78438	6.45533	3.38904	6.04423	5.28347	11.8661	35.8992
FGRRES_13977	fgd465-460_at	28.6237	329.585	68.2483	40.819	69.5258	58.3756	102.278
FGRRES_13997	fg11265_at	50.4324	218.772	4.46643	2.92719	7.20439	43.2823	98.4906
FGRRES_13997	fg11265_s_at	131.411	515.634	28.5481	74.0908	113.139	248.289	355.382
FGRRES_14013	fgd473-250_at	15.576	21.7147	9.24955	6.33074	5.04569	6.5532	13.4586
FGRRES_14014	fgd473-410_at	7.63152	5.92066	11.579	10.9299	19.194	33.1472	49.1539
FGRRES_14025	fgd498-30_at	99.6803	42.7602	136.484	135.549	95.068	174.199	112.326
FGRRES_14026	fgd498-10_s_at	245.111	71.2776	133.418	122.649	66.3222	122.755	52.4593
FGRRES_15037	fg09355_at	7.82614	6.70006	11.6659	131.4	264.704	752.621	753.573
FGRRES_15160_M	fgd143-280_at	1.38988	1.33424	2.78879	1.14367	0.728568	1.48403	16.8593
FGRRES_15163_M	fgd143-60_at	17.3173	16.2184	7.08097	26.7562	11.0275	29.3826	78.4727
FGRRES_15164	fgd145-150_at	4.76443	8.29326	3.73128	3.46582	3.21084	7.04973	18.8032
FGRRES_15168	fgd145-630_at	92.5942	7.33478	32.0517	74.3087	120.178	254.126	171.872
FGRRES_15177	fgd150-390_at	41.701	15.8685	27.3651	4.81599	5.18898	14.047	19.3947
FGRRES_15179	fgd150-910_at	3.41495	2.7932	2.09887	6.96817	6.55284	28.7908	28.5126
FGRRES_15183	fgd154-290_at	28.6063	28.5482	42.6031	52.7415	88.1505	163.68	364.586
FGRRES_15184	fgd154-320_at	45.1954	24.4819	39.2617	59.2352	64.4877	117.062	353.342
FGRRES_15191	fgd159-60_at	14.3237	13.2353	6.92646	33.069	10.0786	27.0257	101.754
FGRRES_15192	fgd159-760_at	14.0637	11.0472	14.2032	30.1438	27.808	46.3741	240.501
FGRRES_15196	fgd160-370_at	2.62337	4.82699	10.6881	42.7485	11.4103	116.206	161.46
FGRRES_15198	fgd160-920_at	6.98681	22.8934	19.8579	12.8285	112.337	115.492	664.495
FGRRES_15202	fgd162-270_at	6.4745	11.6602	15.7313	9.78334	17.2467	21.0438	73.1615
FGRRES_15202	fgd162-270_x_at	8.95184	2.15026	3.34229	8.9326	7.39964	10.6275	43.2294
FGRRES_15204	fgd162-500_at	16.8453	7.76817	14.2629	8.78937	7.77534	8.66063	21.0789
FGRRES_15211	fgd167-200_at	41.6862	43.5693	25.3769	10.8188	11.2181	23.6437	44.3874
FGRRES_15216	fgd168-460_at	6.91436	9.88545	15.5941	12.69	13.3249	31.1676	90.5988
FGRRES_15217	fgd168-760_at	20.0761	21.3791	11.8801	36.1605	78.2888	131.442	343.981
FGRRES_15222	fgd175-80_at	3.93879	11.1144	5.2633	2.32115	5.67123	11.1969	28.4879
FGRRES_15223	fgd177-20_at	22.321	13.4484	15.9426	33.5883	36.1621	59.1407	208.212
FGRRES_15224	fgd178-10_at	5.06303	12.0945	3.78671	21.5284	15.6611	12.8982	18.6556
FGRRES_15227	fgd179-330_at	17.8141	12.3174	8.2802	6.47413	3.26383	8.57059	8.03934
FGRRES_15232	fgd185-1050_at	13.1058	19.6376	33.1434	50.4377	36.5632	75.6068	144.716
FGRRES_15236	fgd187-30_at	39.4965	14.9399	24.1848	79.1478	78.822	178.468	328.525
FGRRES_15244	fgd190-770_at	6.46588	7.66576	4.62845	7.2278	20.5112	14.6457	103.941
FGRRES_15250	fgd192-630_at	14.9833	22.0746	24.7754	58.0078	73.0066	99.2615	334.604
FGRRES_15251	fgd193-510_at	5.2614	4.34806	12.3649	151.305	973.26	275.036	166.901
FGRRES_15257	fgd194-770_at	9.72447	9.95463	16.5664	25.4615	23.7393	43.7979	171.604
FGRRES_15258	fgd194-90_at	23.6391	23.2191	20.2956	35.1867	76.7227	97.8748	162.828
FGRRES_15261	fgd198-160_at	15.1811	32.6117	31.1051	47.3527	115.481	166.135	265.387
FGRRES_15262	fgd199-30_at	10.3767	11.7429	18.4683	25.1957	18.927	63.6926	24.932
FGRRES_15268	fgd200-360_at	18.4054	14.6411	6.05211	37.1505	55.9358	94.2715	78.4666
FGRRES_15270	fgd200-410_at	8.08634	2.85911	3.86181	4.01209	8.35534	9.26794	57.1028
FGRRES_15272	fgd201-180_at	7.32424	17.6283	11.4194	7.21156	8.89896	13.5002	48.8384
FGRRES_15274	fgd201-200_at	10.9717	3.02258	3.19264	24.9949	8.78303	14.6195	8.49673
FGRRES_15278	fgd203-460_at	11.1019	5.90333	4.37607	5.29034	2.38126	2.62473	6.26813
FGRRES_15279	fgd204-100_at	11.2315	2.27518	10.6339	22.7474	25.7905	55.0877	68.2185
FGRRES_15283_M	fgd207-450_at	20.303	10.77	16.2235	60.4772	66.8491	108.415	225.836
FGRRES_15290	fgd209-50_at	39.7905	35.6092	29.7843	124.908	144.479	209.538	510.383
FGRRES_15293	fgd216-190_at	13.3602	11.5274	20.9485	5.72284	18.0369	31.7689	17.5377
FGRRES_15306	fgd228-130_at	38.5505	33.5526	21.6805	52.1883	59.9964	90.2471	131.638
FGRRES_15315_M	fgd233-370_at	5.12566	7.24516	6.31103	4.29158	5.69048	5.73794	14.5241
FGRRES_15319	fgd234-70_at	4.05783	3.58756	4.77717	2.67501	7.73893	21.6697	37.3739
FGRRES_15332_M	fgd244-20_at	13.7588	17.3019	27.8961	20.9278	25.0835	54.9177	61.6044
FGRRES_15345	fgd254-300_at	5.48134	19.2985	11.8001	9.85017	3.02088	6.86363	13.2027
FGRRES_15354	fgd259-1340_at	4.18433	21.6426	9.42564	10.046	5.36292	12.9729	30.781
FGRRES_15357	fgd259-440_at	23.0206	20.0782	23.4139	18.7129	28.5862	50.0778	236.226
FGRRES_15363	fgd259-760_at	4.77135	1.50414	2.08417	4.87505	6.92301	11.5513	42.6864
FGRRES_15367	fgd259-960_at	3.83651	3.87973	2.23223	10.7539	9.70006	22.4355	27.6396
FGRRES_15374	fgd264-10_at	15.2947	21.0102	37.0739	95.2026	51.3295	130.606	258.961
FGRRES_15376	fgd267-110_at	4.15647	6.98392	14.4565	11.8328	6.3289	21.999	29.4343
FGRRES_15377	fgd267-160_at	59.8251	66.8293	93.2227	230.899	406.892	728.465	1448.23
FGRRES_15381	fgd271-30_at	4.80712	4.99126	5.86557	49.4629	33.9098	68.9064	276.848
FGRRES_15382	fgd273-100_at	21.1492	27.0555	12.2181	8.4989	28.7175	127.137	92.0431
FGRRES_15394_M	fgd280-230_x_at	4.58857	6.32196	3.29231	20.4785	63.612	133.852	114.065
FGRRES_15394_M	fgd280-230_at	5.6185	1.24649	6.92441	6.43067	7.88019	37.247	33.8453
FGRRES_15394_M	fgd280-230_s_at	4.74029	3.18134	4.64829	24.2938	26.8294	51.8734	63.0716
FGRRES_15398	fgd285-110_at	1.61371	5.88362	9.16738	4.42208	4.3876	14.7583	34.4626
FGRRES_15400	fgd285-270_at	22.3011	21.4492	37.4931	33.6123	27.9937	69.6234	69.1071
FGRRES_15401	fgd285-280_at	25.5567	3.41231	9.333	34.4154	95.2322	199.266	176.638
FGRRES_15409	fgd295-80_at	580.062	5885.04	5585.02	3152.33	6064.92	5864.64	3031.19
FGRRES_15417	fgd303-240_at	5.52145	8.94802	11.7056	31.0759	27.304	15.8659	46.9714
FGRRES_15421	fgd305-30_at	13.1438	25.0396	18.996	58.1883	76.4957	96.1454	73.2581
FGRRES_15427	fgd309-30_at	18.5527	14.996	19.9241	69.5389	51.2541	87.6304	119.542
FGRRES_15432_M	fgd313-190_at	13.9223	19.7821	6.22047	13.7519	20.7027	34.5749	36.7358
FGRRES_15434	fgd313-470_at	8.7955	3.06207	13.8237	18.4948	7.80253	18.2388	45.9537
FGRRES_15436	fgd315-230_at	9.22704	9.76003	13.4011	4.53867	7.43652	28.9316	57.8833
FGRRES_15438	fgd318-1010_at	5.69452	39.3499	2.87483	40.6263	38.5376	50.5687	74.9862
FGRRES_15438	fgd318-1010_s_at	7.77756	13.6905	3.40951	17.9942	19.8918	8.84149	11.1988
FGRRES_15439	fgd318-1290_at	9.22634	13.8579	4.96238	6.2255	48.1167	31.3769	118.965
FGRRES_15440	fgd318-1310_at	4.08479	5.29552	28.4304	82.2321	38.9721	21.7723	38.2331
FGRRES_15441	fgd318-1330_at	19.0497	12.4465	7.45647	2.92879	2.90261	9.80023	39.2272
FGRRES_15443	fgd318-390_at	7.67583	8.37329	19.0941	27.9709	27.4404	29.4963	36.4094
FGRRES_15452	fgd320-1090_at	10.1114	14.1446	8.82317	29.2539	36.3579	52.1518	83.428
FGRRES_15453	fgd320-1330_at	12.8059	11.8515	8.31681	21.8604	10.1345	28.3597	92.6046
FGRRES_15456	fgd320-530_at	7.62517	256.071	35.9924	4.97218	7.6745	12.8564	34.5409
FGRRES_15458	fgd323-300_at	16.8144	13.0196	7.13918	18.6601	37.3315	34.3465	51.5664
FGRRES_15459	fgd323-520_at	13.5998	2.26012	4.0952	91.0284	25.3491	10.4962	16.3515
FGRRES_15462	fgd323-60_at	10.8972	7.16325	26.4928	19.0857	29.1144	52.7684	168.859
FGRRES_15464	fgd327-10_at	54.0785	1586.03	275.047	75.8897	99.0559	113.681	206.122
FGRRES_15465_M	fgd328-320_at	635.093	324.981	562.124	1167.9	1555.17	1800.87	5642.48
FGRRES_15465_M	fgd328-320_s_at	1.9368	2.80024	1.28694	2.86949	3.58809	9.58057	16.4018
FGRRES_15466	fgd329-1260_at	23.6773	7.31103	17.796	37.9204	88.7468	166.635	244.5
FGRRES_15470	fgd329-480_at	16.2034	21.5997	11.7723	6.67387	12.2023	63.9527	119.601
FGRRES_15475	fgd331-20_at	14.5361	10.188	20.6853	46.7329	35.6448	77.7339	168.303
FGRRES_15475	fgd331-20_x_at	23.6359	24.2524	20.5185	45.4413	62.7883	89.6605	213.147
FGRRES_15477	fgd335-210_at	4.23615	3.25897	17.6308	6.34716	9.22637	14.0675	40.2076
FGRRES_15478	fgd335-470_at	6.11348	2.22224	3.20175	5.64259	5.28105	11.5907	23.6602
FGRRES_15479	fgd335-590_at	16.329	11.1377	13.0701	16.0404	6.94128	46.43	72.2011
FGRRES_15488	fgd341-30_at	17.0623	22.2237	6.33506	9.8043	29.0366	111.97	109.397
FGRRES_15494	fgd347-20_at	5.47248	8.15353	18.5145	5.56495	7.96317	13.7408	82.4033
FGRRES_15495	fgd347-290_s_at	18.1099	12.4448	8.24729	47.9219	57.638	85.0454	187.429
FGRRES_15497	fgd348-570_at	2.95596	24.105	24.1232	29.3694	26.169	58.1987	75.5018
FGRRES_15499	fgd348-740_at	151.319	34.6861	46.6033	31.1263	44.8777	45.1362	26.0209
FGRRES_15504	fgd353-210_at	2.37385	5.86527	13.657	6.28565	33.7224	12.1888	51.4604
FGRRES_15508_M	fgd353-460_at	3.93974	12.3271	9.63839	2.46264	2.56413	4.99885	12.2309
FGRRES_15510	fgd354-130_at	21.6365	23.5039	21.663	16.8313	67.3223	123.089	403.238
FGRRES_15516	fgd357-320_at	13.9189	17.3517	5.6099	11.6223	12.5308	20.7928	79.5595
FGRRES_15517	fgd357-50_at	5.02947	5.21131	8.1408	4.38183	11.858	10.7339	37.0162
FGRRES_15518	fgd358-160_at	20.0825	9.90732	9.68152	7.32228	5.33634	10.4818	35.4138
FGRRES_15519	fgd358-170_at	27.0185	27.6229	16.4316	17.6705	25.2728	77.552	141.385
FGRRES_15520	fgd358-380_at	119.371	173.028	165.165	87.3687	36.6139	63.6403	106.225
FGRRES_15521	fgd358-40_at	25.3037	10.125	23.2158	247.43	503.424	754.356	1717.1
FGRRES_15522	fgd358-510_at	20.5985	23.5825	20.5508	57.305	22.5243	107.648	141.115
FGRRES_15523	fgd358-520_at	8.92998	6.68858	2.35472	21.8411	59.0394	69.429	199.992
FGRRES_15527	fgd360-20_at	12.2337	15.536	11.4801	3.28465	6.5999	6.56295	51.8599
FGRRES_15534	fgd367-460_at	11.1931	15.9961	13.7335	57.5964	17.4131	58.0636	81.7362
FGRRES_15535	fgd367-60_at	7.93732	6.18034	7.6078	59.1451	64.3426	60.9345	13.6942
FGRRES_15549	fgd384-390_at	14.133	7.81398	14.8495	3.22718	10.0739	27.2718	85.2653
FGRRES_15557	fgd396-150_at	14.9737	7.22859	2.06914	25.0203	54.7009	77.0651	189.254
FGRRES_15559	fgd406-160_at	5.90131	3.97762	10.6739	39.4231	39.6149	49.8262	133.446
FGRRES_15561	fgd406-660_at	7.38488	14.1429	2.34767	2.94797	10.0021	20.4049	15.0823
FGRRES_15568	fgd415-130_at	7.62201	5.49013	16.1454	35.2882	22.071	55.3278	62.462
FGRRES_15570	fgd415-530_at	12.7218	26.7288	22.4228	66.5576	128.004	159.766	259.058
FGRRES_15572	fgd416-40_at	6.07782	8.87136	14.2804	8.37515	17.1839	10.4821	44.951
FGRRES_15576	fgd418-170_at	33.7929	17.1564	23.445	64.8395	32.0601	100.746	165.927
FGRRES_15583	fgd424-30_at	25.8468	14.9194	39.3367	15.8686	87.3598	67.3653	94.1186
FGRRES_15600	fgd433-490_at	20.4826	11.1819	20.8698	32.24	66.0958	150.174	190.268
FGRRES_15602	fgd433-560_at	5.31718	2.50146	3.84635	6.51617	5.87063	11.6529	28.7735
FGRRES_15604	fgd435-230_at	4.78928	59.9064	9.72662	74.0977	43.3656	17.5362	26.2504
FGRRES_15605_M	fgd436-170_at	6.03057	6.67416	1.11661	2.08834	3.28506	6.12929	14.0034
FGRRES_15606	fgd438-30_at	16.439	17.9896	16.5448	12.0757	23.379	15.1023	39.6318
FGRRES_15607_M	fgd440-50_at	20.8719	12.3553	4.25044	24.6966	21.8808	47.551	238.606
FGRRES_15611	fgd441-210_at	80.4552	56.2685	68.4059	85.0823	82.8664	230.086	461.46
FGRRES_15611	fgd441-210_x_at	78.0253	81.0124	58.8869	524.886	666.069	1596.87	3864.44
FGRRES_15612	fgd441-220_at	17.3255	13.1736	20.3611	44.9477	35.5106	89.5352	138.886
FGRRES_15616	fgd444-440_at	31.9834	16.2792	22.137	30.7919	87.1528	148.163	321.079
FGRRES_15623	fgd449-50_at	42.9547	33.3281	31.7773	22.9123	34.915	97.0464	132.568
FGRRES_15624_M	fgd450-120_at	4.45314	59.9931	3.60463	6.37519	10.7916	23.7102	38.9055
FGRRES_15627	fgd450-80_at	22.18	17.469	15.4294	21.6873	4.22275	18.5378	39.6694
FGRRES_15631	fgd457-520_at	7.11655	9.43736	13.547	29.4875	20.6141	40.7729	131.541
FGRRES_15633	fgd459-420_at	7.78944	9.79946	2.5146	5.86454	12.2892	38.7812	46.979
FGRRES_15637	fgd460-230_at	4.22469	3.62618	2.62588	25.1416	31.7178	46.3473	103.075
FGRRES_15639	fgd460-730_at	19.3796	16.6833	8.00815	18.5807	22.0849	24.4273	219.633
FGRRES_15648	fgd465-380_at	128.865	982.29	135.844	1135.85	3751.29	4346.91	1524.3
FGRRES_15651	fgd465-640_at	10.7848	2.40144	13.4366	6.18072	5.14838	20.2623	37.6098
FGRRES_15652	fgd467-260_at	28.9027	31.7208	37.5123	64.7099	222.471	229.132	718.675
FGRRES_15655	fgd468-290_at	2.54511	3.57583	4.83827	3.47902	5.98943	16.7351	79.0037
FGRRES_15659	fgd473-20_at	4.63643	12.8798	13.0431	81.3109	33.4543	108.158	238.771
FGRRES_15662	fgd475-90_at	2.55459	7.88731	6.58583	5.44071	5.778	1.92435	31.5118
FGRRES_15662	fgd475-90_x_at	2.50527	6.54664	7.01378	3.06686	3.57439	11.9249	47.3319
FGRRES_17433	fgd446-590_at	16.1431	9.82459	16.7846	84.7625	112.875	173.37	81.2194
FGRRES_17587	fgd462-40_at	35.2715	112.564	46.5154	86.0996	181.221	239.644	773.262

## Sheet: Fg specific SMC
				MAS5 normalised data (Brown et al. 2017)
				Axenic culture			Wheat head infection
FGBD3.2	Cluster (Sieber et al. 2014)	metabolite	Affy_probeID	CM	MM-C	MM-N	Spikelet	Symptoms	Onset	Symptomless
FGSG_11645	C01		fg00008_at	14.9443	12.4165	33.0163	26.446	51.6028	15.5137	96.4963
FGSG_11646	C01		fgd1-120_at	16.6452	10.4152	12.3998	19.0473	26.467	54.3659	63.6983
FGSG_11647	C01		fgd1-130_s_at	6.41863	12.8234	15.1524	962.38	375.947	41.2913	32.8343
FGSG_00009	C01		fgd1-140_at	4.47429	1753.57	37.5576	8.08381	10.6387	16.5822	37.3164
FGSG_00010	C01		fg00010_s_at	9.17548	16.0904	1.89919	4.98432	5.27488	9.6424	21.0877
FGSG_00011	C01		fg00011_at	114.207	56.6674	318.405	74.3771	63.973	35.7536	228.077
FGSG_00012	C01		fgd1-170_at	51.0172	37.5941	68.6625	184.725	219.728	210.491	234.018
FGSG_00013	C01		fgd1-180_at	10.5823	29.3863	41.8388	60.8003	168.672	371.891	633.989
FGSG_11648	C01		fg12016_at	19.1953	7.34432	54.1198	182.826	595.556	773.042	1261.39
FGSG_11649	C01		fgd2-20_s_at	9.64781	11.1172	8.68127	4.87485	10.5303	19.2605	31.7647
FGSG_00014	C01		fg12017_at	28.9657	24.7832	22.3183	238.005	1890.05	517.372	391.066
FGSG_00015	C01		fg00015_s_at	5.09553	3.75698	7.30186	151.806	329.391	160.003	70.7447
FGSG_11653	C02		fg12020_at	45.1807	46.2868	71.9829	207.727	263.199	245.945	408.973
FGSG_11654	C02		fg12021_at	23.9305	26.0846	20.393	7.19114	16.6682	7.47567	27.5348
FGSG_00036	C02		fg00036_s_at	20.2699	11.021	1215.49	35.6499	332.98	984.94	398.56
FGSG_11656	C02		fg12023_at	12.8076	4.65153	188.523	49.035	30.0726	154.065	166.356
FGSG_00038	C02		fgd2-310_at	21.8344	14.7291	33.8899	129.269	42.1735	125.198	61.1242
FGSG_00039	C02		fg00039_s_at	110.844	25.2618	86.798	99.2957	198.102	416.63	460.802
FGSG_00040	C02		fgd2-330_at	92.6365	11.1461	4.13302	16.2202	96.6999	41.5651	71.6611
FGSG_11657	C02		fg00041_s_at	30.8961	19.2874	18.737	61.2427	73.2431	116.227	160.019
FGSG_11658	C02		fg12025_s_at	3.31641	10.3372	134.404	11.7341	18.7911	45.2584	98.3186
FGSG_00043	C02		fg00043_at	0.978942	14.4192	2.56908	1.66374	0.741408	2.63271	3.05322
FGSG_00044	C02		fg00044_at	12.1919	2.46479	8.80523	57.296	98.0928	116.069	196.397
FGSG_00045	C02		fg00045_s_at	100.636	103.902	1236.76	161.247	415.465	634.439	785.686
FGSG_00046	C02		fg00046_at	13.0153	1.68077	593.852	5.41819	74.4943	338.238	36.9297
FGSG_00047	C02		fg00047_s_at	38.9475	23.8938	74.0947	49.744	166.401	444.929	422.863
FGSG_00048	C02		fgd2-430_at	18.1424	13.4577	1877.11	34.3212	507.478	1445.59	723.987
FGSG_00049	C02		fgd2-440_at	10.4093	3.94902	1692.05	9.03918	297.979	1002.99	229.572
FGSG_01675	C06		fgd89-70_at	8816.79	20501.5	17716.7	2068.55	3354.34	2169.77	1037.18
FGSG_01676	C06		fg01676_at	21.1435	30.7541	19.6132	10.8651	41.5083	66.0119	177.679
FGSG_01677	C06		fg01677_at	11.2095	13.6912	16.1992	7.43818	9.74568	10.1922	33.7883
FGSG_01678	C06		fgd90-50_at	41.5211	142.189	23.9885	74.3838	89.8613	56.0779	51.224
FGSG_01679	C06		fgd90-60_at	355.17	1336.41	381.217	409.393	349.888	142.447	71.3561
FGSG_01681	C06		fg01681_s_at	662.037	1301.01	274.155	159.369	299.115	392.468	144.19
FGSG_11984	C06		fg01682_at	5.87116	6.17766	5.5477	5.08236	5.39682	7.43231	5.37843
FGSG_11985	C06		fgd90-100_at	6.24147	21.5541	15.3143	11.8242	51.6975	36.936	180.038
FGSG_11986	C06		fgd90-110_at	52.9038	154.981	32.1019	112.259	59.8834	30.2776	61.8396
FGSG_11987	C06		fgd90-120_at	58.4095	137.447	35.5901	162.007	203.196	200.342	755.467
FGSG_11988	C06		fgd90-130_at	1827.42	2404.38	402.243	177.191	383.555	438.968	330.002
FGSG_02393	C15	ZEA	fgd117-530_at	21.8339	25.0122	57.7152	136.863	166.701	150.956	431.276
FGSG_02394	C15	ZEA	fgd117-540_at	20.7293	13.6523	9.22545	34.7978	32.8844	74.5111	118.98
FGSG_12124	C15	ZEA	fgd117-550_at	7.79464	8.11034	33.8593	10.2361	59.9035	149.155	440.431
FGSG_02398	C15	ZEA	fgd120-20_at	40.6685	36.4276	39.5932	99.7711	103.017	141.404	431.802
FGSG_10458	C60	Fusarielin	fgd435-350_at	10.7499	7.07074	13.643	31.1756	56.3392	51.7544	165.326
FGSG_10459	C60	Fusarielin	fgd435-360_at	23.7971	15.6569	21.1922	44.8942	24.7268	26.8678	50.5069
FGSG_10461	C60	Fusarielin	fgd435-380_at	11.9215	10.2131	4.48749	41.0218	7.47639	44.6969	161.182
FGSG_10463	C60	Fusarielin	fgd436-20_at	39.3817	25.1419	30.5139	98.8285	130.457	285.43	429.019
FGSG_10464	C60	Fusarielin	fg12121_at	2.05467	8.92993	1.58807	4.89301	5.96847	11.3101	31.4621
FGSG_10542	C61		fgd441-510_at	20238.8	202.918	1346.39	1272.51	1485.28	1932.13	462.675
FGSG_13782	C61		fgd441-520_at	615.703	8.25758	6.55644	5.84848	12.9446	28.0392	51.2384
FGSG_10543	C61		fgd441-530_at	22056	363.945	362.968	1336.03	2695.87	2965.61	879.328
FGSG_10545	C61		fgd441-550_at	6785.82	263.59	506.508	145.214	563.809	847.573	1352.76
FGSG_10546	C61		fgd441-560_at	878.671	59.5916	104.128	35.3951	102.132	91.7238	66.2075
FGSG_10547	C61		fg10547_s_at	4173.18	85.3904	105.644	51.931	156.82	197.14	250.794
FGSG_10608	C62		fgd444-320_at	3454.14	181.424	3951.12	563.729	2396.54	1907.3	1619.73
FGSG_10609	C62		fgd444-330_at	312.772	16.6803	875.912	152.456	540.976	437.135	435.084
FGSG_10611	C62		fgd444-350_at	87.1802	11.3635	45.3252	109.352	181.416	197.792	586.955
FGSG_10612	C62		fgd444-360_at	18.4086	24.5209	31.6241	57.0128	77.9118	80.1702	136.466
FGSG_10613	C62		fgd444-370_at	68.8471	28.2336	124.274	77.607	198.36	230.827	491.61
FGSG_10614	C62		fgd444-380_at	41.5266	4.09762	67.4072	198.315	386.486	237.476	117.386
FGSG_10616	C62		fgd444-400_at	19.9383	341.24	37.7188	122.881	23.3844	14.3717	77.2439
FGSG_10617	C62		fgd444-410_at	8.02445	23.1107	68.305	539.497	253.716	323.313	219.152
FGSG_08206	C47		fgd329-400_at	19.3203	7.66081	31.1333	160.208	268.49	239.089	296.102
FGSG_08207	C47		fgd329-410_at	24.4245	22.0971	11.3553	43.2047	64.6856	60.4916	289.366
FGSG_08208	C47		fg12109_at	5.09483	3.1258	7.14998	85.6148	106.343	154.753	267.106
FGSG_08209	C47		fgd329-430_at	26.9131	11.1759	14.0492	88.5947	127.074	125.164	83.7314
FGSG_03956	C18	orcinol	fgd168-990_at	99.1283	175.072	1480.25	1257.04	1212.62	617.92	463.773
FGSG_03957	C18	orcinol	fgd168-1000_at	137.147	9056.44	7034.51	1732.01	2184.44	836.84	322.84
FGSG_03958	C18	orcinol	fgd168-1010_at	26.782	22.6564	36.3449	81.2212	104.973	202.912	360.81
FGSG_03960	C18	orcinol	fg03960_s_at	304.925	187.602	535.278	89.4044	28.5274	49.0228	112.404
FGSG_12342	C18	orcinol	fg12367_at	32.886	57.195	90.5953	58.4162	176.304	164.112	223.959
FGSG_12341	C18	orcinol	fg12368_at	96.5378	50.0779	102.762	281.17	238.67	313.468	594.841
FGSG_03962	C18	orcinol	fgd168-1050_at	4325.31	854.353	3881.94	94.7243	93.206	112.158	146.826
FGSG_03963	C18	orcinol	fg03963_at	1.04147	6.47155	0.84542	1.28771	5.94878	2.79873	1.48204
FGSG_03964	C18	orcinol	fgd168-1070_at	21.1755	3.56844	12.077	225.021	802.523	867.609	716.615
FGSG_03965	C18	orcinol	fg03965_at	31.5138	22.4536	39.6741	85.5392	209.891	418.832	784.61
FGSG_03966	C18	orcinol	fgd168-1090_at	542.028	196.138	1018.12	601.921	268.732	250.353	342.293
FGSG_03967	C18	orcinol	fgd168-1100_at	3.58455	7.34861	6.26239	24.0925	11.686	39.4671	128.78
FGSG_03968	C18	orcinol	fgd168-1110_s_at	53.5165	31.4247	44.7996	211.635	1099.99	941.995	1093.3
FGSG_03969	C18	orcinol	fgd168-1120_at	83.8857	28911.8	173.348	49.6212	189.109	13.1322	13.4571
FGSG_15212	C18	orcinol	fgd168-1130_at	1.80649	23.2476	10.568	1.04277	7.65374	4.57335	9.95918
FGSG_03971	C18	orcinol	fgd168-1150_at	2605.47	1911.82	2499.72	410.878	624.543	425.821	413.826
FGSG_04588	C16		fgd193-360_at	25.7185	15.8953	19.9721	62.4953	1051.21	1113.37	1300.87
FGSG_04589	C16		fgd193-380_at	11.8068	22.0505	3.82019	22.3952	764.884	1013.87	1467.47
FGSG_04590	C16		fgd193-390_at	30.7483	14.8436	13.3076	6.78713	712.503	564.246	575.14
FGSG_04591	C16		fgd193-400_at	25.6146	13.1265	37.4246	84.8141	952.333	1299.43	2313.95
FGSG_04592	C16		fgd193-410_at	3.10576	4.08142	4.24408	115.893	1607.99	1701.41	2331.31
FGSG_04593	C16		fg04593_s_at	36.8464	5.59376	15.1389	90.5032	1536.3	2184.97	2973.01
FGSG_04595	C16		fg04595_s_at	9.35952	8.20167	6.0248	28.1192	246.231	236.606	570.173
FGSG_04596	C16		fg04596_s_at	98.7694	69.3942	33.1209	123.826	8302.45	9950.66	14580.9
FGSG_11562	C67		fgd473-620_at	6.95367	4.23784	13.6852	9.61633	22.8226	31.6046	51.9924
FGSG_11561	C67		fgd473-610_at	328.433	132.316	664.476	218.484	462.289	550.412	595.866
FGSG_11559	C67		fgd473-590_at	89.2252	18.5426	79.4241	152.255	214.83	186.841	100.983
FGSG_11558	C67		fgd473-580_at	36.1994	30.973	90.4034	90.9606	90.9151	104.602	205.543
FGSG_11557	C67		fg11557_s_at	33.0563	417.016	129.977	228.472	284.505	278.996	230.915
FGSG_12582	C31		fg04691_at	31.2647	19.333	6.98866	54.4289	78.1671	80.212	86.3365
FGSG_12583	C31		fgd196-20_s_at	38.1327	18.9691	25.2964	61.1866	150.955	256.299	276.737
FGSG_04692	C31		fgd196-30_at	753.423	26.4429	1063.34	516.671	4151.4	5394.01	4579.44
FGSG_04693	C31		fgd196-40_at	67.1255	2.68369	183.221	326.59	2670.27	2146.65	3339.95
FGSG_04694	C31		fgd196-50_at	8.61816	1.87014	4.1253	44.1628	283.613	419.683	715.221
FGSG_04695	C31		fg04695_at	15.8511	28.3993	10.8937	367.361	575.93	332.608	229.287
FGSG_04696	C31		fg04696_at	2.60551	2.74816	6.30947	4.64036	21.7779	17.8781	76.3382
FGSG_04697	C31		fgd196-80_at	98.4071	43.4126	88.1902	174.818	170.039	234.92	423.891
FGSG_04698	C31		fg04698_s_at	4.96971	5.74032	3.92969	17.7315	10.1177	7.97625	31.9423
FGSG_04699	C31		fgd196-100_at	5.08182	8.52726	3.4712	36.5831	16.3313	70.702	57.6004
FGSG_04700	C31		fgd196-110_at	21.7826	25.3364	35.8436	109.581	169.089	240.824	490.729
FGSG_04701	C31		fgd196-120_at	7.7422	22.6077	51.6875	80.9292	75.1065	91.4756	287.188
FGSG_04702	C31		fgd196-130_at	12.5522	36.274	16.3868	6.55667	14.2151	104.128	78.2373
FGSG_12597	C32		fg12093_at	158.627	424.214	1645.64	6.92206	11.7348	18.2014	36.1456
FGSG_04722	C32		fgd196-460_at	18.765	13.6231	52.8258	91.5297	131.141	184.306	292.205
FGSG_04723	C32		fgd196-470_at	2.30477	8.65371	206.952	19.0368	29.8241	39.9624	95.552
FGSG_12598	C32		fg12094_at	12.543	30.8611	21.3533	69.7873	65.1562	83.3478	177.103
FGSG_12599	C32		fg12095_at	7.30967	6.6378	13.4242	142.677	190.691	230.652	433.177
FGSG_10989	C64		fgd457-210_at	41.6294	7.48301	6.81728	31.2829	1090.79	1744.92	2220.03
FGSG_10990	C64		fgd457-220_at	22.8539	29.9848	42.1035	195.388	5531.56	5608.56	7861.7
FGSG_10991	C64		fgd457-230_at	7.77067	20.8351	15.7393	36.7017	1603.63	899.795	736.595
FGSG_10992	C64		fg12379_at	15.5538	2.15311	8.95181	48.0361	912.177	1225.86	1770.12
FGSG_10993	C64		fgd457-250_at	43.3718	19.3982	34.08	84.5947	1306.22	1225.06	1501.33
FGSG_10994	C64		fg10994_at	17.4123	4.74523	20.9535	37.8802	71.3878	139.902	315.296
FGSG_10995	C64		fg12380_s_at	3.14492	4.72552	12.2404	6.33172	532.102	483.689	685.377
FGSG_11387	C66		fgd465-660_at	92.6563	45.4223	34.9649	322.787	705.42	545.173	603.973
FGSG_11389	C66		fgd465-680_at	12.9878	21.72	13.8601	32.7325	134.247	117.08	211.248
FGSG_13972	C66		fgd465-690_at	28.5229	107.024	46.9151	27.817	83.4535	52.8352	88.442
FGSG_13971	C66		fgd465-700_at	14.3127	12.4696	43.7658	43.2806	10.7848	34.9226	25.1112
FGSG_11391	C66		fgd465-710_at	42.058	18.8121	32.8579	116.649	155.059	165.322	424.45
FGSG_11393	C66		fg11393_s_at	23.5382	37.3149	31.7759	80.0644	189.632	238.181	653.563
FGSG_11394	C66		fgd465-740_at	39.0625	34.7402	54.0338	121.925	178.477	305.147	624.647
FGSG_11395	C66		fgd465-750_at	2.49413	6.36304	3.20593	41.8256	494.284	1426.41	2949.25
FGSG_11396	C66		fgd465-760_at	6.05033	7.62945	4.12881	71.9192	499.368	1263.29	2771.18
FGSG_11397	C66		fgd465-770_at	37.93	33.2649	23.0947	175.903	586.446	1729.63	2616.57
